# Supplementary material for: The GMC superfamily of oxidoreductases revisited: analysis and evolution of fungal GMC oxidoreductases
Source: Biotechnol Biofuels. 2019 May 10;12:118. doi: 10.1186/s13068-019-1457-0 (PMC6509819; doi:10.1186/s13068-019-1457-0)
Supplement: Supplementary file 8 — Additional file 8. Fasta file of all sequences from the AAO–PDH cluster. [file 13068_2019_1457_MOESM8_ESM.txt]

>W4KG78|Heterobasidion_irregulare_TC_32-1_Basidiomycota_Agaricomycetes_Russulales
MSYLFALSLFLAPALGALYTNPSQLPGKSNYDYIVVGGGAGGGVIANRLTEDIGTRVLLIEAGSSDYQNLNI
RVPGFASRLGGSQFDWNFTTAAQPGLNGRTIPYTRGHVLGGSTSINYMAYTRGSKDDWDRWANVTGDDGWSW
DSVQPYVRKMEKLVPPADHHNTTGEIDPSIHGHYGPVGVSLAGYALPTDPRVINASLELSAEFPFNLDANSG
NTLGISWFQFTIADGERVNSATAYIAPALRRSNLDVLVNTQVTKVLRTGTQSGKAVFRGVQLAQNASSRVYT
LNAHEEVVLSAGAIMTPHILLLSGVGDASLLSSLGIETIVDLPDVGQNLQDHPLVSSSYTVNSTNTLDNLTA
NATLLAEQLQQWESTRTGELVIGPSNQVGWLRLPGNSSIFESAADPSAGPTSAHYQLFFSDSFISFSEPPPP
GGHFLTVFTNLISPSTRGNVTLASKDPFEYPVIQPNFFSTDFDIFTIRESIKAARRYLSAPAWNDWILEEFG
SFAQAQTDAEIEQYARNSAFTVFHMCGTSAMGRTGSVGRGSGALNADLTVKGTVGLRVVDASAFPFIPSGHT
QVPVYILAERAADLIKHAHA
>XP_007269675|Fomitiporia_mediterranea_MF3_22_Basidiomycota_Agaricomycetes_Hymenochaetales
MLRLLPLVAFILWLCVNLSKGRLYFSPSQLPPEKSYDYIVVGGGAGGSVIANRLSEEAFLKVLLIEAGSSDF
KNMNIEIPFFAPRLAGSQFDWNFTTINQSSLNNRPIPYPRGFVLGGSTAINIMAYTRGTIDDYDRWANVTGD
EGWSWNSLQPYVRKLEKLVPPTDHHNTTGEIDPCIHGHEGPVRISLTGVPEPTDEWVIAASSQLSDEFPFNL
DYNSGNTIGISWKQNTIAHGERVSAAKAYIAPALSRPNLDVLVNTHVTRVLQIGTESGAPVFKGVQFSQSSE
GVVYGLNASREVILSAGAVKTPHILMLSGIGNAEHLSSFSIKPIVDIPDVGNNLQDHPVVTASFSVNSTNTL
DNLTENATFLAQEEALWLKNRSGLLGWVSTNQFGWFRIPVNSSIFDSATDPSAGPTSAHFEFIFTNGFTSFS
EPFPASGGHFFTVLVAVVSPTSRGNITLASSNPFDSPVIDPNLLGTAFDIFTVREAIKSARKFVSAPAWQGW
ILEEYGAFSEAHTDEQIEEFARQTANTIDHVSCTVAMGKTGSSGSGTGALNSDLTVKGTVGLRVVDASAFPF
IISGHTQAAVYILAERAADLIKLSLRGECSALTFPSLLALSINFLPQIFLGGDDNAPVKF
>PAV21565|Phellinus_noxius_Basidiomycota_Agaricomycetes_Hymenochaetales
MSEEPQYFDKFSKLPSALVPTSIQVTKFSGTYVKLSSDNEVASFDWAAFKGAIDAYKGDDLSFDKFKVTTIA
RSEATVSIMVDKIAQFLLDALSVIIDKTELAATIEATFTNLKSASSNGWADFSKSSTSENSSWEYRVLFSVP
NPDLPDWFYTLVTTIKLEADIQNESSWDSATLARVRPEILAIILIVEYVHLVRASLYTSPDQLRSSKTYDFI
IVGGGAGGGVLANRLTEEVNFNVLLIEAGSSDYSNLNIEIPQNVALLANSQFDWNFTTVEQPGANGRAIPYT
RGFVLGGSTSVNFMAYSRGSRDDFDRWARVTDDTDWSFDALEPYMRKLERVVPPIDGRNTTGEIEPSVHGHS
GPVNISLSGYRLPTDDYVIDASAQLSSEFPFNIDYNSGNTIGVSWVQSTRVNSARAYIAPALSRPNLDVLVN
THALKVLRTGTELGNSVFRGIQLAQSNTSTIYSLTAKKEIILSSGAVKTPHILMLSGIGDASVLQTLNIETI
IDLPDVGLNLQDQPLVTSSYAVNSTNTLDNLRSNETFHEEQLALWIKNRTGELGLGPSSQWGWLRLPKNSSV
LKNSVDPSAGPTSAHYELIFTDGFISFSEAFPGGNFFTVFTVVVSPSSRGNITLGSTNPFDSPIINPGFLGT
DFDISTMREAIKAVRRYMSAPVWEGYILGEHGAFAKAQTDAQIEDYARNTMDTINHVCCTAAMGRSEAYGRG
KGVLNSDLTVKGTVGLRVVDASSFPFIPASHTQAPTYILAERAADLIKSSYLDLGL
>A0A0P0I676|Irpex_lacteus_Basidiomycota_Agaricomycetes_Polyporales
MWSALKAAVILSVSSSAALAALLQSPSELPANKNYDYIIIGGGAGGSVLANRLTETSGVNVLLVEAGSSDYK
NINIEVPQFVGKLIQSQFDWNFTTVAQSGLNGRSILYERGHVLGGSTAVNFMAYCRGSKDDWDRFAKVTGDQ
GWSWSSILPYAKKMENFVTPLDGRDISDEVDLSAHGRSGPLKTGVPEYTVSTDSRVINTTQELSAEFPLNPD
YNGVSGNTLGVGWAQFTIADGQRQSAALGYLDPILSRSNLDILVNTHATKLVQTGTSGSLPVFRGVQLSQPG
SSQIYSLNATKEVLVAAGAVKTPQLLLLSGIGDSSELSKLGINTIVNSPDVGKNLQDHPLVTSSWTVNSTNT
LDKLNFDATFAAQQLQQWESNHTGELTLPAANQVAWLRLPSNSSIFSSVADPSAGPTSAHHEFILTDAFIGF
NGVFPSGGNYFTAFTVLVSPSSRGSITLSSTNPFDAPLIDAGFFTTDFDIYTIRESIKAARRFVAAPAWKDW
IIAEYGDFANAQTDAQIEAYARANAGTINHASGTAALGKTGSTGAGSGVLNSDLTVKGTVGLRVVDASAFPF
IPAAHTQAPVYILAERAADLIKAAHSS
>A0A0P0HFU3|Irpex_lacteus_Basidiomycota_Agaricomycetes_Polyporales
MARALLFNAAALCAGAYTARAALFQDPSHLSPNKAYDYIIVGGGAAGSVLANRLTEVPNSQVLLVEAGSSDF
EDLTIQVPNFAGRLGGTKFDWNFTTTPQPGFNGRSIAFERGHVLGGSTAINFMTFTRGSRDDWDRWANVTGD
KGWSWESIFPYAKKLEHFVPPQDGRNISDEVDISVHGLNGPVHASVPAFHVSTDGRVLNATQELADEFPFNR
DMNSGDPIGIGWTPCTIAGGVRQSSALSYLAPILNTRSNLDVVVNTHATKILQTGTSGGLPEFKGVQLSQPG
AKKTLTLHANKELILSAGSVKTPQLLMLSGIGDSSELSKLNIKTVVDLPDVGKNLQDHPFLTNPFSVNSTNT
LDILNNATISAQQLSIWQQQNHTGLLALPAGSQIGWLRLPENSSVFEESGVGADPSAGPTSAHWETILFDGF
IGFSGAPPSDGNFFTAFTVMTSPTSRGNITLNTTDPFAAPIINPGYLTTPFDILTIREGIKAIRRFTSAPAW
EGWITGEFGAFAEAQTDEEIEEYARTNAQTIDHVSGTVRMGKSGSAKQGGSGALDSDLKVKGAVGLRVVDAS
IFPFIPAAHTQVPTYIVAERAADLIKADAAAEANKHKKHHY
>R7RXI8|Stereum_hirsutum_FP-91666_SS1_Basidiomycota_Agaricomycetes_Russulales
MPSSRYHTLLVGLLLFATSAIGALYEDPSSIPQSVAYDYIIVGAGAAGGLLSNRLTESSDVKVLLIEAGPSD
YNNIDIQIPRLGAGGINDPQFDWNFTTTAVEGLNNRTLEYARGYVLGGSTSINFMAYSRGTRDDYDRWANIT
EDRGWSWDNLFPYMIKMENLTAPSDHRNTTGEYDPAVHGYNGQLGTSMTGILLPTDGRVFNASAQLADEYPF
NLDVNSGNPIGISKSQCLILFRIHFSLLSHLFNTGWAQTTIADGARSSSARDFIAPALSRSNLDVVVNTHVT
KIVQTGTQDNLPVFLGVNFAHNASSPVFSLNATREVILSAGPFQTPHLLMLSGIGDSDVLSEVGIQTIVDLK
DVGKNLQDHPLMTSSWTVSSNDTLDDLSRNATLENETLNEWLVNRTGADVISAGNQWGWLRLPDNASIFENT
TDPSAGPTSAHYEMIFTNNFLSFIEPEPTNGSFFTMFTNVVSTSSRGSVSLNSTNPFDQPIISPNLLATEFD
IFNMREALKSARRFMAAPAWSDWIIGEYGDFAQAQTDDELDAYIRAQAYTNSHGSCTVPMGKTGNDTSRGSG
ALNSDLTVKQTVGLRVVDSTIFPRIPAAHTQTPTYIVAERAADLIKAADRRYNTTSL
>XP_007308838|Stereum_hirsutum_FP-91666_SS1_Basidiomycota_Agaricomycetes_Russulales
MRPDRSALLGLCLSATSALGALYQDPTGLPLNTTYDYIIVGAGAAGGVLANRLTESSDVKVLLIEAGSSDYN
NINIQVPRLGGGALIGSQFDWNFTTTPVEGLNDRVLEYPRGFVLGGSTSINFMAYSRGTRDDYDRWANITED
DGWSWDNLYPYMIKMENLTTPADHRNTTGEINPAVHGFKGPLGTSLPGIHTSIDNLVLNASAELSDEYPFNL
DMNSGDSIGISWSQNAIADGARSSSARDYIAPALSRSNLDVVVNTQVTKVVQTGTQDGLPVFQGVEFAQNAS
GPVYSLNVSHEVILSAGPIKTPHLLMLSGIGDPDVLSAVGIQTIVDLPDVGTNFQDHPLLTSVWSVSSNDTL
DELNRNATLQNETLNEWLANRTGADVLSAGNQWGWLRLPDNSSIFENTTDPSAGPTSAHYEFVFTDNFLSFT
EPEPANGSFFTMFTNIVSITSRGNITLNSTSAFTHPILSPNLLSTEFDIFNMREAVKSARRFMAAPAWSNWI
VAEYGTFAQAQTDDEIDAYARAGTYTNSHGSCTVPMGKTGNETSRGSGALNSDLTVKQTVGLRVVDSTIFPR
IPAAHTQTPTYIVAERASDLIKAADGRYNVTL
>XP_007306850|Stereum_hirsutum_FP-91666_SS1_Basidiomycota_Agaricomycetes_Russulales
MFSYRPSFLGLLPFVTSAFATLYQDPSGLSQNATYDYIIVGAGAGGGVLANRLTESAEVKVLLIEAGGSDYN
NQEILVPRLGAGPLSNSPFSWNFTTTPSPGLDNRTLSYPRGFVLGGSTSINFMGYTRAARDDYDRWARVTGD
DGWSWDNLYPYMIKLENLTEPSSHANVSGEYNPAVHGYKGPLQTSLTGFPLSTDSRVLNASAQLSEEFPFNL
DVNSGSPLGLSWSQTTISDGARSSSARDYIAPVLNRSNLDVVVNTQVTKIVQTGTLNGLPVFSGVEFAQSAS
SPVYSLNATREVLLSAGSFKTPQILLLSGIGPTDVLSAAGVETIVDLPDVGTNMQDHPLATGVWTVSSNDTL
DVYNRNTTLQAEALEQWLNNRTGVDVISAGNQWAFLRLPSNSSIYENETDPSAGPTSAQMELGFADSFISFT
EPAPANGSFFSLTVSAVSVSSRGSVTINSTDPFQYPIIDLNFLATDIDVFTMREAIKAARRFVAAPAWSDWI
TGEYGSFAQAQTDDEIDAYVRAGSFTNAHASCTVPMGKTGNDTSLGSGALNSDLTVKQTVGLRVVDSTIFPF
IPSAHTQTPTYVVAERAADLIKKADGRYNTN
>A0A0D0C9G8|Gymnopus_luxurians_FD-317_M1_Basidiomycota_Agaricomycetes_Agaricales
MYLTVLLSTSLFASIALGRLFSDASELPNNIQYDYIIVGGGAAGSVLSNRLSEDSNIRVLLIEAGSGDFNNL
NIEVPWLAGVLEHSQFDWNFTTEANLGLNNRSIAYPRGFVLGGSTCINFMAYTRGTRDDFNRWAAVTGDNGW
SWDSLFPYMLKMEKLTSPVDHRNTSMEVLPSIHGHDGPVGTSVSGLRLPTDSRILGASSELSAEFPFNIDTN
SGDPIGISWAQFTIANGQRVNAATAFLEPALSRSNLDILVNTHVTKIVQTGSQEKTPIFRGVEFAQNALGPV
FSLNASREVILSAGAVKTPHLLMLSGIGDPDHLSAVGVSPIVNLPDVGQNLQDHALLTIQFTVNSTDTLDNL
SQNTTFLEQQLELWQANRTGELVLPSSNQWGWFRLPENSSIFKNHSDPSAGPTSAHFEFLLTDAFFSFAGPT
PNEGHYFTIFTNVVSPAARGQISINSTNPFDSPVIDSNILGSNFDRLTMREAVKSARRFMSASAWEGWILDE
FGASKQAQTDDEIDQFVSNNTVTVDHVSCTVSMGKAGDTSKGSGALNPDLTVKGAMGLRVVDASVFPFVPSA
HTQTPTYIVAERAVDLIKAYQGHS
>A0A0D0ASZ9|Gymnopus_luxurians_FD-317_M1_Basidiomycota_Agaricomycetes_Agaricales
MMYSRVLLSTLLFASTALGRLFSDASALPKNTEYDYIIVGGGAAGSVLANRLSEAPGIRVLLIEAGSGDFNN
LDIEVPWFAGLLERSQFDWNFTTQANPGLNNRSIEYPRGFVLGGSTCINFMAYSRGTRDDFDRWASVTGDNG
WSWDSLFPYMLEMENFTGPVDHRNISGEVLPSIHGHNGPLGTTVSGLRLLTDSRILGASSELSAEFPFNIDT
NSGDPIGISWVQYTMANGQRVNAATAFLQPVLSRGNLDILVNTHATKIVQTGSQGRTPIFRGVEFANNASGP
VFSLNATREVILSAGAVKTPHLLLLSGIGDPTQLSAVGVKPIVDLPDVGQNLQDHPLLTIQYTVNSTDTLDN
LFQNATFLEQQLELWQANRTGELVLSSSNQWGWLRLPENSSVFQNHSDPSAGPTSAHYEFLFTDAFFSFTQP
TPDSGHYFTIFTNVVSPTARGQITINSTNPFDSPVIDSNILGSDLDRLVMREAVKAARRYMSAPAWEGWIID
EVAASKQAQTDDEIDQYASNNSVTVDHVSCTVAMGKAGDTSKGSGALNPDLTVKGTIGLRVVDASVFPFVPA
AHTQTPTYAVAFRAADLIKASQGHS
>XP_007306524|Stereum_hirsutum_FP-91666_SS1_Basidiomycota_Agaricomycetes_Russulales
MTLTFSLVLPLIAAAYIPAALGALYQDPSQLPTNASYDYIIVGGGAGGGVLVNRLTEHPEVKVLLIEAGSSD
YTNINIEVPGFEATLEGSQFDWNFTTTPMPGYNDRSITYARGFVLGGSTSINFMAWNRGARDDFDRYAAYTG
DEGWSWDALYPYMLKIETLTPPTDGRDTTGDIIPTDHGENGPVRISLPGYALPTDALVLNASTELSSEFPYN
EDVNSGDTIGISWTQWDIFEGARDGSARAYIEPALTRSNLDVLVNTLVTKVVQTGTENDLPVFRGVQFAQNN
SDSVYSLNASREVILSAGAVQTPHILMLSGIGDPSVLSQFGIETTVELPDVGQNLQDHVLLSINWAVTSNNT
LLDDLSQNSTFAAEQLALWQANRTGYLVNSAGNQWGWLRVPDNETSVYGDGIEDPSSGPTAAHYEWIFEDGF
LNLVEPTPSSGNYFTMLVNLVSPASRGNITLASTDPFTHPLISPNMLALEEPFDIRALVYAVKAARRYVAAK
AFDGYIIEEYGSSLNATTDEEIEEWIRNTAFTVFHPTCTVPMGKNGSASGAGDGALQVDLRVKGTVGLRVVD
ASIYPYIPAAHTMGPTYIIAERTADLIKAADGRYSTE
>XP_007308367|Stereum_hirsutum_FP-91666_SS1_Basidiomycota_Agaricomycetes_Russulales
MAFVFSRLLHFIVSSCIISVLGALYQNPSQIPANTLYDYIIVGGGAGGGVIVNRLTEEPEVRVLLIEAGSSD
YTNLDIEVPGFAATLAGSQFDWNFTTASMPGYNDRSIAYARGFVLGGSTSINFMAFNRGSRDDFDRYATYTG
DDGWSWDGLYPYMLKLETLTPPADGRDTTGEIIPADHGTDGPVMISLTGYTEGTDSLVLNASADLSSEFPYN
EDVNSGDSIGISWAQWDIADGARDGSARAYIEPALNRSNLDVLVNTSVAKLIRIGTDNDLPIFRGVQFAQNN
SGSVYFMNASREVILSAGPIKTPHILMLSGIGDPSVLSVVGIDTIVELPDVGQNLQDHPLLAINWEVTSNDT
VLDNLTQNRTFAAEQLALWQTNRTGYLVNSAGSQWGWLRVPANETSVYGGGSTKDPSSGPTAANYYGHYFSM
LVNLVSPASRGNITLTSADPFAHPLISANLISPEEPLDIHALVYAVKAARRYVSTRAFDGYIIEEVGSSLNA
TTDEEIEQWIRNTAQTVNHVSCTVPMGRNGSANGIGDGALEVDLRVKGTVGLRVVDASVFPYIPAAHTMGPT
FIIAERAADLLKAADSRYSSEGGAGVAGGVGCGVGFTTTTRGKRLDVDIEFDPEGGVDGACGDCAGCESSMP
GRGDTTTQVESGRGGIGDASQEGLGW
>S7RYX3|Gloeophyllum_trabeum_ATCC_11539_Basidiomycota_Agaricomycetes_Gloeophyllales
MRFHPFLAVLAAAAFVHGEIYSDPAEIIDERYDYVIVGAGAGGSVLANRLTEDPSKKVLLIEAGSRQADYKN
LNIEVPWFAALLANSRFDWNYTTVPQPGLNNRSLPFQRGRVLGGSTAVNYMIHNRGSRDDWDRYAEVTGDKG
WSWDAMYPYMLKIEKLVPPADGHNTDGQIDPSIHGTDGPLAISLPGFLLGTDERVVNASHELPEFRYNIDQN
SGDMIGIGWAQSTIANGTRTTSAGSYIEPALLRPNLDILVDTQVTKVLQTGNHDGTPVFRGVEFAQSATGPL
FQINVTDEVILAAGAINTPQILLLSGIGDSAELTPLGIETLVDLPDVGKNLQDHPLLTSSYTVNSDDTLDNL
ISDAAYAGQQFALWQANRTGQLVLSPTNQIGWFRLPENASIWETHPDPTAGPTSSHYEFVFTDAYISFVGGP
RPSGHFFTVFTNVISPTSRGSITLKSSNPFDPPLMDPNMLGTDVDTFVMLEAVKAARRFMSAPAWNGYILEE
YGPFAEVHTDEEIIAYARKYASTVNHASCTAAMGKRGVVGEGKGVLNPDLTVKGTVGLRVVDASAFPYVPAA
HPMAPVYLLAERAADLIRMSELLDSRAVLDASRPGEWRLMNQLQELLPFRLPF
>W4JQU9|Heterobasidion_irregulare_TC_32-1_Basidiomycota_Agaricomycetes_Russulales
MLFYRRAALILSVSFGSAYGALYTDPSQLPSKSYDYIVVGGGAGGGVIASRLTENSQVNVLLIEAGGDSAGN
ENIAIPFFGPTLTPNTPLDWNYTTTSQAALNGRSIAYARGNVLGGSTSVNFMVFNRGSKDDYDRIANVTGDS
GWSWNSLQTYFKKLEKLVPPADNHNTTGEIIPSIHGTSGPLALSLPGFSLPTDAKVLAASKELGGDFAYNQD
VNSGNTIGVSWVPYSIQDGQRASSSTAYIHPALSRSNLDVLLNTQVIKLIKTGTSSGLPIFRGVQFATSAGG
TKYALNATTEVILSAGAVKTPQLLLLSGIGDSTALSALGLKTIVDLPDVGKNLQDHVLLSSQYSVNSTDTLD
KISQNATFASDLVKQWETSKTGQLVLGPATQFGWHRLPSNATIFKTYADPTAGPTSAHHELIFTDAFVSFVL
ATPKTGNYFSVFTNVISPASRGTIKLQSTDPFTAPLIDPQLLGSPVDVAIIVESIKKARAFLAAKAWNGYIL
APYGDYAKANTDAELESYARQYATTVWHPVGTAAIASKGSKGGVVNSDLTVKGTVGLRVVDASVLPYIPSAH
TQIPVYVVAERAADLIKAAHATRRQ
>XP_007306952|Stereum_hirsutum_FP-91666_SS1_Basidiomycota_Agaricomycetes_Russulales
MQFSRLVAFATLATCSQVTLGALYSDPSQLPSNTTYDYIVVGSGAGGGVIANRLSEDPSVNVLVIEAGGDSE
GLLTMSIPFFGPTLTPDSAVDWNFTTIPQEALYDRTVPYARGHVLGGSTSVNFMVYTRGAKDDFDRWANYTG
DDGWSWDALMPYILKMENMTTVTETDKLEPAVHGTTGLLQTSLPEYPLATDAMVLNASQELSDEFPYNADYN
SGDMIGISWVQYTIQDGQRVSSSTAYLHPAVAARSNLDILLNTQVTKVTQTGTDNSTGTPIFRGVTFATSAD
ATSYALNVTKEVILSAGAFQSPQLLLLSGIGNSTELSAVGIEAIVDLPGVGQNMQDHPLLSSSWSVANSEIT
YDDVGQNATLAAELMEEWETEKEGLLVLGPANQFGWLRIPDNSSIFETEEDPSAGPTAGHYELIFTDGFVSF
AIPTPSTGHYFSMFSNVVTPASRGSLTLASSDPFAAPLIDPGLLNSDFDIFCMVEAIKAMQTYATASAFDGY
LLEPYGPFADAVDDASIEAYARNYTTTVWHATSSCSMAPADSTDGCLNPDLSVKGTIGLRVVDASAMPYIPS
AHTQAPTYILAERAADIIKAANAL
>R7SUX9|Dichomitus_squalens_LYAD-421_SS1_Basidiomycota_Agaricomycetes_Polyporales
MSTRQQHRDIDTDPDAHGALAEIWSSNTQAGHSQSSFSSAVRRNDTTPSKRRRGSDGLARRNRTDHDPWISE
TSSPSHSRSRTVDDNVGAGEDDRWPPSRRSASQHPLRSTASMASSSSWTLDHETRPSMRRMLSESDVLDSGS
TGDGGDIREGSLVQNREMLVIVHEVQPKDSLAGVALKYGITLADLRRANQLWTSDSIHLRKVLYIPVDKTRQ
ARQLREALIDRSLPKESSIPETEPNSVSETVSDITPSVEALPDIGKLTLRRVPASQLSYFPPPTHASSLDNG
HPPTAYQTATLPNGNTSRGRPALPVSFTRSKENPLQGVLDVFSSSLQSTAQHVRTSTTTLFGHLPTRAPTTL
ASRLSLESTSGTPSSVSDDFDWEHEMEDVSSAKAPRRALNTVNGTSRPRTRAYTHARQASASLNDLRDPTQN
GRAREQEVRDSVELDSGPFESQSPPSAEPRTPTHRHGRSSSSKSRHGSGSGSAHRDRANQNGAVPYAGTEAA
VEWESPRGASVVRTAQMEPSPEMQLPLFSRRTKSDPSQLPANKVYDYVVVGTGPGGGVIASRLSEDPNTNVL
VIEAGPSDQGVTSLQIPLLAPQLQPNQAFDWNFTTVPQKNLDNRTLQYPRGRVLGGSSGINFMVYTRGPQDD
FDRYTSVSGDDGWSWNSILPYWNKIERLVPPRDGHNTNGEIAPAIHGTSGALNISVQNAPFAQDPLVIETTQ
ELPTEFPFNEDMNSGYPLGIGWMQGTYGNGMRSSASTAYIEPVLSRPNLDVLVETTVTKLIQTGEASGTPLF
RGVQFASSATSPKYALNVTREVILSAGAVNTPQLLMLSRLGPSKTLSSLNMKTIVDLPDVGQHLTDHPFLRT
LFGLVNPDDDILESLARNATFANDVLNEWASERQGVLTDSTGNQVGWLRIPDDDSIWKTEQDPGSGPTAPHF
EFLFVPGFVSETETAPTTGSCFTLLTVLVSPSSGGSATIASADPFAKPVIHPNFLDTTFDVYAIRAAVRSAA
RFAAAGAWNGFLTGQAGPFANVDVGSDEDVDAWARAQSWTIWHPVATARMGTCAQTVGNGAVVNPDATVKGV
QGLRVVDASILPYIPAAHPQAVIYAFAERVADLIKSGQSIC
>XP_008043927|Trametes_versicolor_FP-101664_SS1_Basidiomycota_Agaricomycetes_Polyporales
MGSKRSPTNLLTLTLTLFAAAVLPHARAALFTDPSALPQYKAYDYIIVGAGPSGSVLASRLTENAHTNVLLI
EAGPNDAGEFDLEVPLLASQLQPNTAFDWNYTTVAQSGLDGRTVPYPRGRVLGGGTSISKYPSLTTSNFMIY
TRGSKDDFDNYAALTGDEGWSWNALQPYFKKLEHLVPPADGHDTTGEVLPSIHGTSGPLNISLPGAPLPSDS
RVIQTTQELSSEFPFNEDMSSGNPLGIGWMQGTFGGGARVSASVAYLQPVLGRSNLDVLVDTTVTKLTQTGT
KDGEPVFRGVQFAQSSSAPKFALNATQEVILAAGSVNTPQLLMLSGIGPAKALKALGIKPILDLPDVGQHLA
DHPFLTNQFGVADSSDDLIDNVSRNGTFAGALVGEWLAAKQGAMTVGGQSQLGWLRIPANDSAFKGTSDPSA
GPLSPHYEFLFAPGFVSSGGTPAPTTGFFNTFFTALVTPTSRGTVTLASTDPFAAPIVDPNFLSTPFDIAAM
RHAVRSIVRFASAPAWSDFLTGPAADFADVDIDDDDSVDAWARAQASTIWHPVGTARMGKCGDAGAVVNPDL
TVQGARGLRIVDASVLPLIPAAHPQAAIYAFAERVADLIKNGTSSCE
>A0A1M2V3T4|Trametes_pubescens_Basidiomycota_Agaricomycetes_Polyporales
MGSKFSLEDLFTLTLATIFVVQVLPQARAALFTDPSTLPNHKEYDYIIVGAGPSGSVLASRLTEEARTNVLL
IEAGPNDAGQLSLEVPFLASQLQPNMQFDWNYTTVPQAGLGGRTVPYSRGRVLGGSTNFMIYTRGSKDDFDN
YAALTGDDGWSWDALQPYFSKLENLVPPVDGHDTSGEILPKIHGTSGPLKISLPGAPLPSNSRVIQATQELR
SEFPFNVDMSSGDPLGIGWSSGTFGGGARVSASVAYLQPVLGRRNLDILVNTTVTKLIQTGTKDGQPVFRRV
LFAQSGSAPIFALKARIEVILAAGAINTPQLLMLSGIGPVQVLRSLGIKPILDLPDVGQHLADHPLVTNQFG
VAQSSDDIIDNISRNATFASALLEQWLIERQGIMTLDGQTQIGWLRIPTNDSAFNGAPDPSAGRLSPHYELF
VVPGFMSSRGTPAPTTGFFNTFLTALVTPTSRGSVTLASVDPFATPIVDPNFLSTPFDIAAMRFAVRSAVRF
ASAPAWRGFLTGPAAGFAEVDTDDDDSVDAWVRAQASTIFHPVSTARMGKCGDARGAVVNPDLTVKGARGLR
IVDASVLPLIPAAHPQAAIYVFAERAADLIKSRTGSYK
>XP_008043435|Trametes_versicolor_FP-101664_SS1_Basidiomycota_Agaricomycetes_Polyporales
MGFKCSLTGLLTLTLATIFAVQVLPQARAALYTDPSALPAHKEYDYIIVGAGPSGSVLASRLTEDARTNVLL
IEAGPNDAGELSLEIPFLAAQLQPNKEFDWNYTTVPQAGLVGRTVPYSRGRVLGGSTSINFMIYTRGSKDDF
NNYAALSGDDWSWDALQPYFKKLENLVPPVDGHDTSGEILPNIHGTSGPLKISLPGVPLPSDPRVIQATQEL
RSEFPFNVDMSSGDPLGIGWSPGTFGGGARVSASVAYLQPVLGRRNMDVLVNTTVTKLIHTGTEYGQPVFRE
VQFAQSSSAPIFVLKAIKEVILAAGAINTPQLLMLSGIGSAQTLRSLRIKPVLDLPDVGQHLADHPLVTSQF
GVTQSSDDIIDNFSRNATFADALLQQWLSERQGVMTLDGQTQIGWLRIPTNDSAFDGTPDPSTGRLSPHYEL
FVVPGFMSSSGTPTPAAGFFNTFLTALVTPTSRGSFTLASDDPFAAPVVDPNFLNTPFDIAAMRFAVRSAVR
LASARAWRDFLTGPAAGFAEVDIHDDDAVDAWARTQASTIFHPVGTARMGKCGDAHGAVVNPDLTVKGARGL
RIVDASILPLIPAAHPQAAIYVFAERVADLIKNGTGRCE
>XP_007360620|Dichomitus_squalens_LYAD-421_SS1_Basidiomycota_Agaricomycetes_Polyporales
MHRSFLVVLSAVAANLGLASAALFTDPADILADKQYHYIVVGAGPGGSVVASRLSEDPQTNVLLIEAGPSDE
GVLPIEVPYLAYELQPNTTYDWNYTTTPQTGLDGRAVIYSRGRVLGGSSSINVMAYTRSSRDDFDRYAAVGG
DQGWSWDAIEPYYRKLEHLVPPVDHHNTSGQVEWQIHGTRGPLNITVANAPFPIDSHVVATTQELSEEYPYN
EDMNSGYPLGIGWAQATYGNGIRATASSSYIRPVISRPNLDVLINTITTKILRSRHSDESGVPVFSGVEVAQ
SSTSPTFAFNATKEVILSAGAINTPQLLLLSGIGPRAHLASLGIETVVDLPAVGQNLMDHPRVGNQFSVASA
QDDPGDTIGRNSTLFDELLQEWEEQRQGVMTNGGTNHIGWLRLPADDPIWETEEDPSAGPAAPHYEFLFRPA
FASSIPGTPTPATGNFMTVLAVLVSPTSTGSVTLSSASPFAPPVIDPAFLSTPFDVYTMRAAIRSAARFVSS
AQTWDGFVTGQGAGFADVDLNDDAAVDKWARAQASTIWHPTGTARMGGCGYVEEGSVVDPDLRVRGTEGLRV
VDASVFPFIPAAHPQAAVYAFAERAADLIKSGRRFC
>XP_007364565|Dichomitus_squalens_LYAD-421_SS1_Basidiomycota_Agaricomycetes_Polyporales
MRKNLAIFAFALAANLELTSAALFTNPADVPTNKQYQYVVVGAGPGGSVVASRLSEDPHTNVLLLEAGPSDE
GVLQIEVPYLALELQPNTTYDWNYTTVPQTGLGGRAIAYTRGHVLGGSSSINIMAWTRSSLDDFNRYAAVSG
DDGWSWDAIEPYFKKIEHFVPPVDHHNTSGQIDIQIHGTRGPLNITVNNTPYPIDSHVINTTQELSDEYPFN
IDMNSGHPLGIGWAQSATGNGMRSSASSSYIRPVLSRPNLDVLVNTVATRLLRSGHDNVTGVPVFSGVEVAQ
SSTSPVFAFNATKEVILSAGAVNTPQLLMLSGIGPSSHLSSLGIETVVDHPSVGQNLSDHPGVGNQYSVAAA
QDDTDDNLVRNSTLFNELLQEWKDKRLGTMTGNGFNHIGWLRLPTDDPIWKTAQDPSAGPTAAQYEFLFDDG
YVAATAPPTGYFITVDTVLVSPTSRGSITLASANPFDSPLIDPAFLNTTLDIYVMRAAIRSAAHFLSAKTWD
GFVTGQGGDFANVDLDLDESVDAWARARAMTVWHPTGTAQMGKCNDTGSVVDPDLRVKGTKGLRVVDASVFP
YIPASHPQAVVYAFAERAADLIKDGRRYC
>PIL23706|Ganoderma_sinense_ZZ0214-1_Basidiomycota_Agaricomycetes_Polyporales
MRLLTIGLLELVAGLGLTRAALFADPANLPSDREYEYIIVGAGPGGSVVASRLSEDPDINVLLIEAGPNDEG
VLGIEVPYLGYTLQPDTAYDWNYTTTPQTGLDGRVIVYSRGRVLGGSSSINLMVWTRSSRDDFDRYASVSGD
DGWSWNAVEPYFRKIEHLVPPVDHHNTSGQVDFDIHGHIGPVNITVANVPFPIDPHVYGTTQDLSDEFPYNE
DMNSGDPIGIGWTQGTYGNGMRSSATSSYVRPVLTRPNLDVLVNTTVTEVITTGEDVEGHVPVFAGVQVAQS
STSTSFALRATKEIILSAGAINTPQILMLSGIGPSLHLASVGVETLVDNPTVGQHLADHPRVSNQFGVATGE
DDLYDAIARNSTLFDEVLAEWEAGKQGVMANGGSNHIGWLRIPEDDPVWLTEEDPSAGPTSPHYEFLFRPGF
TSTVTGTPVPSTGYFITISAVVVSPSSSGSVTLSSGSPFDFPTIDPAFLSTSFDAYAMRTAIRSVGRFVSAS
TWDGFITGQAASFASVDLDSDEAVDAWARSQASTIWHPTGTARMGGCIDNDSVVDPDLRVKGTKGLRVIDAS
VLPFIPAAHPQAVVYAFAERAADLIKSGRQFC
>PIL23707|Ganoderma_sinense_ZZ0214-1_Basidiomycota_Agaricomycetes_Polyporales
MFPPKLATATLFPLTLGLIAHFTIAQATLFIDSEHLPQAKQYDYIVVGAGPGGSVVASRLSQDPNINVLLLE
AGPSDEGLLDIQVPYLAFDLEPNTVYDWNYTTTSQPGLGGRNILYPRGRVLGGSTSINLMVWTRSSRDDFDR
YAMVSGDDGWSWNAIEPYYRKIEHVVPPVDHHNTTDEIDIGIHGTRGPVNITTANAPYPIDPHVNATSQELG
NQYPYNRDMNSGNPLGIGWTQGTYGNGVRSSASSSYIHPFTSRPNLDVLVNATVTRVLRTGHDVETGLPIFS
GVEVAQSKTSSVFAINAIKEVILSAGAINTPQLLLLSGIGSSSPLAALGINQTVDLPAVGQRLVDHLVVANQ
FAMAAPEDDLFEAIRRNETLFNELLVEWERNKQGVMTNGPANHIGWLRVPEDEQGWKEGEDPSSGPTSPHYE
FLFAPGFASTVAGTPVPPTGYFMTIFTVLVSPSSSGSVTLASSSPFDPPIIDPAFLNTTFDTQVMRAAIRSA
ARFVSAHAWDGFVTGQAASFADVNLNSDEQVDAWVRSQASTIWHPTGTASMGRCEDKDSVVDPDLRVRGTKG
LRVVDASVLPFIPAAHPQAVVYAFAERAADLIKLGRHLC
>PIL23708|Ganoderma_sinense_ZZ0214-1_Basidiomycota_Agaricomycetes_Polyporales
MLSPKLRVAALVPIALGLVTYPESSRAALFASHADLPRGKKYDYIVVGAGPGGSVVASRLSENSSNNVLLIE
AGPDDDGVLAIEVPLLATGLQPNTVYDWNYTTTPQPGLDGRDVVYPRGRVLGGSSSINLMIWTWSSQDDFNR
YATVSGDNGWSWNAIEPYYKKIEQVVAPTDHHDTSNEINISIHGTNGPVNITTPNAPYPIDSRVNATLGELS
DQYPYNRDMNSGNPLGVGWTQSTYGNGIRSSASSSYIRPFISRPNLDVLVNTVVTRVIKTGRDVLTGLPIFS
GVEVAQSKTSSVFAINATKEVILSAGAINTPQLLLLSGIGSSSPLAALGISKVVDSPAVGQHLADHILVTNQ
FTIADPEDDLLENLTRNATFTNELLTEWVTSKQGQLGNGPSNHVGWLRVPEDEQTWTAAEDASAGPTSPHFE
LLFSPGFVSTLEAAPATGSFMTVISVLVSPSSTGSVTLASSSAFDSPLIDPAYLNTSFDTQVLRAAIRSGAN
FLTASAWDGFITGRSGSFVDVDLTSDEEVDAWARSQGTTIWHPTGTARMGSCTDKTSVVDPDLRVKGTKGLR
VVDASVLPYIPAAHPQAVVYAFAERAASLIKAGRRYC
>A0A1C7M7Z9|Grifola_frondosa_Basidiomycota_Agaricomycetes_Polyporales
MTLRRQFDLRHDFLNPLVRIANHLVVKWSLIIKFLDIAIRLISNQAQTFSSANRTAVFARLLSSILLGAVVT
RGALFTDPSQLSSTKKYDYIVVGAGPGGSVVANRLSENSSVNVLLIEAGISDEGVLPVEVPFLAAQLEPNTP
FCWNYTTTPQSGLNGRVVQYPRGKMLGGSSSINFMVWTRGSQDDFNRYAAVSGDSGWSWESLQPYWQKIEKL
VAPADNHVITGEIDPSIHGTSGPLDITLPGYPEFPFNLDMNSGNTIGVGWAQYTIGDGSRASSSTAYVEPFL
SRANFDVLIQTQVTKVIQTGTQSGTPVFRGVQFAQSSSGPRYALNATTEVILSAGAINSPQILMLSGIGPKS
QLSKLGIKTVVDLPVGGNLSDHALLSNQFTVSQPDVIDTITRNSTLANAAVGQWLETKTGVMVDGPGNHIGW
IRIPKNDSIFKTQTDPSAGPTSSHFEFLFLPGFVSLNAAAPATGNFMSVFTNVVSPSSRGSVTLASTDPFAF
PNINPAFLSTIFDVYTMRYAVKSLQRFVAAPAWSGYVTGQAGDFAGVTTDSEIDAWARSQTDTVWHPVGTAS
MSPCGSDTGVVNPDLTVKGVIGLRVVDASVLPYVPAAHTQAAVKVAEFEPWLCRAT
>S7QGW5|Gloeophyllum_trabeum_ATCC_11539_Basidiomycota_Agaricomycetes_Gloeophyllales
MHSLLSSSLFVSLFLIHFTFATTYTDPSKLPNTQYDYIVVGAGTAGNVIANRLTESSKIKVLVIEAGAARDG
NPQLDIPLLAPQLSPDTAYTWNYTTTPQPGLNNRVIQYPRGKIVGGTSSINWLFWTRGAADDYNRIAQVTGD
PGWSWLGLMPYMYKNEKLTPPADGHNTSGQITPSLHGKNGPLEISVYGYANELDDKVVQTTKELSSDFPYNQ
DQNSGNPLGIGFLQASIGGGKRSSSASAYLEPVLNRSNLDVLLQTTVTKVIQTGKTGDIPIFRGVQFAQSSS
GPLYALNATKEVILSAGSINTPQILMLSGIGDAKALQSLGINPVLDLPDVGKNLQDHSLLSNLFEVNSNNTF
DNIFEDAAVAGADLNQWETNKTGLFVDTLGNNVGWLRLPQNDTIFQKVSDPTAGSKSPHYELIMCDGWASIA
DPHPGTGHWMTLVTNLISPTSRGSVTLASIDPFAAPIIDAGLLNSDFDIYTMKQAIKSAQKFLTGSAWKDYI
VAPYAPLGNVTTDAELEQYARNHTTTVWHPVGTAAMSACDAAHGVVDPDLNVKGTIGLRVVDASIFPYIPGA
HPQAPLYMMAERAADLIKAGTQLCYWYDRLFWWLHW
>A0A165V8I3|Neolentinus_lepideus_HHB14362_ss-1_Basidiomycota_Agaricomycetes_Gloeophyllales
MHSFISTSLFASLYLINFVSATIYSDPSQLSSKSYDYIIIGAGTAGNVIANRLTENADSKVLVIEAGDVRDG
NPYLEVPLLATQLSPNTSYTWNYTTVPQQGLNNRQIPYPRGRIVGGTSSINWLFWTRGSSNDFDRYAQVTGD
PGWSWFGLMPYMYKNEKLTPPADGHNTTGQINPALHGTSGPLEISVYGYANELDDKVVQTTKELSDEFPYNE
DQNSGNPLGVGFLQASIGGGQRSCSASAYLEPALSRSNLDVLVQTTVTKIYQTGQTGSTPIFRGVQFAQSSS
GPHYALNATKEVILSAGSINTPQILMLSGIGDANSLQALGITPVLDLPDVGRNLSDHPLLSNLFAVNSNKTI
DTIFEDPAVAGADFSQWESNRTGLFVDALSNNVGWLRLPSNASIFQEVADPAAGPLSPHYEMIIIDGWASIA
DPQPGYGHWMSLVTNLISPTSRGSVTLASSDPFDAPHVDAALLNSDFDIFTMKEAIKAARRFAQGSAFKGFV
TSAYPPLANATDDASLEQYAREHTTTVWHPTGTTAMSACQAGHGVVDPDLNVKGTIGLRVVDAGIFPFIPGA
HPQAPLYMVAERAADLIKAGTQLCSWYDRPFWWFPW
>W4JWN9|Heterobasidion_irregulare_TC_32-1_Basidiomycota_Agaricomycetes_Russulales
MFLCRKGLACLRSLKCPIASSLVSVSSRTMLLTISLLALSILKPIGVKCALYADSSALPQKQYDYIIVGAGI
GGGVVASRLSENHDTNVLLIEAGNSDQGIEAIKVPWLAETLTPNTIVDWNFTTTPQAGLGNRTFSYPRGRVL
GGSSSVNGMIYTRGSVDDYNRIAAVSGDSGWSWEALLPFIRKAERLVPSADGHDTSGQIEPSMHGTSGPLGV
SVQNWPVPSDQRVIRASKESPEFPYVVDFNAGKPLGLGWSQSTISNGTRDSSATAYIHPSLAKYDNLDVLIN
THVTQVLRTGVSGGVPVFRGVQFAQNATSALRSVIARKEVILSAGSIGTPQILMLSGIGPSVHLSSLGIDTK
VDLSDVGKNLQDHAAELSDVWVTSASFSWDDIRRNATLAAQTLTEWRDFRKGPYTDGFYSQIGWYRLPDNST
IFRTQEDPSAGPNTPHIQLQIYDSNLAAGDPYPEGRFLTMAMALVTPASRGTVTLTSSDPFAHPLINPGFLT
SEFDIFVIREAVRVGRRFASAAAFDSFLLEPDGALGQARTDEELDAYARANVGTAYHPTSTARMSAWNATDG
VVNPDLTLKKAKGLRIVDASVLVSCLSGPVRAINAKRIVYAQPFVPSANTQASVYAIAERAAAIIKGAG
>W4JWM8|Heterobasidion_irregulare_TC_32-1_Basidiomycota_Agaricomycetes_Russulales
MAFPAVFSLLLFVLLILEPHRVIGRLYTDPSALPRKNYDYVIVGAGVGGGVVASRLSEDHTTKILLIEAGIS
DEGIEAIQVPWLAQVLTPNTIVDWNFTTTPQIGLGNRSISYPRGRVLGGSSSVNGLIYTRGSADDYNRIAEV
SGDSGWSWDALLPFIKKAEKLVPSADGHNTSGQVDPSAHGHSGPLGVSVLNWPAPTDSMVIQATKELPEFPF
VIDFNAGKPLGFGYSQSTISNGTRDSAATAYIHPSLSKYSNLDVLINSHVTKVLQTGIADCIPVFQGVQIAR
NASSRLYAVTAAKEVILSAGSIGTPQILMLSGIGNSTKLSSLGIDPKVELPDVGQHLQDHTHLSDIWLTNAS
FSWDDIRRNATLAAQELAEWRNNRTGPYTDGFYSQIGWSRLPDNATIFQTHSDPSAGSNTPHFQLEIYDTFS
ATSAYPSEGRFLTIATALVTPAGRGTVTLASSDPFEDPLIDPAFLTSEFDLFVIREAARAGRRFASAASFSG
LLLEPYGPFGQAQTDEELNAYARATAGTAYHPTSTARMSAWNATNGVVNPDLTLKKARGLRIVDASVLVSCS
LVAHVRSGGTKHDVNVQPFVPSANTQASVYAIAERAAAIIRGTA
>W4JTZ4|Heterobasidion_irregulare_TC_32-1_Basidiomycota_Agaricomycetes_Russulales
MLSLSWVLLASSLAVIRPVSSALYTDSADLSAAEYDYVVVGAGVGGGVVASRLSEEGGNSVLLIEAGVSNSG
LEAVAVPYLCLTLFPDTSLNWNYTTTPQEGLNGREIPYPRGRLLGGSSSINDMVWTRGSVDDYGRYARISGD
PGWSWDALRPFREGIEQVVPPADGHDTRGQIDEFAHGHHGPLGISVTGFPTNIDLMVINTTRELREFPFVRD
MNAGHPLGIGWAQYSIRNGSRDSSATAYIHPALAARSNLDVLINVQATKLVQTGTEDGLPVFRGVQFANSAN
SSVRTVTARKEVIVSTGAVATPQLLLLSGIGNATYLSSVGITPIVDLPDVGQNLQDHPLLPNIFTVNTTALT
HDDITRNATLQAEYLSLWNATRKGQFATSITNHIGWFRIPSNASIFETQEDPSAGPTAPHYEFVFLTAFSSA
VQALPSEGHFMTIASVLVSPAARGSITLASTDPFDNPIVDPGLLSTDMDMFTIRESIKAARRVVTASTWDGY
VVQPFGAFGDANTDAEIDAYARAQTATIWHPTCTARMAAWNATDGVVNPDLTVKGTRGLRIVDASVFPYIPA
AHPQAAVYVFAERAASLIKAAARR
>W4JP81|Heterobasidion_irregulare_TC_32-1_Basidiomycota_Agaricomycetes_Russulales
MVSAFLAALSASLALRPVLGAIYTDPSVLPKTQYDYVVVGAGIGGGVVASRLAEVPGNKVLLIEAGFSHEGI
EEIQVPFLCTSLSPNTFLDWNYTTTAQAGLNNRVIPYPRGRLLGGSSSTNWMVWTRGSVDDYNRYAKVSGDP
GWSWDALKPYVKKLEKVVAPADGHNTTGQIDPAVHGHTGPLQISVQEFPSPVDKQTIETTKELSEFPFVLDM
NAGYPIGIGWSQYSISNGTRDSSATAYIAPAIAAHKNFDVLINAQVTKLLQTGTEDSLPVFKGVQFARNANS
TLYSVNATKELVLSAGSVATPQLLMLSGIGNKTHLASVGIKGIVDLPDVGQHMQDHPLLPNVWYVNDTYTYD
DVIRNQTLAGLDMQTWRETRKGQFSSPPLSQIGWFRLPDNASIFQTYPDPSAGKNSAHFEFIFSSAFNSGVE
SMPSTGRFLTITSNLMTPVARGSITLASSNPFALPIVDPGLLNSPFDIFLIREAIKAAKRVVAAPAWKGYVL
EPFGPLATAETDAEIEAYARSHTSTIWHPTSTASMSAWNATGGVVNPDLTVKKVRGLRIVDASILPYVPSAH
PQAAIYTIAERAADLIKAAAQTKRGSTHRWA
>KIK65201|Gymnopus_luxurians_FD-317_M1_Basidiomycota_Agaricomycetes_Agaricales
MLLFVFCFLAVTRLVYGALYTSPEQLPNNTYQYIVIGAGVGGGVVASRLGEDPSVRVLLVEAGPSDEGLETV
EVPLLCPNLSPNTNLDWNFTTVPQVGLNNRSVPYPRGRLLGGSSSINFMAWTRGSMSDYNRIASVTEDDGWS
WNSLVPFWKKAESVTAPADHHNTTGQFDPSVHGFNGPLQISLGTRTPLDSLFLSTTEELSEFPFVLDMNSGN
PIGMGFVQNTIANGSRDSSARAYIHPALAIRPNLDVLINTQVVKLFQTGLEGGIPIVKGVQFTSSTNSLSSG
SPGKTYTLTATDEVILSAGAVSTPQLLMLSGIGNKSNLESLGIKVLVDLPDVGQNLQDHPLVANLWTVNSSV
PTLDDIQRNATLAAADLAQWEDTRNGPFSNEPATQLGWFRVPANASIFNSSNPDPSSGPNSPHFEMILIDGF
AVSPLPFPATGRLLTIVTAVVTPSSRGTITLASTDPFDNPIIDPGLLSSNLDLAIMREAVKAARRFVSAQAW
SDYIISEFGPFAEAQTDEELNAYIQSEASTIWHPYSTARMAPFNSINGVVNPDLTVKGIQGLRIVDASVLPF
IPAAHPQASVYAVAERASVLIKNHRLTCQKRTEES
>XP_007307419|Stereum_hirsutum_FP-91666_SS1_Basidiomycota_Agaricomycetes_Russulales
MYASLSLLSAVFALRGAYAAIYTDPSQLPSREYDYVIVGAGPGGSVVARRLAESSTTNVLIIEAGGLPDDIE
DVAIPFLSETLTPNQPWDWNYVTTPQPGLNGRSIDYPRGKLLGGSSCVNDQAWTRGSKDDFDRYARVTGDDG
WSWDALQPFIHGIEQLVPPADGHNTAGEVIPSIHGTNGLVGISVQGLLPNLDGRIFNTTSELSEFPFNEDMN
SGDTIGISWGQYAIRNGSRQDAANTYLEPASNWDNLDVLINTQVTKVFKIGEESGVPVIRGVQFALNSTSSV
YAVNATKEVILSAGAINTPQILLLSGLGPTANLSSLNISAVVDLPFVGSNLQDHVFLPNTWQVNSNLTYDDV
NRNQTLFNEDLAQWRNNRTGLFAAASSAEIGWLRLPEDDPIFETVQDPSAGKLSAHYEFIFIDGFLGTPPAT
GNFLSIATNVVSPTSRGTVTINSTNPFDFPLIDPGLLNSDFDIHTIVEAIKAARRFVGSPAFSNYIVDTVIP
ANATTDDELAQFARDNAGTVFHPTGTTAMSAWNDTSSGVVNPDLTVKGVKGLRIIDAGILPFVPAAHTQASV
YIIAERAAALIKAAASS
>XP_007307422|Stereum_hirsutum_FP-91666_SS1_Basidiomycota_Agaricomycetes_Russulales
MRLLLSLLYAASALCGAYAAIYTDPSQLPDRQYDYVVVGAGPGGSVVARRLAENSTANVLIIEAGGLPDDIE
DIAIPYLGLTLGAPRPWNWNYTTAAQTGLNGRSVVYPRGKILGGSSCINGIVWTRGSKDDFDRFARVTGDDG
WSWDSLQPYMLGVGHVIILLMSPLEVAEPILKVEQLVPTSDGRDTDGELVASIHGTSGLVGISSQNVLTDID
GRVINTTSELSEFPFNEDMNSGNTIGIGWGQYAIRNGSRQDAANTYLEPASNWDNLDVLINTQVIKVLQTGE
EDGVPIINGVQFAPNSSSSVYTVNATKEVILSAGSINSPQLLLLSGIGPTAELSSLNISTVVDLPYVGSNFQ
DHVLLVNSWEVNSNFTWDDINRNTTLYAEKQEEWENSRKGTFTAAESLQIGWLRLPENDTIFETVQDPSAGS
TSGHYEFVFVDNFVGTTPSTGRFLSITTNLVTPTSRGSVTINSSSPWDPPVIDPAFLNSDFDIHTIVESIKA
ARRYLASPSFSDYIIDTAIPANATTDDELAQFARNNAGTVYHPTSSTSMSAWNDTTSGVVNPDLTVKGTKGL
RVVDAGVLPYVPAAHTQASVYIIAERAADLIKAAARA
>M2R3F1|Gelatoporia_subvermispora_B_Basidiomycota_Agaricomycetes_Polyporales
MRLLFDCLLAISIWAPTTICMLHTNPSQLEKTEYDFIIVGAGTAGNVIANRLTEESSFTVLIVESGISNAGV
IADEIPYLATTLLPTSSLTWNYTSTAQSGLNGRTIPYPRGRALGGSSTINLQAWTRASQDDWNRFASFTGDN
GWSWDAMLPYMKKSESLVAPPDHHNTSGEIIPSLHGTSGPVQISLGGFPMEIDQRVFDTTEDLPSEFPFNED
MNSGSPLGIGRLPFSVDTEGRRSSSATAYLQPVLNRSNIDVLVMTQVTKLIASGTTDGMPHFDAVQIAQSPT
SPRFQISAKKEVILCAGAVNTPQILQLSGVGDPTHLRAMGIEPVVELSDVGQNLVDHPFLTLQWFANAQGTT
DVVARNATVATELLQEWEETGTGRYCDPGTNQIAWLKVGAGLEDASAGPTAAQIELMFFDGFASLVQAVPPT
GQYFTIGAAVSSPFSRGSITLASTDPFDFPLIDPGLLTDSRDMSVMIQAVRIGMKMVEASAWNGYILGPATE
LTPASSDAEIANFARNFTSTEFHPAGSARMGPESGQEGVVTPDLKVKGAVGLRIVDASVFPYIPASHLQACV
YATAERAADLIKSDWL
>OCH88051|Obba_rivulosa_Basidiomycota_Agaricomycetes_Polyporales
MILPPFITVLTGILLLPRAAESALHTAPSQLSRTEYDFVIVGAGTAGNVLANRLSEESSFTVLVVEAGIPNS
AVVADEVPYLASTLFPNTPLTWNYTTASQSGLNGREITYPRGRALGGSSTINLQAWTRASRDDWDRFANFTG
DSGWSWDEIFPYMIKSESLVQPPDHHNTSGAIVPSLHGTTGPVQISLGGFPMETDQRVLNTTQELPEEFPFN
EDMNSGSPLGIGWLPFSVDTQGKRSSSATAYLQPIISRPNVDVLVMTQVTQIIASGTVNGLPHFDAIQVAQS
RTSSRMQIMAKKEVILSAGAVNSPLLLQLSGIGNPATLRAVGIKPIVELNDVGQNLADHPFLTVQWSVDSTA
ETTDLIARNATLANQLLQEWETTGTGRYCDPGSNQVAWLKAGGDTQDASAGPTAAQIELMFFDGFVSLVQGI
PATGDFFTVGVAVSSPFSRGSITLASNDPFDSPVIDPGLLSDSRDMSVMVQAVKMAMQMLQASTWDGYILKP
ATELSPTSSDAEIANFARNFTSTEFHPAGSLRMAPSSSQEGVVNPNLQVKGASGLRVVDASVFPFIPAGHLQ
ACVYAVAERAGDLIKQDWL
>M2PCX9|Gelatoporia_subvermispora_B_Basidiomycota_Agaricomycetes_Polyporales
MICTLRASSILLTDPSELRRTEYDFIVIGAGTAGNVLANRLTEEHSFTVLVVESGISNTGILDDEIPYLAPA
LFPNTSITWNYTTTPQAGLNGRAISYPRGRVLGGSSTINLEVWTRASKDDWDRFANFTEDYGWSWDQMLPYM
KKSEHLVPPPDRHNTSGEVIPALHGTLGPIQTSLGGFPSDIDKRLFNTTQELPELFPFNEDMNSGTPLGIGW
LPYSVSTQGQRSSSATAYLEPVLNRANLDVLITTQVTKIISSDSHTFGQPVHFDGIEMAQSLSGPRFTISAK
KEVIVCAGAINTPQLLQLSGIGNTTLIRSAGIEPILELSDVGQHLADHPFLTNSWFVNSTQTADEITRNANL
AEELLQQWEATGTGRYCDPGANLMGWLRLPQDGNSTADASAGPLAAQIEFLFVDGFASFVTEAPTTGNYFTI
ATIVSSPFSRGSVTLSTNNPFDFPNIDPGYYTDARDLGTMVQAITLGIRMLQAPTWSDYILEPVASLANATT
DAALEDYIRNFTSTEFHPFGSARMAPAWSTEGVLTSSLKVKGASGLRVVDASVFPFVPASHPQACVYAMAER
AADLIKSEWL
>OCH92503|Obba_rivulosa_Basidiomycota_Agaricomycetes_Polyporales
MMILLPLFGVLAEFLPYSLSVESKLYTDPLQLDKTEYDFVIIGAGTAGNVLANRLTEDNSFTILVVEAGVSN
TGLITDEIPFLARSLFPNTSITWNYTTSPQPGLNGRAIPYPRGRVLGGSSTINLEIWTRASKDDWNRFANFT
DDIGWSWEAMLPYMKKASRSEHLVPSPDRHNTSGEVIPALHGNKGPVQTSLGGFPSEVDQRLFNTTQEFPQE
FPFNEDMNSGIPLGIGWVPYSVSTEGRRSSSATAYLEPVLNRSNLDVLIMTQVTKLIPSNTIDGVVHFDAIE
MAQSPTSAPFTVSAKKEIIICAGAVNTPHLLQLSGIGDGTILSAVGIEPIVELEDVGQHLMDHPALANSWFA
NSTHTSDNISRNATLAAEILQQWEMTGTGRYCDPGTNIIGWLRLPQDGSAEDASAGPTAAQIELIFSNGFMS
FVEAAPATGHYFSISTIISSPFSRGNITLASNDPFDSPLINPGLLSDPRDVSMMLQALKTAVRMLQAPTWSG
YILEPVSSLAAAMTDEALEEYARNFTYTEFHPIGSARMAPASSKEGVLTPSLKVKGTSGLRVVDASVFPFIP
ASHPQACIYAVAERAVDLIKSDWL
>OCH86986|Obba_rivulosa_Basidiomycota_Agaricomycetes_Polyporales
MLLLSLITSLLGILLCTQPARSGLYTNPGQLATTEYDFIVVGAGTAGNVIANRLTEESSFTVLVIEAGISSV
SMCPILSTTFSPNTSLTWNYTTTAQEGLNGRAIPYPRGRVLGGSSTINFQIWTRASRDDWDRMANVTGDIGW
SWDQMLPYIKKTEHLVQPPDHYNTSGEIIPFLHGHIGPVQISLPGFPTEIDQRVLNTTQQFPGEFPFNPDMN
SGYPLGIAWAQLSVTTDSRRSSSATAYLEPALNRTNLDVLITTQVTKLVSSKTVDGMPHFDIVEMAQSSTNA
RFTVSAKREVILCAGAVNTPQLLQLSGIGNETLLRTVGIEMLVELDDVGQHLTDHPFLANHWLVNSTNTSDS
IARNTTLATELLQEWEVTGMGRLLDPGTNQIAWLRLPQDDAQMEDASAGPTAAQIELLPVDGFASFVEPIPA
TGNFLTIVSVVSSPFSRGSVTLSSSDPFDDPVIDPGLLSDETDIEIMVQAIKTGMRMLNATSWRGFVIEPTS
SLAAATTTAKLMDYACNFTSTEFHPVGSARMSSASSRSGVLTPSLHVKGTSGLRVVDASVFPFIPAAHLQAC
VYAVAERAADLIKADWV
>M2QWB4|Gelatoporia_subvermispora_B_Basidiomycota_Agaricomycetes_Polyporales
MVHCHTLRVLAAAGALLVLPTVHAALYTDPAKLPKSEYDFIVIGAGTAGNVIANRLTEEQQFSVLVIEAGIS
NEGIIAAEVPFLGSTLSPNSSVTWNYTSTPQTGLNGRAIPYPRGRVLGGSSTINFEIWTRASKDDWDRFAEF
TGDEGWSWDSILPFMKKSESLVASTDHHNTAGEVDQSVHGHSGPIQVSLGGFPTEIDQRITNTTKQFPNEFP
FNIDMNSGTPLGVGWTQDSIGTDGHRSSSATGYLSPALNRSNLDVLITTTVTQLLTSGAKVKGQPHFDIVEM
AQTPTSHRFTVRAANEIILSAGSTNTPQLLLLSGIGPEAQLRAHGITPIVNAPDVGQHLADHPFLGNHFFVN
STSTLEGIARNATLVADDLAQWEANGTGKFSDPGANQIVWLRAPEQPPPSLNAAAGPIAPQIEILPVDGFVS
FVEATPDTGFFLTLASIVVSPLSRGSITLASADPFTSPLIDPGLLSSPTDVSIMVDAIKASLQLLTASAWDG
FVISPTADLAGAKTDAALAAYARNSTSTVFHPVGSARMGPENAASGSVLTPSLLVKGVSGLRVVDASVFPFI
PAGHPQASVYAVAERAADLIKACWA
>OCH93208|Obba_rivulosa_Basidiomycota_Agaricomycetes_Polyporales
MVHRPTLRALAAAGAFLALQTAQAALYTDPAQLPRSEYDFIVVGAGTAGNVIASRLTEEQFSVLVIEAGISN
EGIIATEVPFLGATLSPNTSVTWNYTSTPQAGLNGRTIPYPRGRVLGGSSTINFEIWTRSSRDDWDRFADFT
GDEGWSWASILPYMKKSESLVASTDRHNTTGEVDPSVHGHTGPIQVSLGGFPTEIDQRIIDTTEQFPQEFPF
NLDMNSGTPLGVGWTQDSIGTDGHRSSSATAYLEPALNRSNLDVLITTTVTKLATSGAKVNGLPHFDIVEMA
QSPTSKTFSVRAANEIILSAGATNTPQLLLLSGIGPAAQLRAHGITPVVDAPDVGQHLADHPFLGNHFFVNS
TDTLEAVARNATLAGADLAQWEADGTGKFSDPGANQIVWLRLPQSEQPPPALDAAAGPVAPQMEILPVDGFV
SFVEATPATGFFLTLASIVVSPLSRGSITLASADPFTAPLIDPGLLSSPTDVSVMVAAIKAGFALLSASAWD
GFVLSPTPDLAGATSDAALAAYARNSTSTVFHPVGSARMGPANASSGSVLSPRLLVNGASGLRVVDASVFPF
IPAGHPQAAVYAVAERAADLIKAAWK
>M2QNX9|Gelatoporia_subvermispora_B_Basidiomycota_Agaricomycetes_Polyporales
MLLPSLISALLILQSAQAELFTDPSQLTKSEYDFIIVGAGTAGNVIAARLTEDSSLDVLVVEAGISNVGILA
AEVPFLGQTLSPDTNVTWNFTTTPQAGLDNRVLQYPRGRVLGGSSTINFEIWTRASEDDWNRFANVTGDNGW
SWNEILPYMKKSESLVAPADHHNTTGEVNPAVHGTNGPIQVSLPGFPSEIDQLIINTTEELPSAFPFNEDVN
SGVPLGVGWTQGSIGTNGHRSSSATAYLEPVLNRANLDVLIMTTVTKLVTSSNASGVPRFDTVEIAQSASSQ
KFQVTATKEIILSAGSVQTPQLLQLSGIGNSTLLSAVGITPLVELPDVGQHLADHPFLGNHWFVNSTDTLES
VARNATLEEKDLEQWETTGTGRFVDAGANQIMFFRLPADEQPAEDVSAGPSAAQYEILPVDGFVSFIEATPD
TGNFLTLATAVVSPASRGSVTLANNDPFAKPIIDPGLLSDPTDVDVMMQAVKASLQFVTAPAWEGFILSPAA
DLSEATASDTALEAYVRNSTSTVFHPVGSARMASESSSDGVVTPSLLVRNVSGLRVVDASIFPFIPAGHPQA
AVYAIAERAADLIKATWA
>OCH88556|Obba_rivulosa_Basidiomycota_Agaricomycetes_Polyporales
MFLPSLICALLILRSARAELYTDPSQLTKSEYDFVVVGAGTAGNVIATRLTEESSFSVLVVEAGISNVGILA
AEIPFLGQTLSPDTSVTWNFTTTPQAGLDGRVLQYPRGRVLGGSSTINFEIWTRASEDDWNRYADATGDNGW
SWSEILPYMKKSESLVAPTDHHNTTGEVNPSVHGTSGPIQISLPGFPSEIDERIINTTQELPSQFPYNEDMN
SGVPLGVGWTQCSVGTDGHRSSSATAYLEPALTRSNLDVLIMTTVTKLTTSSNITGVPHFDTIEIAQSPSSD
RFQVTATKEIILSAGAVNTPQLLLLSGIGNSTALSALGITPLVELPDVGQHLADHPFLGNHWFVNSTDTLES
IARNATLEGEDLTQWEANGTGQFSDPGANQIVYSRLSGNEQPAVDASAGPLAAQFEILPVNGFVSFIEATPN
TGNFLTLATAVVSPVSRGSITLASNDPFADPIIDPGLLSDPTDVDVMVQAVKASKEFLTASAWKGFVLSPTA
DLAGATTDAALEAYVRNSTSTVFHPVGSARMTSGGSTDGVVTPSLLVKNVTGLRIVDASIFPFIPASHPQAC
VYAVAERAADLIKAAWA
>M2PJF3|Gelatoporia_subvermispora_B_Basidiomycota_Agaricomycetes_Polyporales
MFWLTLCGIVLSIQCIHSTVLTDPAQLHKTEYDFIVVGAGTAGNVIAARLTEEQSFSVLIIEAGISNEDILE
TEVPLLSLALSPNTSVTWNFTTTPQIGLNGRAIPYPRGRVLGGSSTINFMIWTRASEDDWDRFAESTGDLGW
SWDAMLPYMKKSEQLVLPADRHNTTGEIEPDFHGFHGPIDIGLPGFSFETDPLVINTTKELPDEFPFNEDMN
SGFPLGVGWTQSSIDSQGRRSSSATGYLGPALNRSNLDVLISTQVTRLISTRTVDRLPNFNTVEVAQSPTGK
RMNFTARKEVIVSAGSVGTPQLLQLSGIGNATLLRSVDVKPIVELDDVGQHLTDHPFLGNQWFSKSNDSLES
ALRNSTLTLEELEQWETTGTGRDVDQGLNQLIWLRLPPDERPSPDLSAGPFAPHFEMLPADGFGSFIQPIPP
TGFFFTMFTAVVSPVSRGSVTLASNNPFDFPLIDPGLLSDPTDVSIMVNAIKTAARFLQSPAWAGFIIEPTA
SLATAIADGNFEDYARNFTSTEFHPVGTARMTRASSKTGVVNSNLQVKNTSGLRVVDASVFPFILAGHPQAG
IYALAERAADLIKADWL
>OCH87208|Obba_rivulosa_Basidiomycota_Agaricomycetes_Polyporales
MLLLSLISIFLAFQYVQATLYTDPAQLSQTEYDFIVVGAGTAGNVVAARLSEEASFNVLVVEAGISNEDDVD
EDNVEDEVPLLSLSLSPNTSLTWNFTTTPQVGLNGRAIPYPRGRVLGGSSTINFMIWTRASEDDWDRFAEFT
GDQGWSWDAMLPYMKKSEQLVPSADRHNTAGEIVPELHGMHGPINISIGGFSFESDAHVINTTKELPDEFPF
NQDMNSGFPLGVGWTQSSIDSQGHRSSSVTGYLGPAMNRSNLDVLILTQVTKLISTQTVNGLPHFDTIEVAQ
SPTSKHYTFSARKEVIVSAGSVSTPQLLLLSGIGNAALLRSVDVEPIVELNDVGRNLTDHPFLGNQWFSTST
DSLESVLRNETLVLEGLEQWETTGTGRDVSQGLNQLIWLRLPPDQTPSPDPAAGPFAPHFEILPADGFGSFD
LPIPPTGIFMTLFTAVVSPVSRGSVTLASSNPFDFPIIDPGLLSDQADVDVMVQAIKTAFQFLQAPTWDGFI
VAPTTDLAAATTDEELAEYVRNFTSTEFHPVGTARMTPTSSKTGVVNPDLHVKNTSGLRVVDASVFPFILAG
HLQAGVYALAERAADLIKAEWL
>A0A1C7MAM1|Grifola_frondosa_Basidiomycota_Agaricomycetes_Polyporales
MRSVFFLSAISACSIAHGKLYTDPHQLPKTQYDFVIIGAGTAGNVIATRLTENSAFTVLVVEAGISNVGILA
DEVPFLGPTLSPDTSVTWNFTTVPQSGLDSRAIPYPRGRVLGGSSTINFEIWTRGSEDDYNRYAEVSGDEGW
SWNEMLPYMKKSETLVTSTDNHNTSGQVNPAVHGTSGPVKISIPGVTTTVDTRVFNTTNELPDEFPFNLDMN
SGNPIGIGRPIFLGSAMAQFADTIVLIGWTQNSVDSFGRRSSSATAYLELILSRSNLDVLIQTQVTKLVQTS
SKGTPAFNKVEVAQNSSSARMIVSAKNEVILCAGSIGTPQILQLSGIGDPAVLRSAGVTPLVQLDDVGKHLT
DHPFLGNQWLVNSDLTLEAVSRNETLVADLLEQWNTTGTGLFSVPGANDIGWLRLPQSTFDGSTDPSAGPTS
AHFEVLPVNGFVSFVVPTPDTGFFLTMVTTVASPASRGTVTLASSDPFADPVIDPALLTDPVDLAIMVGAIK
AVRTLVTAPAWDGYIIAPVPAFGNATTDAELEAYAQAFTTTVFHPVGTARMSAEGSGVGVVDASLRVKNVTG
LRIVDASVFPFIPAAHPQAAVYAFAERASDLIKAAW
>J4I2I0|Fibroporia_radiculosa_Basidiomycota_Agaricomycetes_Polyporales
MQRWWLLLMSLAAVVYSVVECAIYSDPAQLSQIEYDFVIVGAGIGGNVLAARISEISDFSVLVIEAGIKNED
FVDDKIPFLCSTLSPDTALTWNYTTTPQIGLNNRTIPYQRGRVLGGSSTINYMIWNRGSVDDWNRYAEYTGD
SGWSWDEIFPYMLKSETLVPPSDHHDTAGEVNPALHGTSGPVQISLGGYPTSIDRRVLDTTRELHLEFPYND
DMNSGYPLGVGWNPNSVDTFGRRSSSATSYLELAYGRPNLDVLIQTQVTKLISSPAVDGTLTFTEVEVTQTA
DSPTYTVQAAKEVILAAGSIGTPQILLLSGIGDSATLESIGIAPLVNLSDVGQHLVDHPLLSNQWLVNSTDT
FQAVTRNVTYETELFFEWNSTGTGLFVDPGSIQLGWGRLSSNSTVYGLYTDPSAGPASPQMEWLFANGFVSS
VQPIPATGNYLSIATTVVSPASRGSVVLASKDPFEDPLIDPGLLSSPFDLAVMAQAVKHAQTFVTATAWDDY
IIAPAGGLAGVQTDADLEMYIRNFTATIWHPVGTARMQPVSGEGSVVTSDLLVKGTSGLRIVDASVLPYIPS
MHPQAVVYALAERAADLVKAAWSRE
>J4H534|Fibroporia_radiculosa_Basidiomycota_Agaricomycetes_Polyporales
MRQRALLLSVLALVGYPAVRGAVYTDPAQLPQTEYDFVIVGAGTGGNVIANRLTENASFSVLVIEAGVNNTV
DEADEIPFFCSTLSPDTSLTWNYTTTPQVGLNNRVIQYPRGRVLGGCSSINYMIWNRGSVDDWNRYAEYTGD
NGWSWDEIFPYMLKSEDLVPPSDHHNTAGEIIPALHGSSGPVQISLAGYPTYIDGRVINTTQELHSEFPYNE
DMNSGFPIGVGWNPNSVDTFGRRSSSATSYLEPAYGRSNLDVLIQTQVTKLVSSSTSGGNPVFTTVEIAQSA
NSKTYTVRATKEVILSAGSIGTPQILLLSGIGDSAALKSAGVTPIVNLSDVGQHLTDHSLVANQWLVNSNNT
FEKVTRNGTFEEQLLSEWGASGTGLFVIPGIIQLGWLRLPNNAAIYQTYPDPSAGPSSPQIEFLFANGYLSS
IQPTPGTGYYLSIVTAVVSPASRGSVTLASNDPFDYPLIDPGLLSSPFDLAVMTQAIQDAQTFLSAPAWDGY
ISGPAGELANVQTEEELETYIKNNGATVWHPVSTARMEPASGEGGVVTSELLVKGTSGLRIVDASVLPYIPS
MHPQACVYALAERAADLIKERWL
>J4GWI7|Fibroporia_radiculosa_Basidiomycota_Agaricomycetes_Polyporales
MAPRHRFLLWALLAPSAYPAVHCAIYTDPSLLPQTEYDFVIVGAGIGGGVVASRLTEVSDFSVLVIEAGISN
ENNVDVEIPFYCPTLSPDTSLTWNYTTTPQNGLNNRAIPYPRGRILGGSSTINYMVWNRGSEDDWDRYANYT
GDNGWSWNEIYPYMLKSENLVPPSDHHDTTGEVNPSIHGTSGPIQVSLPGYPSWIDGRVINTTVEMPTTFPY
NEDMNSGNPLGVGWIQNSISTFGRRSSSATAYLELAYNRSNLDVLIQTQVTQVISSSTVNGLPAFTTVEMAQ
SVDSETYTVTATKEVILSAGSIGTPQILLLSGIGDTASLESVGVTPLVNLSDVGQNLIDHPLLANAWLVNST
NTFEKVERNATLEAEIYEAWYTNGTGLFVDNGSNQIGWLRLPDNASIYESYSDPSAGPMSPQLEMLFANGYG
TPDNPAPYPDTGYYLTILTNVVSPSSRGTLTLSSDSPFDYPEINPNLLGTPFDVAVMVQAIKDAMQYLTSPA
WDGYIIQPYGGLSGATTDAELEEYAREYTRTVFHPVGTAHMEPASQDGGVVTSELLVKNTSGLRVVDASVFP
YIPSMHPQACVYALAERASDLIKSAWGVST
>A0A1X6MQE8|Postia_placenta_MAD-698-R-SB12_Basidiomycota_Agaricomycetes_Polyporales
MGSGTALFSLLAIVLAHLVNGALYTNPSQLGASQYDFIIVGAGTAGLVIANRLSEIPSNSVLVIEAGISNLA
DPSDEVPFLDSTLSPDTILTWNYTTTPQSGLNDRTLPYPRGRVLGGSSTINFQIWTRGSVDDYNRYANVTGD
PGWSWNEILPYMKKARTPVFSSYGTLKIQFQSESLVPPSDHHNTTGQVDPLVHGTSGPVQISLAGYSTGIDQ
RVIETSHELQHEFPYNIDYNAGYPLGLGWSVGAVSTSGRRSSSATAYLDPILSRSNLDVLIQTQVTKLVSQN
STGGSLSFRTVEMAQSSTSERYTVSATKEVILSAGTIGTAQILQLSGIGDPALLESVGVTPLVNSPNVGQHL
TDHPLLSNQWLVNTSFTLDNVARNATLADELLQEWNTTGTGVFVDDGTNQIAWTRLANETEVFKNVTDPSAG
PASPHIELIPADGYASFVAPLPETGNYLTILTNVVSPASRGSVTLASDDPFDDPLIDPGFYTNPLDLYSMVE
AIKQARRFLSASAWDGYVVSETSYLSAAQTDEQIAEYARNFTSTVFHPIGTARMAANDSNEGVVTPSLLVKG
TDGLRIVDASVLPYIPAAHPQACIYAVAERAADLIKAAWGESM
>A0A165KTZ1|Daedalea_quercina_L-15889_Basidiomycota_Agaricomycetes_Polyporales
MRSQLRVVAHALVAALVYYASIAHCALYDNPALLPPKAYDFVIVGAGTAGNAVANRLTEVPSFSVLVIEAGL
SNRAVVDDQVPLLDSTLAPDTSITWNYTTTEQIGLLNRTVVYPRGRVLGGTSTINFCVWTRGSADDWDRYAN
VTGDPGWSWNEMLPYMKKSERLVPPSDHHDTFGQFNPVVHGYDGPIHISLAGVSTPLDPLVFETTYQLPQRF
PYNMDFNSGYPLGLGWSQGAITTFGRRSSSATGYLEPVLDRPNLDVLIETQVTRLISYGEDSGVPSFTGVEM
AQNSTAPRYTIQASKEVILSAGSVGTPQLLQLSGIGNPETLQALNITPVVNLTDVGQNLSDHPLLGNPWVAN
STETWDNIFRNTSLANELFLQWNATGTGPFVDDGTNQIAWVRLQNETELFRNYTDPSAGPASPHIEILPHNQ
YVSFTLPEPDTGSYLTMITAVVSPASRGSVELASSDPFDYPIINPNLLADPFDAYAMVEAVKAARELVSAPA
WTGFALAEYGALADAQTDEELYTYVRNYTTTVWHPVGTASMAAAGSDEGVVTPALLVKGTAGLRVVDASVLP
YIPSAHPQAAIYAVAERAADLIKAAWPQ
>A0A0D0ADV1|Suillus_luteus_UH-Slu-Lm8-n1_Basidiomycota_Agaricomycetes_Boletales
MLRLLLLSGLAFHSSVSARLYTDPAQLPIKEYDFLVVGAGTAGSVIAARLSENPAFSVLVIEAGSSNQNILA
AEVPFLGSTLSPNTTVTWNYTTTPQIGLNNRTIPYPRGYVLGGSSTINFEIWTRGSIDDYNRFAKVSSDPGW
SWAEMTHYMKKSEHLVPPTDNRSIFGEVDLAIHGIKGPVQVSLGGYIGGVDRRVIDTTREFGSEFPYNIDMN
SGYPLGIGWTQNSVSSKGFRSSSATAYLTPAMERDNLDVLIQTRVTKLVAVSHANGVPTFGQVEVAQTPTGP
RVLFNASKEVILSSGSINTPQLLQLSGVGDSALLASLNITTILDLGDVGKNLSDHAFLANHWLVNSTSTFEA
VGRNASLAADLLAQWNMTGTGLFSDPGANQIGWMRLPSNSSIFQQYPDPSAGPTSAHYEFLPVNGFVSFVES
TPATGFFLSIITNIASPLSRGSVTLASSDPFDNPIINPALLESPFDQYVMVEAIKTAKRFAEASAWKGYIIE
AVGALNSTTNEDLASYARNSTSTVFHPVGTARMTSYSNKDGVVNPDLLVKGCSGLRIVDASVLPYIPAAHPQ
ACVYALAERAADLIKAAWS
>A0A1X6N241|Postia_placenta_MAD-698-R-SB12_Basidiomycota_Agaricomycetes_Polyporales
MLVSLLFLSTIAASRWSLARGALYTDPSALPQTTYDFVIVGGGTAGNVLANRLSEIPSFSVLVIEAGPSQTA
VFADEVPFLDMTLTPDTSITWNYTTTEQSNLDNRIITYPRGRVLGGSSVVNLLVWTRGSEDDYNRLAAATGE
SGWGWNSMLDYMMKSEELVPPSDHMDTAGKVDSSVHGTNGPIHISLEGYPVNIDQRIIGMTNLTPPVFDYVE
DMNAGFPIGLGWAQSAIGTNGHRSDSATGYLDPVLGRANLHILAETTVTKLISTGTRNNEPVFTTIQMAQSS
TSQTYTVHASKEIILSAGSINTPQLMMLSGIGDSATLKSLAIESIVHSPGVGQNLIDHPLITNNWLVNSTNT
NDEYARNGTLAAEALVQWNATGTGPFVDNGVEQIGWARVPESIFQQYGDPSAGQNSPNLEFIIANAWVSWIQ
PRPATGNYLSVLTTVVSPGSRGAVNLASNSIWDMPLIDPGYFSDPFDVAAMVHAINMSKTFVQGPTWEGYVI
DPVSELAAAQTYEELEAYARNQVTTIWHPVGTARMPANSSDLEAVVTSELLVKGASGLRVVDASVLPYIPAA
HTQAPVYALAERAADLIKVAWRV
>A0A1X6N1U7|Postia_placenta_MAD-698-R-SB12_Basidiomycota_Agaricomycetes_Polyporales
MLFSLLFLSTIAVACCSLARGALYTDPSALPQTTYDFVIVGGGTAGNVLANRLSEILSFSVLVIEAGPSQTA
VFADEVPFLDMTLTPDTSITWNYTTTEQSNLDNRIITYPRGRVLGGSSVVNLLVWTRGSEDDYNRLAAATGE
SGWGWNSMLDYMMKSEDLVPPSDHMDTAGKVDSSVHGTNGPIHISLEGYPVNIDQRIIGMTNLTPPVFDYVE
DMNAGFPIGLGWSQSAIGTNGHRSDSATGYLDPVLSRSNLDVLVETTVTKLISNGTQDDEPVFTTIQMAQSS
TSQIYTVHASKEIILSAGSINTPQLMMLSGIGDSATLKSLAIESIVHSPGVGQNLIDHPLITNNWLVNSTNT
NDEYARNATLAAEALAQWNATGTGPFVDNNAEQIGWARVPESIFQQYGDPSAGQNSPNLEFIIANAWASWTQ
PRPATGNYLTVLTVVVSPGSRGAVTLASNSIWDMPLIDPGYFSDPFDIAAMVHAINMSKTFVQGPTWEGYVI
GPVPELAAAQTYEELEAYARNQVTTIWHPVGTARMPANSSDVEAVVTSELLVKGASGLRVVDASVFPYIPAA
HPQAPLYALAERAADLIKAAWGV
>A0A165CZJ8|Laetiporus_sulphureus_93-53_Basidiomycota_Agaricomycetes_Polyporales
MHAVLAALLLSLATLVGAALYSDPRQLPQKEYDFVIVGGGTAGNALASRLSEVSKFSILVIEAGSSNTDYPE
IAVPFLELSEVIYNSNISWNYDTTPQIGLNNRAINYPRGKVLGGSSSINVMIWTRASVDDWDRYAAVTGDPE
WSWDAMFPYMLKSESLVPPASGPTAVNPGPGEFDYATDYGTLNPAVHNTRGPVDVSFAGYLGDIASRVFQTS
FELPETFSFVPDMNAGYPLGFAQLSITSSGRRSSSATAYLEPAINRPNLDVLINTQVTRLIAAAESVNTSLP
TFTTVEMAQSADGTRYTISASKEVILSAGSINTPQLLLLSGIGAPSALAAHNIIPLVNSSGVGADLQDHPLL
ESHWYVNSTGTFDTILRNATLQAEDLSLWEQEGRGPYVGPGVVQIAWTKLENENVVFGPGGYPDPSAGPSSP
NIEILPTDGFVSFIEGLPATGNFLTMLTSVVSPVSRGSVTLASADPFDAPLIDPGLLSNPYDVLAAVQAVNQ
SRQFLSAPTWDDYILREAPDLAAAQSEAELEAYVRKGTTTIWHPVGTARMGAPDDELAVLTSDLRVKGAQGL
RVVDASIFPYIPAGHPQACVYAVAERAADLIKEAWGVL
>A0A165CZJ3|Laetiporus_sulphureus_93-53_Basidiomycota_Agaricomycetes_Polyporales
MHAILAALLSLATLVGAALYSDPAQLPQKEYDFVIVGGGTAGNVLAVRLSEVSSFSVLVIEAGPSNTEYPEI
AIPFEFSSVLANPNISWNYYTTPQIGLNNRSISYPRGKVLGGSSSINAMIWTRTSVDDWDRYAAVTGDPGWS
WNAMFPYMLRTEGLVPPASDPTPANPGSGEFNFATDYGRLNPAVHNTTGPVNVSLAGYPGDITSRVFQTSFE
LPELFPYVLDANAGYPLGVGFAQYSINSLGRRSSSATAYLEPAINRSNLDVLITTQVTRLIAAVDSAITSLP
TFTTVEIAQSANGTRYTVSANKEIILSAGSINTPQLLLLSGIGAPSALAAHDITLLVNSSGVGAGLQDHPSL
ESQWYVNSTGTFDTVLRNATLQAEALSLWESEGRGLYVEPGDVQVVWKRLENENVVFGPGGYLDPAAGPSSP
HIEMLPNDGFVSIIESLPDTGNFLTMVTSVVSPASRGSVTLASADPFDAPLIDPGLLSDPFDVLAAVQSVNQ
SRQFLSAPTWDDYILREAPDLAAAQSEAELEAYARNGASTIWHPTATARMGAPDDELAVLTSDLRVKGAQGL
RVVDASIFPYVPAGHPQACVYAVAERAADLIKEAWGVL
>A0A165CZI4|Laetiporus_sulphureus_93-53_Basidiomycota_Agaricomycetes_Polyporales
MHAIIAALLSLATLVVAALYSDPAQLPQKEYDFVIVGGGTAGNALAVRLSEVSNFSVLVIEAGPSNLDYPEI
AVPFLEFSSVITNPNISWNYNTTPQIGLNNRSINYPRGKVLGGCSSINVMIWTRTSVDDWNRYAAVTDDPGW
SWDAMFPYMLKTESLVPPASDPTPANPGSGEFNYATDYGRLNPAVHNTTGPVDISLAGYPGDIASRVFQTSF
ELPEMFPYVLDMNAGYPLGFAQFSINSLGRRSNSATAYLEPAINRSNLDVLITTQVTRLITAADSANTSLPT
FNTVEMAQSANGTRYTVSASKEVILSAGSINTPQLLLLSGIGAPSALAAHNITLLVNSSGVGAGLQDHPLFE
SHWYVNSNGTFDHVLRNATLQAEDLSLWESEGRGLYVGPGSVQIVWTKLENESVVFGSGGYPDPAAGPSSPH
IEMLPTDGFVSLVESLPDTGNFFTMVASVVSPASRGCVTLASANPFDAPLIDPGLLSNPYDVLAAVQAVNQS
RQFLSAPTWDDYILREAPDLAAAQSEAELAAFVRNGTTTLWHPVGTARMGTPDDELAVLTSDLRVKGAQGLR
VVDASIFPYIPAGHPQACVYAVAERAADLIKEAWGVL
>A0A165CZH8|Laetiporus_sulphureus_93-53_Basidiomycota_Agaricomycetes_Polyporales
MHAILAALLSLATLVGAALYSDPAQLPQKEYDFVIVGGGTAGNVLAARLSEVSNFSVLIIEAGPSNLDYPEI
AVPFLEFSEVISNPNISWNYDTTPQIGLNNRSINYPRGKVLGGCSSINVMVWTRTSVDDWDRYAAVTGDPGW
SWDAMLPYMLKVSNPGSGEFNYATDYGRLNPAVHNTTGPVDISLSGYPGDIASRVFQTSFQLPETFPYVLDM
NAGYPLGVGFAQFAINSLGRRSSSATAYLEPAINRSNLDVLITTQVTRLIAAADSTNTSLPTFSAVEMAQSA
NATRYTVSASKEVILSAGAINTPQLLLLSGIGAPSSLAAHNITLLVNSSGVGVDLQDHPLLQSHWYVNSTGT
FDTTLRNATLQAEDLSLWESKGRGPYVGPGNVQIAWTKLENESAVFGSGGYVDPSAGPSSPNIEILPLDGFV
SLIESLPDTGNFLTMLTSVVSPASRGSVTLASADPFDAPLIDPGFLSNPYDLLAAVQAVNQSRQFLSAPTWD
DYILREAPDLAAAQSEAELVAFVRNGTTTIWHPTATARMGALDDELAVLTSDLRVKGAQGLRVVDASIFPYV
PSGHPQACVYAVAERAADLIKEAWGVL
>W4JPB3|Heterobasidion_irregulare_TC_32-1_Basidiomycota_Agaricomycetes_Russulales
MSLLPARLATLALVLLAATGASGKVFDDPTHVLRNEYDFVVIGGGTAGNVVANRLTEDKSVRVLVIEAGPSN
EGVEDSIVPFFCTQFYPASQWTWNYTTVPQVGLNNRTVPYPRGRLLGGSSSVNFMVYTRGSDDDWNRYANVT
GDHGWSWNALQKYFKKSEHFVEPADHHNITGQFDPAFHGFSGPLKVSLPGFPQTIDDRVVQTTKELASEYPF
REDVNSGETLGVGWTQTTISGNKRSSSATAYLAPRYVSRHNLDVLIESHVTRIIAADKTSHGSVSFETVEFA
KSSTGKRYRVSAKKEVIMSAGAINTPQLLMLSGLGDPATLKKFGIKALVDLPDVGQNLQDHTLLPNQFEVNS
TRTFETFERNTTLFGDIMSQYNTTGTGPFVDGLANLIGWLRIPDNSSIFQNYSDPTAGPNSAHYEVIFSNGF
AGFTVPIPATGNYMSILTNLATPASRGSVSLNSSDPFDFPLIDPAFLKHPVDAFVAVEAIKSARRFLAAPAW
KDYVIGQFGVGGLAKTDAEIEEFARNQTSTVFHPVGTASMSAVDSKSGVVNPDLRVKNTKGLRIIDASVIPY
IPAAHTQAAVYAFAERGADLIKAAWGLH
>A0A0H2RUS9|Schizopora_paradoxa_Basidiomycota_Agaricomycetes_Hymenochaetales
MAKLQSLFTAIAISSLALQGIEAKIVSSVSELRQSYDFVVVGGGTAGNVVANRLTEDPGATVLIIEAGISNE
GQEDIIVPFFAVQASPDTIWTWNYTTTPQAALNNRIVNYPRGRVLGGSSSINFMVYTRGPIDDFDRYAAFTG
DEGWSWNSLQEFILKVEKLVPPADGHNTTGMIDPSIHGNNGNVDISIRGAEMSIDDMVVETTQQLAGEFPFN
LDMNNGKPLGVGWVQSSIGDGKRSSSATGYLASQFLSRQNLDVIVETQVTKVFKTGIANGLPVIGGVEFAQS
RSGPRYNVTARKEVILSAGAVNTPQILLLSGIGDNAALEKLGIETLVDSPDVGQKFIDHPLLSSQFNVTGTN
TSDTVRQNATLFMELFEQYNTTGQGLFVDSPIDHIGWFRIPDNSTIFDNTTDPSAGPTAPHHELLFSNGFAS
FVGETPSEGHYLSISSSVVSPASRGSLTLNSTDPFDFPIIDPGFFSSPVDLAIMVESIKAARRFLTAPTWKD
YIITPFGSGANLTTDADFEAFARANTGTIFHPAGTAAMAPKDAAPGVGVVNSDLTVRGVSGLRVVDASVFPF
IPAAHPQSAVYVFGERASSLIKEKWGLSS
>A0A0H2RUA9|Schizopora_paradoxa_Basidiomycota_Agaricomycetes_Hymenochaetales
MATTKLLFLLSAIAFAFDLQYVKAKIVPEVSQLQKSYDFIVVGGGTAGNVVANRLTEDANTKVLLIEAGIDN
EGQEDLIVPFFGTEASPDTIWTWNYTTTPQPALNNRIVNYPRGRVLGGSSSINFMVYTRGSKDDFNRYASFT
GDEGWSWNSIQEFMLKTEKLVPSSDNHSLAGMIDPSIHGTSGNIEISIRGSEMVIDNMVIETTKQLPSEFPF
NLDMNSGNPLGVGWTQSSIGGGKRSSSATGYLAPQFRARPNLDVILQTQVTKVFRTGTQGGLPIFRGVEFAQ
SASGHRFNLTANKEVILSAGSINSAQILMLSGIGDKSALQKLGIETLIDLPDVGQKMIDHPLISTQFNVTGT
DTFDSVSQNVTLLLEQFTEYNTTGQGPFVDGATDHLGWFRLPKNTTIFDGIADPSAGPTSPHHEMLFANGFA
SFVSSSPTEGHYLSILNAVVSPVSRGSVTLNSSNPFDFPIIDPGLLSSPTDVAVLVESLKTTRRFLAAPAWK
DYIIAPFGTAENLTTDADFEAFARANTGTVFHPVGTAAIAPKNAKPGVGVVNSNLTVRGVSGLRVVDASVLP
FIPAAHPQSAIYAFSERASTLIKQTWGLPSS
>A0A0H2RQF9|Schizopora_paradoxa_Basidiomycota_Agaricomycetes_Hymenochaetales
MVPLHCLLAVLVFAASIVRCVKSKSISNISLLEDSYDFVVIGGGTAGNVVANRLTEDPNCKVLVIEAGISNE
GQEDLIVPHFATQATPNTKWAWNYTIVPQAALNGRTISYPRGRVLGGSSSVNLMAYTRGSIDDFDRYASFTG
DGGWSWNALNSFRLKIEKFVRSADNHSLVGQFDPAIHGYDGNIEISIRGSETAIDNMVIQTTQELATEFPFN
LDMNSGTTLGIGWAQHSINIDKRSSSATGYLAPRVMARPNLDVILETLVTKLYKSDTTKGLPMFNVVEFAQE
RFGARYNVTAMKEVILSAGVINTPQILMLSGIGDRNALANFGIESLVDLPDVGQNLIDHPLVASQFLVTGND
TFDSAVQNKTIALEQFEEYNTTGQGPLVDSSSQHYGWLRLPDNTSIFDDVPDPSAGPTSAHYELIFNNGFAT
FVSEPPAQGHYVSVLSAVVSPTSRGSVTLNTTDPFDFPNIDPGLLSSPTDVAIMVESLKSARRFLSAPAWKT
YVIAPFGTGVNLTTDADFEGYARANAGSLYHPVGTAAMAPKNAKPGVGVVNSDLTVRGVSGLRIVDASVLPF
IPAAHTQSSVYVLSERASMLIKEKWGY
>R7T0M9|Dichomitus_squalens_LYAD-421_SS1_Basidiomycota_Agaricomycetes_Polyporales
MDVYDFVIVGAGAGGNVIAARLTEDPRFSVLLIEAGISHEGVLPVEIPFLAPTSFPNTSVTWNYSTTPQEGL
NQRVLPYPRGRVLGGSTSINFMAYTRGSNEEFDRWAAITKDDGWSWKNVEIYYLRNSKLVPRADNQSCAGLV
NPADHGFGPVDVSLPGFPTEIDGRFVDASKSSGSQFPFSIDLNSGNALGFEGVVQNAIGRGARSSSATAYLE
PALNRSNLHVLIENTVTKLISTGSVKGAPSFRKVQFAPNATAPYSLVTARKEVILSAVFPDVGTPQILLLSG
IGDKDRLRALDIEPLLDLPDVGQHLKDHPILANYWNVSSNNTYDDLRRNTTLIEAAIAQWQTNRTGRLVDSP
VQSLAFMRVPANSRIFDNVTDPSAGPHSGHFEFLFADGYGAVSVPQPPTGHFLTVFSAVVAPTSVGSIKLAS
SDPFDNPLIDPGFFSTEFDTLVMLEAIKTARQFMALPAWGGLVSGRFGPVGDAETDEEIIAAARVSVETIYH
PVSTARMSPRDASWGVVDPNLLVKGASGLRVVDASVFPTIPAAHTMALVYIVAERAAELIKRTWD
>K5VZM2|Phanerochaete_carnosa_HHB-10118-sp_Basidiomycota_Agaricomycetes_Polyporales
MRCFRSVRAQIALAVLVATANVANAALYTDASQLPTLSYDFVVIGAGAAGNVIATRLTENPNFSVLVIEAGI
SNQGVLGVEVPFLAPSNLPNSSVTWNYSTTPQAALNDRVLTYSRGRVLGGSSSINFLTYTRGSDDEYNRWAA
LTGDQSWAWNNVEQYYLKSSRLVPPVDGHNTTGLVIPADHGVGPVEISLPGMPTELDERVVNTSQSSGAQFP
FNEDIQSGNSVGVGIAQSTIGGGVRSSSATAYLEPNINRTNLHVLIDNTVTRLVQSGSTKGTPVFKQVEFAP
STSAKRTTVTAKNEVVLSAGSVNTPQILMLSGIGDANELQSLGIKPIVNLPDVGQHLQDHPIMSNYFVVNSN
NTFDDVLRNATISDADLAQWMANKTGLFGNAPANAVAFLRLPANDSIFESVPDPAAGPGSGHYEMLWADGFA
ATTLAQPATGHFVTINTAVVSPTSLGSVRLASADPFVFPLINPNFFNTSFDQAAMLAAVHAARDFMAAPPWQ
GFVVSRFGPVGTAATDADIVAAARDSIVTIWHPTSSARMSPKNASWGVVDPQLLVKGVSGLRIVDASVIPII
PSAHTVAPTYILAEHAADMIKAAW
>A0A1Y2IIF0|Trametes_coccinea_BRFM310_Basidiomycota_Agaricomycetes_Polyporales
MRPFTSQLARIALAAIAVSTNTAYGALYNDASQLPNLKYDFVVIGAGAAGNVIAARLTENPKFSVLLIEAGI
SDQDVLGIEVPFLAPANLPNSSVTWNYTTTPQTSLNNRALAYSRGRVLGGSTSINLMTYTRGSDDEYDRWAE
LTGDDSWAWKNLEPFYLKSSRLVPPVDHHSTKGLVDPAVHGFGPVEVSLPGLPTELDGRVVNTSKALGAEFP
FNIDIQSGDSVGVGIAQSTIGGGIRSSSSRAYLQPNVNRRNLHVLIENTVTRLVRSGPSHGVPVFKQVEFAP
GPSAKRTIVTADKEVILSAGSIGTPQILMLSGIGDSLELKRLGIKPIVNLPDVGQNLQDHPIMSNYWVVNSN
NTFDDVLRNTSILNADLAQWNTSKTGLFGNAPANAVALLRIPDDASIFKRVRDPAAGRRSAHFEMIFADGFA
ATVIPQPATGHFVTINTAVVSPTSVGSVRLASADPFAFPLIDPNFFSTSFDQFAMLSAVKAARAFMAAPPWR
GFVVSRFGPVGTAETDEEIIAAARDAIVTIWHPTSTARMSPKHAPWGVVDPQLLVKGASGLRIVDASVMPII
PSAHTSGPTYILAERAAEFIKETWC
>A0A0H2S5F3|Schizopora_paradoxa_Basidiomycota_Agaricomycetes_Hymenochaetales
MLSAAFVVLIALADFVASALLTDASQLKKDNYDFVIVGAGAAGNALASRLTENPSFSVLVIEAGVTDEGVVG
IEVPFLAPTNTPMTAVSWNFTTVPQTSLDNRILTYPRGRVLGGSSSINFLVYTRGSNEEYDRWAELTGDPGW
QWSNVEQFYLKSSRLVPPSSGRSTAGMVNPADHGFGPVEVSLPGFPSEIDNRIIDTAKQSNGLFPFSLDLQS
GNALGVSLPQNAVGNGTRSSSATAYLRPVLNRSNLDVLIQTTVTRLINTSGAKEKPSFKKVEFAANSTAKRS
TVTASKEVILSAGAIGTPQILMLSGVGDEKALKTLGINTLVNLPDVGQNLQDHPIMSNYFFVNSNNTFDNVL
RNTSILNADLALWMENHTGLFSDGPANGVAFLRMPSNSSAIKEFGDPTAGPLSAHIELVFADGFAATTTPQP
PTGQFLTINSAVVSPTSRGSVTLNSSDPFVFPNIDPNFFATTFDQQVMLQAVKFSRQFVQAQPWAGFVQNRT
GPVGDAETDDDIIAASRQAIVTIFHPTSTARMSPVGANFGVVDPDLLLKGADGLRVVDASIFPIIPAAHTVA
PTYIVAERAAELIKEAWS
>A0A0H2S4L4|Schizopora_paradoxa_Basidiomycota_Agaricomycetes_Hymenochaetales
MPRRSIVLVLAALAKAVSSALFTDVGQLSKTEYDFVIVGAGAAGNVLASRLTESKEFSVLVIEAGVTDQGVL
GIEVPFLAPTNQPMTAVTWNFTTTPQTSLAGRVLNYPRGRVLGGSSSINFLTYTRGSNEEYDRWAELTGDSG
WAWDNVAQFYFKSSRLVPPVDGHSTAGDFNPADHGNGPIEVSLPGMPTEIDNRVINTSKQSGSEFPFNIDLQ
SGNAVGVGLAQSTIGGGARSSSSTAYLTPVLNRTNLDVLIQTTVTRLISSGSSENPIFRTVEVAANASSKRS
TVSAKKEVILSAGSIGTPQILMLSGIGDQTALKKLGIKTLLNLPDVGQNLQDHPIMSNYFLVNSNNTFDDVL
RNTSILDADLAQWTNNRTGLFGNAPGNAVAFLRLPNNAAIFKQFKDPSAGPQSAHFEFIFADGFAATVQPQP
ATGHFLTINSAVVSPISKGSVTLNSTNPFEFPIINPNFFSSPFDQAVMLQAVKTARSFVAASPWAGFVQSRF
GPVGDAETDDEIIAASKQSIVTIFHPVCTARMSPKDASWGVVDPQLLVKGATGLRIVDASIFPIIPAAHTVG
PTYIVAERAAQLIKDAWS
>A0A0H2S5I4|Schizopora_paradoxa_Basidiomycota_Agaricomycetes_Hymenochaetales
MNGLLFFFAVSLALACFCKATLFTNVSQLTKSNYDFVIVGAGAAGSVLANRLTENPSFSVLVIEAGVTNEGV
LDIEVPFLAPGNLPMSSVTWNFTTTPQQNLDDRVLTYPRGRVLGGSSSINFMVYTRGSDEEYDRWAKLTENS
GWAWENVAQYYFKSSRLVPPVDGRNITGEVNPSDHGNGPILVSVPGMPSEIDDRVFTTSKESGSEFPFSLDW
QSGNAVGVGALQSTAGGGVRSSAATAYLQPVLNRTNLDVLIQTTVTRVISNGKSGGKPVFNKVEMAANAASK
RFTVTASKEVILSAGSIGTPQILMLSGIGNCTTLKTLDIDCEIDLPDVGEHLQDHPLMSAYFTVDSNNTFDD
LLRNATILDAALEQWMSNHSGILANAPGNAIAFLRLPSNDSIFKTFADPTAGPNSPHFEFIFAASDGYGGSV
VPQPATGHFLTFQVVVVSPLSRGNLKLNNTDPFDFPIINPNFFDSEFDQAVMVGAVRAARRFVEAAPWKGFV
TGLFGVVNSANTDEEIIAASRQSIVTIWHPTSTARMSPKDASFGVTDPDLLVKGAEGLRIVDASIFPVIPAG
HPVAAMYIIAERASDLIKNSWA
>A0A0C3NFL5|Phlebiopsis_gigantea_11061_1_CR5-6_Basidiomycota_Agaricomycetes_Polyporales
MFGAGVLATALVAARLASAALYTDVKQLPTSTFDFVIIGAGAAGNVVASRLTEDPQCSVLVIEAGVNNVGID
SVAAPFLAGTNLPFSSVTWNYSTTPQASLNNRVLPYSRGRVLGGSSSLNFMVYTRGSDDEYNRWANLTGDEG
WAWKNLEPFYFRNSRLVPPADGANFTGQFIPADHGHGPVEVSLPSFPSVLDDRIVDTAKASAEFPFNIDFQS
GDSVGVALIQATVGGGQRSSSAVAYLEPSLKRPNLHVLIENTVTRLIQTAPVDGKPTFKKVEFAPNASAKRS
TVTARNEVVLSAGTLNTPQILLLSGIGNKTELAKVGIKSTVDLPDVGEHMQDHPILSNYFTVSSNNTMDDFT
REPALFNATLQQWIVNKTGPFTDPPATGVGFIRLPDNSSIFQNVTDPSAGPRSGHYELVWTNSFAPDVASQP
ATGHFVTIHTAVVTPTSLGSVKLASSDPFTFPLMNPNFFATEFDRFAMLEGVKGARRFAATAPWQDFIVERF
GVMGAAETDDEISAAALDSVVTIWHPTSSARIVLTIWHPTSSARMSPKGARHGVVDPDLLVKGVAGLRVVDA
SVFPAITACHTVAPVYIVAERASALIKEAWYLK
>XP_007269670|Fomitiporia_mediterranea_MF3_22_Basidiomycota_Agaricomycetes_Hymenochaetales
MPCFTRRLLAFSQLLLFFVLTSVLFAHAKLYTDVDQLEKDEYDFIIIGGGTAGSVLANRLSAKSEFSVLVIE
AGISNEGFLPSMVPFLAPTMVPNSSATWNFSTVPQAALDNRVLPYPRGRILGGSSSVNFMIYTRGSDEEYDR
WANLTGDCGWEWKNVAQYYFKSSRLVPPTDNHNTTGQVDPSAHGFGPVEISLPSFPTEIDNRVINTSKSGIP
DFPFNLDIQSGNGVGFGLTQATIGNGERSSAATAYLDPVLSRCNLDVLVQTTVMKVLSTSRSRHGKPLFDKV
EFAQGPNSKRKIAMAKKEVILSAGSIGTPQILLLSGVGNSTTLKSMHITPLIDLPDVGQNLQDHPLLNSYFT
VKSNSTFDTVFRNPNVVDANLQQWNKTRTGLFTDSLINSLGFARLPNNASIFENYTDPSAGPKSAHYELLFA
DGFATATTPAPETGNYMSISSVVIAPDSRGSVTLASTNPFDFPHIDPAFLSTPVDRFIMLEAVKAVRRFVSG
PQWTDYIIDRFGAVSEANSDDDILAAARQNVVTIWHPVGTARMSPANVSWGVVDPQLRVKGASGLRIVDASI
FPVIPAAHTVAATYIVSERAADLILAEWHY
>PAV21552|Phellinus_noxius_Basidiomycota_Agaricomycetes_Hymenochaetales
MLLKQGPQDKQSLILEGDETCNPVSISVHVRRGIDMQLLTCSRLVVTAPITSPASEDGADQLNILPNAHIIF
GSLFFFLIFSTFAYLVPVILATVFTDPAQLVKKEYDFVVVGGGTAGNVLANRLTNGTNFTVLVIEAGITNDG
FLPSIVPFLAPSMTPFSSVTWNFSTVPQASLGNRTLTYPRGRMLGGSSSINFMTYTRGSDEEYDRWANLTGD
SGWEWKNLAPYYFKSSRLVPPADNHNTTGQVDPSAHGDGPVEISLPGFPTELDPRVINATEKFTSEFPFNLD
LQSGDSVGIGFVQSTIGNGERSSSATAYLDPVLSRSNLDVLIQTQVTKVISHGKTSQGKPKFEQVEFAISSD
ASRYTVTANKEIILSAGSIGSPQILLLSGIGNSTTLSDMGIEPIVDLPDVGQHLQDHPIMANYFVLNSNQSF
DNALRNTNISATDLELWQTNRSGLFADAPVNTMGFLRLPSNASIFENVTDPSAGPKSGHFEWLFVDGFITAV
QTLPDTGNFMTVEMAVVSPLSHGSVTLNSTDPFDNPIIDPNFFSDPFDQYAMVEAVKSLRRFLEAPEWNDFI
LGRYGFVGDANTDEEILEAAKKAIVTIWHPTSTARMSPENASWGVVDPNLRVKGTFGLRVVDASVFPRIPSA
HTVAPVYIVAERAADLILSEWC
>A0A0C9UP62|Sphaerobolus_stellatus_SS14_Basidiomycota_Agaricomycetes_Geastrales
MLSSRSTAFIFCYILLFCASVDALLYTDPKKLPKIHYDFVIVGAGTAGNVMANRLTENGQFSVLVIEAGVNN
EGVLATTVPFLAPTSQPASPILWNYTTVPQKGLDNRVLGYSRGRILGGSSSVNFMTYTRGSDDDYDRWAKLV
EDQVWSAKNLEPYYLKSSRLVPPADHHNTNGQVNPVVHGNGPVKISVPGFPTDIDARVINSSHELSSQFPFN
LDVQSGNTIGISVVQNTVDSQGRRSSSATAYLQSILDRPNLDVLIQTQVTRLKQSGITSRKPIFKVVEFAQS
STGPRFQVTANNEVILCTGTINTPQILMLSGIGDAITLKKIGITPIVDLPDVGQNLQDHPILSNYFVVNTTN
TFDTEWNTTGEGLFVDAPGNTLGFLRVNQSVLHGVADPSAGPKSGHFEMIFADGFAVTAEASPASGNYITVN
TAVVSPSSRGSITLASTDPFAFPNMDPAFLTASLDVSIMVAAVKAVRQFVTASPWRGYITSRFGNMGMANTD
EEIAAASRLGVVTIWHPTSTAMMSPANASWGVVDTRLLVKGTVGLRIVDASVFPVIPAGHTVGPVYIVAERA
ADFIKSEWC
>A0A0C3RXX2|Phlebiopsis_gigantea_11061_1_CR5-6_Basidiomycota_Agaricomycetes_Polyporales
MPAHIRKTVVASLCLALCADLAQAAVYTDAKHLPSASYDFVIVGAGTAGNVLASRLTEEGKYSVLVIEAGVT
NEGVRNVEVPFLAPQNLPNSSVTWNYTTVPQTFLNDRYIGYTRGRLLGGSSSINFLGWTRGSNEEYDRWANL
TGDEGWAWNNLAPYYFKTSHLAPSADHHDPEGQANLTNFGNGPLAVSLPGFPTELDPLVINTTHTNPEFPFA
LDVNAGDSIGIGYIQSTIGNGARCSSAIGYLSPALGRQNLDVLIHNTVTRLISTGPDQGKPTFKTVEFSTGP
TATRHTVSAKREVILSAGSVGTPQILMLSGIGSKTSLSKVGIKSTVDLPDVGQNLHDHPILSNYWTVTSNET
YDDIIRNATNFNRTLAQWQQTRTGLFTNSPLNTLGFLRIPGNDSIWKNFTDPSAGPESGHFEFLFGNGYNPA
PVPATGNYLTIGTAIVSPHSVGQITLASNDPFAFPLIDPAFFSSPFDQLAMLYAIKAARRFAETAPWDGFVI
ERFGPVGTAETDEEIMAAARGAARSIYHPTSTARMSPLNATWGVTDPQLRVKHVSGLRIVDASTFPSIPAVH
PQAAVYTLAERAADLIKAAWA
>K5VZG7|Phanerochaete_carnosa_HHB-10118-sp_Basidiomycota_Agaricomycetes_Polyporales
MRLTRNAELFTLLAFCHAVYAALYTDSDHLPATIFDFVIVGGGTAGCVVASRLMENPDVSVLVVEAGISNNG
ILGIQIPFLASQNLGNASFLWNFVTAPQPGLDNRTVSYARGRILGGSSSVNYLVYTRGAGQEYDKWAEITGD
QGWSWDNLSKYYLKSSRLVPPADHHNTTGQVEPSAHGFGPVEVSVSGFPTEIDGRVVNTSKIPGSEFPFNAD
LNFGDYLGVSYLQATVGRGQRSSAATAYLDPVLSRKNLHVLINNTVTRLISSGSSYGKPSFKAAEFAPDASG
AGLPLSAGLVLTLQPAKRGYIGTPQILMLSGVGDREVLTAAGIKPVVDLPDVGQHLRDQPRVENYWTVASNM
TSDTISRNPDIFNADHTLWKKNHSGQFAASTANTTGFFRIPNDDPIWNNVSDPELDPNIAHFELIFDDGFSP
TVDPLPPTGNYLSINTVLVSPTSVGSVRLASSDPFASPLINPGFLTTEFDNFALLAATKAARRFVEARFWEG
FIIERFGSMGSAESDEEILAAIRQAVVTIYHAACTARMLPANASWGVVDLQLRAKGVSGLRVVDASVMPVIP
AEHPVAAVYVVAERAADLIKGSWS
>PBK59781|Armillaria_solidipes_Basidiomycota_Agaricomycetes_Agaricales
MLPICFLFSWLILGLSLSDVDFAYAAVLEDPNDVLNATYDFIIVGAGTAGSVVASRLTEDSACSVLIIEAGT
SDEDVLDIEVPFLASSLLSPSSLTWNYSTVAQEGLDDRAISYVRGKVFGGSSSTNFLGYTRGSDDEYDRWAN
ITMDSSWSWTNLEPFYRKSERLVDPADGHNTSGQVDPSAHGYGPIEVSVPGYPTEIDDRVILSSQQPGDEFL
FNLDLQGGTTVGFGLTQSTIGGGERCSAADAYLRPALNRSNIDLLMGTQVTRLVQTNDTSDVPAFKTVEFAQ
SANGTRYTLTATKEVILSAGSLNTPQILLLSGIGDTNDLEDMGITPIVDLPDVGKNLHDHPQLSNYFVVNST
TTLDEISRDSELAAEYLEEWEVYRQGPYTATSSHALGFVRLAQNDTIFDFYADPSSGTKSAHYEMVFANGYS
GSLPSTGYYLTVNTVVLNPVSSGTVTLASTDPFDFPIIDPGFLTSPLDIYVMVSAVKGVRQFIQASPWDDYV
IERYGELGEAETDEEIEAAIRNNAISIWHPSCTARMSAYNATDGVVNPDLTVKGVSGLRIVDASVFPKIPAA
HLVGPVYIVAEKGAQLIRDAWGYDV
>SJL11325|Armillaria_ostoyae_Basidiomycota_Agaricomycetes_Agaricales
MLPICFLFSWLILGLSLSDVDFAYAAVFEDPNGVLNATYDFIIVGAGTAGSVVASRLTEDSACSVLIIEAGT
SDENVLDIEVPFLASSLLSPSSLTWNYSTVAQEGLDDRAISYVRGKVFGGSSSTNFLGYTRGSDDEYDRWAN
ITMDSGWSWTNLEPFYRKSERLVDPADGHNTSGQVDPSAHGYGPIEVSVPGYPTEIDDRVILSSQEPGDEFL
FNLDLQGGTTVGFGLTQSTIGGGERCSAADAYLRPALNRSNIDLLMGTQVTRLIQTNDTSGVPAFKTVEFAQ
SANGTRYTLTATKEVILSAGSLNTPQILLLSGIGDTNDLEDMGITPIVDLPDVGKNLHDHPQLSNYFVVNST
TTLDEISRDSELAAEYLEEWEVYRQGPYTATSSHALGFVRLAQNDTIFDLYADPSSGTKSAHYEMVFANGYS
GSLPSTGYYLTVNTVVLNPVSNGTVTLASTDPFDFPIIDPGFLTSPLDIYVMVSAVKGVRQFIQASPWDDYV
IERYGELGEAETDEEIEAAIRNNAISIWHPSCTARMSAYNATDGVVNPDLTVKGVSGLRIVDASVFPKIPAA
HLVGPVYIVAEKGAQLIRDAWGYDV
>PBK94975|Armillaria_gallica_Basidiomycota_Agaricomycetes_Agaricales
MLPICFLFSWLILGLSLSDVEFAYAAVLEDPNGALNATYDFIIVGAGTAGSVVASRLTENSACSVLIIEAGT
PDENVLDIEVPFLSSSLLSPSSLTWNYSTVAQEGLDDRTISYVRGKVFGGSSSTNFLGYTRGSDDEYDRWAN
ITMDSGWSWTNLEPFYRKSERLVDPADGHNTSGQVDPSAHGYGPIEVSVPGYPTEIDDRVILSSQEPGDEFL
FNLDLQGGTTVGFGLTQSTIGGGERCSAADAYLRPALNRSNIDLLMGTQVTRLIQTNDTSGVPAFKTVEFAR
SANGTRYTLTATKEVILSAGSLNTPQILLLSGIGDTNDLEGMGITPIVDLPDVGKNLHDHPQLSNYFVVNST
TTLDEISRDSELAAEYLEEWEVYRQGPYTATSSHALGFVRLAQNDSIFDLYADPSSGTKSAHYEMVFANGYS
GSLPSTGYYLTVNTVVLNPVSNGTVTLASTDPFDFPIIDPGFLTSPLDIYVMVSAVKDVRQFIQASPWDDYV
IERYGELGEAETDEEIEAAIRNNAISIWHPSCTARMSAYNATDGVVNPDLTVKGVSGLRIVDASVFPKIPAA
HLVGPVYIVAEKGAQLIRDAWGYDA
>A0A166KGZ0|Peniophora_sp._CONT_Basidiomycota_Agaricomycetes_Russulales
MRRATSCGFALTLGVRSALAALYTDPSQLNKTYDYVVVGSGPGGSVVANRLSEDSNVNVLIIEAGGNPDGNV
LAEAPWLAPGDLSTTNDWNFTTTPQSGLDGRSFAYNRGKALGGSSTLNFMVWDRGSRDDYDRWANVTGDDGW
GWDKLEPYMRKAEGLHAPQDGHDLSGQLNVSAHGTDGPLGITVGGYSLPTDARVINASKEIGGQFGFNLDMS
TGNTIGTGWSPVAQRDGARSSGWTSYIKPYLNRTNFDVLIDHQVTKVLQTGQEKGVPVFRGVQFAQNSSAPT
QNLNVTKEVILSAGSAMSPQILLLSGIGPKDGLSALNIPVVVQNEAVGKNMQDHALITNVYSVKDGMFTLDP
VSQNATFAANAIADWNSTRKNELVLNACNQVGWHRVNDSLLEGKDPSAGPTSGHYELIYTDAFVSFTNAMTQ
PATGGYFTVFTNVVSPASRGSLTLNSTSPWVQPLVNPGILADPLDLVIMREAIKAGAAMANASSFKDFLVEP
IGPYAEALAKGDAGIEAYAKNLTTTVWHITSSLSMTSEKSTDGALNPDLTVKGTVGLRVVDASAFPFIPAAH
TQAPTYILAERAADIIKGVSKTGTNSSSSASQSSSATRVGSPLFSALLSLRHLF
>R7SVK2|Dichomitus_squalens_LYAD-421_SS1_Basidiomycota_Agaricomycetes_Polyporales
MFSHSVRAALLLSALSSSSLGALLQSADDAADQLTSTHYDYIIVGAGAAGGALANRLTEDGSTKVLLIEAGS
SDYNNTNIEVPWLAPVLTHSQFDWNYTTTPQEGLDNRSIAYARGKVLGGSTSINYMIYTRAAQDDWNRFASV
TGDDGWNWSNILSYAKKLEAFQNSPNVQNATSKFVANIHGTNGPVGAGLPQVSLPIDQIGLNAQQELSSEFK
YNQDVNSGNMIGFSWTPFAIQDGARSNSARDYIQPALGRSNLDVLVNTQVTKVLQTGTDGNTPIVNAVQFTS
GPNEKLYNLTANKEVILSAGSIGTPQILLLSGIGPADQAKSLGIQSIVDLPDVGQNMQDHPLLTTNFQVSSN
DTLDNLSLNTTFQAEQLALWTNNRTGDFTLGACNQWAWQRLADDDPIFKNVSDPSAGPTSPHFQLIFSDLFI
AFSGGAFPSGHFLTLISNLYTPTTRGSLTLNSTDPFTYPIINPGLLNDENGFDIYTMRQALKAGRRFLAANA
WKDWIISEFGESANATSDADIDAYIRKNALVVNHVSGTVAMGKSGDSSKGAGALNPDLSVKGVKGLRVVDAS
AFPHIPAAHTMVPTYILAERAADLIKNSTSTASGSKSGSGNGAFTPSATLVSVFAPLVALVALLL
>PIL30033|Ganoderma_sinense_ZZ0214-1_Basidiomycota_Agaricomycetes_Polyporales
MRPALLSLFLIVVSSRSLGALLQSADDAAAHLASTQYDYIVVGAGAAGGVLANRLTEDGTTKVLLIEAGSSD
YNNTNIQIPWLAPVLTHSQFDWNYTTVPQEGMSNRSIAYARGKVLGGSTSINYMIYTRASKDDWDRLASTTG
DDGWSWSSILPYAKKLEDFQNSPNVQNATSKFVAGDHGTDGPVGAGLPQVSLAIDQLGLDAQQELSSEFKYN
QDVNSGDMIGFSWTPFAIQDGARSNSARDYIQPAFPRSNLDVLVNTQVVKVLQTGVDGGSPIVTGVQITSGP
NEKRYNLTATKEVILSAGAIGTPHILLLSGIGPADQLKALGIESMVDLPDVGQNMQDHPLLTTNFQVSSNDT
LDNLTLNTTLQAEQLALWTNNRTGDFTLGACNQWAWQRLADDDPIFKNSNVTDPSAGPTSPHFQLIFSDLYI
AFGGGAFPNGHFLTLISNLYTPMARGSLTLNTTDPFAYPLINPGLLNDAAGFDIYAMRQALKAGRGFLAADA
WKGWIVAEYGASANATSDADIDAYIRKNALVVNHVSGTVAMGKRGDAGRGAGALNPDFSVKGVKGLRVVDAS
AFPYIPASHTMVPTYILAERASDLIKNSTSSSSSGSGNGAFTQLAAPTLVLVSLALASLISLSL
>XP_007363169|Dichomitus_squalens_LYAD-421_SS1_Basidiomycota_Agaricomycetes_Polyporales
MITPSFLQAALLFLAVAAPQAAYATLYQSADAAAAKTSRTKYDYIIVGAGAAGGVLANRLSEDSTKKVLLIE
AGSSDYNNTNIRIPWLAPALTGSTFDWNYTTTPQVGLNDRSIGYARGKVLGGSTSINYMIYTRAAEDDYNRW
ASVTGDSGWNWNNMFKYFLKLEDFTNSPQVVSASTKFVPSLHNTTGPLGAGLPEVTLATDNIGLQAQQQLSA
EFAYNQDVNSGNMIGFSWTPFSIQNGARSDSARDYIQPALSRSNLDVIVNAQVTKVVQTTTSGKTPVVRTVQ
FQTGSGGKSYSLTANREVILSAGAIGSPQILLLSGIGPVAQSKSLGIKSLVDLPDVGQNLQDHPLLTTNFQV
SSSDTLDNLITNTTFQTEQLAQWEATQTGDFTLGACNQWAWERLPSNDTIFKSVSDPSSGPTAPHYQLIFSD
LYIAFAGGSRPDGHFLTLISNLYTPVSRGNITLRSTNAFDYPIINPGLLSDKGGFDIHAMTEALKAGRRFLS
APAWKSWIVGEFGDSASAQTDAEIESFIRQNALVVNHVSGTVGMGKANTIAKGSGALNPDLTVKGVIGLRVV
DASAFPFIPAAHTQVPTYALAERAADLIKACD
>W4K1I8|Heterobasidion_irregulare_TC_32-1_Basidiomycota_Agaricomycetes_Russulales
MKSHWRSLLTAVLLVTLVPNVVRARILKDPTEVVRNKYDFIVIGGGTAGLVIANRLSEIPQNTVLVIEAGIS
NEGIEDAIVPLFGPDLTPDKAWDWNYTVTPQSALNNRTFPYPRGRLLGGSSSVNYVVYNKGSSDDFDRWANV
TGDQGWSWNALQPYMKKNERLTPPSDGHNTTGQFIPEAHGFDGTLLTSLPGFPTPIDSRILNATTQVPGYPF
NADMNQGNELGIGWVFSSIGNSKRSSSATAYLGPSVAARPNLDVLIQTQVIKLSSTGRKGGKPVFTRVEFSQ
GPQDPTFALTAQKEVILSAGSIGTPQLLLLSGIGDPAELKQSGIKALVDLPDVGKNMGDHALLPNQFYVNSN
ETWEARRDPVVFQSQLSEYNQTGQGPLVDTICNHIGWLRVPDDSGIWHNATDTSAGPTAPHYELVFANGFVG
VIQPTPDTGSFFTIISNLVSPASRGQLTLRSSSPWDYPLIDPGFLTAPIDLMILREAYKSARTFIAAPAFDG
YIIGPYGTAGASSDDEIDAYIRNFTTSVWHPVGTAAMSATSSKNGVTKPDLLVKGVYGLRVVDASVMRCTSL
LSALRTLSNPPGGKEVPMSNPQARRNEWYTGTGLEKYLNIPVSLYLCHNDISSHLIPNDEA
>PBK63960|Armillaria_solidipes_Basidiomycota_Agaricomycetes_Agaricales
MQKRFLSPLLILSVLLNTVTGRLLRNANETLSTEYDFIIVGAGTAGCVVANRLTESPNSRVLLIEAGISDAG
LAAEVPYYSPTLTPNKGPWDWNYTVMPQEALNNRTFPYPRGKVLGGSSTVNYLVFNRGGIDDFDRIANISGD
QGWSWDALEPYMRKLERLTPPADGHNTTGQFIPEAHGFDGSLLTSLPGYPTPIDGLIMNATTQIAGYPFNKD
MNKGDETGIGWVFGSLGGEMPERSSSAAAYLRPILNRANLDVLIEHQVTRLIQTGIQGGIPELKGVEFSQGP
NEPVFNLTANNEIVLSAGSVGTPQILLLSGIGDQADLEAVGIETIAQVADVGRNLQDHPLLPNQFYVNSEDT
WEKASRNASIAAQQLQQYNETGQGPLVNTICNHIGWLRVPDNSSIWANATDPSAGPTVGHYELVFTNGFVGP
IQSLPDTGNFMTVISNLITPASRGTLKLNTSSPWDAPLIDPALLKEPIDLLILREAHKSALQFVSAPAFDGY
ISGPYGTVGAITDEDIDAYIRNFTTTVWHPVSTATMSASNDTSGVVSPELLVKNVTGVRVVDASIFPFVPSA
HPEAAIYIIAERASDIIRTAWGV
>SJL13090|Armillaria_ostoyae_Basidiomycota_Agaricomycetes_Agaricales
MFASALQSDLTGRGKLKYGMQNTGIDVATCKLPLLLNTVTGRLLRNANETLSAEYDFIIVGAGTAGCVVANR
LTESPNSRVLLIEAGISDAGLAAEVPYYSPTLTPNKGPWDWNYTVMPQEALNNRTFPYPRGKVLGGSSTLER
LTPPADGHNTTGQFIPEAHGFDGSLLTSLPGYPTPIDDLIMNATTQIAGYPFNKDMNKGDETGIGWVFGSLG
GEMPERSSSASAYLRPILNRANLDLLIEHQVTRLIQTGIQGGIPELKGVEFSQGPNEPVFNLTAKNEIVLSA
GSVGTPQILLLSGIGDQADLEAVGIETIAQVADVGRNLQDHPLLPNQFYVNSEDTWEKASRNASIAAQQLQQ
YNETGQGPLVNTICNHIGWLRVPDNSSIWANATDPSAGPTVGHYELVFTNGFVGPIQSLPDTGNFMTVISNL
ITPASRGTLKLNTSSPWDAPLIDPALLKEPIDLLILREAHKSALQFVSAPAFDGYISGPYGTVGVITDEDID
AYIRNFTTTVWHPVSTATMSASNDTSGVVSPELLVKNVTGVRVVDASIFPFVPSAHPEAAIYIIAERASDII
RTAWGV
>PBK86455|Armillaria_gallica_Basidiomycota_Agaricomycetes_Agaricales
MQKCFLSPLLILSVLLNTVTGRLLRNANETLSAEYDFIIVGAGTAGCVVANRLTESPNSRVLLIEAGISDAG
LAAEVPYYGPTLTPNKGPWDWNYTVMPQEALNNRTFPYPRGKVLGGSSTVNYLVFNRGGIDDFDRIANISGD
QGWSWDALEPYMRKAKYFSTPRTVDTTRRWTQYYRLPGYPTPIDGLIMNATTQIAGYPFNKDMNNGDETGIG
WVFGSLGGETPERSSSATAYLRPIINRANLDVLIEHQVTRLIQTSTQGGIPELKGIEFSQGPNEPLFNLTAK
NEIVLSAGSVGTPQILLLSGIGDQAELEVVGIETIAQVADVGRNLQDHALLPNQFYVNSEETWEKASRNVSI
AAQQLQQYNETGQGPLVNTICNHIGWLRVPDNSSIWENATDPSAGLTVGHYELVFTNGFVGPIQSLPDTGNF
MTVISNLITPASRGTLKLNTSSPWDAPLIDPALLKEPIDLLILREAHKSARRFVSAPAFDGYISGPYGTVGA
STDEEIDAYIRNFTTTVWHPVSTATMSASNDTSGVVSPELLVKNVTGVRVVDASIFPFVPSAHPEAAIYIIA
ERASDIIRTAWGI
>XP_007307376|Stereum_hirsutum_FP-91666_SS1_Basidiomycota_Agaricomycetes_Russulales
MSPSRTSLLGSLLLLSSAAIDAKLLAEPSSILNKTYDFIVVGGGTAGSVVASRLSETSASVLLIEAGLDNAN
IFDAEVPWFCLDMTPNQPWDWNYTVTAQSALDNRTFPYPRGKLLGGSSSVNFLVYNYGGSDDFNRYANVTGD
DGWSWNGLEAYRDKTEHFVPPQDGHNTTGQYIPSAHSTNGTLYTSLPGYPTGIDNMLVQAANQLPEFPYTED
MNQGNEIGLGWVYASAGYGTRSSAATAYLTSDVYSRNNLDVLVKHQVLKLVSNDSSAGSPAFTSVQFAASPD
STIYTMNATKEVILSAGSIGTPQIMMLSGIGDSAQLEPLNITTIVNSTQVGRNLQDHPLLPNQFSVNSTDTF
DEVLRNTTMLNGQIAEWNNTKTGPLVNTLTNSIGWFRVPDNSSVWETYDDPSAGPTSGHYEFVFANGFVGII
QDTPTSGNYLTAITNLVTPTSRGTITLNSSSPWDYPLIDPAFLSEEVDLVLMREAYKAVRVFLSAPVFDGYI
IGPYGAANATSDDDIDAYIRNLTTSVWHPVSTAAMGAKDSDSVTTPDLLVRGTTGLRVVDASVMPYVPAAHP
EAGIYLIAERASDLIKSAWKLS
>R7SQC9|Dichomitus_squalens_LYAD-421_SS1_Basidiomycota_Agaricomycetes_Polyporales
MSIRRSFLIALLCFLENGLAALLTDHTRLTKKSYDFIVVGGGTAGSVLANRLTEQPEVNVLVVEAGRSNIDG
PDLDDIQVPYFVADIPASFDWNYTTVPQRALQNRTLAYPRGHVLGGSSSTNFMFYTRGSSDEFDRLARISGD
EGWSWKAMLPYILKSETLTPPADDHNTTGQVDPAVHGKTGPVLTSLPGNASVLDSRVLQTTSELSEFPFNLD
MNSGNPLGVGWLQSTIGHGVRSSAATAFLAQETINRKNLDVLIGTRVTRLLQTERKDGKPVFLGVELAQCDS
GTKVQIRAKKEVILSAGSIGTPQILMLSGIGGKEELTRLGITTVVDAPDVGKHMQDHPWVPLQWQVNTTNTL
ETINRNPDIFNAAMAVYNATKQGVISNNPGGNQIGWFRLPPNSSVLSEFGDTTAGPLSPHFELTFGNSFLSF
TEPVPATGNFMSMCVALVAPTSRGSVQLATTSVFDAPLIDPAFMQTPSDLATLTEAVKAAHRFAAASPWKDF
IVTPFVDAVNTTTDVDIHAYITNLVTTFRHPMGTARMSTSEFGSGVVNSNLLVNGASGLRIVDASIFPHIFG
AHLQAPVYAIAERASDLIKKEHGVPLLS
>PIL28239|Ganoderma_sinense_ZZ0214-1_Basidiomycota_Agaricomycetes_Polyporales
MLFRHASLISLLYLLRQGSASLFTDPTQVANKSYDFVIIGAGAAGSVLAHRLTEHSATNVLLVEAGRSNTDG
PDVRDIQVPYFVVDIPPSFDWNYTTVPQKALQNRTLSYPRGYVLGGSTSTNFLFYTRGSSDEFDRLARISGD
EGWSWKAMLPYILKASARLLPQLDMTLTLTAHRTTLTAHPTRPQTETLTPPADGHDTHGEVDPAVHGKTGPV
LTSLSGNASVLDARVLQTTAELAAEFPFNLDMNSGNPLGVGWLQSTIGHGVRSSAATAFLAQDTLARRNLDV
LIGTRVTRLVQTGRRGSSPVFLGVELAQSAAGARVQIQATKEVILSAGSIGTPQILMMSGIGDAGELAAHGI
ATVVDAPDVGKHMQDHPWVPLQWQVNTNDTLDSINRSPDLLNAAAEIYNATKQGVMANNPGGNQIGWFRLPR
NSSVLREFGDASAGPSSPHFELTFGNSFLSFTQPVPAIGSFMSMCVALVAPTSRGSVKLASASAFDAPLIDP
AFMQTPSDVATLTEAVKAAQRFAAAPAWADFVIKPFVAAVNTTTDAAIRAYIADQVATFRHPMGTARMSTSE
LDSGVVDSRLLVENAVGLRIVDASIFPHIFGAHLQAPVYAIAERASDLVKRAHGIPL
>R7S7J0|Trametes_versicolor_FP-101664_SS1_Basidiomycota_Agaricomycetes_Polyporales
MLSRPLLPLGLLCLLGQSSASLLTDHTLVAHKAYDFIVVGGGTAGSVLANRLTEHAGVKVLLIEAGVNNAAG
PNVDEIQIPYFVSQIDATFDWNYTTVAQGALQNRTIPYPRGHVLGGSTSTNFMFYTRGSSDEFNKLARVSGD
DGWSWKQILPYILKTETLTPPADGHNTVGQVDARIHGKSGPVLTSLPGNASVLDSRVIQTTSQLSEFPFNLD
MNSGNPLGVGWLQSTIGHGVRSSAATAFLTEETLKRSNLDVLIGTRVTRLIQSKSSSATPTFLGVELAQTAT
GPRVQLTAAKEVILSAGSIGTPQILMLSGIGDKAELSAHKLATVVELPDVGKNMQDHPWVPLQWQVNSNDTL
DTINRDPTLMNQLLALYDSKKQGPVANNPGGNQIGWFRLPSNSSVLKQFGDPTAGPLSPHFELTFGNSFLSF
TQPVPDTGNFMSMCVALVSPTSRGSVTLASASAFDAPLIDPAFMQTESDLAILTEAVKAAHRFVGAPAWKDF
IIAPFADAAQTTTDDDIRAYIRNMIATFRHPMGTATMSAEHDAAGVVNPDLRVKKISGLRIVDASVFPHIFG
AHLQAPVYAIAERAADLIKQAHGIPLSR
>A0A1M2VKW1|Trametes_pubescens_Basidiomycota_Agaricomycetes_Polyporales
MLSRPVLPLGLMSLLGYATASLLTDHTQAAHKAYDFIVVGGGTAGSVLANRLTEHAGVKVLLIEAGVNNAAG
PNVDEIQIPYFVSQIDASFDWNYTTVAQGALQNRTIPYPRGHVLGGSTSTNFMFYTRGSSDEFDKLARVSGD
NGWSWKQILPYILKTETLSPPVDGHNTVGQVDARVHGKSGPVLTSLPGNASVLDSRVIQTTSQLSEFPFNLD
MNSGNPLGVGWLQSTIGHGVRSSAATAFLTEDTLKRANLDVLIGTRVTRLIRSKSSSATPTFLGVELAQTAT
GPRVQLTAAKEVILSAGSIGTPQILMLSGIGDRAELSAQKIATIVELPDVGKNMQDHPWVPLQWQVNSNDTL
DTINRDPTLMNQLLALYDSQKQGPVANNPGGNQIGWFRLPSNSSVLKQFGDPTAGPLSPHFELTFGNSFLSF
TQPVPDTGNFMSMCVALVSPTSRGSIRLASASAFDAPLIDPAFMQTESDMAILTEAVKAAHRFVGAPAWKDF
IIAPFKDAVQTTADDEIRAYIRNMIATFRHPMGTATMSATHDAAGVVNPDLRVKNVSGLRIVDASVFPHIFG
AHLQAPVYAIAERAADLIKQAHGIPLSR
>A0A1Y2INB0|Trametes_coccinea_BRFM310_Basidiomycota_Agaricomycetes_Polyporales
MFFRRLCSISLFGLFQHAAGALLTDQTHVAQKTYDFIVIGGGTAGSVIANRLTENPGVKVLLIEAGINNAQG
PHVNEIQVPYFVSSIDPSFDWNYTTIPQSALQNQTIPYPRGHVLGGSSSTNFMFYTRGSSDEFDRLARVSGD
EGWSWRNMLSYILKTETLSPPADGHNTTGQVNPSVHGHSGPLLTSLPGNASVLDSRVIETTSQLPEFPFNLD
MNSGNPLGVGWLQSTIGHGMRSSAATAFLTEDVLNRNNLDVLIGTRVTRLVQTEQFLFTPTFLGVEIAQSSS
GPRTQLTAKKEVILSAGSIGTAQILMLSGIGDRQELAAHNIKTVVDLPDVGKNMQDHPWVPLQWAVNSNDTL
DPINRNPELMNQLIALYNATKQGPIANNPGGNQIGWFRLPDDSPILKQFGDPTAGRLSPHFELTFGNSFLSF
TQPEPDTGNFMSMCVALVSPTSRGSVKLASGSAFDAPLIDPAFMQTESDLAILTEAVKAAHRFAAAPAWKDF
IIAPFKEAAQTTTDDEIHAYIKSMISTFRHPMGTAMMSGPLDGKGVVNPDLRVKKVNGLRVVDASIFPHIFG
AHLQAPVYAIAERAADLIKEAHGIPLSH
>A0A166K349|Peniophora_sp._CONT_Basidiomycota_Agaricomycetes_Russulales
MVLQSALAILLLSSCRLVTARVVSRAEQLSREEYDFIVIGGGTAGAVMASRLSEDPDVTVLVIEAGQSNTAG
PDVDLIQIPYRATVVSSEFDWNYTTVPQAALDNRTLPYPRGFVLGGSSSVNYMFYTRGSSDEFDYIANFTGD
SGWSWENMFPYMLKAETLLLNTPDAANLVNASLHGTSGPVFTSLPSNASNIDSRVILTTEESPEFPFNQDMN
SGNPLGIGWLQSTIGFGERSSSATGYLTETTVSRRNLDVLIGSRVTKLLKTDTRSETPVILGLEVAESAHAR
PITLRATREVILAAGSIGTPQLLMLSGIGAEEELCALDIPLILDVSDIGKNLQDHPWVPLQWTVNDTSLDEL
QRQPSMLEAAFAQYNTSKTGVIANNPGGNHVAWLRLPDNSTILQEFGDPTTGPLSPHYEFAIVDSFLSFSAA
LPETGHFMSMGAVLVSPTSRGSVALASASAFDAPLIDPGFLKTESDLLILTEAVKAAHRFTSSPAWSDYIID
SFGDSANTTSDAAIADYIRNVAETFRHPLGTARMTGLNDTGGVVSSDLLVKGVHGLRIVDASIFPKIFGSHM
QAPLYAVAERAVDLVKAAHGLA
>A0A0D2N8Y9|Hypholoma_sublateritium_FD-334_SS-4_Basidiomycota_Agaricomycetes_Agaricales
MLPPIPILFLLSTIFESGRSALLADPAQLRTTQYDFVVVGGGTAGCVIASRLSEDPSVSVLVIEAGGSNTQE
GSDVIQVPFFAGDATPGTKFDWNYTTVPQSGLGGRSVLFPRGRVLGGSSSVNFMFYTRGPSDDFNRLARVSG
DEGWAWDNIFPFVLKVDSLGSKTVLLQSEKHVPSADMHNTTGQFEPSVHGFNGPLLTSLPGFPTDIDGRVKN
TTVILKDEFPFNIDMNSGNPLGVGWLQSTIGNGARSSSATAFLTPALNRPNVDVLIETQVTRLLQTGTSGSV
PILQGVEFAQSRTGPHFNVKASKEVILSAGSIGTPQILMLSGVGDQASLTSLGIKTIVDVPDVGENMQDHAF
VAIQWTVNSNKTIDTLNDQPALFNAALAEYDQTHTGVLADNPAGNQIGWFRLPEDSEILRTFGDPTGGPVSP
HFELMFENGFFSFTQPIPTSGNFFTILVAMVSPTSRGSVKLVTNSVFDHPLIDPALLGSTFDQEVLVEAVKA
SQRFVASSPWKGYIVAPFIDSVNATTDQGIKEYAAKFGTTIRHPVATSMVSKLTDKSGVVGPQLLVKNVVGV
RVVDASIFPFAVGAHPQAAVYAIAERSANLIKIAHGIQT
>A0A067PA49|Pleurotus_ostreatus_PC15_Basidiomycota_Agaricomycetes_Agaricales
MIPTLSLLPLFFLLAKSALASLFTDPSQLRSTTYDYVVVGAGTAGSVLANRLSEDRHVRVLVIEAGRSDNGT
DVASIRIPFNAPIATPGTPFDWNYTTVNQGFLNNQPEAYPRGKVLGGTSTTNYLVYTRGASNDYDRLATVAG
DDGWTWDNLHPYIMKHSSFVASADGHNTSGQFDPAWHGNGPLRTSAPGFPTVMDSRVMETTQTLPDEFPFNV
DMNSGNPLGVGWTQSAIANGTRQSAATAFLGPVLFRSNLDVLINTQVTRLIQTGRGNGKPDFRSVEFAQSAT
SPRYRATARREVILSAGTIATPQVLLLSGIGDRGALSRLGIRTIIDNPHVGNHLQDHPFVPLQWEVNSNETF
DQFSYNPDAAAAALDQWNSNHTGPFSTNPIANHLAFLRIPENNSIWEQFEDTSSGPHAPHYEIAFDNLYIST
SVENRPTSGGFLSVTLIVTSPTSRGYVKLNSSNPFDHPLIDPALLSTDYDMAIMVEAIRAAQRFVDASPWSG
FIISPSVDSAQTTTIDSIIEYSRRRGATSDHPTGTAQVGKVVNGDLTVKDVSGLRIVDASIFPYVPTAHTQA
PVYIIAERAADLIKAAHRN
>A0A067PA43|Pleurotus_ostreatus_PC15_Basidiomycota_Agaricomycetes_Agaricales
MYLSLSVLSVSLLAARTTLGKLYTEPSQLRSSTYDYVIVGAGTAGSVLANRLTEDQKIRVLVVEAGRSNNGS
DVANIRIPFNAPLASPGTPFDWNFTTVNQPSLNNLPEPYPRGKVLGGSSSTNYLVYTRGASDDYDRLAKIAG
DDGWTWDNLHPYILKHSSIVPPADGHNTTGQFDPAWHGNGPLRTSLAGFPAVIDPLVIQTTQVLSDEFPFNL
DVNSGNPLGIGWTQSTIANGTRQSSAVAYLGPVLFRSNLDVLINTQVTRLIQTGHVGGKPDFRSIEFAQNAK
SRRFRATARREVILSSGAVGTPQLLMLSGIGDRKALSKVGIKAIVNNPDVGEHLQDHPFLPLQWEVNSNETF
DQIFYNPDLAAAVLDQWNRNHTGPLATNPVTNQLGFLRIPKNHSIWEQFEDPSSGPHAPHYEIAFGNSFVTT
SAQDLPTSGGFLSITPIVVSPTSRGYVRLNTSNPFDQPLIDPAFLSTDYDVAVMVEAVKASQRYVAASPWKD
YIIRPFIDSANTTTVEGIVEYSRQRTATTRHPTGTAQVGKVVNGDLTIKNVSGLRVVDASIFPFVPTGHTQA
PTYIIAERAADIIKAAHRN
>A0A067NXG1|Pleurotus_ostreatus_PC15_Basidiomycota_Agaricomycetes_Agaricales
MFPTFSLLSLALLAAKGAIGALLTDPTQLTTTTYDYVIVGAGTAGSVLAARLTEDAHVRVLVVEAGRSNEGP
DNANIRIPFNAPLASPGTSFDWNFTTVDQPSLNNEPEPYPRGKVLGGSSSINYMVYTRGSADDYDRLAAIAG
DDGWTWENLHPYILKHSSIVAPADGHDTTGEFDPAWHGNGPLLTSVAGYPAVIDPLVIGTTQEAAEFPYNVD
GNSGNPLGISWAQSTIANGTRQSSAIAYLWPALNRPNLDVLIHTQATRLIQTGRTGATPIFRSVEFATGPSA
PRFRATARREVILSAGSVGTPQLLQLSGIGNRDALSALGINTIVNNPDVGEHLQDHPFIPLQWEVTSNETFD
QLFYNADLSAAALNQWNTDRTGPLSTNPVMNHIGFLRIPDDNAIWQENEDPSAGPNSPHYEIAFGNCFVTTS
AQTVPSSGGFMTITPIVVSPSSRGYVRLSTSNPFDAPLIDPGFFSDDLDMAIMIEAVKASQRYVATSSWSNF
IIGPYIDSANTTTPEGIIEYTRQRTATTRHPTGTAQVGKVVNGDLTVKDISGVRIVDASIFPHVPSAHTQAP
TYIIAERAADLIKAAYH
>A0A067NXW0|Pleurotus_ostreatus_PC15_Basidiomycota_Agaricomycetes_Agaricales
MLPTLALLSIPLFVAQSACGELLTDPRQLRSTTYDYVIVGAGAAGSVLASRLSEDPNVSVLVVEAGRSNNGT
DVAPIRIPFNAPAAGAGSVFDWNYTTVDQWSLNGEPEPYPRGKVLGGSTSTNFLVYTRGSSDDYDRIARIAG
DDSFRWENLKPYVLKHNTMVASADGHNTTGQFDPAWHGSGPLHTSIAGYPAVIDPLIIQTTQELPEEFPFNL
DMNSGNTLGIGWVQSTIAEGTRQSSAVAYLWPALSRPNLHVLINTQVTRLLQTGRTGSRPAFRSIEFTQGPN
ARRFTATARREVIMSAGAVGTPQILMLSGIGDRRALTRLGIRTIIHNPDVGEHLQDHPFLPLQWEVNSNETY
DQLSYQPELAAAALAEWNANHTGPYSNNPVMNLVGFLRVPDDNPLWQNYTDPSAGPNTPHYEIAFGNSFVTT
STQAFPTSGGFLTITPIVVTPTSRGYVRLATANPFDHPLIDPAFFADDFDMAVMVEAVRASQRFVAASPWAD
YIIGPYSDSADTTTTEGIVQYVLQRTATCRHPTGTAQIGKVINGDLTVKGISGVRIVDASIFPYVVSAHPQA
VLYTLAEKMADDIKAAYQ
>A0A067TCY7|Galerina_marginata_CBS_339.88_Basidiomycota_Agaricomycetes_Agaricales
MSFIQRLLLTLPFLFTICTGRILTTPDDVENNDYDFIVVGGGTAGSVIATRLSEIPSVRVLLIEAGLSNTAA
GGDNPIIQVPFLVSESLNSIFDWNYTTTPQAQLNSRPLVYPRGFVLGGSSSINFMAYTRGSSDEYDRLATIS
GDPGWGWSQIFKYALKSEKHVASADGHNTTGQFDPSVHGTSGPLLTSLPGFPAGTDQFVLNATSQLSEFPFK
LDANGGKPIGISWLHSTIGNSARSSGATAYLTPNVKRPNLDILVNTFATKLISTGQASSGKPSFRTVQFTQR
RGEATKSLTARKEVILSAGSIGTPQILQLSGIGDKSSLSRLGIKSTVDLPDVGRNLQDHLYLTIPYSVNSTK
TFDTVVFNQTLFGADLEQYEQNKTGIFANNAIANQIGFFRLPKTSSVLRTNKDPSSGPNSPHFEFAFCNGFV
GTTQQSPTSGNFFSLAVIFITPTSRGSLQLQSSSVFDHPLINPNYLSSKPDMDVYVEAVKAGQRFLAAPAWK
GYLGKPFQDAANLTTDLDIQNYIRSKAISLRHPVSTAAMSKYSDKGGVVGPDLLVKGVDGLRVVDASVLPFV
PASHPQAAVYIIAERAADIIKSSHKLSV
>A0A067SBH4|Galerina_marginata_CBS_339.88_Basidiomycota_Agaricomycetes_Agaricales
MVCVHRPLLSATFFFAICTARILPAPAEAENSDYDFIVIGGGTAGSVIATRLTENPAVRVLVIEAGLSNTGG
GSDTPIIQVPFLVSETLNSIFDWNYTTTPQAELNNRSLTYPRGFVLGGSSSINFMAYTRGSSDEYDRLARVS
GDPGWGWSHIFKYALKSERHVASADGHNTTGQFDPSLHGTSGPLLTSLPGFPAGTDQFVLNATSQLSEFPFK
LDANGGNPIGISWLHSTIGSSARSSGATAYLMPNMERDNLDILVNTYATRLLPTGHSSAGKPTFRTVEFAQG
PGEATKKITARKEVILSAGSIGTPQLLLLSGIGEKASVEKLGIKSAVNLPDVGRNLQDHPFLTIPFAVNSTQ
TFDTVVFNQKLFNEDLQLYNQNKTGIFANNAIANQIGFFRLPKTSSILGTHKDPSAGPNSPHYEFAFSNGFV
ATTQNSPTTGNFFSLTIILLTPTSRGSLTIQSSSVFDHPSINPNYLFSKPDMDIFVEAIKAGKRFLTAPAWK
GYLGTPFQDAANLTSESDIQNYIRSKAISLRHPVSTAAMSKYSDKGGVVGPDLLVKGVDGLRVVDASVLPFA
LASHPQAAIYIIAERAADIIKSTHKLGA
>A0A166BTZ3|Peniophora_sp._CONT_Basidiomycota_Agaricomycetes_Russulales
MSLIRLASLVPLFCVLPWHALATVHNTVSGLNRESWDIIIIGGGTAGSVLARRLSEDTSVSVLLVEAGGDNN
GPLASEIQVPFFASKAEMTGSAFDWNYTTVPQGELSNRTLPYARGFVLGGCSSTNGLAYTRGATDDYDRLAN
VSGDEGWSWNSMVPYFLQSEQHVASADGHNTTGQFDPAWHGDGPVLTSLPGSPSTIDDMVIATTQELSSEFP
FDEEMNDGHPVGIGWLQSTIGHSMRSSSATAYLSPDVRARSNLDILVSTRTTRLIQTAVSSDGLPEFKAVEV
ATNSTASRAILRAHREVILAAGAVGTPHLLMLSGIGNVAALSTLGINTTVDSPQVGKALHDQPLLFFQWLVN
TTNTNDNIARNETLSADLLAQYESNGTGLFANNGFANHLGFFRLPNDSSILAEYGEIAAGPDAPHFEMSFTN
GYVSTSRAAPTTGNFVSGAVVLVAPTSRGSVVLNSSSPFDAPLINPGFLSTDADVATIIAAVQTLHKFFSAD
AWKNYIIAPAEGSPNYSNEQSIVTYVRENAVSVNHPVATARIIDVETGEGVVHANLTVRGAKGIRVVDASVL
PYVPAGHPQAVVYALAERAVGLIKESW
>A0A165Y2Z9|Peniophora_sp._CONT_Basidiomycota_Agaricomycetes_Russulales
MLSLAFLIWLLPGYVLSTIHDTIDDLNESTWDYIVIGGGTAGSVLASRLSKNANASVLVIEAGGRNDGPSAS
ALQVPFFVSNAGTGTSFDWNYTTVPQAALNNRTLTYPRGFVLGGSSSTNYMAFTRCASDDYDRLASTVGDAG
WSWDAIVPYHLKSEQHVASSDKHDTTGQYNPAWHGTGPVLTSLPGNPSGIDGRVIATTKELGDAFPFVQEMN
NGNPLGIGWLQSTIGNSVRSSAATAYLSLDISARSNLDILINTHATRLVQTATLDGVPEFKAVEVAVNSSAP
RVILTARQEVILSAGSVGTPQLLMLSGIGAASELTALGINTTVDSPEVGKSLQDHPYLAFQWAVNSTDTFDS
VVNNSTLFADTLAQYENSGTGLFSDNPIANQIGFFRLPDNSSILAKYGDATSGPGAPHFEFAFANGYVGTES
AAPTTGNFMSVAVVLVAPTSRGSLVLNSASPFDAPLIDPAFLSTDMDVETFVAAVQTLNTFVAADAWKGYII
GPAEGSPDYSSAQSIATYVRKNAISIRHPVSTARIADLETGKGVLNADLTVRGVRGLRVVDASVLPYIPAGH
PQAVVYALAERAVDLIAQS
>A0A137QP13|Leucoagaricus_sp._SymC.cos_Basidiomycota_Agaricomycetes_Agaricales
MHILRLLILGILSLRQLAHAALYTEPTQLPSSHWDYIVVGGGTAGAVIANRLSENKHKRVLVVEAGGLNIGD
SLQIPFLVSEAAPDTPFDWNFTTVPQLHFNNRSLSYPRGHVLGGSSSINYMVYTRGSSSEYDRLASVSGDDG
WSWARMQPYILKNERHVASSDDHDTTGQYLPSAHGSGPLLTSLPGNPTPLDQLVLDTIHKFPEELLFNEDMN
SGNTLGIGWLQSTVGFGKRSSSATAFLLPALNNRSNLHVLINTQVTRLIQSGTISKKPQFLSVEIATNASSA
TRELTARQEIILAAGAIGTPTLLMLSGIGPRVALEKHDIRTVLESPNVGQHLQDHPYITLQWHANSTDTYDS
IINNQTAFNEALKIYQSTKKGVMANNVIANQLGFFRLPTSSSILRTFGDPTAGEAGPHYEFAFCNSFVGTGQ
NAPSSGNYFSVAITFISPTSRGSVALASTSAFDQPLIDPQYMSTSFDRQTMTAAVRMLQKFLSADTWKDYLL
EPFGETANLTTDDEIVRYWKKWGDSIRHPVGTARMGPKGVVSSDLTVLGVHGLRIVDASVIPSAVAAHPQAM
VYLIAERAADLIKQAHGS
>A0A067NAM5|Pleurotus_ostreatus_PC15_Basidiomycota_Agaricomycetes_Agaricales
MLRTRSPSPSPSLSLFALVLAALALAQTALGAVFTDPAHVRGRQYDFIVVGAGTAGNVVAARLAENARHRVL
VIEAGRSNEGFDSDLITIPFFGPTASPATTFDWNYTTTPQSALNDQRIAYPRGYVLGGSSSINYMVYTRCAS
DDYDRFAKIAGDDGWAWSKILPYAYKNEKHVPPNDGHDETGEFIPDLHGFNGPLLTSLPGFLTDIDDRILAT
TRELKEFPFNPDYNSGNPLGISWMHSTIGGALRSSSATAYLAPALRRRGNLDLLYNAQVTRLLRTGTSAGLP
VFRGVEFASNSSAPRFNLTASKEVVLSAGAVGTPQILMLSGIGDAAELRQVGITPVVDLPEVGKNLQDHPLV
PIQWTVNSNNTMDALLRGDPVALDEGMELYNTNRSGRLAANGVSNHMSFFRLPKNSPVLRKYGDPSPGPRSP
HYELAFGNGFFTTSQPIPSAGSYLSIINVVVSPTSRGSIVLNSSDPFAHPIIDPKLLTSDFDMATMVESVKA
AQRLAGARAWDGYITGVYADAVNTTTDAGIVEYVRQWGTTIKHPFSTAAANKDPRKGVVDGKLLLKKARGVR
VVDASVFPFIPAGHPQAPVYIVAERAADVIKAAWH
>PBK71604|Armillaria_solidipes_Basidiomycota_Agaricomycetes_Agaricales
MFSLLSLGVILVSLKSGLGAVYDDPCQLPTDKQYDFVVIGAGTAGNVIAARLAENANTSVLVVEAGRNNVGF
DSDLITIPFFGPQASPHTSFDWNYTTVPQEPLDNQLIAYPRGYVLGGSSSTNYMVYTRGSSDDYDRFAELAG
DDGWNWDNLFPYALKNEKHVPPNDGHNETGQYIPSIHGTDGPLSTSLYGYAADIDDRVIATTSELSEEFAWN
PDYNSGNMLGVSWMHSTINGPLRSSSATAYLEPALSNYSNLDLVYNSQVTRLIQNGEIDGLPVFTTVEFAKN
PTAPRYNVSATREVILSAGAIGTPQILMLSGIGRSLDLAAVGIQPIVDLPEVGQNLIDHPLLPIQWNANSSE
TLDPIIRGGEARNAALEQYHANGTGRLAANGVSNHMAFYRLPENSSVLAEFDDPTSGPGSPHYEHAYANGFF
TTSQIQPTSGSYFSIINVVVTPTSRGFITLASNDPFQHPTIDPKMLTTDYDVSVMIESVKAAQRFAAAQAWD
GYITGPYIDSVNATTDDGIKEYMGQWATTIKHPFCTARLSKEDGEGVADGQLLLKKAKGVRIVDASVFPIIP
AGHPQAMIYIVAERAADVIKATWDM
>SJL08491|Armillaria_ostoyae_Basidiomycota_Agaricomycetes_Agaricales
MFSLLSLGVILVSLKSGLGAVYDDPCQLPTDKQYDFVIVGAGTAGNVIAARLAENANTSVLVVEAGRNNVGF
DSDLITIPFFGPQASPHTSFDWNYTTVPQEPLNNQLIAYPRGYVLGGSSSTNYMVYTRGSSDDYDRFAELAG
DDGWNWDNLFPYALKNEKHVPPNDGHNETGQYIPSIHGTDGPLSTSLYGYAADIDSRVIATTSELSEEFAWN
PDYNSGNMLGVSWMHSTINGPLRSSSATAYLEPALSNYSNLDLVYNSQVTRLIQNGEIDGLPVFTTVEFAKN
PTAPRYNVSATREVILSAGAIGTPQILMLSGIGRSLDLAAVGIQPIVDLPEVGQNLIDHPLLPIQWNANSNE
TLDPIIRGGEARNAALEQYHANGTGRLAANGVSNHMAFYRLPENSSVLAEFDDPTSGPGSPHYEHAYANGFF
TTSQIQPTSGSYFSIINVVVTPTSRGFITLASNDPFQHPTIDPKMLTTDYDVSVMIESVKAAQRFAAAQAWD
GYITGPYVDSVNATTDDGIKEYMSQWATTIKHPFCTARLSKEDGEGVADGQLLLKKAKGVRIVDASVFPIIP
AGHPQAMIYIVAERAADVIKATWDM
>SJL08487|Armillaria_ostoyae_Basidiomycota_Agaricomycetes_Agaricales
MFSLLSLGVILVSLKSGLGAVYDDPCQLPTDKQYDFVIVGAGTAGNVIAARLAENANTSVLVVEAGRNNVGF
DSDLITIPFFGPQASPHTSFDWNYTTVPQEPLDNQLIAYPRGYVLGGSSSTNYMVYTRGSSDDYDRFAELAG
DDGWNWDNLFPYALKNEKHVPPNDGHNETGQYIPSIHGTDGPLSTSLYGYAADIDSRVIATTSELSEEFAWN
PDYNSGNMLGVSWMHSTIGGPLRSSSATAYLEPALSNYPNLDLVYNSQVTRLIQNGEIDGLPVFTTVEFAKN
PTAPRYNVSATREVILSAGAIGTPQILMLSGIGRSLDLAAVGIQPIVDLPEVGQNLIDHPLLPIQWNANSNE
TLDPIIRGGEARDAALEQYHANGTGRLAANGVSNHMAFYRLPENSSVLAEFDDPTSGPGSPHYEHAYANGFF
TTSQIQPTSGSYFSIINVVVTPTSRGFITLASNDPFQHPTIDPKMLTTDYDVNVMIESVKAAQRFAAAQAWD
GYITGPYIDSVNATTDDGIKEYMRQWATTIKHPFCTARLSKEDGEGVADGQLLLKKAKGVRIVDASVFPIIP
AGHPQAMIYIVAERAADVIKATWDM
>PBK71615|Armillaria_solidipes_Basidiomycota_Agaricomycetes_Agaricales
MFSLLSLGVILVSLKSGLGAVYDDPCQLPTDKQYDFVVVGAGTAGNVIAARLAENANTSVLVVEAGRNNVGF
DSDLITIPFFGPQASPHTSFDWNYTTVPQEPLNNQLIAYPRGYVLGGSSSTNYMVYTRGSSDDYDRFAELAG
DDGWNWDNLFPYALKNEKHVPPNDGHNETGQYIPSIHGTDGPLSTSLYGYAADIDDRVIATTSELSEEFAWN
PDYNSGNMLGVSWMHSTIAGPLRSSSATAYLEPALSNYSNLDLVYNSQVTRLIQNGEIDGLPVFTTVEFAKN
PTAPRYNISATREVILSAGAIGTPQILMLSGIGRSLDLAAVGIQPIVDLPEVGQNLIDHPLLPIQWNANSSE
TLDPIIRGGEALDAALEQYHANGTGRLAANGVSNHMAFYRLPENSSVLAEFDDPTSGPGSPHYEHAYANGFF
TTSQIQPTSGSYFSIINVVVTPTSRGAITLASNDPFQHPTIDPKMLTTDYDVSVMIESVKAAQRFAAAQAWD
GYITGPYIDSVNATTEDGIKEYMSQWATTIKHPFCTARLSKEDGEGVADGQLLLKKAKGVRIVDASVFPIIP
AGHPQAMIYIVAERAADVIKATWDM
>PBK92730|Armillaria_gallica_Basidiomycota_Agaricomycetes_Agaricales
MFSLLSLGVILVSLKSGLGAIYDDPCQLPTDKQYDFVVVGAGTAGNVIAARLAENANTSVLVVEAGRNNVGF
DSDLITIPFFGPQASPHTSFDWNYTTVPQESLNNQLIAYPRGYVFGGSSSTNYMVYTRGSSDDYDRFAELAG
DDGWNWDNLFPYALKNEKHVPPNDGHNETGQYIPSIHGTDGPLSTSIYGYAADIDDRVIATTSELSEEFPWN
PDYNSGNMLGVSWMHSTINGPLRSSSATAYLEPALSNYSNLDLVYNSQVTRLIQNGEIDGLPVFTTVEFAKN
PTAPRYNVSATREVILSAGAIGTPQILMLSGIGRSLDLAAVGIKPIVDLPEVGQNLVDHPLLPIQWNANSSE
TLDPLFRGGEALNSALEQYRENGTGRLAANGVSNHMAFYRLPENSSVLAEFEDPTSGPGSPHYEHAYANGFF
TTSQIQPTSGSYFSIISVVVTPTSRGAITLASNDPFQHPTIDPKMLTSDYDVSVMIESVKAAQRFAAAQAWD
GYITGPYIDSVNATTDDGIKEYMSQWATTIKHPFCTARLSKEDGEGVTDGQLLLKKAKGVRIVDASVFPIIP
AGHPQAMIYIVAERAADVIKATWDM
>PBK71858|Armillaria_solidipes_Basidiomycota_Agaricomycetes_Agaricales
MLSLLSLGVILVSLKSGLGAVYDDPSQLPTDKQYDFVVVGAGTAGNVIAARLAENANTSVLVVEAGRNNVGF
DSDLITIPFFGPQASPHTTFDWNYTTVPQEPLNNQLIAYPRGYVFGGSSSTNYMVYTRGSSDDYDRFAELAG
DDGWNWDNLFPYALKNEKHVPPNDGHNETGQYIPSIHGTDGPLLTSIYGYAADIDDRVIATTSELSEEFPWN
PDYNSGNMLGVSWMHSTIGGPLRSSSATAYLEPALSNYSNLDLVYNSQVTRLIQNGETDGLPVFTTVEFAKN
PTAPRYNVSATREVILSAGAIGTPQILMLSGIGRSLDLAAVGIQPIVDLPEVGQNLVDHPLLPIQWNANSNE
TLDPLFRGGEALDAALEQYHANGTGRLAANGVSNNMAFYRLPENSSVLAEFEDPTSGPGSPHYEHAFANGFF
TTSQIQPTSGSYFSIISVVVTPTSRGFITLASNDPFQHPTIDPKMLTTDYDVSVMIESVKAAQRFAAAQAWD
GYITGPYIDSVNATTDDGIKEYMSQWATTIKHPFCTARLSKEDGEGVADGQLLLKKAKGVRIVDASVFPIIP
AGHPQAMIYIVAERAADVIKATWDM
>PBK78593|Armillaria_solidipes_Basidiomycota_Agaricomycetes_Agaricales
MLSLLSFGVILASLKSGLAAIYDDPSQLPVDKRYDFVIVGAGTAGNVIAARLAENANTSVLVLEAGRNNVGF
DSDLITIPFLGPQASPHTSFDWNYTTVPQEPLNNQLIAYPRGYVLGGSSSTNYMVYTRGSSDDYDRFAELAG
DDGWNWDNLFPYAIKNEKHVPPNDGHNETGQYIPSIHGTDGPLSTSIYGYAADIDDRVIATTSELSEEFPWN
PDYNSGNMLGVSWMHSTISGPLRSSSATAYLEPALNNYSNLDLVYNSQVTRLIQNGEIDDLPVFTTVEFAKN
PTAPRYNVSATREVILSAGAIGTPQILMLSGIGRSLDLAAVGIQPIVDLPEVGQNLVDHPLLPIQWNANSSE
TLDPIFRGGEALDAALEQYHANGTGRLAANGVSNHMAFYRLPENSSVLAEFEDPTSGPGSPHYEHAYANGFF
TTSQIQPTSGSYFSIINVVVTPTSRGAITLASNDPFQHPTIDPKMLTTDFDVSVMIESVKAAQRFAAAQAWD
GYITGPYIDSVNATTDDGIKEYMSQWATTIKHPFCTARLSKEDGEGVADGQLLLKKAKGVRIVDASVFPIIP
AGHPQAMIYIVAERAADVIKATWDM
>PBK85648|Armillaria_gallica_Basidiomycota_Agaricomycetes_Agaricales
MFSLLSLGVILVSLKSGLGAVYDDPCQLPTDKQYDFVVVGAGTAGNVIAARLAENANTSVLVVEAGRNNVGF
DSDLITIPFLGPQASPHTSFDWNYTTVPQESLNNQLIAYPRGHVLGGSSSTNYMVYTRGSSDDYDRFAELAG
DDGWNWDNLFPYALKNEKHVPPNDGHNETGQYIPSMHGTDGPLSTSIYGYAADIDNRVIATTSELSEEFPWN
PDYNSGNMLGVSWMHSTISGPLRSSSATAYLEPALTNYPNLDLVYNSQVTRLIQNGEIDGLPVFTTVEFAKN
PTAPRYSVSATREVILSAGAIGTPQILMLSGIGRSLDLAAVGIKPIVDLPEVGQNLVDHPLLPIQWNANSSE
TLDPLFRGGEAFDSALEQYCANGTGCLAANGVSNHMAFYRLPENSSVLAEFEDPTSGPGSPHYEHAYANGFF
TTSQIQPTSGSYFSIINVIVTPTSRGAITLASNDPFQHPTIDPKMLTTDYDVSVMIESVKAAQRFAAAQAWD
GYITGPYIDSVNATTDDGIKEYMSQWATTIKHPFCTARLSKEDGEGVTDGQLLLKKAKGVRIVDASVFPIIP
AGHPQAMIYIVAERAADVIKAAWDMC
>A0A166FXY9|Peniophora_sp._CONT_Basidiomycota_Agaricomycetes_Russulales
MFSRLAPLTFATTFAACAFAGLHQEMTQTLLDRNYDYIVIGAGAAGAVLANRLSEDAHTTVLLIEAGSSDFD
NIKIEVPQDGFQLSNTVFDWNFTTVPQPGFNGRTIDYPRGHVLGGSTAINLMDYCRGSRDDYDRWANVTADR
AWTWEALHKHMLNLDVVTPPVDGHNFSFQFDPAVHGTTGLLNISLPQSLLPVDFITMNASAELSDEFPFNRD
YNSGDPIGITWVQSTIFEGVRFSSASAFIAPALQRPNLEVVVNTLATNVMSTRKTNGVPDIRTVGLLNSKTN
KTFNATAKNELILSAGAVKSPHLLLLAGIGDSSYLSSIGITPIVNLPDVGQNLQDHVFLPMSWTVSSNDTLD
NIRLNASFAAELFDEWNTTRTGPFADGPANVFGWLRVPDNSSIFSNATDPSAGPTSAHFELIFSDEYVSKVQ
TPPSEGHFFTVILALISPASRGNITLASLDPLDKPVIDPNFLSAPIDIEILREGIKAARRFVAAPSFANYII
AEFGDFATAQTDDELEAFVRANGATVDHVVSTVPMGREGCMEAGCGALNPDLTVKGTHGLRVVDASAFPFII
SGHTQAAVYILAERAADLIRSTKY
>A0A165YWG8|Peniophora_sp._CONT_Basidiomycota_Agaricomycetes_Russulales
MIWFELTQDLLNRQFDYIVVGAGAAGAVLANRLSEDAATSVLLIEAGSSDYENIKIEVPQYGFQLSNTVFDW
NFTTVPQPGLNGRALDYPRGHVLGGSTAINLMDYCRGSRDDYDRWANVTGDNGWTWDALYKKMLKLDVVTPP
VDGHNYSNQFDPAVHGTTGPLKISLPQSLLPIDALGVQASEELPDEFPFNRDFNSGNTIGISWVQSTIYEGA
RFSSASAFIAPALKRRNLEVVVNTLVTKLIPTNQTSGTPDIRTIELLNSKTNKTFEATAKTELILSAGAVKS
PHLLLLAGIGDASYLSSVGVTPLVDLPDVGQNLQDHVFLPVSWSVSSNDTLDNVRYNATYAAELFKQWNTTR
TGPLADGPANVFGWLRVSDEADLFSTTPDPSAGPTSAHYEFIFSDEFVSKVQASPTEGHYFTTIVNLISPAS
RGNITLASLDSLDKPVINPNLLSEPVDAEILREGIKAARRFVTAPSFANYIVAEYGDFAAAQTDEELEAFAH
ANGDTVDHVVATVAMGRAGCMDAGCGALNPDLTVKGTKGLRVVDASAFPYVISGHTQAAVYILAEHAADLIK
STKYST
>XP_007363915|Dichomitus_squalens_LYAD-421_SS1_Basidiomycota_Agaricomycetes_Polyporales
MLHKTGLVLAFSVASVLAALHQGPTAEVLNKDYDFVVVGAGAGGGVMASRLTEDPLTRVLLIEAGGSDFENL
NISVPGRSSTLPMSAFDWNFTTMAQPGLNNRPVGYPRGFVLGGSTALNQMVFSRGTKDDYDRWANVTGDDGW
SFKNLLPFIFAVDRMTAPVDHHNTIGQFNPAIHKNGVVPISVEGFPLEINSRVIDTTRELAEQFPFNLDYNS
GNTIGFGWTQNTIHDGHRVTSASSYLAQAINRPNLDVVVNTRVTKVVSVGREQGKPVFRGVEIAQSADGPVH
TLKAKKEVILSAGSLKTPHILMLSGIGDAAHLTALGIKPVVNLPAVGQNLQDHVFLGNSWVANSTNTLDDLH
RNSTLAAEALALWKINGTGPLGLGAASQFGWLRVPNATGFFRSLGVEDPSAGETSAHFEQIPTNAFVSKTVP
LPAEGHFFSIITAVVSPTARGNVTLNSTNPFDAPLINPNLLGSPVDVAIMREAVKAARAFVTAPTWSDYIVS
EFGVFANATTDDELEVYIRKNSDTVDHPVGTVAMGQGTNAPLDSQLRVKGTVGLRVVDASAFPFIPSGHTQG
PTYILAERAAHLVRSSL
>XP_007363927|Dichomitus_squalens_LYAD-421_SS1_Basidiomycota_Agaricomycetes_Polyporales
MLYRSGFLVLALGATRVLGALFQGPTEEVLKGSYDVIVVGGGAGGGAMASRLSEDPDIRVLLIEAGSSDITN
LNSTVPGLANNLVMSAFDWNFTTTPQAGYNGRSIDYPRGFVLGGSTAINQMLFCRGTVDDYDRWARVTGDEG
WSWKSLAPFIFAVDHMTPPVDHHNTTGEFNPVLHKNGPVSISVDSLILDTNTRVLETTQQLPDLFPFNLDYN
SGTSVGVAWKQNAILNGHRVTSATSYLAQAMNRKNLDVVVNTRVTKVFPVGTEDGKPVFRGVEFAQTADGPR
HTLKATQEVILSAGSLKTPHILMLSGIGDSAHLSSFGIKTIVDLPGVGQNLHDHAFLGNSWTVNSTNTLDDL
QRNATAAAEALALWKANATGPLSVAAGSSQFGFVRIPNATAFFQQFGVEDPSAGPTSGHIEHIPTNSYVSTT
VPIPAEGHFFAIITAVISPTARGNVTLRSSDPFDAPLINPALLGNDVDLAIMREGVKAARAFVKAPAWSGYI
ISEFGEFGNATTEDALNEYIRNNSATVDHPVGSVAMGKDEPAPLTPDLKVRGTVGLRVVDASAFPFIPSGHT
QGPTYILAERAAHLVRADLKK
>PIL22610|Ganoderma_sinense_ZZ0214-1_Basidiomycota_Agaricomycetes_Polyporales
MLGFGERLLLSLALIAAHAVATVFEGPTDILNNIYDIIVVGGGAGGAVMASRLSEDPGTRVLLIEAGSGDFL
NLNISIPARAESLVRSAFDWNFTTTPQEGLNNRQILYPRGFVLGGSTAINIMAYCRGTVDDYDRWARVTGDE
GWSWKSLSPYILKVDRMTAPVDHHNTSGQFDPTLHDDGLVPISVEGFPLGTDSRVIETTQDLPDQFPFNLDY
NSGDTIGFGWIQSTIQHGRRVSAATSYLAVALDRTNLDVVVNTRVTKVFPVGREQGKPVFRGVQMAQAAEGP
FYTLTASKEVILSAGSTNTPHILLLSGIGDSQYLSTLGIETIVDLPSVGQSLHDHPFLANTWTVNSNNTVDD
LNRNATLAAEALSLWQANGSGPYSLGGSTQFGWLRIPEAETFFQGLGVDDPNAGPTSAHFEHIPTNGFISTT
EALPAEGHFFAISVGVVSPTARGNISLHSADPFDAPLINPALLGNAVDLAIMREGVKAARAFVKAPAWSDYL
ISEFGDFANATTDAALDAYIRNNADTFDHPVGSVAMGKDGSAALTPDLKVRGTVGLRVVDASAFPFIPSGHT
QGPTYILAERAAHLVRADLGIWDGLLGG
>XP_007363926|Dichomitus_squalens_LYAD-421_SS1_Basidiomycota_Agaricomycetes_Polyporales
MFSSPLLCLYVFCITHVLGAIFESPTPEILNSKYDIIIIGAGAGGAVMANRLTEDNSTKVLLIEAGGSDFMN
TNILAPGLATSLSRSKFDWNFTTTPQVGLNNRSVQYPRGFVLGGSTAINLMIYSRGTIDDFNRVANVSGDEG
WSWNEMLPFIFKVDNMTTPTDGHNTTGQFNPALHNTDGVVDISVPGVSLDIDARGLNASQELPDEFPFNLDY
NSGNTTGFSWTQATIHDGRRTTSATSYLAEAFNRTNLDILVNTRVTKIAPVGEVNGVPDLRSVQFAQSANGT
LYTLEAAEEVILSAGAVQSPHILMLSGIGNKDHISSFGIKTLVDLPAVGTNMQDHVFLGNSWLVNSNFTLDD
LHRNATLSAEQLQIWEVNGTGLIGLPPTNQFAWLRVDPSVFQSLNATDPSAGTTSANFEMIISDNFASKRVA
LPAEGRFLTFVTNVVSPSSRGNISLASANPFDAPLINPNLLGTDVDVAIMRSAIKAARAFAAAPAWSDYIIS
EFGAFANATTDEELDAYIRDNADTVDHPVGTVPMGKGCEGALNADLTVKGTAGLRVIDASAFPFVPSGHTQG
PTYILAERAAELVKASLGQQERSRHHRGGNKY
>XP_007305318|Stereum_hirsutum_FP-91666_SS1_Basidiomycota_Agaricomycetes_Russulales
MFFGRLVFPLLLLCLHGVEAALFQSPSDLLANTRYNYIIVGGGAAGGVLAYRLTEDAEVNVLLIEAGSSDFE
NTNIKVPGLQSRLQGSQFDWNFTTTNMPGLNGRSVSYPRGFVLGGSTAINNMAFNRGSMDDFDRWADFTGDD
GWSWESLFPYILKMENLTAPTDHRDTSGEILSSIHGHHGPLRTSLPGLRLPTDDRVLNASAELSSEYPYNID
MNSGNTIGISWAPYTISNGVRSSSASAYIAPALSRANLHVLVNTLVTRVVQTVSENETAAFRSVELTQSASD
SIFILNATQEVILSAGAVKTPQILMLSGIGDASQLSSLGIQTLVDIPGVGRKLVDHPLLGSSWTVSSNDTLD
NLQLNAEFFNEQLSLWETDRTGELILSGANQKGFLRLRDDDPAFGNGTIEDPSAGSTSGHYEFIFSHSPFVP
HRSVGNITLQSSSPFDPPVINPNLLATRFDILTMVSAIKSARRFMSASSWNGWILEEYGEFAQAITDAEIEE
YVRNNSATVFHPCCTAAMEPKVYSGTGANTTRKAHGSGRGGGVLKSDLTVKGTVGLRVVDASAFPFIPSVHT
QGPTYILAERAADLIKGASKNSSCAIARRAEAV
>V2XHU0|Moniliophthora_roreri_MCA_2997_Basidiomycota_Agaricomycetes_Agaricales
MWLKYSLAQFLLFSVSRVSATIVDDFNLLGQQTFDFIVVGGGTAGNVIANRLSENPFWSVLVLEADRNENVT
ELMVPGLAPQLAPNTQFDWNFTSTAQAGLNGRSVPVTRGFVLGGSSSINFMGYTRGTADDFDRFATITDDAG
WSWEQILPYIRKNERFTQPSDHHNVTGEFDPSVHGFVGVNSVSLRGFPLSDIEDRVIRTTQELSDEFPFNED
MNKGDQLGVGWVQATVSNGTRSSSAISYLGTDFINRPNLHVLVDARVTRVLQDSATNLSFHGVEFTQDGGET
MQRVNATKEIILSAGTIMTPHILLHSGIGNSTELSALGLPSVHDLPSVGKNLLEHPFIPGAWLVNSNETTDT
PARDPQVAADQLDQWERNKTGPLVDPPLAFIAWLRLNETSEIFCEVEDPSAGDGSAHFELFFINGFVGPVPP
SGNFLTLGTAVVSPTSTGAITINSTNPLDPPIIEFNLLTSEFDMFTMREALRSSVRFMSSSAWNGFVISPPT
NATTDDELDQFIRENASGIFHPVGTAAMSPRGATWGVVDPDLKVKGVEGLRVVDASVFPKIPTAHTQVPTYI
VAERASDLIKQAWFE
>A0A0D0AQC3|Gymnopus_luxurians_FD-317_M1_Basidiomycota_Agaricomycetes_Agaricales
MQTALLAIFLALQAVGAAIHNRINDLDRTEFDFVVIGGGTAGNVIANRLTENPFWSVLVIEAGGSDRGVLPL
AVPGLAPIVAPDTPWDWNFTTVPQAALNNRSLPVARGFVLGGSSSVNFLGYTRGSREDWERYAEITEDEGWS
WDRLKPYMMKNEKFTLPPTSLDQNITGKIDPTVHSFTGINSVSLAGFPHGFDNRILNTTVDLSKEFSFNEDM
NAGFQLGVGWVQQTTDNGTRSSSSFSYLADKYLARPNLHVLVNTRVTRVFENIPRSLNFSKVEITQDNGASF
QNITASKEIILSAGSIMSPQILLLSGIGNSSALSKVGVTPVHDLPSIGANLTEHPFTGNPWTVNPSLGTFDD
IFRNQTVLSEAERVWNSTKTGMLVDSPLAFMAWLRIANNASIFEQFPDPAAGPKTAHYELFFINGHVGGTPA
TGSFLELGTAVVTPLSRGSVSLNTSDPLAPPLIDFQLLSSEFDMFVLRSAIRSSMRFLGSSSWTDVIISPPA
NLSTANPDEISDDELDQYIRANALGVFHPVSTAAMTARNASWGVVNPDLKVKGVNGLRVIDSSVLPIIPAAH
TQAPTYIIAERGADLIKETWWATEGGRS
>A0A1Q3E0U0|Lentinula_edodes_Basidiomycota_Agaricomycetes_Agaricales
MTFELEQMNPQWPLFLVPLFKKTFDPRDLFRKLNLRVSKMVLLHFPLVLELIAHFAVAVVIRNLDTVVSQPF
DFIVVGGGAGGSVIANRLTENPDVSVLLVEAGGSNEGVLNVAAPGLVNFLVNSAWDWNFTSTPQSALNNRTL
TVSRGFILGGTTSTNQMVYTRGSSEDYDLWANITDDAGWSWDSLQKYIRKNERFTPPADHHNTTGQFDPNVH
SFDGIVSVSLQGFPNEIDNRTIQTTSEMNKEFPFNLDMNSGYQLGIGWVQATIGDGTRSSSAASYLGPSFIS
RPNLHVLLNTRVLRVLENEHQPSDFRTVEFTQDSGVTTHTISASKEVIISAGTIMTPHILMHSGIGDSEELH
SLGIQTVHNLPSVGKNLTEQPIVRNKWLVNSTHTLETIARNDTLLAEVTREWQHRRMGPLVDPPLSFIGWLR
LPGNSSIFQQVPDPAAGPNTSHYELIITNGALAQPAPATGNFLTFSTSVSSPTSRGSITLNSSNPLEYPLIN
FNLFSTTFDRFVVREAFRNTKKFLAAHSWDDYILSPPTNATTDEELDEYINQNAATENHPVGTAAMSSKSAA
YGVVDPDLRVKGLSGLRIVDASVFPRLPAAHTQVPVYIVAERAADLIKDAWGISKEDTA
>V2XFA3|Moniliophthora_roreri_MCA_2997_Basidiomycota_Agaricomycetes_Agaricales
MYPRTFWLALALSAVSTCWAAIYHDLDAVPKDTYDFIVAGGGTAGLVIANRLSENPKVSVLVIEAGPSNEGV
LNIEVPFYCTRASPDTPYDWNYTTAPQEMLNGRSLPYNRGHVLGGSSSTNFMIYTRGSAEDYDRIAAVSGDP
GWSWEKLQPFIFRNEIVTPPADGHDTSEQYDPRFHGTKGINPDSLPGFPTPIDDRILAATQELSDEFPFNLD
YNSGYHLGIGWGIATIFNGSRSSSATSYLGPKYAQRKNLNVVLNTRVTRVLPKEKEDSGDVTKRVIPRNNDK
KRKLHINAIEVAKTSDGPRKQFTAKKEIILSAGAIGSPQILLNSGIGGSEALSQLGIEPILDNPSVGQNLSD
HPVLGNSWFVNETQTWELIARNATYAEEVLDLWETQREGPLVNTIATQLGWHRIPDNSSIFETHEDPAAGPN
TAHYELVFANGLRGTPPPEGNFMTITTALVSPASRGSVTLRSSNPFDSPIIDPNFLNSEFDMFVLKYAIHAA
RRFVAARAFDGYILRPFFNSTTDEEIEEMIRNTTRTIYHPVGTLSMSAKNDAWGVVDPDLSVKGVEGLRVVD
ASVFPHIPTAHTQVPVYILAERGSDLIKQSWKL
>V2X5H0|Moniliophthora_roreri_MCA_2997_Basidiomycota_Agaricomycetes_Agaricales
MPLKTRIVASLSLASLSFAKIYDSFSEVPIHTFDFVVVGGGAGGLVVANRLSENTHVTVLVIEAGVSDKDAL
LLQVPFLWPNAQATQFDWNYTTAAQQGLNGRTIPYARGHVIGGSTSINAQVYTRTAGEEWDRLAKETGDAGW
SWKNMKQYFLKNEILTPPADGHDITGQINPAVHGKSGINGDSLPGFPSPIDSRVIQTTKELPNEFPFNLDMN
DGSPVGVGWCLSTVRDGARSSASTSYLAPKYANRSNLHVVLNTRVTRVLANTPETPLKLQKVEIASTAAGPT
FQVTARKEVILAGGTIGSAQILMNSGIGDASALQTLGIQPVLDNPSVGANLSDHSMVPISFYVNSTDTRDTM
ARDPSLMDCYLEEWIASRTGPLVVPGASTLVFLRLAKDSPVLKQFADPVPGSQTPHIELLIINGFSGSPLPE
TGNFLAISASVVSPSARGSIRLSSNNPFDSPIINPNLLGTDFDIAVMKEAIKSAHHFVSAPVWSDYVLGPFV
NITTDAELEQYIRDNADTVWHPVGTAAMTAKTASFGVVDPDLSVKGVEGLRVIDASVFPHVPAGHTQVPVYV
VAERGSDLIKKKWKL
>A0A0W0FFQ1|Moniliophthora_roreri_Basidiomycota_Agaricomycetes_Agaricales
MPLKTRIVASLSLASLSFAKIYDSFSEVPIHTFDFVVVGGGAGGLVVANRLSENTHVTVLVIEAGVSDKDAL
LLQVPFLWPNAQATQFDWNYTTAAQQGLNGRTIPYARGHVIGGSTSINAQVYTRTAGEEWDRLAKETGDGGW
SWKNMKQYFLKNEILTPADGHDITGQINPAVHGKSGINGDSLPGFPSPIDSRVIQTTKELPNEFPFNLDMND
GSPVGVGWCLSTVRDGARSSASTSYLAPKYANRSNLHVVLNTRVTRVLANTPETPLKLQKVEIASTAAGPTF
QFTARKEVILAGGTIGSAQILMNSGIGDASALQTLGIQPVLDNPSVGANLSDHSMVPISFYVNSTDTRDTMA
RDPSLMDCYLEEWIASRTGPLVVPGASTLVFLRLAKDSPVLKQFADPVPGSQTPHIELLIINGFSGSPLPET
GNFLAISASVVSPSARGSIRLNFDIAVMKEAIKSAHHFVSAPVWSDYVLGPFVNITTDAELEQYIRDNADTV
WHPVGTAAMTAKTASFGVVDPDLSVKGVEGLRVIDASVFPHVPAGHTQVPVYVVAERGSDLIKKKWKL
>A0A0W0G3Q8|Moniliophthora_roreri_Basidiomycota_Agaricomycetes_Agaricales
MSLKTQLTVFLSLASLSFAKIYDSFQEVPTDTFDFVVIGGGAGGLVVANRLSENPNVTVLVIEAGVSDKDAL
TLQVPFFWPNAQATPFDWNYTTTAQQGLNGRTIPYSRGHVIGGSTSINALIYNRLAAEEWDRLAKETGDAGW
SWKNMKQYFLKNEILTPPADGHDTTGQINPAVHGKSGVNGDSLPGFSTPIDSKIIQTTKELSKEFPYNLDMN
DGSPLGVGWCLATIRDGARSSASTSYLAPKYADRPNLYVALNTRVTRVLANAPATPLQLQNVELTSSAAGPR
TQVTARKEVVLAAGSIGSAQILLNSGIGDASALRPLGVDPILVDNPSVGANLSDHAMVHNAWFVNSTDTWES
LLRDPSILNDDLEEWMTSRTGPLVVTSPNTLTFLRLAKDSPILKQFPDPVPGSQTPHIEFLIGNGFGGSPLP
ETGNFMTISTAVVSPTARGSLRLNSNDPFDSPIINPNLLGTDFDIAVMKEAIKSARRFVSAPVWNDYVLGPF
INITTDAELEQYIRNNATTVWHPVGTAAMTAKSAPFGVVDPDLSVKGVQGLRVIDASVFPHVPAGHPQVPVY
VIAERGSDLIKKKWGL
>S7R782|Gloeophyllum_trabeum_ATCC_11539_Basidiomycota_Agaricomycetes_Gloeophyllales
MYSKLSAPILLASACSAALYESVSQLPGFAYDFVVVGGGTGGAVIANRLTENPSISVLVLEAGVSNQGATNI
EVPLLAPFASPQTAYDWNYTVVPQPGLDGRTPAYPRGFVLGGSSSTNYLTYTRGSRDDYDRYAAISGDEGWS
WDALQPYIKRNERFTPPADGHNTTGQFLPSAHGYSGINAVTLPGYPTAIDHLVVNATQEFGDEFPFNLDMNA
GDVVGIGWTQETILNGARSSAATSYLGDSFIHRPNLHVLLHAHATQVFPDANAKSGKQIAFNTVEFAENRQT
RYNVTAKKEIVLSAGSFNTPQLLMLSGIGNKTALASLGIPTLLDLPSVGQNMSDHPLVANPFVVSGTQTSDS
IFENSTRLAADIQAWNSSYPHEGPLVDGLTTLLGWLRLPENDPIFETYPDPSAGPHSSHYELIFANGFAMPG
SASPSTGNYMTIFSNVISPIARGSVTLNSTDPFTQPLIDPALLAHPFDTYVVVSAIKAARRFATASAFKGYI
TGPYEAWANATTDDEIAEYARSTGNSVWHAVGTACMSPKGAEWGVVDPDLKIKGAQGLRVVDASVIPIVPNA
HTQAPVYIFAERAADFIKKSWKI
>A0A165QGD3|Neolentinus_lepideus_HHB14362_ss-1_Basidiomycota_Agaricomycetes_Gloeophyllales
MFSKFGCLQSLVVTSIFATKCYGALYESVSQLPGWIYDFIIVGGGTAGNVVANRLTENSAVSVLVLEAGVSD
RGVQDIEIPLLASLATPNTAYDWNYTVAPQQGLYGRVFSYARGYVLGGCSSVNLMVYSRGSSDDYNRYASIS
GDPGWSWDNLQYYIKRNERFTPPADGHSPIGQYDPAVHGYSGINSVTVPGYPTVIDQRVLRTTQELSGDFPF
NLDMNTGNTIGIGWTQETILDGARSSSATSYLEPQFINRPNLHILLHAQVTQLFASKINGSKVHSFHTVQFS
ENRQGLPITNYNVTAKKEVVLSAGSFNTPQLLMLSGIGNKTVLDGLGIKTLLDNPWVGQNMSDHPLITNPFY
VSSNQTFDPIFHNTSLLASDIAQWNATYPHEGPLVDGRGTLLGWLRLPNNSSIFQKYPDPSAGPHSSHYEFI
FANVFAGSSPPSLGNYLTIFSNVVSPVARGYVTINSTNPFVQPIINPNLLGTDFDVYVAVEAIKSARRFANA
SAWADYIVGPYETWANATTDAEIEAYARRTATSIWHAVGTSTMSPRGASWGVVDPDLRVKGVSGLRIVDASV
IPIVPAAHTQAVVYIFAERGSDLIKGAWKI
>A0A165QGD0|Neolentinus_lepideus_HHB14362_ss-1_Basidiomycota_Agaricomycetes_Gloeophyllales
MLSSTGLRSLALVTILAAHSYGALYESVSQLPGWTYDFVIVGGGTGGNVIANRLTENSDVSVLVLEAGVSDR
GVQDIEIPLLAPFVTPNTAYDWNYTVVPQQGLDGRQPNYPRGYVLGGSSSVNYLTYTRGSSDDYNRYAEISG
DSGWTWDNLQYYIRRNERFTPPADGHNTTGQYDPAAHGYSGINSVTLPGYPTPIDQRVLKTTQELSSEFPFN
LDMNAGDVLGIGWTQETILGGARSSSATSYLGPQYINRPNLHVLLHAQVTKLFASKTEGSNVPSFHTVQFAE
NRQGNFNVTANKEVILSAGSFNTPQLLLLSGVGNKTVLESLGIETLINNPSVGQNMSDHPLIASPFLVNSTQ
TSDSIFDNATLFASEIAQWNATYPHEDPLVDGLTTLLGWLRLPDNSSIFQKYPDPSAGPHSSHYELIFSNAF
AMPGSPSPSTGNYMTIFSNVISPVARGTVTINTTNPFAQPVIDPNLLGTDFDIYVAVEAIKAARRFANASAW
ADYIIGPYEAWANTTTDAEIEAYARRTGNSVWHAVGTATMSPKGASWGVVDPDLTVKGANGLRIVDASVIPI
VPNAHTQAAVYIFAERASDLIKAAWKI
>A0A165QG31|Neolentinus_lepideus_HHB14362_ss-1_Basidiomycota_Agaricomycetes_Gloeophyllales
MLSSTGLRSLALATILATHSYGALYESVSQLPGSTYDFVVVGAGTAGNVIANRLSENPAVSVLLLEAGISNQ
AGDVPSIEIPIFASFAAPDTAYDWNYTVVPQEGLDGRSFPYPRGYVLGGSSSINYMAYTRGSSDDYNRYAEI
SGDPGWSWDNLQYYIKQNEQFMPDGSNATGKYNPAVHGYNGINTVSLYGYPTVIDQRVLQTTQELGSEFPFN
LDMNSGDTLGIGWTQSTIRNGARSSSATSYLGPQYINRPNLHVLVHAQATQLFASKTNGSNVPSFHTVQFAE
NRQGKFNVTANKEIIVSAGVFNTPQLLMLSGIGDKTVLESLGIETLIDNPSVGQNMSDHALIASPWLVNSTQ
TLDTITNNASLVNAAMAEWNTTYPHEGPLVDGVMPQLGFLRLPDNSSIFEQYPDPTAGPNSAHYELIFVPAF
SIPYFPSPSTGNYMTIFTTVISSTARGTVTINSTDPFVQPVIDPKLLGTDFDAYVAVEAIKAARRFVNASVW
SDFIIGPYEAWANTTTDAEIEAYARSTGSVIFHGVGTAAMSPKGASWGVVDPDLTVKGASGLRIVDTSVVPI
VPSAHTQASAYIFAERASDLIKAAWKL
>A0A067PQD3|Jaapia_argillacea_MUCL_33604_Basidiomycota_Agaricomycetes_Jaapiales
MRPFLVLSTLLVPVLGAVYDSAAQLPVLAFDFIVVGGGTAGAVVANRLSENPSWTVLVLEAGVTNLNVTAAI
VPLLGPTLTPDTIYDWNYTTTAQPGLAGRSIPYNRGRILGGCSSVNFMVYSRGSSDDYNSWAAITGDSGWSW
NSMQQYIRKNEDYVAPNDGHNTAGQYNPADHSITGITEVSLPGWPTAVDPLVIATTSQLSSQYPYTEDNNGG
NVLGVGWTQATVGSGLRSSSATSYLGPKYASRPNLHILLNAQVTKLIRTGTKGGIPSFHTVEFALASFAPRI
QVTANKEIILSAGSIGTPTILQLSGIGDKSVLSSVGIQTIVNNPSVGRNLSDHSLLANAFYVNSTTTFEAAG
RNATLAAQQLAQWQTTGQGPFSYTITNNLAYLRLPSNSPIFQSYPDPSPGPNSAHYELIWANGFTVPGQATP
DTGAFMTVFSNVISPVSRGSILLQSSDPFTAPLVNPNLLGSDFDLWTMREAVKSVKTFLSAPAWSNYVIAPW
GGLANATTDAEIEAYAQQNTGTVWHMVGTAQMSSATASYGVVNPNLKVKGVEGIRIVDASVLPYVPSGHTQG
PVYIVAERGADLIKSSWKAVVAAS
>AAO_A0A0F7VKF7|Pleurotus_sapidus_Basidiomycota_Agaricomycetes_Agaricales
MSFSALRQLLFIACLALPSLAAANLPTADFDYIVVGAGNAGNVVAARLTEDPNVSVLVLEAGVSDENVVGAE
APLLAPGLVPNSIFDWNYTTTAQAGYNGRSIAYPRGRMLGGSSSVHYMVMMRGSIEDFDRYAAVTGDDGWNW
DNIQQFVRKNEMVVPPADNHNTSGEFIPAVHGTNGSVSISLPGFPTPLDDRVLATTQEQSEEFFFNPDMGTG
HPLGISWSIASVGNGQRSSSSTAYLRPAQSRPNLSVLINAQVTKLVNSGTTNGLPAFRCVEYAEREGAPTTT
VCAKKEVVLSAGSVGTPILLQLSGIGDQSDLSAVGIDTIVNNPSVGRNLSDHLLLPATFFVNNNQSFDNLFR
DSSEFNADLDQWTNTRTGPLTALIANHLAWLRLPSNSSIFQSVPDPAAGPNSAHWETIFSNQWFHPALPRPD
TGNFMSVTNALIAPVARGDIKLATSNPFDKPLINPQYLSTEFDIFAMIQAVKSNLRFLSGQAWADFVIRPFD
ARLSDPTNDAAIESYIRDNANTIFHPVGTASMSPRGASWGVVDPDLKVKGVDGLRIVDGSILPFAPNAHTQG
PIYLVGERGADLIKADQ
>D3YBH4|Pleurotus_eryngii_Basidiomycota_Agaricomycetes_Agaricales
MSFGALRQLLLIACLALPSLAATNLPTADFDYVVVGAGNAGNVVAARLTEDPDVSVLVLEAGVSDENVLGAE
APLLAPGLVPNSIFDWNYTTTAQAGYNGRSIAYPRGRMLGGSSSVHYMVMMRGSTEDFDRYAAVTGDEGWNW
DNIQQFVGKNEMVVPPADNHNTSGEFIPAVHGTNGSVSISLPGFPTPLDDRVLATTQEQSEEFFFNPDMGTG
HPLGISWSIASVGNGQRSSSSTAYLRPAQSRPNLSVLINAQVTKLVNSGITNGLPAFRCVEYAEQEGAPTTT
VCAKKEVVLSAGSVGTPILLQLSGIGDENDLSSVGIDTIVNNPSVGRNLSDHLLLPAAFFVNSNQTFDNIFR
NSSEFNADLDQWTNTRTGPLTALIANHLAWLRLPSNSSIFQTFPDPAAGPNSAHWETIFSNQWFHPAIPRPD
TGSFMSVTNALISPVARGDIKLATSNPFDKPLINPQYLSTEFDIFTMIQAVKSNLRFLSGQAWADFVIRPFD
PRLRDPTNDAAIESYIRDNANTIFHPVGTASMSPRGASWGVVDPDLKVKGVDGLRIVDGSILPFAPNAHTQG
PIYLVGERGADLIKADQ
>A0A067NMW0|Pleurotus_ostreatus_PC15_Basidiomycota_Agaricomycetes_Agaricales
MSFGTLRQLLLLACLALPSLAAANLPTADFDYIVVGAGNAGNVVAARLTEDPNVSVLVLEAGVSDENVLGAE
APLLAPGLVPNSIFDWNYTTTAQAGYNGRSIAYPRGRMLGGSSSVHYMVMMRGSIEDFDRYAAVTGDEGWNW
DNMQQFVRKNEMVVPPADNHNTSGEFIPAVHGTNGSVSISLPGFPTPLDDRVLATTQEQSEEFFFNPDMGTG
HPLGISWSIATVGNGQRSSSSTAYLRPAQSRPNLSVLINAQVTKLVNSGTTNGLPAFRCVEYAEQEGAPTTT
VCAKKEVVLSAGSVGTPILLQLSGIGDENDLSSVGIDTIVNNPSVGRNLSDHLLLPATFFVNSNQTFDNIFR
DSSEFNADLDQWTNSRTGPLTALIANHLAWLRLPSNSSIFQTFPDPAAGPNSAHWETIFSNQWFHPAIPRPD
TGSFMSVTNALISPVARGDIKLATSNPFDKPLINPQYLSTEFDIFTMIQAVKSNLRFLSGQAWADFVIRPFD
PRLRDPTNDAAIESYIRDNANTIFHPVGTASMSPRGASWGVVDPDLKVKGVDGLRIVDGSILPFAPNAHTQG
PIYLVGERGADLIKADQ
>A0A067N5G0|Pleurotus_ostreatus_PC15_Basidiomycota_Agaricomycetes_Agaricales
MSRSTLFRLRNLLLLSCLSFPLSYGTNASSKSPRRSSYDYIVIGGGTAGNVVAARLTEDPKVTVLLLEAGVS
NEDVLASEVPLLGPSLVPNSIFDWNYTTTAQAGYNGRVIPYPRGRMLGGSSSVNYMVFMRGSSEDFDSYAAV
TGDCGWKWDNMQQYIRKSERVVPPADRHNTTGQFLPGLHGTKGAINISLPGFPTPLDSRVLATLDEQKEEFS
FNPDMGGGDVLGVGWTIQSIGNGQRSSSATSYLKPAQSRPNLEIMVNAQVTKLVQTGTTKGRPAFRCVQFTQ
HEGAPVKKICATGEVVLSAGSIGTPLLLQLSGIGDEKDLRSVGIKAIVNNPSVGRNLSDHILLASPFAVNGD
QSFDPIFRTPSLLNAKIAQWTDTKTGPLVAGVTNHLGWLRLPSNASIFETVPDPASGPNSPHWEIIFSNLWV
VPGVPAPATGSFMSISSALISPTSRGFVKLASSNPFTNPIIDPQFLSTEFDVFTMVEAVKANLRFISGKAWA
DYVQGPFLEDLASAKTDADFEAYVRNNAGTIFHPVGTASMSPRGAGWGVVDPDLKVKGVDGLRIVDGSVLPH
LPSAHTQGPIYLVGERGADLIKASQY
>A0A151VIM1|Hypsizygus_marmoreus_Basidiomycota_Agaricomycetes_Agaricales
MFPTALYHWVALAALISPSLGKLYQNPSQLTKTRYDYIVIGGGAAGSVVASRLSENPWVSVLLVEAGISNEG
VLGSIVPLLGPSLTPNTIYDWNYTTTAQPGYNGRSIPYSRGKLLGGSTSVNFMVYMRGSSEDFDKYASITGD
SGWNWKNMQQYAKKNEKLVAPADNHNTAGQFIPSFHGNSGPLSVSLPGFPTPLDDRIMATTKELSSEFPFNP
DAVGGDVLGVGWSFATIGGGSRSSAATAYLTPVMSRPNLDIVINAQATKLVRTGMVGGLPSFHAVEVAEKAG
APTRTLTASSEIVLSAGTFGTPLLLQLSGIGDRADLRAAGVATIVHNPSVGRNMSDHALLANPFYVNNTDTF
DTIFRTPEALNANLERWQTSKTGPLAGGVCNHIGFFRIPKTASIFKMTADPAAGKKSSHYEMIFSNLWVVPG
VPAPSTGNFMSITTNLISPTSRGMVKIASSNAFAKPIVDPNFLGTAFDVFTLVEAVKAIKRFVAAKAWKGYV
LGPYGALANANTDAEIEQYVRGNAATVFHATGTASMSPRGAKWGVVDPDLKVKGVEGLRIVDGSVIPSSPNA
HTQGPIYLFGERGADLIKRDSKVQTVTETL
>A0A151VCJ5|Hypsizygus_marmoreus_Basidiomycota_Agaricomycetes_Agaricales
MPFPNSLWTSLFLFTLVSPVFSALYTTPSQLPQTTFDYIIVGAGTAGNVVANRLSEKEGVSVLVLEAGVSNE
GVDAAAIPLLGPSLVPNTLYDWNYTTVEQKGYDNRVLPYSRGRMLGGSSSVNYLVYTRGSSDDFERIAKETG
DSGWGWDNIKKYIPRHEKFVAPADGHDTKGEFTATAHGTDGILQISLPNFPNTLDERVMATTKELSKDFPFL
EDHNGGDVLGIAWSQASIGGGARSSSATAYLSADFLKRPNLHVLINAQVTKLVQTGTQDGVAVFHGVEFATK
AGEEVTTVTSTKETILSAGTIGTPTILQLSGIGDNDELTKVGIKTVFNNPSVGKNLTDHPLLANVYSVKGTE
SFDGLFRSTDTLHSNIERWVSNKTGPLTSSVCNHIGFFRLPDDSDLLKKFGDPSSGPKGAHLEMIFSNLWVQ
PGIPAPKTGSFFTITTSVTSPTSRGYTKLSSSDPFAKPTIDPNFLGTEFDRLALRQSVKLAQRFITASVWKD
YITAPFGDYSRATTDDSLDAYARANAATFFHPVGTALMSPKGAQYGVTDPDLKVKGVQGLRIIDGSVLPYLP
SGHTQAPIYLVAERAADLVKADNPVFGGSNSTSNGSTTGSNAGSRPGISVAVVWIMVLSLCRFSYKLIVRIG
YSHS
>B0DKB2|Laccaria_bicolor_S238N-H82_Basidiomycota_Agaricomycetes_Agaricales
MPASTLFSSLILVSGLLSPSLAALYTNPSQLPRLTYDYIIVGAGTAGNVLANRLTENPKTQVLVLEAGVSDQ
GVLAAIVPFLGPTLTPGTQYDWNYTVTPQTGLNGRTFPFPRGRMLGGCSSVNYMVHQYGSSADFDKIAHLTG
EPGWAWNNIKQNIYKHEKVVPPADGHNTAGQYIPANHGTNGILPVSLPGASQAIDARVIATTQELASEFPYS
KDQGGGDVLGIGWVQSSIGGGKRSSSSSTYLADAIKRPNLSVLINAQVTKLAKTGTVDGKPSFRAVHFSCDQ
NTNPTVVHAKKETILAAGAFGTPQILQLSGIGDKADLTALNIKTIVNNPSVGKNLSDHVLMPNIFNVAGTAS
LDGLMRDTTLFSVALNLWNTTKTGTLANGIVSNLGFLRLPKNASIFATVPDPSSGPTASHWELIVANFFLYP
GVATPSTGSFMTLISALISPTSRGSVTLASSNPFTKPLINPNFLTTAFDIYAIREAVKASKRFASAYAWAGY
VLSPYGGLSATSDADIDAFVRETASTMFHPVGTASMTAKDAKWGVVDPDLRVKGVEGVRVVDASVFPFVPNA
HTQGPTYLLAEKAAELIISSCQ
>A0A0C9Y1B6|Laccaria_amethystina_LaAM-08-1_Basidiomycota_Agaricomycetes_Agaricales
MPASTLFSSLILVSALLSPSLAALYTKPSQLPQLTYDYIIVGAGTAGNVLANRLTENPKTQVLVLEAGVRSD
HNVLAAIVPFLGPTLTPGTQYDWNYTVTPQTGLNGRTFAFPRGRMLGGCSSVNYMVHQYGSSADFDKIARLT
GEPGWAWNSVKQNICKHEKIVPPADGHNAIGEYIPANHGTNGILPVSLPGASQAIDARVIATTQELASEFPY
SKDQGGGDVLGIGWVQSSIGGGKRSSSSSTYLADAIKRPNLSVLINAQVTKLVKTGTVGGIPSFHAVQFSCD
QNTNPTVVHANKEIILSAGAFGTPQILQLSGIGDKADLTPLNIKTIVHNPSVGKNLSDHVLMPNIFNVAGTA
SLDGFMRDPTLFSAALNQWNTTKTGTLANGIVSNLGFLRLPKNASIFATVPDPSSGPTASHWELIIANFFLC
PGGATPSTGSFMTLISALISPTSRGTVTLASSNPFSKPLINPNFLTTPFDIYTIREAVKASKRFASAHAWAG
YVLSPYGGLSATSDADIDAYVREQASTMFHPVGTASMTARDAVSGVVDPDLKVKGVEGVRVVDASVFPFVPN
AHTQGPTYLLAERAAQLIISSCR
>A0A0C9XG31|Laccaria_amethystina_LaAM-08-1_Basidiomycota_Agaricomycetes_Agaricales
MQRRTLNDLCLAFMLIPVSLGALYHDPSQLPRSAYDYVIVGAGNAGNVIASRLTENPRTTVLVLEAGVSNEG
VIASIVPFLGPSLAPNTPYDWNFTTTAQAGINNRSLSYPRGRMLGGCTSVNYMAHMYGSSEDYDRIAAVTGD
PGWKWENVKKNIGKHERIVPPSDGHNTTGQYIPANHGTDGILPVSLPGNAQAIDPRVIATTKDLAEEFPFNE
DMGGGENILGVGWAQFSIGGGMRSSSATTYLTAALNRPNLDVIINAQVTKLLHNGTVGGLPSFHTVQFSRSP
GANTTAPPVAPSVVSATKEIVLSAGAINTPQILQLSGIGPRADLEALHIPVVVDNPSVGRNLSDHVLLANIF
SVKGNDSLDDLLRDPALLSAALTQWNSNHTGVMSGSVGNHVGFLRLPSNSTIFHITPDPSAGPKSSHWELFV
ADFFLSIGGTPPTTGSYLTLASFLISPTSRGSLKLASSDPFAKPLIDPNFLTTAFDIFALRETAKAVKRFAA
SAAWADYIVGPVGGLASTTDSDIETYVREQASTGLHPVGTASMSPKGACWGVVDPDLKVKGVEGVRVVDASV
FPFVPNAHLQGPTYLLAERAAQLFKNDM
>B0DEZ0|Laccaria_bicolor_S238N-H82_Basidiomycota_Agaricomycetes_Agaricales
MRTFNNLVLAVSWATASLGALYTEPSQLPHLTYDYVIVGAGTAGNVIASRLSENSLYSILVLEAGISAEDDL
ATIVPLLIPTLPPNSPHDWNYTITPQSGLDGRAFPYRRGRLLGGSSTINFMIHQYGSSEDFDKIAEITNDVG
WKWDSLKQHIEKHEKIVPPADGHNTSSQYVPAIHSTNGIMPVSLAGRSQSIDARVIATTKEMPHDFPFNKDM
GGGDVLGLGWIQSSIGGGKRSSSATSYLAAAINRPNVHVLINAQVTKLLHTGSLSAVPSFRAVQFARKPGAP
QTVVKARKEIILSAGSIGTPQILLLSGIGPKAELQALNIPVVVDNPSVGQNLSDHIWVPNNYKVRDEDSLDD
FFRDPLRFSSAMKEWHARKTGIFAGGITNNLGFFRLPSNASIFSTTRDPASGLNSAHWEMVVANFYLNYKPG
VVEPVNGSYMTIQSALISSTSRGAVKLISADPFAHPLINPNYLTTPFDIFTMREAVKATKRFVSADAWRDYI
ESPVGGVVGTEDADIDAYVRDQALSMLHATGTASISPKGASWGVVEPDLKVKGVDGVRIVDASILPFPPSAH
TQGPVYLIAERASQLIVGENLQAELDFHFRTDWVVELQAFLSSSAARMYRFCQDIPIMSN
>A0A0C9XP25|Laccaria_amethystina_LaAM-08-1_Basidiomycota_Agaricomycetes_Agaricales
MRTFSSLVLVVSWSTSSLGALYTEPSQLPHLTYDYVIVGAGTAGNVIASRLSQDSRYSVLVLEAGISAEGDL
ATIVPLLIPSLPPNSPYDWNYTITPQSGLDGRAFPYRRGRLLGGSSTINYMVHQYGSSEDFNKIAEITDDVG
WKWDSLKQYIKKHEKIVPPADGHNAEGQYVPASHGTNGIMPVSLPGRSQSIDARVIAATKEMPHEFAFNKDM
GGGDVLGLGWTQSSIGGGKRSSSATSYLAAAINRPNVHVLINAQVTRLLHTGSMGALPSFRAVQFARKPGAP
LTVVKARKEIILSAGSFGTPQILLLSGIGPKAELQALGIPVIVNNPSVGKNLSDHIYVPNIYKVRDEDSLDD
FFRDPLRLSSAMKEWHARKTGILAAGISNNLGFFRLVPNASIFSNTRDPASGPNSAHWEMVVANFYLNSKPG
VVKPVNGSYMTILSALISSTSRGTVKLTSADPFAHPLIDPNYLTTPFDIFTMREAVKAVKRFASADAWKDYI
VSAVGGVVGTEDADIDAYVRDQAVSVLHATGTASISPKGASWGVVEPDLKVKGVDGVRIVDASILPFPPSAH
TQGPVYLIAERAAQLIMHENLQAELDFHFRTDWVIELQAFLSSSPVRIYAFLQDIIMTN
>B0D657|Laccaria_bicolor_S238N-H82_Basidiomycota_Agaricomycetes_Agaricales
MVVPPVAVLLVSCICFPSSLAALYTEPRQLPRHTYDYVIVGAGNAGNVIASRLSEDPRTSILVLEAGVRASW
RAWFLSWYQHSRPICDQTACPPFGNETEHLLDTPYDWNYTVTPQKGLNGRTFPYNRGKILGGSSSVNYMVHQ
YGSSEDYDKIAEITGDAGWNWDNVKRNIGKHEKIVPPADGHDTTGQYIPANHGTNGMLSVSLPGSSQLIDSR
VIATTRELSEEFPFNEDMGAGISATTYLAAAINRPNVHVLLNAHVTKLLRTGTIQGVPSFRSVEFAGKPGAP
SIIVTARREIVLSAGSIGTPQILLLSGIGARDELEALGIPVVVENPSVGKNLSDHVLVPNIFRVKDGESLDA
LFRDPALFKAALDEWMETKRGVLASSMLNHMGYFRLPSTSSIFSTISDPASGPKASHWELIVTNFYINPKPG
HIPPETGSYLGLVSALISPTSRGSVTLASADPFAHPLIDPNYLTTPFDIFAMRETVRAVKRFAAAEAWKDYI
IAPFGNFSSDVDADLDAYIRDQASTVYHMVGTASMSPRGAEWGVVDPDLKVKGAEGIRIVDASVLPFPPNAH
TQGPV
>A0A0C9WJM3|Laccaria_amethystina_LaAM-08-1_Basidiomycota_Agaricomycetes_Agaricales
MVAPPIAVLLVSCLCFTSSLAALYTEPRQLPRHTYDYVIVGAGNAGNVIASRLSEDPRTSILVLEAGVSNEG
VIASVVPFLVPTLTPNTPYDWNYTVTPQKGLNGRTFPYNRGKILGGSSSVNYMVHQYGSSEDYDKIAEITRD
SGWNWDSVKRNIDKHEKFVPPADGHDTTGQYIPANHGTNGMLSVSLPGSSQLIDSRVIATTRDLPEEFPFNE
DMGGGDVLGIGWVQASIADGQRSSSATTYLAAAINRPNVHVLLNTHVTKLLRTGTIKGVPSFRSVEFASKLD
APSTIVTARREIVLSAGSIGTPQILLLSGIGPRDELEGLGIPVIVENPSVGKNLSDHVLVPNIFHVKDGESL
DALFRDPTLFKAALDEWMETKRGILASSITNHLGYFRLSSTSSIFSTISDPASGPKASHWELMVANFYINPK
PDDIPPETGSYLGLLSALISPTSRGSVTLASADPFAHPLIDPNYLTTPFDIFAMRETVRAVKRFAAADAWKD
YIIAAFGNFSSDADADLDAYIRDEASTVYHMVGTASMSPRGAEWGVVDPDLKVKGAEGIRIVDASVLPFPPN
AHTQGPVYLVAERAAELFAPGSMDDL
>A8NIE4|Coprinopsis_cinerea_okayama7_130_Basidiomycota_Agaricomycetes_Agaricales
MPTSAGLRLVLSSLLLLPSAFGALLTDPSQLRGDRTYDYVIVGAGNAGNVIAERISAGPHPKSVLVLEAGVS
DEGVLAAQVPFLGPTLTPGTFRRTPFDWNYTVAPQEGLDGRTFPFPRGKMLGGCSSVNYMVHHFGSSEDYNK
LARDSGDNGWSWSSIKKYIFKHEKIVPPADNSDTDGKFLPQFHGTGGTVSVSLPGNSQSIDAKVIATTDELP
EFPFNPDQGHGNGQVLGMGWTQNSIGEGARSSSSTTYLKEALKRPHVDVLINAHVTKLVTTRKKRGRPVFDK
VQFASGPGAPVTTVTARREIILSAGAFGTPQILLLSGIGPKTDLDVLGIPTVIHNPSVGQNLSDHVLLPNIF
NVRGQDTLDQIIRGDPNVVPGVLDQWTTSRSGPLANGVTNNLGFFRLPANSSIFNSVSDPATGPTASHWEMI
VINFYLNPFGPPIPPAGTFMTLISALISPTSRGFVRLASADPFTAPIIDPKFLTTQFDIFALREAVRATKRF
VTASVWNDYVISPWGGLAQTSDEGIDAYVRQQSTTVYHPVGTAAISPRGANYGVVDPDLKLKGAEGVRIADA
SVWPFLPNAHTQGPVYLLAERAADLILGRA
>A0A0D2PZN8|Hypholoma_sublateritium_FD-334_SS-4_Basidiomycota_Agaricomycetes_Agaricales
MKSAIFLSSFVASAVFFSRSLAVTLTDASQLTTTTYDYIIVGAGNAGLVLANRLTEDASTTVLVLEAGVTDE
NVIPVIAPFLGPSVTPDTPWDWNYTTTAQPGLDNRTYPYPRGRLLGGSSSANYMIHQYGTNEDWDRMADVSG
DAGWSWNNMKQYIARHEKFVVPTNGQNVSDEFIPSLHSFTGELQVSLPVWNQTIDSRVIATTQQLAEFPYNE
DISGINNDMLGIGWAQSSMVDGERASSSTSYLASANDRPNLTVLINAMVTKLLPINTPAGARTFRNVQFSDA
RTFSVTPSFQVQATKEVILSAGAVGTPQILQLSGIGAPADLEPLKIPVLINNTQVGKNLQDHPLLPNIFSVQ
GDLSLDHILRDPAQIGAAIAQWQANKTGFISNNVVNNIGFARLNASVLDQFTDPAAGPTTPHFEIIFADFWL
DPVVPIPSNGSYFTILTALVTPTSRGSVAIQSTNPFDAPLINPNMLDTEFDITTMVESIKAIKRFAVAPAWD
DYITGTVGTLSGTSDADLEEHARQHTTTVFHPSSTASMAAEDSNDGVVNPDLTVKGTTGLRVVDLSVFPFIP
SCHPQGPVYMLAERAADLIKATH
>A0A0D2LTX7|Hypholoma_sublateritium_FD-334_SS-4_Basidiomycota_Agaricomycetes_Agaricales
MKSATSLRSAFVASALFFSRALGVTLTDASQLTSTTYDYVIVGAGNAGLVLANRLTEDANTTVLVLEAGVSD
ENVIPVIAPFLGPSVTPDTPWDWNYTTTAQPGLDNRTYPYPRGRLLGGSSSANYMIHQYGTNEDWDRMANVS
ADAGWAWSNMKQYIERHEKFILPTNGQNVSSEYIASLHSYTGELDVSLPVWTQATDARVVATTQQLAEFPYN
QDISGINNDMLGIGWAQSSMVNGTRASSSTSYLASANDRPNLTVLINAMVTKLLPIGTPAGVRSFRNVQFSD
ARTFSVTPSFQVQATKEVILAAGAVGTPQILQLSGIGASEDLAPLDIPVLVNSPQVGKNLQDHPLLPNIFNV
AGNSSLDHILRDPAQLGAAIAQWETNRTGFISNNVVNNIGFARLNSTVLEQFTDPAAGPTTPHFEIIFANFW
LDPIVTLPSNGSYLTILTALVTPTSRGSITIQSTNPFVAPLINPNMLDTLFDITTMVESVKAIKRFAAAPAW
GDYITSAFGSLAGTSDAALEEHARQHTTTVFHPTSTASMAAQDALDGVVNPDLTVKGTSGLRIVDLSVFPFV
PSCHPMGPVYILAERAADLIKAAS
>A0A0D2M8B2|Hypholoma_sublateritium_FD-334_SS-4_Basidiomycota_Agaricomycetes_Agaricales
MKLASLLSALVSSALFVGSSLAITLTDPSQLTTTTYDYIIVGAGNAGLVLANRLTENSTATVLVLEAGVSDE
GVIPVMAPFLGPSVTPDTPYDWNYTTTAQPGLDNRSYPYPRGRLLGGSSSANYLIHQYGTNEDWNRMANVSG
DPGWAWNNMKQYIKRHEKFVQPIDGHNTTDEFIPALHSFTGELPVSLPVANQTIDALVIATTQQLAEFPYNE
DISGINNDMLGVGYAQSSMTGGARTSSSTSYLADANGRPNLTVLINAMVTKLLPTQTATGVNSFLTVQFSDA
RTFSVTPSFQVQANKEVILSAGSVGTPQILQLSGIGAPADLAPLNIPVLVNSPLVGKNLQDHPLLPNIFNVQ
GNSSLDHILRDPAQVGAAIAQWETNRTGFVSNNVVNNIGFARLNSTILSQFPDPAAGPTTPHFEMIFADFWL
DPIVPLPANGSYFTILTALVTPTSRGTVTIQSTNPFVAPLINPNMLDTPFDIAAIVESIKAIKRFAAAPAWA
DYITSPFGTLAGTTDADLTAHAREHTSTVFHPASTASMASFTSSNGVVNPDLTVKGTAGLRVVDLSAFPFIP
SCHPQGPVYMLAERAADLIKATP
>A0A0D2LC71|Hypholoma_sublateritium_FD-334_SS-4_Basidiomycota_Agaricomycetes_Agaricales
MKAASLLSALVTSAVFFGPALAITLTEPSQLSGKTYDYVIVGAGNAGLVIANRLTENPATTVLVLEAGISDQ
NQIPVMAPFLGPSVTPDTPYDWNYTVVAQPGLDNRTYPYPRGRLLGGSSSANYMIHQYGTNEDWNRVAAVSS
DQGWSWNNMKQYIKRHEKIVPPSDGHNTTDQLIPSLHSFTGELQISLPIGNQTTDPFVIATTSQLKEFPYNE
DTSGINNNLLGIGWAQSSMDDGLRASSSSSYLASANSRPNLTVMINAMVIKLLSTGSTNGLKAFRNVQFADA
RTKTVTPAFQVQARKEVILSAGSVGTPQILQLSGIGAPADLAPLHIPVLINSPQVGRNMQDHPLLPNIFTVS
GNGSLDDTLRNASAVGAAISQWASSKTGFIANNVINQLGFARLNSTLLKGFTDPAAGPTSPHYEMIFANFWL
DPVVTVPATGNFFTILTALLTPTSRGSVKIHSTNPFVAPLIDPNMLATDFDIHTITESVKAIKRFAAAPAWS
NYITGAFGTLNGTTDAQLAAHARLHTSTVFHPTSTASMTATSKSPSSGVVNSDLTVKGAAGLRIVDLSVLPF
IPSCHPQGPAYMLAERAADLIKASA
>A0A0D2M029|Hypholoma_sublateritium_FD-334_SS-4_Basidiomycota_Agaricomycetes_Agaricales
MKSTAFQGKLLTSALFVSCSLALTLTNPSELNATSYDYIIVGAGTSGLALANRLTEDPAISVLVLEAGISDD
NVVPVMAPFLGPTVTPNTPYDWNYTVIPQVGLDGRSFPYPRGRILGGSSSANYMIHQYGTNENWDRMAKVTK
DSGWSWNNMKKYIERHENFIEPLDGHNTTDQFIPSLHSYSGTLDISLYVATQDIDNRVITTTQQLREFPYNE
DISGIDNDLLGIGWAQSSMSKGVRASSSTSYLAAANSRPNLTVLINAMVTKLLPTGASGGLRSFRNVEFVDA
RTAKVTPTFQVQAKKEVILSAGSVGTPQILQLSGIGAAEDLAPLGIPVLVENPHVGRNLQDHPLLPNIFTVH
ENTSMDHILRDPIAVQAGITEWAESRSGFITNNVINNLGFQRLHPTVLEAFTDPSAGPHTPHFEIIFANYWL
DPVTPIPATGSYFTILTAVLTPTSRGTVKIRSTNPFDAPLINPNMLGTAFDAHVMREAIKAIKRFASAPAWD
DYITGVVGKFWSHSDATLDAHARQHTTTVFHPTSSASMTSHASTEGVVNPDLTVKGTEGLRIVDLSVVPFIP
SCHPQGTAYLVAERAADLLKLHHRMNYIDDLAPQFVIA
>A0A0D2MLS7|Hypholoma_sublateritium_FD-334_SS-4_Basidiomycota_Agaricomycetes_Agaricales
MKTLPLSHLLVASALYVCQTCAVTLTDISQLKELTYDYIIIGAGNAGLVIADRLTENANTSVLVLEAGVSDQ
GVIPVMAPFLGPSVTPNTPYDWNYTIIPQPGLDGRTFPYPRGRLLGGCTSANYMIHQYGSTDDWAEMAKITG
DPGWQWNNVKQYIKRHEKFVAPSDGHNTTGQFIPSLHSFTGELPISLPINNQTIDPRVINTTQQLPEFPFNE
DMSGVDGSYLGVGWVQSSMDAGLRGSSSSSYLATSNDRPNLTVMINAMVTKLIQTNSTPAQGLKAFRTVQFA
DARNATSTTRFQVQANKDIILSAGSIGTPQILQLSGIGDPADLTPLKIPVLVDSPLVGKNMMDHPLLPNIWN
VNGNDSFDHILRNANLLQAAISQWATNKTGFIANNVINNFGFGRLNASLLSGLTDPSSGPDSPHFEMIFANF
WLNPNVALPPTGSYLTTLTALLTPTSRGTVKIQSTDAFIAPLINPNMLDTEVDIVIMRESVRAIKRFISAPA
WKDYVISPFGNLSATADADIDSYVRQHTTTVFHPSSTASMTSETSTNGVVNPDFTVKGVDGLRIVDLSVFPF
IPSCHPQGPLYLVAERAADIIKGIVSTR
>A0A0D2M1J4|Hypholoma_sublateritium_FD-334_SS-4_Basidiomycota_Agaricomycetes_Agaricales
MKTAPLPALIAVSALFIGRSLSIILTDPSQLQTTTYDYVIVGAGTSGLTLAARLSQDTTLNILVLEAGVSDE
NVESVMAPFLAPSVTPKTKYDWNYTVVPQAGMNHRIYDYPRGRLLGGTSSANYMVHQYGSNDNWDRMAKVTG
DAGWAWNNMRRYVSQHETFVEPPHDKHNTTDEFTPDLHSYRGDVKISLYVHRQNIDSRVIETTKQLKEFPYN
KDVSGIATDLLGVGYAQSTMTEGARVSSSTTYSRIVNTRPNLTVLINAMVTKLINTGISDGLMGFQRVEFTD
GLTKTYMVEATKEVILSAGSIGTVQILQLSGIGDPADLDPLGIPVIVRSPKVGKNLQDHPLLPNVFSVTDGG
SMDHILRSESEMTDAINEWRTKRTGFISNNIVNNLAFARVKPGFLEGQIDPAAGKLSPHYELIFVNYWLDPV
HERPATGSYFTILTALLTPTSRGTVKIQSTNPFDAPLIDPNMLTTKWDLKVLRESVKAAKRFASAPAWNGYI
TGTMGKLSSETDEGLDDHARQNASTIFHPTSTASMSSYSSPDGVVNPDLTVKGTYGLRIVDLSVLPYIPSCH
PQGPAYLIAERAADLLYTVHANDPDDLNPQYVLHY
>A0A0D2LSW5|Hypholoma_sublateritium_FD-334_SS-4_Basidiomycota_Agaricomycetes_Agaricales
MKTAPLPALLVASALFIGRSLSIILTDPAQLKTTTYDYIIVGAGTSGLALAARLSEDTELNILVLEAGVSDA
NVVSVMAPFLAPTVTPYTAYDWNYTVIPQAGMDNRTYPYPRGRLLGGTSSANYMVHQYGSNDNWDRMAKVTG
DPGWAWNNMKRYVLPHEKFVIPPHDGHNTTDQFSPDLHSYIGDVDISLYVHSQNIDARVIETTRQLKEFPYN
EDISGIATDLLGVGWAQSTMTQGARVSSSTSYLSIANTRPNLTILINAMVTKLINTGMSGGLMGFQRVQFTD
GLTKTYIVESTKEVILSAGAIGTVQILQLSGIGDPADLNPLGISVIVDSPRVGKNLQDHPLLPNIFTVEDGA
SLDHILRNQSAMGEAINEWAVNRTGFISNNVVNNLAFARVKPEVLEKYVDPAAGKLSPHYELIFANYWLNPA
EPVPPTGSYFTILTALLTPTSRGTVKIKSSNPFDAPIIDPNMLTTEWDVNALRESVRAAKRFAAAPAWDGYI
TGAVGKLFSETTSGLDAHAREIASTIFHPTSTASMSSYSSKNGVVNPDLTVKGTYGLRVVDLSVLPYIPSCH
PQGPAYMIAERAADLIKIMRADGPDDLSPQYVLHY
>A0A0C3CJ71|Hebeloma_cylindrosporum_h7_Basidiomycota_Agaricomycetes_Agaricales
MLFLCLIGVVLSTLLVTPSSGVILTQPSQLITLEYDYIIIGAGTAGLVVANRLTEDTKITVLVLEAGVSDEG
VVPAIAPFLATMLTPNTAYDWNYTVVPQKGMHGRTFSYPRGRLLGGSSSANYNFHQYGSAEDWDRYAKETGD
PGWAWNNVKKYIKKHEKIVPSADGHDTSGQFIPSLHGSSGEVSVSLPGFNLSIDARVMATTGQLSEFPYNED
TSGGDHSLLGIGFVQSSIGKGVRSSSSTSYLANANSRPNLTVLINATVVKLLQSGTKGALKSFRSVQFSSSP
DSVTMTVKARKEVILSAGTIGTTQILQLSGIGNASDLKALNIPVLVDNPAVGANLIDHVYMPNVFNAQESLD
TFLRDSSRLGAAIEEWTTNKTGIIANNVANTFGFARLPSNSSIFKAVADPASGPKSPHWEMIFSNFWTCPGI
ARPATGKFMTIVTALISPTSRGTIKLRSTNPFDKPLIDPNYLTTEFDIVVLRESVKASKRIVAAPAWADYVI
SPFGRLSATSDVDIDNYIRGAASTVFHPVGTAAMSSSGSKSGVVNENLLVKGADGLRIVDASVFPFIPSVHT
QGPVYLLAERASDLIKADQLYPSAERPPLDEL
>A0A0C3C4I3|Hebeloma_cylindrosporum_h7_Basidiomycota_Agaricomycetes_Agaricales
MLCPSLVAVVLSALLVSPSSGVTITQTSQLATLTYDYIIIGAGTAGLVVANRLTEDGKTTVLVLEAGVSDEG
VIPAIAPFLGPTLTPNTPYDWNYTVVPQKGMHGRTFSYPRGRLLGGSSSANYMVHQYGSDEDWDRFANLTRD
PGWAWKNVKNYVQKHEKIVPANDGHNTAGQFIPSLHGFDGEVSVSLPGFNLSIDARVMATTGQLPEFPYNED
TSGGDHSLLGIGFVQSSIGKGVRSSSSTSYLANANSRPNLTVLINATVVKLLQSGKKGALKSFRSVQFSSSP
DSVTMTVKARKEVILSAGTIGTTQILQLSGIGNSADLKALKIPVLINNPAVGANLIDHVLLPNVFNVKDGES
LDNFLRDPNLLGPAIDEWTANKTGIIANSVANTFGFARLPSNSTIFKTVADPASGPKSPHWEIIVSDFWIYP
GVAQPATGSFLTLITALISSTSRGTIKLQSTNPFDKPLIDPNYLTTEFDIVALRESVKASKRFVAAPAWADY
VISPFGRLSATSDIDIDNYIRDVASTVFHPVGTAAMSSSSSKSGVVDQNLLVKGADGLRIVDASVFPFIPST
HTQGPVYPLAERASDLIKV
>A0A0C3C796|Hebeloma_cylindrosporum_h7_Basidiomycota_Agaricomycetes_Agaricales
MRSSKILSFTFSFLFTPQVLGVQILTQFTQLTNLTYDYVIIGAGNAGLVLANRLSENPKVSILVIEAGVSDQ
GVIAAEAPFLGPTLTPNTPYDWNYTVVPQTGMNGRTFAYPRGRLLGGSSSANYLFHQYGTNEDWDRLSKVTG
DAGWSWSNMKQYIQKHEKFVPPVDGHNTTGQFIPSLHGFNGVTSVSLPGFNQTIDPMVLEATQQLSDEFPFN
EDMSGGDHSLLGIGFLQSSAGQGSRSSSSTSYLAQANSRPNLTVLINTTVLKLLRSPQVASNAIPSFRKVQI
ATSGTIVTAAKEVLLCAGSVGTTQILQLSGIGNNNDLKSLGIATVVNNPSVGDNLSDHTLLPNIFSVKDGQS
FDDFLRDQSEVNAAVQQWVANKTGIFANNVVNNFGFARLPSNASIFSSTSDPAAGPGSPHWEIILSNFWFNP
GIPQPSTGNFMTVVIVLISPTSRGSIKIASTNPFDKPLIDPKYLTTDFDIFAMREAVKAIKRFLAAPAFSSH
VSGPFGTSFSSATDDDSIESYVRGLTTTIFHPVGTASMSSRTAKTGVVNPDFTVKGTVGLRIVDASVFPFVP
SSHTQGPVYLLAERASDIIKAAG
>A0A067TH42|Galerina_marginata_CBS_339.88_Basidiomycota_Agaricomycetes_Agaricales
MHSSRLLSFVLASLFVAPSLGVTLTQVSQLTTTTFDYVIVGGGNAGLVVASRLSEDPNVSVLVLEAGVSDQG
VIPAEAPFLGPTLTPNTPYDWNYTVVPQAGMQGRTFAYPRGRLLGGSSSANYLFHQYGTNEDWSRLSSASGD
SGWLWSNMKKYIQKHEKFVPPVDGHNTTGQFIPSLHGFNGEVSTSLPGYNQTIDPRVLATTKQLAEFPYNQD
MSGGDQSLLGIGFLQSSAGGGVRSSSSTSYLANANKRPNLTVIINATVMKLIQTGTTSKGLKSFRSVQFGSS
LGTASTPASTSSKIVTARKEVILSAGSIGTTQILQLSGIGKASDLAALRIPSTINNPSVGDNLSDHTLLPNI
FSVKGTQSFDGFLRDPNQVNAAVEQWVTNKTGMFANNVVNNFGFARIPSNATIFKVAADPAAGPNSPHWEII
ISNFWFNPGIPQPTTGSFMTIVAVLISPSSRGTVKLASNNPFDKPLIDPNYLTTQFDIFTMREAVKAIKRFV
AAPAWSDYVIGPFGDVFSKASTDAQIENYVRGLTTTIFHPVGTASMTPANAKTGVVNPDLTVKGADGLRIVD
ASVFPFVPSSHTQGPVYLLAERASDIIKAAN
>A0A067T7M9|Galerina_marginata_CBS_339.88_Basidiomycota_Agaricomycetes_Agaricales
MHSSRFLSFVLTSLFVVPSLGATFTQSSQLKSLTYDYVIIGGGNAGLVVASRLSEDPSVSVLVLEAGVSDQG
VLAAEAPFLGPTLTPNTPYDWNYTVVPQASMNGRTFSYPRGRLLGGSSSANYLFHQYGTDEDWQRLSTVSGD
SGWSWANLKKYVQQHEKFVPPVDGHNTNGQFIPSLHGFNGMVSVSLPGNNQTIDPRVLATTKQLAEFPYNQD
MSGGDHSLLGVGFLQSSAGGGVRSSSSTTYLAKANGRPNLTVLINAYVTKLVQTGTARGGLKSFRGVQFTSS
PGTSSTPAGSGSITVTARKEVILSAGSIGTPQILQLSGIGNSKDLKALKINTVLDNPSVGDNLSDHTLLPNL
FSVQGTQSFDGVLRDANQVNAAVEQWIQNKTGMLSNNVVNNFGFSRLPSNSAIFKSTRDPAPGPKSPHWEMI
TSNFYFNPGIASPPTGSFMTIVAVLISPTSRGTVKIRTTNPFDKPLIDPNYLSTAFDIFTMREAVKAVQRFV
AAPAWKDYVIGPFGDVFSKAKTDSQIESYVRGLTTTIFHPVGTASMSPSNAKTGVVNPDLTLKGADGIRIVD
ASVFPFVPSSHTQGPVYLLAERASDLIKAANH
>A0A067TA06|Galerina_marginata_CBS_339.88_Basidiomycota_Agaricomycetes_Agaricales
MQFPALLSFVLASFFVPSLGVTVTQTTQLKGGLTYDYIIVGGGNAGLVIANRLTENPKVTVLVLEAGVSDQG
VIAAEAPFLGPTLTPNTPYDWNYTVVPQTGMNGRTFAYPRGRLLGGSSSANYLFHQYGTDEDWNRLSSVSGD
SGWSWANMKKYVQKHEKFVPPVDGHNTTGQFIPSLHGFNGEVSVSLPGNNQTIDPRVLAATKQVPEFPFNQD
TSGGDHSVLGIGFLQSSAGGGVRSSSSTSYLAQANNRPGLTVVLNASVVKLVSTGNGLLKGNKAFRSVQFTS
SPGSPKLTATARKEVILSAGSVGTPQILQLSGIGNAADLKALKIDTVINNVDVGENLSDHTLLPNLFSVQGD
LSFDHVLRSSALTQAAVNQWIQNKTGMLANNVVNNFGFARLPSNATIFKTTRDPAAGPKSPHWEIIISNFYF
NPGFSTPSTGSFMTVVAVLISPTSRGSIKLRSNNPFDKPLIDPNYLTTDFDIFTMREGVKAIKRFLAAPAWK
DYVIGPFGDVFSKAKTDAQIESYARGLTTTIFHPVGTASMSPSNARNGVVNPDLTVKGTEGLRIVDASVFPF
VPSTHTQGPVYLLAERASDLIKQADKV
>A0A0C2Y4K9|Hebeloma_cylindrosporum_h7_Basidiomycota_Agaricomycetes_Agaricales
MRSFSLFSFVLPTLLSISSLAVTLTDVSQLETFAFDYIIIGAGNAGLVVANRLTENSKVSVLVLEAGVTDQG
VIAAEAPFLGPTLTPNTLWDWNYTVVAQPGMKGRTFPYPRGKLLGGSSSANYLFHQFGTNEDWDRLSLVSGD
PGWSWPNMKKYIQKHERFVPPIDGHNAPGQFIPSLHGFKGEVFVSLPGNNQTIDPRVLAATEQLPEFPYNKD
TSGGDHSLLGVGFLQSSAGGGVRSSSSTSYLAQANTRPNLTVLINATVLKLVQTGTGSLGAKSFRGVQFQRS
STITVTARKEVILSAGSVGTPQILQLSGIGNSADLKALNITPIIHNANVGENLSDHTLLPNIFTVQGDQSFD
GILRSDQETQAALNQWVQNKTGLLANNVVNNFGFARIPSNATIFKTTHDPAPGPNSPHWEIIISNFWFNPGI
DRPPTGSFMTLVVVLITPTSRGTIKLRSSNPFDKPLIDPNYLTTEFDIFTMREGVKAVKRFAAAPAFSDYVV
GPFGDSFSAATTDAATDDYVRGLTTTIFHPVGTASMSRSFSKHGVVNPDLTVKGVDGLRVVDASVFPFVPSC
HPQGAVYLLAERASDIIKFENPTS
>A0A0C2YPH7|Hebeloma_cylindrosporum_h7_Basidiomycota_Agaricomycetes_Agaricales
MNFSKLLSFVVTSLIVAPSLGATITDASQVASKTFDYVIVGGGTAGLVVASRLTENPNVSVLVLEAGISDEG
IFQIQVPFLGPTVLPNTPLDWNYTIVPQAGMNGRTFAYPRGKLLGGSSSANYLFHQYGTDEDWNRLGSVSGD
AGWSWSNMKKYVQKHEKFTPPVDGHNTTGQFIPKLHGFNGLTSVSLPGASTPLDPRVINATQTSSEYPFNQD
MSGGDHSLLGIGWLQSSAGGGVRSSSSTSYLAPANSRPNLTVLVNATVMKLIQTGTKNGVPSFKSVQFGSSP
GTGSTPGGGAPTTVSAKKEVILSAGSVGTTQILQLSGIGNQRDLQAVKIKTIVNSPKVGYNLGDHTLLPNLY
NVQPGSSFDDFLRDPNQINDAVNQWVTTKTGRLANNVVNNFGFARLPRNATIFKKNKDPAPGPKSPHWEVIF
GNFWFNPGIPQPSTGDFLVVVSVLLNPTSRGTIKLKSNNPFDKPLIDPNYLTTDLDIFTMRESVKSINRFLA
EPTLSNYVVSRFGDNFVSADDDSSIDAYVRSLTTTIFHPVGTASISSKNSNNGVVNPDLTVKGADGLRVIDA
SVFPFVPSSHTQGPVYLLAERASDIIKAAKY
>A0A067TDE2|Galerina_marginata_CBS_339.88_Basidiomycota_Agaricomycetes_Agaricales
MIPSSRLWLLPFLFTHSFAVILTQTTQIKPNSVYDYIIVGAGTAGLVVASRLTENSSISVLVLEAGVSNQGG
IATEAPFLAPTLTPNTQYDWNYTVVPQAGLNSRTFSYPRGHVLGGTSSANYLIHQYGTDEDWNRLSSVTGDA
GWAWNNMKQYVQKHEKFVPPVDGHNTTGQFIPTLHGFNGVVSVSLPASAQPIDSRVIATTQELAEFPFNQDT
SGGDHSLLGIGYLQSSAGGGVRSSSATSYLALANGRPNLTVLINAFVTKLVQTPATTSGTKAFRSVQFTSSP
GTGLTPAVTVNARRDVILSAGTVGTPHILQLSGIGNQADLKAVNITTIINNPSIGSNLTDHVLLPNIFNVQG
TQSFDGILRAPAQVQANVNQWSTKKTGLFANNVANHYGFARLPSNATIFRNNTDPAPGSRSPHWEMLIGNFW
FNPGVDRPPTGSFLSIVTALVSPTSRGTIKLRSSNPFDKPLVDPRHLTTEFDIFTMRETVKAIQRFVAAPAW
AGYVTSPFGTAFSAAKTDPLIDTYVRGLASSLFHPVGTASMASKSSTTGVVNPDLTVKGTEGLRVVDASIFP
FVPSCHPQGPVYLLAERASDIIKAAQK
>A0A067TA80|Galerina_marginata_CBS_339.88_Basidiomycota_Agaricomycetes_Agaricales
MRSSPLSCGIGFALLLTFPALGIILTQPSQLAATTYDYVIVGAGVAGLVVASRLTENSSVSVLVLEAGLSDE
GLMPIQIPFLGPTLTPNTLFDWNTTTVQQVGLGGRILQYNRGRILGGSSSINYLFHQYCSSEDWDRLGTVSG
DPGWKWQNIRQYVQKHEKLVPPADGHNTAGQVLPATHGTVGEVSVSLPGNNQSIDTRVFATTQQLAEFPYNP
DTSGGDNNLLGIGYLQSSAGGGIRSSSSTSYLAKANSRPNLTVLVNATVIKLVHTGNSTLGAPSFRGIQFVG
SPAPGNLTVDTPFNITARRDVILSAGTVGTTQLLQLSGIGNSSDLGHIRISAIIDNPSVGANLSDHLLVPNV
FEVTGPGSQTLDSILRNASQATAAMNQWIVNKTGIFANSVANNYGFLRLPSNSSIFTTTPDPAAGPHSPHWE
IIISGLFFEPGFQIPATRDFLSIVTILSSPTSRGTIKLRNPDPFQMPLVDPQYLTTDFDIFTIREAIKAALR
FVAAPAWSDYVVGPFGAIFSRGITNDSTIETYARSMGDSVFHPVGTAAMSGFGATTGVVNPDLTVKGADGLR
IVDASVFPFIPSCHTQGPVYLLAERASDIIKASISGVVQTT
>K5X3X7|Agaricus_bisporus_var._burnettii_JB137-S8_Basidiomycota_Agaricomycetes_Agaricales
MAHRLDEHYGKSEVPSRRNKFDFVIVGGGTAGSVIANRLSENPEFQVMVIEDGSLVGDDLNIKVPFNVFSLS
DTRFDWNFTSTPQSGLNGRTVPYARGHVLGGSSCINAMFYTRGSSDDYDRFAQITGDSGWSWDSLQPYIQKN
EKWTAPADQHDTTGQFNPSVHSTTGMTSVSLPGFPQEIDDMVIETTTQLGNEFPFNLDMNSGKPLGLAWLQS
TIGNGARSSAAASYLGDEVTQRSNLHIVLGTRATRILPTQEGNGSHTSLRTVELLSSSGETTLITATKEVIL
SAGTIGTPTILLHSGIGDKIAFESLGMNSVINLPDVGKNLVDHPTMSVSWNTTSTNPFDGLVVNATLKAEQL
NVWKDNRTGALTTLGINQVAFLRIPDNSDIFSQFPDPSAGKNSPHIELAIGVRTRNLLAVRNVDSKRLIQAA
EGSVQINSSNPLAMPLIDPGLLSSAFDVKALVQSVKSAIRFFGAPAWDDFVLDIAGPIGSATTDEELEAIIR
SSVFPSGHIVGTAAMSATDADHGVVDPDLKLKHASGLRIVDASIMPFVIAGHTQAPVYIIAERAADLIKGDW
GSPALS
>XP_006456004|Agaricus_bisporus_var._bisporus_H97_Basidiomycota_Agaricomycetes_Agaricales
MKRLFAWLPFVGIVNGAVYNDISEVINSDKFDFVIVGGGTAGSVIANRLSENPEFQVMVIEDGSLVGDDLNI
KVPFNVFSLSNTRFDWNFTSTPQDGLNGRTVPYARGHVLGGSSCINAMFYTRGSSDDYDRFAQITGDSGWSW
DSLQPYIQKNEKWTAPADQHDTTGQFNPSVHSTTGMTSVSLPGFSQEIDDMGLAWLQSTIGNGARSSAAASY
LSDEVTQRSNLHIVLGTRATRILPTPRGNSSKTSLRTVELLSTSGETTLINAKKEVILSAGTIGTPTILLHS
GIGDKTTFESLGINSVVDLPDVGKNLVDHPTMSVSWNTTSTNPFDGLVVNATLKAEQLNVWKDNRTGALTTL
GINQVAFLRIPDNSDIFSQFPDPSSGKNSPHIELAIGSGMTSFIPGHFVGVGASIVAPASKGSVQINSSNPL
AMPLIDPGLLSSAFDVKALVQSVKSAIRFFGAPAWDDFVLDIAGPIGSATTDEELEAIIRSSVFPSGHIVGT
AAMSATDADHGVVDPDLKLKHASGLRIVDASIMPFIITGHTQAPVYIIAERAADLIKGDWGSPALS
>A0A137QEK4|Leucoagaricus_sp._SymC.cos_Basidiomycota_Agaricomycetes_Agaricales
MLGYRHCKRFPNVFILGTVLSLVLFYVSREDTLERPKFLPTPFRTVTRTVTRTVSITEVLTAVPAPPTKPKL
EKHTYRPDGLLEVNQNGPHPMYELIREAERKWDDKLQRASKTLVDAVREYRRRYKRDPPKGFDLWWEYAVEH
SVQLPDEYDQIFHDLEPFWGLEPSDLFDIQTELEAKKDTYTIGKEKGGHVDVLTYAFTEGKYDQLIAGSRKI
LELLREIDHLLPEFRMTISPHDGPNRLSDWDVKRATLEAAAARTHIEREALPKVNSHGWIYACPPTSLARRI
PINLDQPPPPPTRKTFIHDHKKTMDPCIHPDHFHHHGQFLSHNEGPWPQTVMVPEFSYCTTTLHHNIRIPVP
YGWVQDVTPRDEDPDFDEKSEERLLWRGSNTGMFHASKTRWQNSQRDFLVRFTNEIDGTVDVLMPSSKEDER
VGPQRKLRTSIINPALFDVAFSNKPIACSESVCPRLEELYPWRPFMGQAQAGEYRYVLDVGSAGGVFHKDTS
TIADVNFDFVVVGGGTAGSVVANRLSENPAFQVLVIEAGPSNANAFNTEVPLSAFSLAGTQFDWNFTSVPQS
GLGGRSVNYTRGHILGGSSSINSMFYTRGSSDDYDRFAQITGDSGWSWNNIQPYIRKNERWTKPADQHDTDG
QFDPSVHSTSGMTFVSLPGFPQEIDSMVISTTKQLNQEFPFNLDMNSGKPLGLGWLQSTIGDGQRSSAATSY
LSATTTQRPNLHILLETRATRILPTTGQNRTLRTIELLSSSGSLTTVNASKEVILSTGTIGTPVILLHSGIG
DKTELGHLGIDTIVDLPDVGRNFTDQPVISVNWATTSQNPFDALLLNATLTARELTVWEQSKTGPMVTVGIN
HVAWLRLPDNSTIFDQFPDPSAGPNSPHIELAIGSGMASFVPGHSVGVGAAMVTPLSRGTVRLASNDVLANP
LIDPGMLSSELDAAALRESIKSAKRFFAAPAWKNFVLGIVGPPANATTDQELESFIRSHTFPSGHIIGTAAM
SARNAHHGVVDPDLRVKRVSGLRIVDASVMPFVPCSHTQAPVYIIAERAADLIKADWNSS
>A0A151VJP8|Hypsizygus_marmoreus_Basidiomycota_Agaricomycetes_Agaricales
MRAYFASFLAFSTLTFSLAAVYKDAESLPNTTRFDFVVIGGGTAGNVIANRLTENPSWKVLVIESGPTNDGV
QGSIIPFFYNGLQKTIYDWNFTTTPQQGLNGRIVDYPRGHILGGTSSINAMFYTRGSSSDFDRFAKVTGDPG
WSWDNLQQYIRKNERFIAPADHHNTTGQFNPSVHGFNGINSVSLSGFPQTTDPRVIQTTVDLGDEFPYNQDI
NSGNPLGVGWAQSTINGGRRSSSATSYLATEFIQRPNLHILLNTRVTRLLQTKNSGSQTALRTVEYAPNANG
PRRHITATKEVILSGGTFGTPQVLLNSGIGDSSELKAIGIQPVHHLSSVGKNLSDQPSLSNSWFVNSNKTVD
SIESNATLAAEVLRQWQLSETGPLVSTALSHAAFLRLPDDSPIFRDYPDPSPGGKTPHYELAIRNGGLTSEP
GHFIGIATFVSTPVSRGNVSLRSSDPFDKPLINPGFLGSPLEMFIMREAIRGAIRFLAAPAWKDYVIGPLGP
LQATATDEELDEYIHASANPGDHPVGTAAMSAKDAEYGVVDPDLRVKGVSGLRIVDASVMPFVPCAHTQAPV
YIIAERAADLIKKAWLV
>A0A151VJG6|Hypsizygus_marmoreus_Basidiomycota_Agaricomycetes_Agaricales
MRPQLASLFLCVLSTIYGSLAAVYNGIESLPGIEFDFVVVGGGTAGNVIANRLTEHHSWNVLVIESGPTNEG
VEDSIIPFYSPGLQKTRYDWNFTTTPQQALNGRILDYPRGHLLGGTSSINSMFYTRGSSADFDRYAQVTRDP
GWSWNNLQPYIRKNERWTAPADHHNTTGEFTPSAHGFGGINAVSLSGWPQATGPRIIQTTVDLGDEFPYNQD
PNSGNPLGVGWLQSTIDGGRRSSSATSYLAPKFMKRPNLHVLLNTRVTRILRTGKGGPPAFRTVEFAQNATG
PRRRVTATKEVILSGGTFGTPQILLSSGIGDAAELKAVGVEPTFHLPDVGKNLSDQPILGSSWFVNSNDTID
NITSNATLAAALLQQWQANETGPLVVTGASHIVNSRLPDDSPIFRRYPDPSPGGNTPHFEMIIVNGGLGGLP
GHFIGIATVVSTPISRGNLTLGSANPFDKPLIDPGLLGSPFELFTMREAVKSATRFLSAPAWADYVVGRAGG
LQNATTDEELDEYVRTGVAVGAHPVGTAAMSAKGAGYGVVDPDLRVKGVKGLRVVDASVMPFVPCGHTQAPV
YIIAERAADMIKASWDAEV
>A0A151V9H2|Hypsizygus_marmoreus_Basidiomycota_Agaricomycetes_Agaricales
MSTAVYCILLFLVVSASPSFAVIYNAIESLPVINYDFVIIGGGTAGNVLANRLSEISRFNVLVIESGPTNEG
VLNSIVPFFAPQLGGSAYDWNFTTIPQRGLGGRILPLPRGHVLGGSSSINSMFYTRGSSSDFNRFASATGDP
GWSWDNIQPYIRKNEKWTTPADNHDTGDQFDPSLHGFDGINAVSLNGFPQPIDSRVLTTTAELHEEFPFNND
MNSGNPLGVGWLQATIDHGKRSSSATSYLASNFQARKNLHILLQTRVTRILQTSTSVSTLAFRTVEFTSENA
SGPRRRITASKELILSAGSIGTPHILLSSGIGDQSELRAIGIKAIVHLPSVGKNLSDHPALSNAWFVNSNDT
IDNLSNNATLRAELLQEWEKSKTGPLGNAGASHIGWLRIADNSSIFQTTLDPSSGPNTPHYELVISSGAGLN
SGLPGHFVSIGTVVVTPAARGSVSLKSTDPLDPPLIDLAFLESEFDVFVMRESIKSARRFLSAPAWKDYVIG
PADAFANATTDELLDQYIRNNTISVSHPVGTAAMSAKTASYGVVNPDLRVKGISGLRIVDASVMPFIICGHT
QAPVYIIAERAADMIKMDWL
>A0A0L6WL59|Termitomyces_sp._J132_Basidiomycota_Agaricomycetes_Agaricales
MRSWSYSTICILFSVIQTSLAALYDHYEDLPTIDFDFIVIGGGTAGNVIANRLTEDSTVNVLVLESGPSNLH
VLNSIVPFFAFSLEHTIYDWNFTTTPQSSLDGRIVPFPKGHILGGCSSINGMIYTRGSSSDFNRFAKVTGDE
GWSWNNIQKYIRKNERWTAPADNHNTAGQFDPAVHGFNGINAVSLSGFSHSTDSRIIQTTSELPEEFPFNLD
MNSGNPLGLGWIQLTIDDGKRSSSATSYLASKFIKRPNLHVLLHTRVTRLLETSNSTDIEKPLINTVEFADE
SKREPRITLAASKEVILSAGVVGTPRILLNSGIGDPQDLRELGINPIVSLPDVGKNLSDQVALSNNWFVNSN
NTLDKSIDSISTNATLRSELLEDWEKHKSGPLVSIASTHIAWSRLPSNSSIFDVIDDPASGENSPHYELGFE
VALGGPSGTGNFINIATIVVSPASRGTIKLHSSDPFDPPLIDPGYLTSEFDIFAMREAVQSARRFLAAPVWK
DYVIGPAGGLANATTDDLLDKYIRQNAGSPAHPVGTAAMSAQNASFGVVDPDLQLKAVSGLRVVDASVMPFI
TAGHTQAPVYIIAERAADLIKEKWKIQ
>A0A0D2P5S7|Hypholoma_sublateritium_FD-334_SS-4_Basidiomycota_Agaricomycetes_Agaricales
MLCRLFLLTLASGVLGAVYQRSSDLPNGPFDFIIVGGGTAGAVLANRLTEISSFQVLVIEAGPSNDGVLNSI
VPDFAFNLGNSPFDWNFTTTPQAGLNGRVVPFERGHILGGSSSVNGMFYTRGSSSDFNRFATVTGEPSWSWD
NLQPYVFKHERWTTPADNHSTVGEFNPAVHGFNGFVKTTLPGFLNPALDSRIIKAANQLGGDFAFNLDMNSG
NPLGVGWLASTAGGGERSSAATSYLAPQFQARPNLHILLSTRVTRILQTTGAAAHTLRTVEFTTGLNATSPR
TLLTATKEVILSAGSIGTPHILLHSGIGNKTDLAALNIPSVLNLPSVGKNLTEHPIYSPTFNLNITNDVDPF
ANVFTDPTLMAEAFQLWNTNRTGPLVWLGRLDQIAWVRLPNNSPIFQQFADPSSGSNSAHYELALGVCYSCG
SVKLATNNPFDAPLIDPAYLESDFDIFVARESIKGFARFMAAPAWKGVVLGPQGALANATTDAELDDFIRST
ASAGAHPVGTAAMSESAAAFGVVNPDLLVKNASGLRIVDASIFPFVPCAHTQAAVYIIAERAADVVKAAWEH
>A0A0C9VU54|Sphaerobolus_stellatus_SS14_Basidiomycota_Agaricomycetes_Geastrales
MSLSAFFSLAVTLFSVTFCSAALFTQVSQLPKTSYDFVIIGGGTAGNVLANRLSENSSVSVLVLEAGPSNEG
VQDSIVPFLLRPLLDNSPYNWNFTTVPQVGLNGRQIPYVRGHILGGSSSVNFMVYSRGSAEDYDRYANFTGD
PGFSWDNMQPYFRKNERWTPPVDHHNTTGQFNPAVHSFTGINGVSLNGFASPVDGRVIQTTKELPNDFPFNL
DMNSGKPIGLGYIQSTIENGKRSSSATSYLGPAFINRPNLHVVVNVRVTRIIQSSKGKSPLAFNTVEVSQGT
TNAAPKTQIHATKEVLLSAGSVGSPTILLNSGIGDKNDLKSLGIPSLLIGAVNSNDTLDNLSQPAAFNAALA
LWKNTSGGPFCINGFGETQIAWTRLPQNSPAFKTVTVDPAAGPNTPHIEVIIASNGGADPVISSSGHFLGII
PIILTPVSRGSVQLSSNDPFAAPLIDPALLKEQFDLITLREGVKQAKLFLTAPAWKDYVIGLTGPLVNATTD
EEIDEVIKENASSVWHFVGTAMMTPPSASWGVVNPDFRVKGVQGLRIIDSSVFEFNELVSSDHGEEPKDPLY
EEKIYLLYRLKNVEHLPLPTIEAWQELSTFTEIGRIEDFLAESDALEDILKDLRQLHTVNKVIQSDDEAAFT
VKITADVNVQSELKTATAEPKGSIKESSSKTPGEILVRSSPGESTELDRTLAILGRAASLILLSYRAGEDIV
KTMTVF
>KIJ50047|Sphaerobolus_stellatus_SS14_Basidiomycota_Agaricomycetes_Geastrales
MPPLAFLSLLFYGTFCSAALFTKISQLPLTTYDFIVVGGGTAGNVIANRLSENSRVSVLVLEAGPSNEGVQE
SIAPFLLRPLLGPSPFNWNFTTVPQPGLNGRQIPYARGHILGGSSSINIMLYTRASAEDYDRYANVTGDPGF
SWNNMQTYFRRNELWTPPVDHHNTAGQFNPAIHSTTGINGVSLNGFPSPADSRVIQTTQQLPNDFPFNLDMN
SGKPLGLGWVQSTIENGKRSSSATSYLGPIFINRPNLHVLVNARVTRVLQTGNGSTPSAPFAFNVVEVSQGN
TNAAPKTQLRATKEIVLSAGSVGTPTILLNSGIGDKTELQSLGIPSIVDLPSVGKNASDHTLIGIDWAVTEK
NTLDVLGQPAILDSAISIWNKTGGGPISLNAFGVTQIAWTRLPKNSPAFQTTSIDPAAGPNTPHIELIISSA
GGADPVLATSGNFIAIIPVVVTPVSRGSVTLSSNDPFADPLIDPALLKEEFDLITLREGVKKAKLFFTAPAW
KDYIIGLTGPLANATTDTQIDEVIKENSSTIWHLVGTAMMTPETASWGVVNPDFRVKSIQGLRIVDASVLPF
IPSAHTQVPVYAFAERASDLIKSTWKL
>A0A0C9UXA6|Sphaerobolus_stellatus_SS14_Basidiomycota_Agaricomycetes_Geastrales
MVIPLIQVLLYVKFCSALLYQNVAQLPKVNFDFIVVGGGVAGNVVANRLTEDPATSVLVLEAGPSNDGVLDS
IVPFFLRPLIETTGPYNWNYTTVAQEGLSGREIPYARGFILGGSSSINVMFYTRGSADDYDRFAAVTGDPGW
SWQNLQPYIRKNERWTQPADNHNITGEFNPAVHGFNGINSVSLSAFVSPTSSRVIQTTKELPQVFPFNPDMN
SGKPIGLGWLQSTIKDGKRSSSATSYLGPEFINRPNLHVLLNARVTKLLKTNPENSALAFQGVEFSQGNNNT
APKFQVRASKEIILSAGSIGTPHILMHSGIGDKAELGALGIESIHHLPSVGKNASDHPSVRMEWSVNSTNTL
DVFGYNSTALNEAFELWNRTGEGPLGLPGLGGTHISWSRLDKSSSAFMNVSDPAAGPNTPHIEIIIASDGGS
DKVLPSSGNFIGIVVAAVTPLSRGSVTLQSNDPFVSPLIDPGLLRENFELTALQEGVKRAKGFFSAPAWDGY
ILDLTGPFANTTTDAEEVDAIRENANTVWHLVGTAAMSPNTANYGVVNPDLRVKGIQGLRVVDASVFPFIPS
AHTQAATYIIAERASDLIKTSWK
>A0A0C9V1E6|Sphaerobolus_stellatus_SS14_Basidiomycota_Agaricomycetes_Geastrales
MHLSEFAQVRHPPPTYADIRVRDSISRKLACKHSELLTILMKNWAQLEHPLSNNNGVSEIPGKLYPSGRRLP
ASSMVRQLLTSLSLALVCPCYAALYERAASLSGLRYDFVIVGAGTAGNVIANRLTEDPGTSVLVLEAGISNE
CQLASEIPFIGVSALTVPNPINWNFTTVAEVGLNNRTRDYPRGFMLGGSSSINGMNEIFTEPTDHHNTAGQF
NPAVHGFNGVNSVSLPGFAFPYTPLIIKATQQLPNDFPFNLDMNSGKPLGIGFAQETTKNGVRSSSATSYLA
PKYINRPNLHVLINARVTKVVKTSSGKQPLAFQQVEFTQDGFIGKRIQIQAKKEVILSAGAPLLHLPSVGKN
ALDHPVTGLGWTVNSTDTLDEINRNITLFNEAFALWNETHGGLFGTNGQGHIGWKRIPKTSPIFQKFPDLSA
GPNSAHIELLLSNSGASGGSTGSGFSVAVIIVSPASRGTIGLSSNNPFQQPVINTGALTSDFDVLALKEGFK
MAKQFVTAPVFKDYIINLATPAAADNATDAEVEAYIRNTVITAYHITGTAAMTAQNADYGVVNPDLTVKGVK
GLRIVDASIFPFIPSGHTQAPTYIIAERAADLIKAAWK
>A0A0C9TGM8|Sphaerobolus_stellatus_SS14_Basidiomycota_Agaricomycetes_Geastrales
MVHQLLTSLSLALVCPCYAALYERAASLSGLRYDFVIVGAGTAGNVIANRLTEDPGTSVLVLEAGISNECQL
ASEIPFIGVSALTVLNPSNWNFTTVAEFGLNNRMRDYPCGFVLGGSSSINGMNKIFTELTDHHNTAGQFNPA
VHGFNGINSVSLPGFAFPYTPLIIKATQQLPNDFPFNLDMNSGKPLGIGFAQETTKNGVRSSSATSYLAPKY
INRPNLYVLINARVTKVVKTSSGKQPLTFQQVEFTQDGFTGKRIQIQAKKEVILSAGVVNTPFILLHSGIGD
TQELARAGIQPLLHLPSVGKNASDHPVTGLGWTVNSMDTLDEINRNITLFNEAFALWNETHGGLFSTNGQGH
IGWKRIPKTSPIFQKFPDLSAGPNSAHIELLLSNSGASGGSTGSGFSVAVIIVSPASRGIIGLSSNDPFQQP
VINTGALTSNFDVLALREGFKMAKQFVTAPVFKDYIINLAIPAAADNATDAEVEAYIRNTIITAYHITGTAA
MTAQNADYGVVNPDLTVKGVKGLRIVDASIFPFIPSGHTQAPTYIIAERAADLIKAAWK
>KIJ52454|Sphaerobolus_stellatus_SS14_Basidiomycota_Agaricomycetes_Geastrales
MVYLLITLCLILITPCYAALYECAASLPGLKYDFIIVGAGTAGNVIANRLTEDLRTTVLVLEAGISNAGQLG
SEVPFIGVSALTAPNPINWNYTTVPEAGLKNRTRDYPRGFVLGGSSSINGMVYTRGSSDDYDRYAKLTGDEG
WSWDSLQPYILKNELWTEPTDQHNTAGQFNPAVHGFHGINSVSLPGYSFPTDSKVITTTQQFSNDFPFNLDM
NSGKPLGVGWAQATINEGVRSSSATSYLAPKYLNRPNLHVLINARVTKLVKTSTGKQPLTFQQVEFTQDGPT
GKRLVAQADKEVILSAGATNTPFLLMHSGIGDTQELSKVGIPTLLNIPSVGKNSSDHPVATISWFVNSTDTF
DELRNLTLFNEFFATWNATHGSLFGTNGLGQIGWKRIPNNSTIFQKFPDLSAGPNSAHIELSFANGGAEPIG
NGFTIGVIIVSPGSRGSVGIASNDPFQQPLINTGTLTSDFDIFALKEGIKLSKKFIAAPIWKGCIMDLQTTS
LADTRSAATATAITAYHLTGTAAMTAPNAGYGVVNPDLRVKGVNGLRIVDASIFPFIPSGHTQAPTCIIAER
AADIIKLAWN
>KIJ49372|Sphaerobolus_stellatus_SS14_Basidiomycota_Agaricomycetes_Geastrales
MFLSHIRIVSILSSFIPIYGAIFGQASSLSRKEYDFIIVGGGTAGNVVANRLTENPSTSVLVLEAGPSNEGV
LDSMVPFLDGNLLGLPQFSWNYTTTPQTNLNGRIIQYPRGHILGGSSSVNAMFYTRGSAEDFDRYANVTKDA
GWSWDNLQPYIRKNELWTEPTDGHNTAGQFNPGVHGFHGINAVSLSGFPSPIDDRIIQTTKELSSEFPFNLD
MNSGKPLGVGWIQATIKKGIRSSSAASYLGPQFISRPNLDVLVNARVTSILKTSQGTREPLAFRGVEFTQGG
PSAPRIQIQASKEVILSAGAMGTPFILLLSGIGDKADLHKVNISSTLHLPSVGKNASDQPFAAVVFQVNSTN
TVDSISRNITLFNEDFALWNMTHGGPFGNPAPSHIAWLRLPGNASIFETVQDPAAGPNTPHLEVVISNGAAA
FAEASLPPMENFLSLGVAVVSPTSRGSVSLASNDPFSQPLIDPAYLTTAFDQFAFREVIRAAQRFASAPVWK
DYILGLVPGPLANVTAGNDAELDAFIRNAASTTAHLVGTAAMSPGDAEWGVVNPDLRVKGVEGLRVVDSSVL
PFIPSGHTQAPTYIIAERGADLIKAFWKLT
>KIJ49389|Sphaerobolus_stellatus_SS14_Basidiomycota_Agaricomycetes_Geastrales
MKFLGGITAWLLLSALNPCLGALYEDASNLPSMEFDFVIVGGGTAGNVIANRLTEDPRNLVLVLEAGVSNEG
VLDSIVPYLNGNLIGATPFNWNFTTIPQKGLNGRTYSYPRGHMLGGSSSINGLFYTRGSADDYDRYARVTGD
AGWSWDNLQSYIRKNEQWTAPTDGHNATGEFNPAVHGFHGINSVSLAGFPSPIDSMVIQTTQQLPEEFPFNL
DTNSGKPLGLGWFQSTIKKGVRSSSATSYLAPEFLSRPNLHVLLNARVTRLLKTSQGNQRLAFQQVEFSQSG
PKGPRLRVQASKEVILSAGSIGTPFILMHSGIGDRTELQKLDIQPLLHLPSVGKNASDHPVLGVSWEVNSVD
TLDTLNRNATVFQAAFKLWNETHGGPLGNPGSTHIGWQRLANNASIFKQFPDPSAGPNTAHIELAVQNGGTL
IISTEAPTGNFFAIGVIVVTPASRGSVALSSNNPFDMPLIDTAVLTSDFDLFAVREGIRRAQRFVTAPVWKS
YIVGLSGGLQNVTTDAELDDYIRNNTSTAWHLAGTSAMSAPGATYGVVNPDLRVKGVNGLRIVDASIFPFVP
SAHTQAPTYIIAERAADIIKSFWS
>KIJ54911|Sphaerobolus_stellatus_SS14_Basidiomycota_Agaricomycetes_Geastrales
MKLFAAGILLATGLSCHAKLYENAADLPAKEFDFVVVGGGTAGNVVANRLTEDPTVSVLVLEAGPSNEGVIN
SIVPFFLENLLGESQFFWNYTIVPQTGLNGRGGPYFRGHMLGGCSSVNAMFYTRGSAEDYDRFAKVTGDAGW
SWDNLQSYFRKNEIWTAPTDGHNETGEFNPAVHGFNGINTVSLNGFPSPFDGRVIQATKELPDLFPFILDWN
AGKPLGLGWAQSTIKKGKRSSSATSYLAPQFLNRPNMHVLVNARITKLLTVNQGKTTLDFRNVQFTQNGAAG
PLLNVIASKEVILSAGVIGSPFILMHSGIGDRSELEPLGIKSLLNLPSVGKNATDQPGLFTTWLVNSTDTLD
NLGRNMTLFNEAFQLWNETGGGPFGNPPETHVGWARIPKNATIFQQVPDPSAGPNTPHFEIYTQSGAVGGPS
TGNFLSVGLNIVSVASRGSITLTSNNPFDDPLIDPGFLTNPFEMAAFRAGLASIRRFLSAPAWKDYVIGPFG
DLANATTDALLEDFIRNNAGSTAHLVGTVAMSAPNAGFGVINPDLRVKGATGIRVVDASVFPFIPSSHIQVP
TYVFAERAADLIKSLWKLK
>KIJ57097|Sphaerobolus_stellatus_SS14_Basidiomycota_Agaricomycetes_Geastrales
MKAFLLSFFSFIRSCHAILHQQASSLPTKEFDFVIVGGGTAGNVIANRLTEDPTVTVLVLEAGGSNVGQLNL
TVPFFFGNVVPGASQFDWNYTITPQTMLNGRGGSFARGHVLGGTSSINWMFYTRGPEDDYNRYAAVTGDPGW
SWNSLQPHIRKNEHWTEPTDHHNTAGQFNPAVHGFQGINAVSLAGFPSSIDDRVIQTTKQLSGEFPFNLDMN
SGKPLGVGWLQATINKGHRSSSAASYLAPQFLNRPNLHVLINARVLKLVQSSQGKAGPAFNDVQFIQGNSIS
SPRLQVHASKEVVLSAGVIGTPFILMHSGIGDSVELQNLGIKLIVNNPSVGKNASDHPGIFTFWTVNATNTL
DSIRQNATLFNQDFSLWNKTGGGPFGNPPSTHISWSRLPKNATIFKEFPDPSSGPNAAHIEIYPTVRLDPNA
QFLSIGINIVSPLSRGSVTLASNDPFQDPLIDPGLLTSKFDVFTIREGVRTAFRFLSAPAWKDYIIAPFFPV
NITNDDDLDTFIRGSASSTAHLVGTAAMSSPNAPFGVVNPDLRAKGITGLRIVDGSVFPFIPCAHPQAPTYI
FAERAADMIKSLWRLQ
>A0A0C3BZ00|Piloderma_croceum_F_1598_Basidiomycota_Agaricomycetes_Atheliales
MTVKLFLASLFSVLLSIYPCQGDLYESASNLPTSHYDFVVIGGGTAGNVVANRLTENPNFSVLLVEAGPSDS
GVFNSTVPLLNAFVQANNTFFSWNYTTTPQAGLNGRSIPYPRGHILGGCSSINNMFYTRGSSEDYDRYANIT
GDRGWSWNSLQPYIRKNERWTPPADNHNTTGEFNPAVHSSTGINAVSLVGFPQAINSRVIKTTEELNEEFTF
NLDMNSGTPLGVGFLQTTIGGGTRSSSATSYLGPEFIRRRNLHVLVNARVTQIISTHSGKDSLAFNTVEFSQ
GANASRFRVKASKEVILSAGPVNTPSILMHSGIGDSEELAAVGVEPILHLPSVGKNASDQPLLANAWFVNST
DTIDQISRNISLFDEDFQLWNKTKTGPFVDSGGTSHLAMLRLPSNASIFHQFPDPSAGPKSPHFEMVIANGR
APSSALSIGNLITITTNVVSPAARGKVTLASNDPFAPPSLNPGLMSTDYDMFVMQAAVRTAQRFLSAPAWKG
YVTTPVGALANVTTDAALESYIRSSASTTWHIAGTAAMSAQNASYGVVNPDLRVKGVSGLRIVDLSVLPFVP
SAHPQVAAYIVAERAADMIKAAWV
>A0A151W968|Hypsizygus_marmoreus_Basidiomycota_Agaricomycetes_Agaricales
MTCAFLAFVALSALFLTCRGAIYQNFSDLPTTHFDFVVVGGGTGGNVVANRLTEHANFSVLVIEAGGSNEGV
LDTIVPFFGPIASPGTPWDWNYTTTPQIGLNGRAVAFPRGRILGGSSSINYLIYTRGSRDDYDRYARFSGDL
GWSWDAIQPYIHKNENWTQPADGHNTTGQFNPLFHNSTGITSVSLNGFPECIDGRVIKTTQHLPDMFPFNLD
MNSGNTVGLGWTQATINKGQRSSSATSYLGPKFIDRPNLAVLLNTQVSRVISTNSSAEFPVFLDVELSQDNG
RTLHVVTASKEIILSAGSVGTPYILMNSGIGNCTELALAGVPCKLNLPSVGKNMSDHALLVNSWFVNSNCTF
EAAARNATLEQEELQQWNTTETGPLVATVIDHLAFLRLPKNASIFKRFPDPSAGPTSAHYEMAFANGFIGPL
PPNGSFLTIGTVIASPASRGSVGINSRNPFDPPAIDPGYLTVEYDLFTMREAVKAAKKFLAAKPWHGYVLRP
FGALADANSDAEVEAYVRNNTATIYHPVGTSSMTMKGADFGVVDPDLRVKGVHGLRIVDASVIPFVPSAHTQ
APTYIFAERASDLIKADWLPWEGV
>A0A151W1X6|Hypsizygus_marmoreus_Basidiomycota_Agaricomycetes_Agaricales
MLHQSKVLHMWLVFVTTFLRVTFAVVVERVTDLPGLEYDFIIVGGGTAGLVVANRLTENPAHSVLVLEAGGS
NENVYNSKVPFYNGRLFNTAADWNFTTTPMPGLGGRSMGYPSGHILGGTSSMNGLAYTRGSSDDYNRYARLT
GDPGWSWDRVQPYFRKNEHWTEPADHHNTTGQFNPAVHGFHGVNAVSLPGFIYSFDHRVIQATSELPQEFPF
NLDMNSGNQIGIGWTQSTIKAGERSSSATSYLAPKYARRRNLHILLHARVSRVLRTGSSNGLPIFKSVEFGN
DRSLDGEHLPNLHQPVIPHLTTVAPRKRVTARKEVILSSGAIGTPHILQNSGIGDIQHLRSVGITPLVHLPS
VGQNLTDHPFVANTWRVNSTDTFETAIRNATIAEEQERLWNEMRMGPYAASTFNVAGWLRVPENESASVFKE
FMDPAAGPGSAHFEFIIANGATRLPVPETGNFMVIGTVVVTPLSRGTVLATSSDPFRPPNINPNLLSSPLDL
AIMRSAIRAARRFTQAPVWSSYILGLEDKAVTDAELDTFIRGAAITVSHEVGTAAMSPRGADWGVVDPDLRV
KKVKGLRVVDASVLPLVPAAHTQAATYVVAERASDLIKATWT
>A0A151VRD3|Hypsizygus_marmoreus_Basidiomycota_Agaricomycetes_Agaricales
MAMLKIAISLVLISAISCLAVIVERVRDLPGLEYDFVIIGGGTAGNVIANRLTENAKHTVLVLEAGVSNADV
LNSMVPFFCPRLTPNTAFDWNYTTTPQDNLNGRVLAYPRGHILGGSSSINFMAYTRGSSDDYDRYARLTRDA
GWSWDRLQPYFRKNERFTPPADDHNTTGQFNPAFHSFRGINSVSLAGFPQPIDGRVIQTTTELPGEFPFNMD
TNSGNQLGIGWTQSTIGGGVRSSSATSYLGPQFVKRRNLHVLLHAQVARLIHTGSSRGNPAFREVEFTDGVG
GPRRRARARKEVILSAGSIGTPHILLNSGIGDATDLTRVGIRPLVHLPSVGRNLSDHPFVVNQWLVNSVDTF
ETINRNATVAAADLQLWTQEKMGPLVDGAFNHNGWIRVPRNTTIFNKFPDPSAGPHTAHFEFVISNGLSHVP
LPTNIGNNSFFVVSTAVLTPVSRGSITINSSDPFAPPLINPNFLSSEPDISIMREAIRSARHEELNEFIREN
ASSFFHPVGTAGMSPRGARYGVVDPDLRVKGVDGLRIVDASVLPIVPAGHTQAATYVFAERAADLIKKSW
>A0A067U0E7|Galerina_marginata_CBS_339.88_Basidiomycota_Agaricomycetes_Agaricales
MNMIRFLQRILPLVSLSCSVWAGIVSQATDLPGLEYDFVIVGGGTAGNVVANRLTENPKVSVLVLEAGGSNE
GVLQISVPLFCTRVTPKTPYDWNFTTVPQDGLLGRSIPYPRGHVLGGSSSVNFMGYTRGTSEDYNRYARISG
DPGWGWDHLQSYFRKNEKWTPPSDGHDTTGQFDPSVHGFHGINSVSLPGFPETIDSRVIQTTAELATEFPFN
IDTNSGHHLGVGWTQSTINHGERSSSATSYLAPNFIQRPNLHILLQAQVSRVLSTGSIHGKPAFKSVEFAAG
VGGPLMKVTAHREVILSAGSIGTPHILLNSGIGDPAVLNLAGITPIVTLPSVGKNLTDHPSVQNQWTVNSTE
TFEKLARNATYAQEQLDMWTANRTGLLVDGIFNNLGWFRLDKNASIFQKYQDPAAGPQTGHFEFVFANGVIR
PPIPTSGNFLTVATVVMTPTSRGSVTINSSNPFDPPLINPNILASEFDMFAMREAIRSARRFISAPAWSNYT
IARVSNATSDDELDTFIRSSAGTLFHPVGTAGMSPKGADYGVVDPDLRVKKVEGLRIVDASVIPVVPAAHTQ
APTYVFAERASDLIKALWNL
>A0A0C3C5M5|Hebeloma_cylindrosporum_h7_Basidiomycota_Agaricomycetes_Agaricales
MSWLLLVLCGLSILSKTGLAAIVSSVGDLPTLQYDFIVVGGGTAGNVIANRLTEDPSVSVLVLEAGGLPDGI
LNVEVPFFCPRATPNTIVDWNYTTTAQTGLGGRAIKYPRGHVLGGSSSVNFLAYTRGTKEDYDRYAKISGDS
GWSWDKLQPYFRKNEDFVAPADHHNISGQFDPSVHSKTGVNFVSLFGFPQAIDSRVIQTTQQLAEFPFRLDH
NSGEHIGIGFTQFTIGNGTRSSSRTSYLAPQYSNRKKLAVLLNAKVSRLLKSGTSQGQPVFQKVEFMSSSGV
LTTATAKKEIILSAGSVGTPAILMHSGIGDRTLLTSLGITTIVNNPSVGKNLSDHPLVSNQWTTNSTDTFEK
FTQNETETAADLALWSNSRSGVFASGTFNSIGWIRLPANASILQTVPDPASGPKTAHFELLISNGLSRPPFP
TSGNYLSIGTVLITPTSRGSVSINSSNPFDAPLIDPNFLATDFDIFALREAVKSARRFVDAPAWNGYTTGRF
TATNATTDDEIEAFIRSTAGTLFHPMGTASMSPKGASWGVVDPDLRVKGVVGLRIVDNSVVPIVPAAHTQAV
AYVFAERAADLIKQRWAGAK
>A0A067TPV8|Galerina_marginata_CBS_339.88_Basidiomycota_Agaricomycetes_Agaricales
MSRFLRLGCTLAILCHSSLADIVTSVRDLPGLQFDFVVVGGGTAGNVIANRLTENPKISVLVLEAGALPDDN
LNVSVPFFAPRATPNSVVDWNYTTLAQPGLGNRSIIYPRGHALGGSSSVNFMAYTRGSSEDYDRYARLSGDP
GWSWNALQPYFRKNEMFTPPADHHNINGQFNPAVHSLTGINGVSLFGFPQPIDGRVIETTKELAEFPFNLDY
NSGNHIGVGFTQFTIKDGARSSSRTSYMADKYSSRKNLHVLLNAQVSRLLSTGKQHGQPVFQTVEFMPGTGG
SLVKVTAKKEVVLSAGSVGTPHILMNSGVGDATTLSHIGIKTIVNNPSVGRNLSDHPLSSNQWTTNSTDTFE
AFTRVPSATAADLALWQKNRTGVLASGTFNNVGWIRLPSNSDILKTHPDPSAGPHTAHFELLISNGLSRPPF
PATGNFLSIGTVLLSPTSRGFVTINSTNPFAAPLIQPNLLSTDFDIAALREAIKSARRFVGASAWANYTTGR
VQNQTTDADIEAFLRTSTSTLFHPVGTAAMTPKNADFGVVDPDLLVKGVVGLRIVDASVIPVVPAAHTQASV
YVFAERAADLIKALWKI
>A0A067SW64|Galerina_marginata_CBS_339.88_Basidiomycota_Agaricomycetes_Agaricales
MLGQICVLAFFCYSALADIVTSVRDLPGLEYDFVIVGGGTAGNVIANRLTENPKISVLVLEAGALPDGNLNI
SVPFFCTRATPHTPFDWNYTTLAQPGLNNRSIPYARGYALGGSSSVNFMAYTRGSSEDYDRYARLSGDPGWS
WKALQPYFRKNERFSPPADHHNTTGQFDPAVHGFNGINSVSLYGFPEGIDQRVIETTQQLVEFPFNLDYNSG
YHIGIGFTQFTIKDGARSSSRTSYMADQFSSRKNLHVLLNARVSRLLATGKQHGQPIFQTVEFLPAIGGSLM
KATARKEVILSAGSIGTPHTLLNSGIGDEKTLSPLGIKTIVNNPSVGRNLSDHPVVGNQWMVNSTDTFEAFT
RDPAKTEANLQLWETNRTGVFASGGFNNLGWIRLPKNATILQTHLDPAAGPNTANFELLISNGISRAPFPPT
GNFLSIGTALLSPTSRGFITINSTDPFAAPLIQPNFLSTDFDVAALREAVKAARRFAAAPAWADYILVPVNN
ATTDDQIDEFLRTTAASIAHPMGTAAMTPKDASFGVVDPDLRVKGVVGLRIVDASVIPIVPAGHTQAATYVF
AERAADLIKALWRI
>A0A137QF70|Leucoagaricus_sp._SymC.cos_Basidiomycota_Agaricomycetes_Agaricales
MFPLLYPLFAFALVHLVRGAIYERFEDVPQDSVFDFVIVGGGTAGNALANRLTENPNFNVLVLEAGPSNEDV
LDSIVPFFCAEMVPFTPWDWNYTTTPQEGLNGRSVVYPRGHILGGTSSVNFMAYLRGSSEDWDRYAAITGDE
GWSWDAIQPYIRRNEKWTEPADHHNTTGQFNPKLHSKTGINSVSLAGFPRLNLEPRVIQTTRDLPDEFPFNE
DMNSGNHLGVGWTQATINGGRRSSSATSYLGPDFIRRRNLHVLVNARVTRLLKTGTTRDGELEILAVEFVNG
SNASHITTVQAQKEVILSAGSVNTPQILQLSGIGDRGLLSSLGIPVILNNPSVGRNLSDHPLLPNNWLVNSN
DTFEAAERNATLADEQLAEWKATEQGPLVDTLLDHLAWLRIPDNETDIWDQFEDPAAGKNTAHYELLFANGI
IPGTFPLPATGNFLSVITAIVSPTSRGSVMVNTSDPFAAPLINPGLLQTDFDFEAMKFSIRSAQRFLQGPAW
SDYIISALDGANNTTMVGTDEELGEYVRANTATIFHPVGTAAMSPKGANWGVVDPDLKVKGISGLRVVDASV
LPIVPAAHTQVPSYIVGERAADLVKRAWVDDPCVNDSYVIYLLFDRSRLFCRYTGPPFDFVIVTVLFIPSLY
LFPSHTLGGTAVNTLANLLTENPNFNVLVLEAGPSNEGVLNCKIPFYYTKASPITPWGWNYTTTAQEGLNGR
SRGHVLGGSSSINTMAYLRGSPEDWDCYASITGDERFVFIILSIGANAECSQSTHNEKWTEPADCHNTAGQY
TPEVHSMTDINSVSLAGYPRPNLDPRIIQTTKDIPDEFLFNEDMNSGDRLVNAHVTRLVKAGTAADGAPDIL
AVEFVNSVNTSDTLTIHARKEVIFSAGSVDTSQLLQLSGIGDKTHLSSLNIPVLLDHRSVGQNLSDHLLVPN
IWVVNSNDTFVTAGRDVTLATEQLAEWQALVDTSLDHLGWLRIPDNGTDIWDRFEDTTAGKHTAHYELVFAG
GIIPGRGALPPRGNFFSLATAIVTPVSRGSVMVNTSDPFAAPLIDPLPFVVRKYSLPDLYIISPFIRDNKTT
MTGTEEELGECVRVNSATVFYPVGTASMSLRGADWEVGDPDIRVKGVSELRVVDASVLPVAPAAHTQGPVCV
VAERAVDLVKGAWGALRATA
>A0A137QCV8|Leucoagaricus_sp._SymC.cos_Basidiomycota_Agaricomycetes_Agaricales
MTGSLLFCSLLASTLLPLARGAVYTRFEDIPNRSSFDFVIIGGGTAGNTLANRLTEIPDFNVLVLEAGLSNE
GVLESIVPFFATRAAPFTPWGWNYTTVPQEGLDNRLITYPRGHLLGGSSSVNFMVYTRGTSDDWNRYAHVSG
DKGWKWNAIQPYIRKNEKWTEPVDHHNTTGQYNPKLHSTTGVNSVSLPGFAHSVDQRVIQTTKDLPDEFPFN
EDMNSGNHLGLGWTQVTINGSRRSSSATSYLGTDFISRKNLHVLVNARVTRLLRTGTSRHGVPEILGVEFVH
GGRTSQKYTVRAKKEVILSAGSVNTPQLLQLSGIGDRKLLSSLQIPVVLHNPSVGRNLSDHPLLENIWLINS
TDTFETAERNTTLAAEQFEQWNATHTGPLVDGFTNNIAWLRVPDSEHEFWAKFDDPSAGKNTAHYELLFSNG
ILPGSIPIPATGNFFSIITALVTPTSRGFVMLNTSDPFAAPLINPTFLNSDFDLEVIKFAVRKAQKFLTEPA
WSDYILAPVDGQGNTTMVGTDEELVEYIKTNTATVFHPVGTASMSPIDADWGVVDPDLRVKGVSGLRIVDVS
VLVNLVQPFIPSAHTQVPAYIVGERAGDLIKETWDCSTTRGCLQLSNTFLNLFCRVLRYNVCAGIARFMLYS
SRTVPRVRLKKYS
>A0A067SQE7|Galerina_marginata_CBS_339.88_Basidiomycota_Agaricomycetes_Agaricales
MSTALLGLCATVLFTFLLSPANAALIGDVKDLPHVPFDFIIIGGGTAGNVIANRLTENPKVSVLVLEAGGSN
EGATDSIIPFFCTRASPDTPFDWNFTTTPQVGLNGRSVAYPRGHILGGTSSINFMAYLRGSSSDWNRYAALT
GDKGWSWNAIQPYIRKNELWTPPADKHNIAGQFDPALHSTTGINSVSLAGFPHPIDNRVIETTKQLSKEFPF
NLDMNSGNHLGIGWIQTTINGARRSSSATSYLGPKFINRANLHVLLGARVTRLIETKGSQEKPQFTTVEFAQ
SESGPRFLLTASKEVILSAGAVGTPHILLHSGIGEPKALEALKIPSIVDLPDVGRNLSDHPLLPNVWLVNST
DTFEKAGRNATLAAEELEQWNKTQSGPLVDTVLDHLGWLRLPPNASIFQKFPDPASGVNTAHFELLFVNGMI
PGNIPAIGNFLTIVTAVVSPVARGSVTLATSNPFDAPNIDPSLLGSEFDLFTMREAVRSAERFVAAPAWKDY
IIAPFGGLENTNTEAKLDDYIRANGNTIFHPVGTASMSPRGASHGVVDPDLLVKGVSGLRVVDASVLPIVPA
AHTQAPTYIVAERAADLIKGLWNV
>A0A067NEU8|Pleurotus_ostreatus_PC15_Basidiomycota_Agaricomycetes_Agaricales
MAPLHLLAISLVWLLLLQTCTGRIYSKLSDLPTTRFDFVIIGSGAAGNVLANRLTENPHISVLVLEAGGSNE
GVLDSEVPFFCPKLSPGTPFDWNFTTTPQAALNNHTVAFPRGFMLGGSTSINFLAYTRGSMDDWNRFAAITG
DKGWSWHRLQRYFRKNEHFTRPADHHNIIGEFNPRVHSRRGINSVSLGGFPRPIDQMVLRAMQELPDEFPFN
VDMNSGKQIGIGWTQGTIKGGRRSSSATSYLGSKFIRRRNLHVLLHARVTRLLQDGVTGGKKSFRKVEFAQN
APGSGVNGPFGPRRTILASKSVILSAGSVMSPNILMHSGIGDEQMLRRVGIKPLHNLPSVGQNLIDHSLTRL
AWNVNSTDTYETHLRNATIAAADLAEWKRSETGYLTTTRFSFLGWLRLPKNATIFQRFKDPAAGLDTAHIEM
LIGVSSAFTNGMNLAPPTGNFLSLSVGVVSPASRGSITINSSNPFDPPLIDPGLMTSEFDLFTMREAIRSVA
RFLSAPAWAGYILSPAGALADVDLSSDEQLNAYIRNNTGSLFHPVGTSSMSRRGSSSGVVDPDLKVKGIEGV
HVVDASVMPRVPAAHTQVPTYVVAERAADLIKEAWDCY
>A0A0C9VJX9|Sphaerobolus_stellatus_SS14_Basidiomycota_Agaricomycetes_Geastrales
MFFATHQLVVALLLLSLRVRAGIVERVKDLPKLSYDFVIIGGGTAGNVVASRLTEDPSVSVLVLEAGGLNTG
IENVSIPLQCPILTPNTPFDWNYTTTPQVGFNGRSVIYPRGHILGGSSSVNFMGYTRGPSTDYDRYAAITKD
PGWSWERLLPYIFKNERWVPPADHHNTSGQFDPSVHSTTGVNFVSLPGFSHPIDQKIIQTTKDLPEFPHLVD
INAGSPVGIGFTQSTIGNGARSSSATSYLSPQVIKRENLFVLLNAQVSRVLSQGDVSGKISFGVVEFTDGVG
GPTKQVSAKKEIVLSAGSLATPHILLNSGIGNKTELEEIGIKTVVDNPSVGKNFSDHTATGLQWLVNSNLTL
EHLHRDPAFFESELEQWEKSKTGIFTISTFNNIGWLRLPANSTIFQSSPDPSSGLKSGHFELLFTNGISRPP
FPATGNFLSISVGLVSPSSRGSISINSTNPFAPPLINPQYLTTDFDIFTVREGIRAARRFVAGPAWKDYIIS
PVQNGTKDDELDVLIRGSAGSIWHGCGSAGMTATDAGYGVVDPDLRVKGVEGLRIVDASVLPIVPAAHPQAA
VYAIAERASDLIKQAWNQK
>KIJ48784|Sphaerobolus_stellatus_SS14_Basidiomycota_Agaricomycetes_Geastrales
MFFATHQLVVALLLLSLRVRAGIVERVKDLPKLSYDFVIIGGGTAGNVVASRLTEDPSVSVLVLEAGGLNTG
IENVSIPLQCPILTPNTPFDWNFTTTPQVGFNGRSVIYPRGHILGGSSSVNFMGYTRGPSTDYDRYAAITKD
PGWSWERLLPYIFKNERWVPPADHHNTSGQFDPSFHSTTGVNFVSLPGFSHPIDQKIIQTTKDLPEFPHLVD
INAGSPVGIGFTQSTIGNGARSSSATSYLSPQVVKRENLFVLLNAQVSRVLSQGDVSGKISFGIVEFTDGVG
GPTKQVSAKKEIVLSAGSLATPHILLNSGIGNKTELEEIGIKTVVDNPSVGKNFSDHTATGLQWLVNSNLTL
EHLHRDPAFFDAELEQWEKSKTGIFTISTFNNIGWLRLPANSTIFQSSPDPSSGLKSGHFELLFTNGISRPP
FPATGNFLSISVGLVSPSSRGSISINSTNPFAPPLINPQYLTTDFDIFTVREGIRAARRFVAGPAWKDYIIS
PVQNGTTDDELDVLIRGSAGSIWHGCGSAGMTAKDAGYGVVDPDLRVKGVEGLRIVDASVLPIVPAGHPQAA
VYAIAERASDLIKQAWNQK
>A0A067TMD5|Galerina_marginata_CBS_339.88_Basidiomycota_Agaricomycetes_Agaricales
MQLVSFNLPLWFSTTFFLSCHAAIRQSFSDLPTGLAFDFIVVGGGLAGSVVSSRLSENPKFKVLVIEAGPSN
AGVLDSQVPFLEPGLLVSPFDWNFTTVPQAGAAGRVINYPRGHILGGSSSINDMFYTRGSSSDFDRFARVTG
DQGWSWDSLLPYFLKNEKWLPPADNHNTIGQFNPVFHNSKGTGMTSVSLPGFPMLNTDGRTIQTTKDLKGEF
PFNLDMNSGNPLGLGWLPSTIGNGERSSAATAYLTPKVVGRPNLEIVLNTQVTRILQASGSGGHLPSFHKIE
LSSGSRLITVTASKEVILSAGSIKTPHILLNSGIGDKTELKRMGIISVLDNPSVGKNLTDHPLVPVNWFANS
NNTVDTIKQNATLQAELLKEWEQIRKGPLVNAGFNQISWSRIPDNSSIFKTFADPSSGRNSPHIELVISNGG
AFSSALGNFVGAVPRVVSPRSRGSVSLRSNNPLDAPLIDLGILSSKFDLFVLKEGVATARRFFAGPAWKGYV
LQPSGAFSNATTDQALEDFIAETAITAAHAVGTSSMSAKDAKFGVVDPDLKLKGAKGLRIVDASIMPFVPAA
HTQASVYAIAERAADLIKADWQ
>A0A067TD79|Galerina_marginata_CBS_339.88_Basidiomycota_Agaricomycetes_Agaricales
MQLVTFALPFWFCATFFLSCHAAIRQKIGDLPKGLNFDFIVVGGGTAGSVIASRLTENPRFKVLVIEAGPSN
EGVLNSQVPFLEPGLLVSPFDWNFTTVPQAAAAGRVINYPRGHILGGSSSINDMFYTRGSSSDFDRFARVTG
DPGWSWDSLVPYFLKNEKWVPPADNHNTTGQFNPAFHNLKGTGMTSVSLSGFPQINTDGRSIQTTKDLKAEF
PFNLDMNSGNPLGLGWLQSTTGNGERSSAATAYLTPLVVARPNLEIVLNTQVTRVLPVGSGSNGLSFLKIEL
SSGPGLTTITASKEVILSAGTINTPHLLLNSGIGDKTELRNLGIASTLNLPSVGKNLTDQPLVPVSWFANSN
NTIDTLKQNVTLQAEALDEWEKTRMGPFVNAGVNQVSWTRIPGNSPIFKTFADPSSGSNSPHIELVISNGGG
FSVNPGNFVGAGLAVVTPVSRGSVSLKSNNPLDAPVIDLGLLTSDFDVLALKEGVATAKRFFAGPAWKGYVL
QPAGAFANVTTDQSLEDFISINAFTAAHPVGTASMSAKDAKFGVVDPDLKLKGAQGLRIVDASVMPFVPCAH
TQAAVYAIAERAADLIKADWQ
>A0A067SS46|Galerina_marginata_CBS_339.88_Basidiomycota_Agaricomycetes_Agaricales
MHRVTFALPFWFCATFFLSCHAAIRQKIGDLPKGLNFDFIVVGGGTAGSVIASRLTEDPRFKVLVIEAGPSN
EGVLNSQVPFLEPGLLGSPFDWNFTTVPQAAAAGRVINYPRGHILGGSSSINGMFYTRGSSSDFDRFARVTG
DPRWSWDSLVPYFLKNEKWVPPADNHNTTGQFNPAFHNLKGTGMTSVSLSGFPQINTDGRSIQTTKDLKAEF
PFNLDMNSGNPLGLGWLQSTTGNGERSSAATAYLTPLVVARPNLEIVLNTQVTRVLPVGSGPTLLSFLKIEL
SSGPGLTTITASKEVILSAGTINTPHLLLNSGIGDKAQLKNLGIASTLNLPSVGKNLTDQPLLHVSWFANSN
NTIDTLKQNATLQAEALDEWEKKRMGPFVNTGINQVSWTRIPDNSPIFKTFADPSSGSNSPHIELVISNSGG
FSVNPGNFVGAGLAVVTPVSRGSVSLKSNNPLDSPVIDLGLLTSDFDVLALKVGVATARRFFAGPAWKGYVL
QPAGAFANVTTDQALEDFISINAFAAAHPVGTASMSAKDANFGVVDPDLKLKGAKGLRIVDASVMPFVPCAH
TQAAVYAIAERAADLIKADWQ
>A0A1U7KVD9|Phlebia_centrifuga_Basidiomycota_Agaricomycetes_Polyporales
MQLLHHALIVFSWATTAFAAIYEKFSDLPANKYDFVVVGGGASGNVIANRLSENSSVSVLVLEAGVSNEGLS
LNYTVPFFNVFLRSQNPQDWNYTTVPQTGLGGRVLQYPRGKLLGGCTSMNGMQYVRGSSDDYDRYARFTGDP
GWSWEGIQPYIRKNEHWTQPTDHHNTTGQFNPAVHGFHGTNAVSLAGFPLPIEDRIMQTMQELNDTFPFNLD
TNSGHQLGVGWTQSTIKDGVRSSSATSYLGPEFISRPNLHVLLHAQVTRLIPTGSQNGKPTFRSVEFASDAA
APRHQVTASKEVILSAGSLETPHILLLSGIGDTVDLAALNITPRVHLPSVGQNLSVHIAANAIYFVNSTDTF
DDAIRNTTLRNELVAEWNQTHGGLLGGGFGDHVGFTRMPDNASIFETHPDPSAGPNTGHFQMGISNGNISPP
PTGHFISSGGTLITPTSRGSIKLNTSNPFDQPLIDLACLTTDFDIFAIREGIKTAQKFLSAPAWQGYVLGAL
GALANATTDAELEAFARANSAPNGHIVATASMSPKGADFGVVDPDLRVKGVEGLRVVDASVLPFVPAGNTQV
AAYMVGERGADLIKANWQ
>PBK88883|Armillaria_gallica_Basidiomycota_Agaricomycetes_Agaricales
MHFLEALLALSLARPGLCAIYNNFAELPQNLTFDFVVVGGGTAGNVVANRLTENPAFSVLLLEAGPLPEGLI
NHTVPFFNVLLRGENPWDWNYTAVPQIGLNGRALHYPRGRILGGCSSMNGMAYLRGSSEDYDRYADVTQDPG
WSWNGIQPYIRKNERWTAPTDHHNTTGQFNPAVHGFHGINAVSLPGFPSAIQNRVIQTTQELADEFPFNLDC
NSGYQLGVGWEQSTIKHGKRSSSYTSYLGPEFIGRPNLHVLLNAQVTRLLQTASNPPEFLAVEFAENADAPR
LRVTASKEVIISAGSLETPKLLLNSGIGDASDLAALGLKTLVDLPDVGKNLSVMIMLNLVYFVNSTDTFDDV
FRNVTLRDELILQWNETGGAGLLGTSVSHNIYTRLSSNSTIFGNSPDPAAGPNTAHIQSGISNGNISPPPDG
HFMTMSVTLNTPTSRGRIGLNTTNGFDRPLIDFGALATDFDIFALKEGIRSVQRFLSAPTWDGYVLDSLSNL
TTSSTNAELEAFIRANSAPDGHIVATASMSPKGATHGVVDPDLRVKGTGKLRVVDGSILPFVPSANTQFAVY
IVGERAADLIKAAW
>PBK71352|Armillaria_solidipes_Basidiomycota_Agaricomycetes_Agaricales
MRLLLSLVFLTLAREILAGIYNDVEELPQNLDFDFIVIGGGTAGNVVANRLTENPSFSVLVLEAGPSPEGLL
NHTVPFFSIFLRDQSPFDWNYTTVPQIGFNGRALQYPRGRILGGCSSMNRLAYVRGSSEDYDRYANITGDRG
WSWNEIQPYIQKNEHWTSPTDNHDTSGQFNPAVHGFHGINSVSLAGYPSPIQDRVIQVTKELSGEFPFNLDY
NSGFQLGVGWAQSTINHGKRSSSFTSYLGPQFIGRPNLHVLLNSQVTRLLQTNSAPAEFLTVEFAQSSDAPR
QRITATKEVIVSTGSLETPKLLLNSGIGDPKQLSQFGIKPLVSIPDVGKNLSIQPMLTLSYFVNSTNTFDDI
IRNLTLRSELIRQWSETDGGGPLGNGPYGTHQIFTRLSKNSTAFKTSPDPAAGPNTAHIQSGTQNGNISPPP
EGHFMTISLSLNTPTSRGSIQLNTTNAFDQPLIDLACLTTDFDVLALKEGIGHAQKFVGARAWDGYVLGPLS
NITTSSSDAELEAFIRANASPNGHIVATASMSPQGAQHGVVDPDLRVKGIERLRVVDASILPFVPSANTQFA
VYIVGERAADLIKAAW
>PBK88884|Armillaria_gallica_Basidiomycota_Agaricomycetes_Agaricales
MRLLPSLVFLSLAGASLAGIYNDVDELPQNLNFDFIVVGGGTAGNVVANRLTENPSFSVLVLEAGPSPEGLL
NHTVPFFSIFLRDQSPFDWNYTTVPQIGFNGRALQYPRGRILGGCSSMNRLAYVRGSSEDYDRYSNITGDRG
WSWNEIQPYIRKNERWTSPTDNHDTSGQFNPAVHGFHGINSVSLAGFPSPIQDRVIQVTKELSGEFPFNLDY
NSGFQLGVGWAQSTINHGKRSSSFTSYLGPEFIGRPNLHVLLNSQVTRLLQTNSAPAEFLTVEFAQSSDAPR
QRITATKEVIVSTGSLETPKLLLNSGIGDPEQLSQFGIKPLVNIPDVGKNLSIQPMLTLSYFVNSTNTFDDI
IRNLTLRSELIRQWSETDGGGPLGNGPYGTHQIFTRLSKNSTAFKTSPDPAAGPNTAHIQSGTQAGPNSISN
GNISPPPEGHFMTISLSLNTPTSRGSIQLNTTNAFDQPLIDLGCLTTDFDVLALKEGIGNAQKFVGARAWDG
YVLGPLSNITTSSSDAELEAFIRANASPNGHIVATASMSPQGAQHGVVDPDLRVKGIERLRVVDASILPFVP
SANTQFAVYIVGERAADLIKAAW
>A0A151VYK9|Hypsizygus_marmoreus_Basidiomycota_Agaricomycetes_Agaricales
MQLIIPRRLLSWAVLAVALSNAAVIPNTTTDGDTVDALGGGPGQYDFIIVGGGTAGNVVANRLSENPRFNVL
LLEAGQSEEGLLEAQIPFLCTHLTPDTPYDWNYTTVPQQALGGRAIPYPRGHILGGSSSVNYLIYTRGTSED
YDRYAKVSGDDGWSWKNMQQYFRKNEKFGPPVDNHDTKGQFDPSVHGFNGVTSVTLPGFPTPINGRVLEASK
QLGGDFKFNLDMNSGKSLGLGWVQLTAKGPSRSSSATSYLGPEFRNRPNLHIALGAQVSRILQTGTESGVPV
FRGVEFRLRSGGPLQRLTASKEVILSAGAIGSPHILLNSGIGASKALQAKGVKPLVDLPDVGENLSDHPFGG
VVFNVASNETYDDFNRNSEVRAQAVQQWRVNGTGFLVNSIVDQLVFMRLPKGDKALSMIKDPAAGPNTPHYE
LLISNGKPIGDIPPEGHFATVGNVVLQPSSRGTVKLRSSNPFDAPLIDPALLASAFDKAAMRAAVRSTLQFF
AAPAWKDYVIGPIGVSAKSTDAEIDAYNSAATNTIFHPVGTASMSPRGAKGGVVDPDLRVKKVRGLRVVDVS
VLPFVPSAHTQVPAYVVGERASDLIKAAYH
>A0A0L6WGT9|Termitomyces_sp._J132_Basidiomycota_Agaricomycetes_Agaricales
MLALINTLVLALALNRLSLAAPAANSTNDPYDFIVVGGGNAGAVLANRLTENPNYHVLLIEAGPDDEGVLQL
EIPFLCHEDTPNTPWDWNYTTVAQPGLGGRSIPYPRGHVLGGSSSVNYLFYTRGTRDDFNRYAKVTGDQGWS
WNNMQQYFKKNENFTAPVDHHDVSNQVDLKVHSTSGIMPVSVSGFPTPIDGRIINATSQLKGDFSFNLDINS
GNGLGFGWVQTTTNGPRRSSSSTSYLAPNFRQRPNLHIVLGAQVSRLLQTGTVKGLPEFRSVEYRLESDGSI
QHVTATREVILSAGTVGTPQILLNSGIGKTTDLKAVGIKPIVDLADVGENMSDHALLGNGFLVNSTDTFDDF
TRNATIAAQDIAFWQKTGTGFLVDTIASHLGFIRLPNNDPIFKTTQDPSAGPHSAHYELIVAVCNSLALTTS
PPTGNFLGLANVVLTPTSRGYIKLRSNNFFDTPLIDPALLKTDFDKVAMRAAVKSSLEFLTAPSWAGYVISP
INGLENATTDAQIDAYVQKNTATIFHPVGTASMSPKGANNGVVDPDLKVKKIAGVRVVDASVLPFVPSAHTQ
VPVYVVAERASDLIKAANH
>A0A0L6WGR5|Termitomyces_sp._J132_Basidiomycota_Agaricomycetes_Agaricales
MFALINTLVLALALNRLSLAALAANFTNNPYDFIVVGGGNAGAVLANRLTENPNYHVLLIEAGPDDEGVLRL
EIPFLCHEDTPNTPWDWNYTTVAQPGLGGRSIPYPRGHVLGGSSSVNYLFYTRGTRDDFNRYAKVTGDQGWS
WNNMQQYFKKNENFTAPVDHHDVSNQVDLKVHSTSGIMPVSVSGFPTPIDGRIIDATSQLKGDFSFNLDINS
GNGLGFGWVQTTTNGPRRSSSSTSYLAPNFRQRPNLHIVLGARVSRLLQTGTVKGLPEFRSVEYRLESDGSI
QHVTATREVILSAGTVGTPQILLNSGIGKTTDLKAVGIKPIVDLADVGENMSDHALLGNGFLVNSTDTFDDF
TRNATIAAQDIAFWQKTGTGFLVDTIASHLGFIRLPNNDPIFKTTRDPSAGPHSAHYELIVANSLAITTSPP
TGNFLGLSNVVLTPTSRGSIKLRSNNFFDTPLIDPALLKTDFDKVAMRAAVKSSLEFLTAPSWAGYVISPIN
GLENAMTDTQIDAYVQKNAATIFHPVGTASMSPKGANNGVVDPDLKVKKIAGVRVVDASVLPFVPSAHPQVP
VYVVAERASDLIKAANQVTSYQCVQSPESDHTYYLSSVTLPIHEMRFPHLYCYTPSLYSDACLSI
>A0A0L6W8S5|Termitomyces_sp._J132_Basidiomycota_Agaricomycetes_Agaricales
MSTLIRTLVLALAFNHLSLAAPATNSNNNNHTFDFIVVGGGTAGAVLANRLTENPNYKVLLIEAGPNDEGVL
QLEIPFLCHEDTPNTPWDWNYTTIAQTGLGGRSIPYPRGHVLGGSSSVNYLIYTRGTKDDFDRYAHVTGDQG
WSWNNMQQYFRKNENFTAPVDHHDVSKQVDLKIHSTTGMNSVSVSGFPTPIDGRIINATGQLKGDFKFNLDI
NGGNGLGFGWVQTTTNGPRRSSSSTSYLAPKFRQRPNLHIVLGAQVSRLLQTGTEKGLPEFRSVEYRLESDG
SIQHVTATREVILSAGTVGTPQILLNSGIGNSADLKTVGITPIVDLADVGENMSDHALLGNGFLVNSTNTFD
DFTRNATAAAQDIAFWQKTGTGFLVDTIASHLGFIRLPKKDPIFKTTEDPSAGPLSAHYELLVANSLALVKP
PPTGNFLGIANVVLTPSSRGSIKLRSNNFFDTPLIDPALLKTDFDKVTMRAAVKSSLKFLTAPSWAGYVISP
VNGLENATTDAQIDAYVQKNTATIFHPVGTASMSPKGAKNGVVDPDLKVKKIAGVRVVDASVLPFIPSAHTQ
VPVYVIAERASDLIKAANH
>A0A151VTD8|Hypsizygus_marmoreus_Basidiomycota_Agaricomycetes_Agaricales
MFNLGPLHLLFYTVLSTVILGNANALESLDGLQFDFIVIGGGTAGNVIANRLTENPKFSVLVLEAGPSNEGV
LESEVPFLCTHLTPNTAYSWNFTTTAQPGLGGRAIPYPVGHILGGSSAVNFHIYTRGTSEDFDRYAQVSGDD
GWSWKALQPYFKKNEKWTLPVDHHNITGQFDPAVHGFSGINSVSLAGYPSSINDRVMNTSAVLGGDFRFNLD
QNSGKSLGLGWVQTTINGHSRSSSATSYLASQYRSRPNLHVLLNVQVSRLFTTGTVSGMPDIRGVEYRSRSN
GILRRLIASKEVILSAGTIGSAHVLMNSGIGDSATLKSIGIKPIVNLPDVGQHLSDHPLGGGIFSVSGNGSY
DIFNQDPIVREQELVQWKTSGTGLLVNTIADHIVFSRIPQDDPIFQTTLDPAAGPNTPHFELLVANGLPFGA
LPPTGNFVTMANVVVQPTSRGSVTLNSSDPFALPVIDPALLSSEFDKVAMRIALKKTLEFFAAPAWSDYIIS
PVGGLENATTDAQLDSYIAGFAQTIFHPVGTAKMTGKQATDGVVNPDLTVKNAANLRVVDASVLPHNYIIQT
TLAEKLVKPSSLDVQFVDFDGVRFHLSTPERKTALLLSMHIRCWDELVKYGAMDILKREYGSLVAPQVEQEY
NVSLEIDLDQVPTDPEAREAFVMSVAMFKRNALAAPFERGFKTQKELEASGGSQGEWMQVHYRDEEAIYVQA
SPDRVTVIFSTVFREETDRIFGKVFLQEFVDARRQPSIQNAPQVLYSNRDPPLEIRHLPGLRNTEDIGYVTF
VLSPRHFANPSTASVTVSHIQLFRDYLHYHIKCSKAYMHSRMRYRVSEFQKVLNRAKMEVATTERKTARFVF
SFLQKQRSLMYRIQHWQWKDPCIQMNSYCHSPFVLESDLNSATTCGCNAMFGLHDIAKYAAFPNRSRQLRNH
CQWRVGLGLGQEKHFRNYTSLLLGIRSAMSAYDHSRVQQYIGGNSLENAPAGSVHDFVEKNGGHTVITKVLI
ANNGIAAVKEIRSIRQWSYETFGREREVEFTVMATPEDLKVNAEYIRMADRYIEVPGGSNNNNYANVDLIVD
VAERSGVHAVWAGWGHASENPRLPESLAASKHKIVFIGPPGSAMRSLGDKISSTIVAQSADVPTMPWSGSGI
TDTILSDAGYVTVPDKAYADACVTSVEEGLQKAEDIGWPVMIKASEGGGGKGIRKVDAPEAFRNAYNAVAGE
IPGSPIFIMKLAGQARHLEVQLLADQYGNAISLFGRDCSVQRRHQKIIEEAPVTIASEETFEKMERAAVRLS
KLVGYVSAGTVEYLYSHAEDYFYFLELNPRLQVEHPTTEMVSGVNLPAAQLQIAMGIPMHRIRDIRQLYGVA
PNGTSEIDFDMTKPDANQLQRKPRPKGHVVAVRITAENPDAGFKPSSGSIQELNFRSSTNVWGYFSVTTSGG
LHEFADSQFGHIFAYGEDRGESRKNMIVALKELSIRGDFRTTVEYLIKLLELEAFKENTITTGWLDSLISNK
LTAERPDSTLAVICGAVTKAYLASEACWTEYKRVLDKGQVPARDVLKTVFGIDFIYENTRYSFTAARSSSTV
WTLFLNGGRTMIGARPLADGGLLVLLDGKSHSVYWREEVGALRLMVDAKTCLIEQENDPTQLRSPSPGKLIR
FFVDSGDHINAGEQYAEIEVMKMYMPLVASEDGVVQLIKQPGVSLEPGDILGILTLDDPARVKHAKPFEGQL
PATGVPGVVGNKPHQRLLRSMNTLRDILDGFDNQAIMASTLKDLIGVLYEPELPYSEITAILSSLSGRLPSK
LEDSIRSAIDAAKAKGDNQEFPAVRIKKVIDHYLQDNVLAQDRTMLRASLGALLEALDSYSGGLKGHETATI
ASLLERYVDTEKLFGGSIEARVLALREQHKDNLDKVVGLVLSHIKAQSKAKLVLALLDYVKTSGLNVSNTEG
RLYKALQDLAALEAKSSISVSLKAREVLILGQMPSYEERLVQMESVLKNSVANNYYGEQGLGPRTPSADVLK
ELSDSRYTVYDVLPSFFNHEDPMVILAAFEVYIRRAYRAYTLLSIDYEEGDSLDGGDIPNIVTWRFNLGQSH
SPPSTPRISFGQNRRAGSVSDLTYMINRHQSQPVRTGAIASFPNLQALSRGFDKVASMLPAFDVEEFSQRYG
GNSQPPNVINIALRIFEEEDDMSESEWTDKVIEFVNAHKETLIHRGVRRVSIVICRRGQYPVYYTLRDFDGV
WGEEQAIRNIEPALAFQLELSRLSHYNLTPCFVEAKQIHIYHAVARENQLDSRFFIRALVRPGRLRGTMSTA
EYLISETDRLVTSVLDALEVVSAEHRNADCNHIFMNFVYNLAVEYEDVLAAISGFIERHGKRLWRLHVTGSE
IRIALEDKEGNVTPIRCIIENVSGFIVNYHGYQEIATDKGTTILKSIGEKGPLHLQPVHQAYPTKESLQPKR
YQAHLIGTTYVYDFPDLFSKALHNVWVKARDTDPALVLPKVFLESKELVLDEHDELTEVDRAPGNNTFGMIG
WVFTLRTPEFPHGRKVVVVANDITYKIGSFGPIEDQFFALVTRYAREQGLPRIYLSANSGARIGLADEILPL
FSAAWNDDAHPEKGVNYLYLTPEHFLTLQEKGGDAVRTVEIEEEGERRYKITDLIGLQDGLGVESLKGSGLI
AGETSRAYDDIFTITLVTARSVGIGAYLVRLGERAVQVEGQPIILTGASALNKVLGREVYTSNLQLGGTQIM
FKNGVSHLTASSDLQGTTQILEWLAYVPEYKNGPLPVRETSDPWDRDIGYTPPKGAYDPRWFIEGKTDETSS
EWLSGFFDKGSFQETLSGWAQTVVVGRARLGGIPMGVIAVETRTIERIVPADPANPASFEQRIMEAGQVWYP
NSAYKTAQAIFDFNREGLPLIIFANWRGFSGGQQDMYDEILKQGSKIVDGLSSYKQPVSVYIIPNGELRGGA
WVVLDPSINAEQMEMYADVDARAGVLEPEGIVEIKIRRDKILALMERLDPTYASLKRDSQNTYKTAEERAAA
TTELTKREAFLQPTYRQMALLFADLHDRVGRMEAKGCAKPAVWKNARRHFYWAVRARVARSAALAEIADASP
GASLDYRVRLLNSLAGIDSTTDYREVVEAVEKLDLSQTVAQLKADHLMRRLIELTKEDRKATLDGLIRLADH
LSDEDRAALINVLQSTAQSGPPSYATSS
>A0A151VFG6|Hypsizygus_marmoreus_Basidiomycota_Agaricomycetes_Agaricales
MQLLRAARFSITWCFISLTLTRAELISSLSQQTRYDFIVVGGGTAGNVLANRLTENPRYKVLLLEAGPTEDG
VVPAMIPFLGGTLTPNTPYDWNYTTVPQVGLAGRSIPYPRGRMLGGCSSVNYLIYTKGAAEDFDQYAKITGD
QGWSWKGLQPYIKKNEKWTPPIDGHNTTGQFNPQVHSFTGMTAVSLSGNPTSIDGRVINATKQLGPDFKFNL
DMNSGSPLGIGWIQNTVDGSKRSSSATSYLASNYRNRPNLDILMGAQVSRLIQTGKDKGLPAFRAVEFRTSP
KGRVQSVTATKEVILSAGAVGSPHILLNSGIGNANSLKAIGVQSLVNLPDVGENLGDHSFLANPWLVNSTDT
FEPFLRDPAVQDKEVTEWFTTGKGPLVNTISSHLGFFRIAKNNPILSNGGDPTFGPNTPHYEFLISNGLPVP
GAPPTGNFIGIGTVVLSATSRGSVKLRSSNPFDPPLIDPALLKSKFDKVAMREAVKTARKFLSAPAWKGYVM
EQVGQFAGIVTDAQIDAYVAANAGTIFHTTGTAAMSAKGSSNGVTDPDLKVKKVAGLRVVDASVFPFVPSAH
LQAPVYAFAERASDLIKASY
>A0A151VIG2|Hypsizygus_marmoreus_Basidiomycota_Agaricomycetes_Agaricales
MRLSRFSLALSSSLLSVTLSQAAIVSQVSDIPNNIKFDFIIIGGGNSGNVVANRLSENPKVQVLVLEAGPSH
EGVLVAEVPFFATELVQPSPYEWNYTTTPQPGLAGRSIAYPRGHILGGCSITNWLVYTRGSNEDFDRYAKVS
GDQGWSWKGILPYFKKSEKWSLPADGHNITGQFDPTMHGYKGEVAVSLPGYGTPIDQRVLQATSQMGGDYKF
NLDYNSGNQLGISWAQTTIDGSERASSASSYLAPKFLARKNLWVAVNAQVSRVIQSGGGPVPAFRTVEFRQR
SGGPLKTLTAKQEVILSAGTVGTPHILLNSGIGNAKTLKAIGVKPLVDLPDVGQNMHDHPVLGNPWLVNSTN
TFETLRRDTQLADDAITQWQVNKTGPLVNTILDHIGFVRLNKKLVPKPDTAAGPTTPHYEMIISNGIPPAPA
PPAGNFLVLTTIVVSPSSRGSVTLRSKNPFDSPVIDPGLLKTNFDKLVMREAVKGVTKFVSAPAWSGYVIGP
AGAFADATNDTALDAYIANNSGTLFHPVGTASFSAKGAKTGVTDPDLTVKKVAGLRVVDVSVLPYVPSAHTQ
AAAYAIGERASDLIKKAYKL
>A0A0L6WHA5|Termitomyces_sp._J132_Basidiomycota_Agaricomycetes_Agaricales
MCVVRLLAVISSSLLFASLSHAALLTEVSDIPSNIKFDFVIVGGGNAGNVVANRLSENDQVNVLVLEAGPSN
EGVIASEVPFLAPELTQPSPFDWNYTTIPQPGLGGRPIPYPRGHILGGSSSTNWLVYTRGSSEDFDRYANVT
RDQGWSWSNILPYFKKSEKWTVPADNHNTTGQFNPAVHGFRGEVAVSLAGFPSPIDQRVLEATSQVGHDFEF
NVDFNSGKPLGLGWAQTTIKDGVRSSSATAYLAQQFMRRKNLYVVVNAQVSRVLQTSYGKHSAFRGVEFRKS
CGGPLTTVTATKEVILSAGTVGTPHILLNSGIGDSKSLKALGIKPLVDLPDVGQNLADHPVVGNLWLANSTN
TFETLRRSESLEDDALAQWQTNKTGPYVDTILDHIGFVRLNETLVVKQDPAAGPNSPHYEVIVSVCRTINGI
PPGPSPATGNFLAVTTIVVSPSSRGSISLKSNNPFDAPVIDPGLLKTDFDKLVMREAIKGASRFVQAPAWSG
YLVGPAGAFADAVDDASIDSYVANNAGTLFHPVGTSSMTPKGTSNGVTDPDLLVKKVTGLRVVDVSVLPFVP
SAHTQAPAYAVAERASDLIKQHYRI
>A0A151VBS8|Hypsizygus_marmoreus_Basidiomycota_Agaricomycetes_Agaricales
MADMQLRGVFPALLCSVLTATLGHAALLQNFADLPTNVNYDFIIVGGGTAGNVLANRLTENSMYRVLVLEAG
PSDAGIFEAEVPFLAASLINPGPYEWNYTTVVQPGLGGRSIAYPRGHVLGGSSTTNWLVYTRGSSEDFNRYA
SVTGDSGWSWNSILPYYKKSEKWTQPQDGHNTTGQYTPSVHGFNGLVGNGLPNFPTPIDGKVITATSQLGGE
WAYNQDFNAGNPIGLGWAQSTIKDGSRSSSSTAYLGGSFINRPNLYVLVNAQVSRLIRTSTGSTPGFRRVEF
RQTDGTLRQLSATKEIILSAGSIGTPHILLNSGIGKASDLNAVGVTPLVDLPDVGGNLSDHPVIGNPWLVSG
SETFETIRRDPSAALAEWQATKTGPYSNTLLEHVGFSRVPSSLVPSPDTAAGPNTPHFEMIVSNGVPPFLPP
SGNFLTLTTIVVSPSSRGSVKLGSSNPFDAPLIDPGLLKTSFDKLAMREAIKAAMRFADAPVWTDYIVGAVG
FGESDTDAELDAYVAANAGTLFHPVGTASMSKKNAAGGVVDPDLKLKKVVGVRVVDASVLPYVPSAHTVAPV
YAVAERAADLIKASY
>A0A151VJA9|Hypsizygus_marmoreus_Basidiomycota_Agaricomycetes_Agaricales
MLFRPLLLTSTFIFFTPALIKAAIVERFSDIESVKYDFIVVGGGTGGNVIANRLSENPKFKVLVVEAGPSDR
NLLQSEVPWLAPQLWNTPYDWNYTTVPQAHVGNRALGFPRGHLLGGTSSINFMIYTRGSSDQYDDWAKLSGD
PGWSWKNLRKYFDRNERWTPPADRHNTTGLSGFPTPIDARVMNASRQLGGDFKFNLDYSSGSPMGIGWLQNT
VNDGSRSSSATSYLEPKYIKRSNLHVLLNARVSRLIQTSGGKKPAFRTVEFKLRAGGAIKRVTATKEVILSA
GAVGSPHILLNSGIGPTSHLRSVGVKALVDLPDVGANFADHCAVALPWLVRGADTFEQINDPARSGQLLEQW
KTNRTGPFVNTLVSQLGFFRVPDSMSRHHPAVGPNTPHYEFLIANGLVIPNPLVPRDGHFFSIVTALVSPAS
RGSIRLKSKNPFEAPLIDPAYLKRDEDKKVLRAAIKKAIEFVNAPVWSDYIVGPTGGLENVKTEADLDAFIV
ANLGTFFHPTSSNKMSAKGAHNGVVDPDLRVKNIDGVRVVDASVFPYIFSGHPQAAVYVFAERTADLIKSAY
AH
>A0A0L6WFF8|Termitomyces_sp._J132_Basidiomycota_Agaricomycetes_Agaricales
MSSYRRSFILALLACAQSNAKVFDSFEQVQHVKYDFIVVGGGTGGNVIANRLTENPKFNVLVLEAGPSNSDV
LPSEVPWLAPTMWNTAFDWNYTTVPQVALGGRPVAFPRGHILGGTSSINFMMYTRGSSDQYDHWANITKDPG
WSWKNLKKYFDKNERWVAPADHHNTTGQFDPSVHSFNGTNFVSLAGFPTPIDGRIINATHQLGGQFKFNLDY
SSGNPLGIGWLQNTVGGGQRSSSATSYLGSQFIRRPNLHVLVNAQVGRLLQTSAGHVPGFRTVEFRQHVAGP
VQRVSASKEVIISAGTIGSPQVLLNSGIGPAEHLHSVGIRSIVNLSDVGSNFVDHCAVALPWLVNSNATFEQ
IKEPEISAELLNQWTVNHTGPFVDTLTSHLGFFHINNASRQHPAVGSLTPHYEFIISNGLIIPNPLVPANGH
FFSIATALLSPASKGSIRLRSNNPYDPPLIDPAYLTNDVDKSAMRTAIRAAMKFVTAPAWSGYILAPSGGME
NITDDASLDAFIEANAGTFFHPTSSNKMTHKGANNGVVDPDGKVKHVDGIRVVDASIFPYIFSGHPQAPIYA
FAERISDLIKSSY
>A0A151VJ49|Hypsizygus_marmoreus_Basidiomycota_Agaricomycetes_Agaricales
MQFSQLFLALLGSSFSFTLGHAAAIHKNSVEVQHIKFDFIIVGGGTAGNVVANRLTENPKVNVLVIEAGPSH
EGVLNSQVPWFAANNWFSTYDWNYTTTPQIGLRGKSTILPRGYILGGSSSINFLIYTRSTIEDYDRIAKITG
DKGWSWKTLEPYFKKNEKFVRPADGHNTTGQFDPSVHGFNGINSVSLQGSSTPIDAKVISATRQLGGDFKFV
LDQNNGKPIGVGWIQTTVDGPTGRRSSSATSYLSPKFLRRPNLHVLVNAQVSRVLQTKGGNTPTFLKVEFKQ
TSPGKGFQSVMFQDDVDVFLGSKLTTLTATREIILSAGAIGSPHILLNSGIGDSKALRRVGLKPLVDLPDVG
ANLADHAAIANPFVARGNNTFEEIRKPEVTAKLLKQWKANGTGPLVNSIASLISFHRVFGNDIPKLDPAAGP
NTPHFEHLFANGLIVPNAFVPPDQHIFSVATALVSPSSRGSVTLNTSNPFDSPLIDLGLLKEESDRRMMRAA
LRHAFKFVKAPAFADYVVGPAGDLAGATTDAQLDAYMAAEAGTFFHPTGTAAMSPKGAKSGVLDPDLKVKKV
SGLRVVDASIFPHIPSGHTQASVYVIAERASDIIKSSYPH
>A0A0L6WFE9|Termitomyces_sp._J132_Basidiomycota_Agaricomycetes_Agaricales
MKPSQILLPSAFYFLAFFSSCNAAIYDDVAALKHKYDFIIVGGGTAGNVVANRLTENPKFNVLVIEAGPSHV
GVLSSEVPFFAANNWFTAFDWNYTTTPQVGLGGRSAILPRGHILGGSSSINFLMYTRSTVDDYDRIANKTGD
NGWSWKSLQPYFRKNEKFVRPADKHNNTGQFDPKVHGSNGSLSVSIQNFPTPIDSKVINASHQLGGDFNFVL
DYNDGLPLGLGWLQTTVDGPTGSRSSSATAYLTPEFLKRPNLDILVNAQVSRLLQTQEGKPLSFLTVEFKHG
LSSKLGRLTASREVIMSAGSLGTPHILLNSGIGDSQALGRIGIKPLVDLPDVGANLCDHSAIANPFVALSNN
TFENIREPNVTAQLLQQWNKTKTGPLTDTVASLISFHRVAGDDLPNPDPAAGPNTPHFEHLYANGLIVPNNF
VPPGQHVFSVATALVSPSSRGSLTINSTNPFDPPLIDPALLKEESDRKMMRAALRHAFKFVTAPAFAGYVIS
PAGDLPNATIATDAELDTYMNAEAGTFFHPTGTAAMSPKGANYGVVDPDLKVKNITGLRVVDASIFPDIPSG
HTQAAVYVIAERAADIIKESYSK
>A0A0L6WQ69|Termitomyces_sp._J132_Basidiomycota_Agaricomycetes_Agaricales
MKSLVASLALSFVLISTLPTRAAIYEKVSDLPMNSTYDFIVVGGGTAGNVVANRLTENPEFNVLVLEAGPSQ
VGVLDAEVPWFAANLFLSQFDWNYTTVPQVGLGGRTVDIPRGRILGGSSSINFMIYTRAAREDYDRWANITG
DQGWSWNSLEPYFKKSERLTPPADNHNTQCQLDPSVHGTNGLITTSLSGFPVPIDQNVLTAAEQLGGDFQFN
LDVNTGNPLGIGWLQTIVDGTTGIRGSSANGYLAPQFLQRPNLNVLVNAEVSRLIQTSNGSVPTFRGVEFRQ
NEGGQLYYLNATKEVILSAGSIGSPHIMLNSGIGPATDLKAIGVEPIVNLTDVGENFADHSVMAHPFIVNSN
NTFEKIRDPANIPGELDLWNKTHGGPLVDTIASMLGFFRVSENVTLNPDFAAGPNTPHFEHLIANGLIVPNN
LVPQNASFFSMSTSVTSPVSRGTLKLASSDPFDAPLIDPALLKEESDRIVMREAIKHVLAFTNAPIWDGFIV
APSGGLQNATTDEKIDEYISAAASTFFHPTSTLSMSAKGAKNGVVDPDLKVKDIVGLRVVDASVFPFIPTGH
TSSAVYAVAERAADIIKAEYCVSHH
>A0A0D2M7I4|Hypholoma_sublateritium_FD-334_SS-4_Basidiomycota_Agaricomycetes_Agaricales
MLAQGLSLLALSFFAVHATILGKDAVLTIESTNYDFIIVGGGTAGNVVANRLTENPQFNVLLLEAGPSDAGV
LEIQIPFLCTHTTPQTAWDWNYTTVPQPGLNGVAIAYPRGHVLGGSSSVNCLVYTRGSRADFDRYAAHTGDD
GWSWNNMLPYFKKSERFTQPSDRHNTTGQFDPTVHGFSGLNSVSLPGAATGIDDIFSAAINELGSDFAFTTD
TNTGNPLGFGWAQAVIDGPTASRSSSSTGYLAAEFLSRSNLHVLLNAQVSRIFSGSLHDSSDQSLLDAQKEI
VLSAGSINTPQILLNSGIGDNATLQGIGIDPVIHLPAVGMNLSDHPIITLSWLVNSSTTYDDFNRNTTILNE
EIIKWQTTREGPLANGIAQHIGFVRVPDNSSIFVNTVNPTSGPNSPHFEIFVSNFLLGDTPPDGSYLSISAI
MLTPGSNSRGSVSLNASLPGSPPNPFQPPIIDAGLLLSATDVPLMREAVRNILRLASAPAWRGYIMSPANSS
QPSYSASDTEIESYIRENSRSAYHVVGTASMSPEGGKVGVTNPDLTLKRVRGVRIVDASVLPYVPAGHTQAT
VYALAERASDLIKDANVE
>A0A067T3V8|Galerina_marginata_CBS_339.88_Basidiomycota_Agaricomycetes_Agaricales
MPHSSLQTATTVFLASCVYFGLVQGIVLDNPGSLRAKYDYIIVGGGTAGNVVANRLTENPAVDVLLLEAGPT
DAGVLEIEIPFLCTHTTPQTPWDWNYTTIPQPGLNGASISYPRGHVLGGTSSVNCLVYTRGSQADFDRYAKV
TGDEGWSWQNMLPYFKKSEKFTPPSDRHNTTGEFNPSVHGFNGFNSVSLPGAATVIDNRVNLAIEQLRGEFV
PNIDTNSGNPLGFGWSQAVIDGPSGTRSSSAAGYLSTSIRNRSNLHILLNAQVSRLLTTGNEKGVPIFRKAE
FRINREGPLQTVTATREVIVSAGSINTPQILLNSGIGNAGSLKSLGIPPLVDLSDVGENLSDHPIIVFSWLV
NSNETYDAFNRNSTLQSEEIQIWKTTREGVFVNGIAQHIGFVRVSDNSPIFHSSPNPSSGPNSPHFEIFVSN
FLLGNPPPTGNFLSISAIMLTPGPSARGSVKINSTNSFDVPIIDAGLLTDKTDVPLLREAVRSILRLSSAPA
WSDYIIGPADPSQPIITSSDAEIDAFLRANARSAYHVVGTSSMSPKGMKTGVVDPDLRLKKAIGVRIVDASV
LPFAPAGHTQAATYALAERAADLIKAANLVSS
>A0A067T3U0|Galerina_marginata_CBS_339.88_Basidiomycota_Agaricomycetes_Agaricales
MPRSSLKTVTTVFLASSVYFGLAQGIILNSLDSLKANYDYIIVGGGTAGNVVANRLTEDHAVKVLLLEAGAS
DTGVLEIEIPFLCTRAAPQTPWDWNYTTVPQPGLNGVSIPYPRGYVLGGTSSVNCMVYTRGSKADFDRYARV
TGDKGWSWQNMFPYFKKSEKFTPPSDGHNTTGEFNPSVHGFDGFHSVSLPGAPTVIDNRFNLALEQLHGEFI
PNLDDNSGSPLGFGWSQSGIDGPSGTRSSSAAGYLATSIRNRSNLHILLNAQVSRLLPTGNEKGVPIFRKVE
FRVDREGPLRTVTASREVIVSAGSINTPQILLNSGIGNAGRLKSLGIPSLIDLSDVGENLSDHPLTVLAWFV
NSNETYDAYYRNSTLQAEEIQTWESTREGAFVNGIAQHIGFVRVPDNSSIFHSSPNPSSGPNSPHFEIFVSN
YLLGNTPPTGNFLSISAILLTPGSSARGSVKINSTNSFDVPIIDAGLLTDKTDVPLLREAVRSILRLSSAPA
WSDYIIGPANLSQPTITSSDAEIDAFLRANTGSAYHVVGTSSMSPKGMKTGVVDPDLRLKKAIGVRIVDASV
LPFVPAGHTQAPTYAIAERAADLIKAANLVSS
>K5XEE8|Agaricus_bisporus_var._burnettii_JB137-S8_Basidiomycota_Agaricomycetes_Agaricales
MHFSVLIASALAALQACRAEIVESFHDLPSTHFDFIIIGGGTAGNVVANRLTENPKTKVLVLEAGGSPDGDL
NTIVPLFCLRATPNTSIDWNYTTVPQAGYNNRAVHYPRGRVLGGSSSVNFLAYTRGTADDWDRYARVSGDYG
WSWDHMQKYFLRNERWVEPADHHATTGQFDPTVHGFTGVNSVSLAGFHTPLEDRFITAANQSQPNSKYAFQL
DHNSGQQLGISYVQSTIKDGERSSSATSYLAPQYANRKNLYVLLHAQVSRVLNSNKNKNSRPSFDTVEFTDG
VGGPLHRMQAKKEIILSAGSVDSPHILLNSGIGDSGALEDVGVEAVHHLPSVGRNLSDHPIVTSFWLVNAKD
TDTFDLMLRNETVGKEAFELWQTNRTGPLVDTVFNTVAFVRVPPDADVFKKFPDQDPSPGPNTAHIELVPMP
GHLFAPFPDTGHYVTISAGLLQPTARGTISLRSNNPFDAPLIDPNYLSNDFDVALMREGIKIAREVLTLPAF
DGYIISPLTNSTTDDEIDEYVRDSALTFFHPVATCAMSPQNAKYGVVDPDLRLKGADGIRVVDASVLPFTPA
GHTQAPVYAVAERASDIIKCHWNI
>XP_006461686|Agaricus_bisporus_var._bisporus_H97_Basidiomycota_Agaricomycetes_Agaricales
MHFSVLIASALAALQACRAEIVESFHDLPSTHFDFIIIGGGTAGNVVANRLTENPKTKVLVLEAGGSPDGDL
NTIVPLFCLRATPNTSIDWNYTTVPQAGYNNRAVHYPRGRVLGGSSSVNFLAYTRGTADDWDRYARVSGDYG
WSWDHMQKYFLRNERWVEPADHHATTGQFDPTVHGFTGVNSVSLAGFHTPLEDRFITAANQSQPNSKYAFQL
DHNSGQQLGISYAQSTIKDGERSSSATSYLAPQYANRKNLYVLLHAQVSRVLNSNKKKNSRPSFDTVEFTDG
VGGPWHRMQAKKEIILSAGSVDSPHILLNSGIGDSGVLEKVGVEAVHHLPSVGRNLSDHPIVSNFWLVNAKD
TDTFDLMLRNETVGKETFELWQTNRTGPLVNTVFNNVAFVRVPPDADVFKKFPDQDPSPGPNTAHIELVPMP
GHLFSPYPDTGHYVTISAGLLQPTARGTISLRSNNPFDAPLIDPNYLSNDFDVALMREGIKIAREVLTLPAF
DGYIISPLTNSTTDDEIDEYVRDSALTFFHPVATCAMSPQNAKYGVVDPDLRLKGADGIRVVDASVLPFTPA
GHTQAPVYAVAERASDIIKCHWMI
>A0A137QV55|Leucoagaricus_sp._SymC.cos_Basidiomycota_Agaricomycetes_Agaricales
MRLGIFATCVLAAVWECRGEIVESFRDLHSTEFDFVIVGGGTAGNVVANRLTENPKINVLVLEAGGSPNGVQ
NISVPFYCLRATPQTPNDWNYTTVPQQGLNNRSIAFPRGHVLGGSSSVNFMAYTRGTFEDWDRYARVTKDSG
WSWNNMQKYFRRNERWMAPADHHNTIGEFNPLDHSFTGINSVSLAGFPLSLDEQVIRAAKISHDKQFFFNLD
YNSGRHLGVGHTQSTIKDGQRSSSATSYLGPQFVNRKNLHVFLRAQVARVLSSNAGKGQPSFDTVEFTNGVG
GPMERVRARKEIILSGGSIGSPHVLLNSGIGDTNALGQLGIKAVHHLPSVGQNLSDHGIVSNQWLVNATDSE
TLDLMNRNATLASEVLELWEKKRAGPLVDGIFNTVAFVRVPPNADIFQKFPHHDPSPGPNTAHIELLPMNGI
LRPPFPATGHYMTIGVALLQPTARGSVTLRSNNPFDPPLINPNFIGNDFDVALLREGVKLSQKLATLSPVFD
GYVISSLTNTTTDDEIDQFMRNSLAGFSHPVSTCAMSPKGASHGVVDPDLRLKGAKGLRVVDASVLPFTPAA
HTQASVYAVAERASDMIKSLWRI
>K5XMZ8|Agaricus_bisporus_var._burnettii_JB137-S8_Basidiomycota_Agaricomycetes_Agaricales
MLASLATLLALTSLGICAVHSSIKEVPNLNWDFVIVGGGTAGCVLANRLTEISRFNVLLIEAGPTNEGVMDS
IVPALQAGTVRSRVDWNFTVTPQQGLNGRSFPYQRGHVLGGSSSVNGLFYTRGSSSDFDRFARVTEDPGWSW
DQLQTYIKKSEKFEHPADDHDTSEQFDPNIHGFSGNVAVTLPGFIHPPVDSATLQAARQLEQDFRFNLDMNS
GSPLGIDSIQVSASKEVILSSGAINTPHILLHSGIGDQSDLETLGIPVLLHNPDVGRNLSDHPFFVTTYNVV
PGSIDLGPWANLGFNSTLQAEALDLWEKNRTGPFVALLSSDHVAWTRLPDDSPLFKEFPDSSSGPNSPHIEL
VLGAAGTVYAVGVNLVSPVSRGSLKIRSNNPFDNPLIDLGIFNSDFDLFTAREAVKTSLRFSQAPFWKDILM
DINPPFSSSMTDNEIEAVLKNVTSSALHSVSTAAMSPRNADWGVVDPDLLVKGVSGLRIVDASVMPFVPAAH
TQAPVYIIAERAADMIKAKWN
>XP_006460572|Agaricus_bisporus_var._bisporus_H97_Basidiomycota_Agaricomycetes_Agaricales
MLASLATLLALTSLGICAVHSSIKEVPDLNWDFVIVGGGTAGCVLANRLTETSRFNVLLIEAGPTNEGVMDS
IVPALQAGTVRSRVDWNFTVTPQQGLNGRSFPYQRGHVLGGSSSVNGLFYTRGSSSDFDRFARVTEDPGWSW
DQLQTYIKKSEKFEHPADDHDTSKQFDPNIHGFSGNVAVSLPGFIHPPVDSATLQAARQLEQEFQFNLDMNS
GSPLGIDSIQVSASKEVILSSGAINTPHILLHSGIGDQGDLETLGIPVLLHNPDVGRNLSDHPFFVTTYNVV
PGSIDLGPWANLGFNSTLQAEALDLWEKNRTGPFVALLSSDHVAWTRLPDDSPLFKEFPDSSSGPNSPHIEL
VLGAAGTVYAVGVNLVSPVSRGSLKIRSNNPFDDPLIDLGIFNSDFDLFTAREAVKTSLRFSQAPFWKDILM
DINPPFSSSMTDNEIEAVLKNVTSSALHSVSTAAMSPRNADWGVVDPDLLVKGVAGLRIVDASVMPFVPAAH
TQAPVYIIAERAADMIKAKWI
>A0A137QB67|Leucoagaricus_sp._SymC.cos_Basidiomycota_Agaricomycetes_Agaricales
MFRGEGEDVHQNEARLNPAVNDEYNSYRAITDVPEIDWDFIIVGGGTAGSVLANRLSENPSFNVLVIEAGPT
NEGVIDSIVPGLQAGTAHSQVDWNFTTTPQKGLNGRSITYQRGHVLGGSSSVNAMFYTRGCSSDFDRYARVS
GDPGWGWEKLQQYVRKSERFENPADNHDTSGQFDPGVHSFTGRVGVTLPGLLHPPVDSATLHAGTELGGDFR
FNLDMNSGRPLGLGWLQSTIGHDGTRSSAATSYLDADTMARKNLHIVTDTRVTRVLQSKGSPSEGLIIRSVE
IRPQGTENNVVLTAKKEVILSAGSIMTPHILLHSGIGGRGDLKALGIPVLLHNPSVGQNLSDHPFFTATFGL
VPNSIDLGPWSNIDPALQTQAIELWKNNRTGPDVALLASDHVAWLRLPDNSPLFKQFSDPSSGPDAPHIEMV
LGGSVGEYTIGVNIVSPASRGSLRIQSSNPFDAPLIDLGIFNSDFDLFTAREAVKRTMGFAKAPVWRNIITD
ILAPFSGTMSDAEIEAVLRNMTKTALHGISTAAMSPRNATWGVVDPDLLVKGVSGLRIVDASIMPYVPAAHT
QTPVYMIAERAADLIKEAWK
>K5VPP0|Agaricus_bisporus_var._burnettii_JB137-S8_Basidiomycota_Agaricomycetes_Agaricales
MLGFIILAFFSSFVECAIWNSLNDVPNINRRNWDFIIAGGGTAGSVLASRLSENPKFNVLVLEAGPTNEDAL
MSIVPGLQGKLARTQYDWNYTTVQMPGYNNRSINYQRGHILGGSSSVNGMVFTRGAASDYDRWARVTGDPGW
SWDSLQPYIKRQERFQPPVDDHNTTGQFDPSVHSLTGMVPISISGFQHPTVDSITLQATKELGGEFKFNLDM
NSGSPLGIGWLQTTIGHDGTRSSAATSYLPPRIQSRKNLDIVLNTIVTRVLPEKSGDPSSRNTIRTVELCPR
DDPSAMTVLTASKEVILSAGSIGSPHILLSSGIGDVNDLNALEIPVILNNPSVGRNMTDHPSLNNVSFGLRE
PIDLGPWANLDADPDLQAQALELWQKNKTGPFTALVKYDHFGWIRVPDILLEEFEDPSSGPEAGHTELLIGS
PSGKFYDIRLRVSTPASRGSISLRSSNPLDAPIIDPNFLSHPFDIVAMREGIRAAQRFVASPAFSENGVTGL
LPPWNGAVSDSEIEEVIRDIAVTAWHPIGTAAMSPENADWGVVDPDLRVKGVDGLRIIDASIMPHIPCAHTQ
TPVYLIAERASDLIKEAWG
>XP_006463660|Agaricus_bisporus_var._bisporus_H97_Basidiomycota_Agaricomycetes_Agaricales
MLGFIILAFFSSFVECATWNSLNDVPNINRRNWDFIIAGGGTAGSVLASRLSENSKFNVLVLEAGPTNEDAL
MSMVPGLQGKLARTQYDWNYTTVQMPGYNNRSINYQRGHILGGSSSVNGMVFTRGAASDYDRWARVTGDPGW
SWDSLQPYIKRQERFQPPVDDHNTTGQFDPSVHSLTGMVPISISGFQHPTVDSITLQATKELGGEFKFNLDM
NSGSPLGIGWLQTTIGHDGTRSSAATSYLPPHIQSRKNLDIVLNTIVTRVLPEKSGDPSSRNTIRTVELCPR
DDPSAMTVLTASKEVILSAGSIGSPHILLSSGIGDVNDLNALEIPVILNNPSVGRNMTDHPSLNNVSFGLSE
PIDLGPWANLDADPDLQAQALELWQKNKTGPFTALVKYDHFGWIRVPDILLEEFEDPSSGPEAGHTELLIGS
PSGKFYDIRLRVSTPASRGSISLRSSNPLDAPIIDPNFLSHPFDIVAMREGIRAAQRFVASPAFSENGVTGL
LPPWNGAVSDSEIEEVIRDIAVTAWHPIGTAAMSPENADWGVVDPDLRVKGVDGLRIIDASIMPHIPCAHTQ
TPVYLIAERASDLIKEAWS
>A0A137QB46|Leucoagaricus_sp._SymC.cos_Basidiomycota_Agaricomycetes_Agaricales
MFIGITLVLALSSLTRGAIHNSVNEVPKISWDFIVVGGGTAGSVIASRLTENPKFNVLLIEAGPTNEGAELS
IVPGLQSKLALTAYDWNYTTVNLPGYNNRSIDYQRGHILGGSSSVNGMVFTRGAASDYDRWAKVTGDPGWSW
GKLQPYIKRHERFQPPVDNHNITGQYDPAVHSLTGMTPTSISGFQHPIVDPFTLGVTQQLGGEFKFNLDMNS
GTPLGISWLQATIGHDATRSSAATAYLTPQIQARKNLHIVLNTIVTRVLRTPRTANTSDLPLRTVEIHSSNG
QPVTVTATKEVILSAGSIGSPRILMSSGIGDQNELKALGIPIILHNPSVGRNLSDHPSLNNVTFGLTKPIDV
GPWANVDLDPELQDQALALWRANRTGPFVALVRVDHLGWVRVPDSIFENNTLQDTSSGPTAAHIEMLLGAPT
GTYWDARLRLSSPGSRGFITLRSSNPLDPPVINPNYFTHPFDIIGMREGIKAARRFVSAPILKDNIIGMNAP
WANASTDAEIDQVIRENAVTAWHPIGTAAMSPVNASWGVVDPDLKVKNAEGLRVIDASIMPYIPCAHTQTAV
YFIAERAADLVKATWE
>A0A137QBA0|Leucoagaricus_sp._SymC.cos_Basidiomycota_Agaricomycetes_Agaricales
MLKNLALILVLSSLGLCATYSSINDVPKHHWDFIIVGGGTAGSVLAGRLTEDPRFNVLVIEAGPNNEKVLDS
LVPGLQGRLPHSPYDWNFTTVPVKGLNGRSVDYPRGHLLGGSSAINGMVYTRGAASDYDRWAKVTGDPGWGW
NRLQPYLKKQEKFEQPSDNHSIAGEFDPAVHSLTGTLPVSIPGFPHPSSDAVTLKVTEQLGGEFKFNLDWNS
GHPLGIGWLQATIGHDGTRSTAATAYLNTHVRARKNLHVVTDTRVTRVLPTTGAKGLNIRTVEVRSSASSGP
VLLTASKEVILSAGAVGTPHILLNSGIGDQEDLKILNISVVLHNPSVGRNLSDHTVFGISFGLEPNAIDEGP
WANLFIDPELQAQALELWQTNRTGPYVALVPVDHIGFVRVPKDSPIFDQFEDTSSGPDAVHIEMVLGAIAGS
YNAGISMISPASRGTLKLQSNNPFDDPLIDPNFYDSEVDILIAREGVKAVFRYAEAPAMKNITTGVLGPLAN
ITSEEDIDNIVRDGSMSAWHPIGTASTSPIHADWGVVDPDLLVKKVSGLRIIDASIMPYVPCAHTQTAVYLI
AERASDLVKEAWK
>A0A137QB65|Leucoagaricus_sp._SymC.cos_Basidiomycota_Agaricomycetes_Agaricales
MIFQSIIVVALASVGLSATYDNVANIPDLDWDFIIVGGGTAGSVLASRLTENPQFNVLVLEAGPTNKNVTNS
VVPGLESHLANSRYDWNYTTVPLAGLNNRSVPLQRGHILGGSSSVNGMVYTRGSSSDYDRFAAVAGDEGWSW
DNIQKYFRKHERFQEPVDNHNITGQYDPAVHSTNGRVPVTLPGFLHPAVDNVTIQASLELGGDFRYNADMNS
GTPLGLGWLQSTIGHDGTRSSAATTYLDDKTRTRQNLHIVTDTRVTRVLKTNGTKGLDIRTVEIRNSETAKP
VLVTASKEVILSGGTIGSPLILMHSGIANADKLIEFGITPVLNNTSVGKNLTDHPLFGIILTADPDLQAKAL
ELWNTNRTGPYVQLTAIDHLAWTRLPSNITDTLGDPSSGSNSAHFEFILGVKVVAAPGIWVMFAVLVSPTSR
GLLSISSNNPFDQPMIDLGFYTNDFDLIAAREAIKSAITFSNAPAFKNIITGLIGPLANASTEAEINDIIRN
TTISSLHPVGTASMSPKDADWGVVDPDLRVKHITGLRIVDASVMPFVPCAHTQVATYVIAERGAGLIRSAWD
GTGIRAWYKMTSFVCSTFIGKALVCKMIPKFKLVVVATFFSVGLSATYDNVANIPDLDWDFIIVGGGTAGSV
LASRLTENPQFNVLLLEAGPTNKNATDSIIPGLQSHLANTRYDWNYTTVAQTGLNNRSVPMQRGHILGGSSS
VNGMIYTRGSSSDYNRFAAITGDEGWSWNNIQQYLRKHEKFEDPVDNHNISGEYEPAVHSTTGRVPVTLPGF
LHPAVDNATIQASQELGGGFQYNVDMNSGTPLGLGWPQSTIGHDGTRSSAATTYLDGETRARRNLHIVTDTR
VTRVLKTNGTEGLDIRTVEVQNSETAGPVHLTASKEVILSGGSIGSALILMHSGIANADKLIEFGITPVLNN
TSVGKNLTDHPIFSVMFELAPDSIDLGPWANLSADPDLQTKALELWNTNRTGPYVQLTAFDHLAWTRLPSNI
TDTLGDPSSGSNSAYLEFVVGATPGAWVMFVLLVSPASRGILSISSNNPFDQPMIDPGFYTHDFDLLAARKA
IKSAVTWANVPAFKNIIAGLTGPLANASTEEEINNILKNITDSGLHPVGTASMSPQGADWGVVDPDLKAKHI
TGPRIVDASVMPFVPCAHTQVATYVIAERGADLIRSVWE
>A0A151VH77|Hypsizygus_marmoreus_Basidiomycota_Agaricomycetes_Agaricales
MALLTLVVLLALFQFAQVHPAVAAVYGRLADLPSRTFDFVIVGAGAAGNVLANRLTEHANFNVLVLEAGGSN
QDEVLTMVPFFCTRLSNTIYDWNYTTTPQPGLMGRSIAFPRGHVLGGSTSINGMFYSRGSFEDYDRYAKIAE
DAAWSWKSIQRYNRRNEMFFPPADHHDTTGQYDPSFHSARGINSVSLPGYPQSINHRIIQTTQDLSEFSFNR
DMNSGNSLGLGLIDFCRVMSVSHSTAGWLQATIKGGRRSSSATSYLGPKFISRPNLHVLMNARVTRVLAMHH
DRAFQTVEFLQGQQEQTQLVHAQKEVILSAGTIGTPHILLNSGIGDRSELSTLGIPSTHHLPDVGKNLTDHP
RLASNWFVRGNERTFDNINQNVTLATELLDQWEETQTGPLVDTFASHLFFARLPPNFSRLEHTNDPAAGPNS
PHYELGFSNGFVGLIPSTGTFIGITTRVVSPTSRGSVKLKSNNPLDFPLIDPGLLATEFDISTMREAVKSAW
RFLRAPAWKGYVLEPYGALANATTDALLDDYIRSLTGTSAHCVGTAGMSARSAAHGVVDPDFKVKGLDGLRI
VDASVLPFVPSAHTQAPVYIFAERAADVIKAAWR
>A0A0L6WVE4|Termitomyces_sp._J132_Basidiomycota_Agaricomycetes_Agaricales
MLVYFIGLVVYCSLFHIWLVLGVLYEHFEDLPSAIYDFVIVGAGAAGSVLANRLSEIPDFSVLLLEAGGSNK
DALLTQVPFFCTRLSHTEYDWNHTTTLQIGLNGRSIPFARGHVLGGSTSINGMFYTRGSSEDFNRYAEVTRD
PGWSWTSIQPYIRKNEKFIAPADHHNTTGQFEPSIHGFHGNNLVSLPGFPQAIDSRVIQTTRDSEEFSFNQD
MNSGNLLGLGWSQATIGGGSRSSSATAYLNAEFSARKNLHILVNTRVTRVLSSPCDGTFRTVEFVQSQGLDW
VVSARKELILSAGTIGSPQILMNSGIGARNELEELGIPTLHDLPAVGKNLTDHPRLASNWVVHGHKTYDLIN
QNSSFSDRLLQFWSSTKKGPLVDTFASQLFFARLPSSKLINEDPASGSSSPHYELGFSNGFVGETPPVGNFI
GITTRVVSPTSRGSVKLQSSNPLDSPLIDPGFLQTEFDILTMREAVKSAMRFLEAPAWKDYVLHPFGALANA
INDSLLDSYIRNSTGTSSHCTGTNGMSAKDSTYGVVDPDFRIKGLSGIRIVDASVLPFVPSAHTQAPVYIFA
ERAADLIKEAWYIE
>A0A067NYJ2|Pleurotus_ostreatus_PC15_Basidiomycota_Agaricomycetes_Agaricales
MLLSISSLLALLLPTVLGAIYESASELPSHNFDFIVVGGGTAGNVIANRLTENPRFSVLVLEAGPSYVGTLA
LIVPGLETNNLPLPNPHNWNFSTVPQAGLNGHTVNYIRGFILGGSSAVNAMYYTRGPADDFDKYANLTGDQG
WSWNNLQTYIQKNERWLEPTDPLTAKDRFDSRFHSSTGMNFVSLNKLVHTTDSRMIQTTKDFPEDFPFNLDY
NSGNPLGVGWLQATIGNGVRSSSATSYLAPEYTARKNLHVLVHAHVTRIREGISRSKRFSTVEFMSQSGDGP
TVRVTASKEIVLSAGAFGTPQLLMLSGIGDTQELRALGIDTVHHLPSVGKNMSDHPKLGSLWSVNSTLTDEE
FFRNETLFQEVYEQWNRSRSGLLADAGATHLGFFRLPTNSSIFSSVEDPASGPTAPHTEMVFMVIATLDGVR
PPLASGNFFSIGTAVVSPTSRGWLRLKSANPFDPPLINPAFLDTGFDVFAMRSAVKLAKRILASPAWAGWII
GPAGALADANTDEELDEYARNNTGTTCHAVGTAAMSAVDASFGVVNPDLRVKGVDGLRIVDASIFPFVPGAH
TQAPTYIIAERAADMIKEFWA
>A0A067NY08|Pleurotus_ostreatus_PC15_Basidiomycota_Agaricomycetes_Agaricales
MLTFIVTISLGACLCLLAFLPTPARAAIYENISELPGRRFDFVVVGGGTAGNVVANRLTEDPRFSVLVLEAG
PSNVGVLDSEVPGFYGNLFSPGPYNWNYTTVPQEGLNGKSMGYIRGFMLGGTSSLNAMFYTRGPADDFDKFA
KVTGDQGWSWNNVQPFIRKNERWTEPTDHHKTRTQFNPRFHSFTGINAVSLSGFRHSYNDRVIQTTKELPGE
FPFTLDYNSGNPLGVGWLQATIKSGVRSSSATSYLAPKYVKRKNLHVLVNARVTRVREGKHSKVFDTVEFMS
QSDGPVVSVTASKEIILSAGVFGTPQLLMLSGIGDTNELHALGIRTTHHIPSVGKNMSDHPGLFSSWSVNAT
KSTDEDLLRNATLFAKAFKQWNRTHSGILGDPTVTHLGWFRLPNDSSIFSEVSDPASGSTAPHVEMMFMNGM
RPPLPMGNFLSIGLAVVTPTSRGWLRLNSTNPFNQPLINPGFFTSDFDVFAMRSVVKMAKRFVGAAAWSGWV
TGPAGDLAQANSDEEIDEYVRRNSGSTCHAVGTAAMSAVDAPFGVVNPDLRVKGVRGLRVVDASVFPFIPAA
HPQVPIYIVAERASDLIKDIWA
>A0A0W0FWW1|Moniliophthora_roreri_Basidiomycota_Agaricomycetes_Agaricales
MTGGLMMAEKVAVLNSEREQLRHQNHYLQVMPLSDRNHTPYQAIDLMIVLVSIILTFVGHCLAAVYERLDDL
PSRQFDFIVIGGGTAGNVVANRLTENPRHSVLVLEAGGSNEGILAAMIPAFGATMSGTALDWNFIAEIGPNN
RTGPYSRGFVLGGSSTTNWMAYTRGSSEDWDRYASVTDDSGWDWASMQKYIRRNEQFVPPSDRHNTSGQFNP
AVHGFQGVNAVSLSGFTHEMERRVIKTSMTMGGEFSYNVDMNSGDHLGVGWAQSTILNGTRSSSATSYLGPS
FIGRPNLHVLLHAHVTRIVQSGQRKLSFHDVQLTQDNGETFHTLTASKEIILSAGTIGTPHILLNSGIGNSQ
TLASLGIKPVHHLPSVGQNLTEQPASGISWLVNTTDTSESIFQNATLAQELTRQWNETRTGPLVDPIILAFG
WLRVPSNDPIFKRSVDPAAGRKTAHYEMIFINGLPGPAFPNQHTIFTGTIVASPASRGSVSLRSTNPLDNPR
INLNLLSAEFDTVAMRHALRSVQKFMSSSVWNGFLIRPTFNATSDEELDQYIRNSVGGAVHPVGTAAMSARG
SGWGVLDPDLLVKGIRGVRVVDASALPFVPAAHTQAPVYMLAERAADLIKNDW
>PBK59033|Armillaria_solidipes_Basidiomycota_Agaricomycetes_Agaricales
MVLSILALLILCHIVVGAIYESFDELPNRDFHYIIIGGGTAGNVLANRLTEDPHISVLVLEAGQSTADVLLS
QVPFFSSRLGGSPLDWNFTTTEQPGLNGRAIHFSRGFGLGGSSAINGMSYMRGSSQDYDRYARISGDPIWGW
DALQLYMRKNERFVAPADHHNITGQFNPAVHGFKGVTYVSLPGYPRATDERVLQTTAELPREFPFNLDYNSG
YQLGVGWAPLTVGNGTRSSSQTSYLGPKYIDRPNLHVLVHAHVTRILDTKNISKRPTFNAVEFTQDSGATKH
VLAPKSLKEIILSAGSIGTPHILLHSGIGSNTELAALGIVSTHHLPDVGKNLSDQVLWNIPFTVNDTNTIEN
IYYRNVTFQEEALAEWKSNRMGFLTVGIANQRGFLRIPESAGILDEEPCAGNETAHYELSFVNGINSNPPPE
VGNFFVIAPAVLCPLSRGSVTINSTNPLDPPVINPNYLVHVQDLAIMKYAMESAKEFVTAAAWKGYVLSIAT
NTTDQDIRNGASNLNHPVGTANMSPAGADWGVVDPDLKMKGASGVRIIDASVLPFVPAAHIQAAVYIFAERA
ADLIKASAGM
>PBK94153|Armillaria_gallica_Basidiomycota_Agaricomycetes_Agaricales
MALSILALLILCHIVVGAIYESYDELPTRHFHYIIIGGGTAGNVLANRLTEEPHISVLVLEAGESTADVLLS
QVPFFSSRLGGSPLDWNFTTTQQPGLNGRAIPFTRGFGLGGSSAINGMSYMRGSSEDYDRYARVSGNPIWGW
DALQPYIRRNERFVPPADHHNITGQFDPAVHGFKGVTYVSLPGYPRATDERVLQTTAELPSEFPFNLDYNSG
YQLGIGWAPLTVGNGTRSNSQTSYLGPKYIERPNMHVLVHARVTRILDTKSISNQPTFNAVEFTQDSGATKH
ILAPQCLKEIIFSAGSIGTPHILLHSGIGSSTELAALGIVSSHHLPDVGKNLSDQVLWNIPFTVNDTDTIEN
IYYRNVTFQKEALAEWKENRTGFLTVGIANQRGFLRIPEDIGILDGEPCAGNETAHYELSFVNGINSNPPPK
VGNFFVIAPAVLCPLSRGSVTINSTNPLDPPVINPNYLAHAQDFAIMKYAVESAKEFVTAAAWTGYVLSIAT
NTTDQDIRNGASNLNHPVGTASMSPAGASWGVVDPDLKMKGAGGVRIVDASVLPFVPAAHIQAAVYIFAERA
ADLIKVSAGM
>PBK63513|Armillaria_solidipes_Basidiomycota_Agaricomycetes_Agaricales
MLPFVLAFLVFCPFTLCAIYESYDSLPKKDFHYIIVGGGTAGNVLANRLTEDLNTSVLVLEAGKSTTDVLLS
QVPFFSSRVGGTSLDWNFTTTKQAGLNQRSIAYPRGFGLGGSSAINAMFYARGSSQDYDRYARISGDPGWGW
DALQPYIRKNEHFVAPADHHNTTGQFNPAVHGLNGVNFVSLPEYPRTTDERVIQATMDLAVEFPFNLDYNSG
HQLGIGWAPVTVGNGTRSSSQTSYLGPEYIRRPNLHVLTDARVTRILDIKRINQSPSFDAVEFTQDTGATKH
ILKPLKEIILSAGSIGTPHILLHSGIGDRTELAAVGIESTLHLPDVGKNLSDHVLWDIPFKVNDTNTIDNIY
YKNTTFQAEALAEWQANRTGFLTAAAANQLGFLRIPGTANILNGEPSAGNETAHYELAFLNGLVQGSPEAGN
YFDVIPAVLCPLSRGNVTVNSSNPLDPPLIDPNYFSHPQDLAIMKYAIESVKRFVNATVWDGYILEIATNTT
DDDIRSRASSVYHAVGTASMSPVGADWGVVNPDLRLKHATGVRIVDASVLPFVPAGHTQAPVYAFAERAADL
IKASWVESNR
>SJL02714|Armillaria_ostoyae_Basidiomycota_Agaricomycetes_Agaricales
MLPFVLAFLVFCPFTLCAIYESYDSLPKKDFHYIIVGGGTAGNVLANRLTEDLNTSVLVLEAGKSTADVLLS
QVPFFSSRVRGTPLDWNFTTTKQPGLNQRSIAYPRGFGLGGSSAINAMFYTRGSSQDYDRYARISGDPGWGW
DALQPYIRKNEHFVAPADHHNTTGQFNPAVHGLNGVNSVSLPEYPRTTDEHVIQATMDLAVEFPFNLDYNSG
HQLGIGWAPVTVGNGTRSSSQTSYLGPEYIRRPNLHVLTDTRVTRILDIKRINQSPSFDAVEFTQDTGATKH
ILKPLKEIILSAGSIGTPHILLHSGIGDRTELAAVGIESTLHLPDVGKNLSDHVLWDIPFKVNDTHTIDSIY
YKNTTFQAEALAEWQANRTGFLTAGAANQLGFLRIPGAANVLNGEPSAGNETAHYELAFLNGLVQGSPEAGN
YFDVIPAVLCPLSRGNVTVNSSNPLDPPLIDPNYFSHPQDLAVMKYAIESVKRFVNATVWDGYILEIATNTT
DDDIRSRASSVYHAVGTASMSPVGADWGVVDPDLRMKHATGVRIVDASVLPFVPAGHTQAPVYAFAERAADL
IKASWVESNR
>PBK94035|Armillaria_gallica_Basidiomycota_Agaricomycetes_Agaricales
MLPFVLAFLVFCPIALCAIYESYDSLPKKDFHYIIVGGGTAGNVLANRLTEDLNTSVLVLEAGKSTADVLLS
QVPFFSSSVRGTSLDWNFTTTKQPGLNQRSIAYPRGFGLGGSSAINSMFYTRGSSQDYDRYARISGDPGWGW
DALQPYIRKNERFVAPADHHNTTGQFNPVVHGLNGVNSVSLPGYPRATDERVIEATMDLAVEFPFNLDYNSG
HQLGIGWTPLTVGNGTRSSSQTSYLGPKYIRRPNLHVLTDARVTRILDTKRVSQSPSFDAVEFTQDAGTTKH
ILKPLKEVILSAGSIGTPHILLHSGIGDRTELAAVGIESTLHLPDVGKNLSDHVLWDIPFKVNDTNTIDNIY
YKNTTFQVEALAEWQANRTGFLTAGAANQLGFLRIPGTANVLNGEPSAGNETAHYELAFLNGLARASPGAGN
YFDVIPVVLCPLSRGDVTVNSSNPLDPPLIDPNYFSHPQDLAIMKYAIESVKRFVNATVWDGYILGIATNTT
DDDIRSGASSVYHPVGTASMSPVGADWGVVDPDLKIKHATGVRIVDASVLPFVPAGHTQAPVYAFAERAADL
IKASWV
>PBK94038|Armillaria_gallica_Basidiomycota_Agaricomycetes_Agaricales
MLPFVLAFLVFCPIALCVIYESYDSLPKKDFHYIIVGGGTAGNVLANRLTEDLNTSVLVLEAGKSTADVLLS
QVPFFSSRVRGTSLDWNFTTTKQPGLNQRSITYPRGFGLGGSSAINGMFYTRGSSQDYDRYARISGDPGWGW
DALQPYIQKNERFVTPADHHDTTGQFEPTVHGFNGVTSVSLPGYPRPTDKRVIEATANLPVEFPFNLDYNSG
HQLGIGWAPMTVGNGTRSSSQTSYLGPMFINRPNLHVLIHAHVTRILPSNNTNTTLGAVEFTQDAGATKHIL
APPLLKEIILSAGVIGTPHILLHSGIGDSIELAHLGIPSTLNLSDVGKNLSDHVRWDIPFTINDTKAIENVY
FRNATFQRDSLAEWQSNRTGFLTTGILNQLGFLRIPNNVSVWREEPSAGNETAHYELAFVNGVTSDPPPETG
NFFVIVPSVLCPRSRGSIRINSTNPLDPPLIDPNYFSHPQDLDILKYAIESVKRFVNATVWDGYILEIATNT
TEDDIKNRAASAYHPVGTASMSPVGADWGVVDPDLRMKGAEGVRIVDASVLPFVPAGHTQAPVYAFAERAAD
LIKVTSSRVESLNRQ
>PBK61218|Armillaria_solidipes_Basidiomycota_Agaricomycetes_Agaricales
MDLFLLSIFILCSTSALGGIYETLEELPTLDFEFIIIGGGTAGNVLANRLTEDPDISVLVLEAGGSTEDVLL
SQVPFFCPQVTPNTPLDWNFTTTEQPGLNGRSISYPRGYGLGGSSAVNYMLYTRGSSQDYDRYAQISGDPGW
GWEALQPYFQKNERFVAPADHHNTSGEFDPAVHSFDGVNSVSLPGYPRGTDGRVIQATKELPDEFPFNLDYN
SGYHLGIGWTPSTIGKGTRSSSQTSYLGPEYVGRPNLHVLIRAYVTRILPSDTTSISALPTFKSVEFTQDGG
VHILAPSNLKEIILSAGSIGSPHILLNSGIGPRTELAALGMQPVLHLPDVGKNLTDHPTYVITFFVNSTDTI
ENVYFRNTTFQSEVLAEWQANRTGFLSGGVDNQIGFLRIPHDVGVVEGEPCAGNETAHYELIFSDGLTREPI
PDTGDYFSVTTVVLCPLSRGSVTINSTDPLEPPLINPNYFSHQQDVATMQYAITSAQKFLTAPVWEDYILGI
ATNTTEDDIRDGVRSIYHPIGTASMSPPGADWGVVDPDLKLKGANGVRVVDASVLVSSFGWVSSSTRLKVFL
PLPFLPSAHTQVPVYVIAERAADLIRAGYTLRVKLQR
>SJL13202|Armillaria_ostoyae_Basidiomycota_Agaricomycetes_Agaricales
MDLFLLSIFTLCSTSALGAIYETLEELPTLDFEFIIIGGGTAGNVLANRLTEDPNISVLVLEAGGSTEDVLL
SQVPFFCPQVTPNTPLDWNFTTTEQPGLNGRSISYPRGYGLGGSSAVNYMLYTRGSSQDYDRYAQISGDPGW
GWEALLPYFQKNERFVAPADHHNTSGEFDPAVHGFDGVNSVSLPGYPRGTDGRVIQATKELPDEFPFNLDYN
SGYHLGIGWTPSTIGKGTRSSSQTSYLGPEYVGRPNLHVLIRAYVTRILPSDTTSISAFPTFKSVEFTQDGG
VHILAPSNLKEIILSAGSIGSPHILLNSGIGPRTELAALEIQPVLHLPDVGKNLTDHPRYVTTFFVNSTDTI
ENVYFRNTTFQSEVLAEWQANRTGFLSGGVDNQIGFLRIPHDAGVVEGEPCAGNETAHYELIFSNGITREPI
PDTGNYFTVTTVVLCPLSRGSLTINSTDPLEPPLINPNYFSHQQDVATMQYAIISAQKFLTAPVWEDYILGI
ATNTTEDDIRDGVRSIYHPIGTASMSPPGADWGVVDPDLKLKGANGVRVVDASVLPFLPAAHTQVAVYAIAE
RAADLIRAGYTLRVKLQR
>PBK61223|Armillaria_solidipes_Basidiomycota_Agaricomycetes_Agaricales
MSLKAFKSLWTQTVLNRWLMGLFSLSLLIICSTSALGAIYETFEELPTLDFDFIVIGGGTAGNVVANRLTED
SDISVLVLEAGGSTEDVLLAQVPFFCPEASPATPLDWNFTTTEQPGLNGRSISYPRGYGLGGSSAINYLLYT
RGSSQDYDRYAQISGDPGWGWEALLPYFQKNERFVAPADHHNTSGEFDPAVHGFDGVTSVSLPGYPRGTDGL
VIQATEELPDEFPFNLDYNSGYQLGIGWAPSTVGNGTRSSSETSYLGPAYVSRPNLHVLIHAHVTRILSSNT
TSTSVKPTFDSVEFTQDDGATMQILAPSNLTEIILSAGSIGSPHILLNSGIGDRSELTALGIQPVLHLPDVG
KNLADHPRGFLSGGVGNQAGFLRIPDDAAVVDGEPCAGNETAHYEFIFSNGLIRGPVPDTGNYFSVTTVVLC
PLSRGNLTINSTDPLEPPLINPNYFSHQQDVASMQYAITSAQKFVTAPVWEDYILGIATNTTEDDIRDSTGS
IFHPIGTASMSPAGADWGVVDPDLKLKGADGVRVVDASVLPFLPAGHTQVPVYAIAERAADLIRAA
>PBK61224|Armillaria_solidipes_Basidiomycota_Agaricomycetes_Agaricales
MGFSLILLLALCSSVLGAIYERFDKLPTLDFDFIIIGGGTAGNVLANRLTEDSNISVLVLEAGGSTADALLT
QVPFFSPDISSGTAWDWNFTTTEQTGLLGRSISYPRGFGLGGSSAVNYMLYTRGSSQDYDRYAQISGDPGWG
WEALQPYMRKNERFVAPSDHHNTSGQFDPTAHGFDGINAVSLPGYPRATDDSVIQATTDFPSQFPFNQDHNS
GYELGIGWAQYTIGNGTRSSSQTSYLGTAYIGRPNLHVLIHAHVTRILQSNEKSNGRPTFDTVEFTQNVGAT
THTLAPSSLQEIIFSAGSIGTPHILLHSGIGDKTELKALGIKPTLHLPDVGKNLTDHPRSSVSFFVNSTRTM
ENIYFRNATFQAEALAEWNARRTGFLTGGIANQLGFFRIPDNAGVLDGEPSAGNETAHYELAFTNGLFSEPV
PETGNYFAVSTIVVCPLSRGEVTINSTNPLDSPLINPNYLSHSQDLAVMQYAIASAKKFAAASVWKDYILEI
TADITEDDDVRNSVGSIYHPVGTASMSPEGADWGVVDPDLKLKGANGVRIVDASVLPFIPAAHTQAAVYIIA
ERAADLIKAS
>SJL13196|Armillaria_ostoyae_Basidiomycota_Agaricomycetes_Agaricales
MSLKAFKSLWTQAVLNRWLMGLFFLSLLILCSTSALGAIYETFEELPTLDFDFIIIGGLCGTAGNVVANRLT
EDSDISVLVLEAGGSTEDVLLAQVPFFCPEASPATPLDWNFTTTEQPGLNGRSISYPRGYGLGGSSAINYLL
YTRGSSQDYDRYAQISGDPGWGWEALQPYFQKNERFVAPADHHNTSGEFNPAVHGFDGVTSVSLPGYPRGTD
GLVIQATDELPDEFPFNLDYNSGYQLGIGWAPSTVGNGTRSSSETSYLGPAYVSRPNLHVLIHAHVTRILSS
NTTSISVKPTFDSVEFTQDDGVTTRILAPSNLTEIILSAGSIGSPHILLNSGIGDSSELTALGIQPVLHLPD
VGKNLTDHPRFAVNFFVNSTDTLENIYFRNATFQSEALEEWQANRTGFLSGGVGNQVGFLRIPDDAAVVEGE
PCAGDEAAHYELIFSNGLIRGPVPDTGNYFSVTTVVLCPLSRGNLTINSTDPLEPPLINPNYFSHQQDVASM
QYAITSAQKFVTAPVWEDYILGIATNITEDDIRDSTGSIFHPIGTASMSPADADWGVVDPDLKLKGADGVRV
VDASVLVRDAFKRPSIILGFSSFIAMGFSLILLLALCSSVLGAIYERFDKLPTLDFDFIIIGGGTAGNVLAN
RLTEDSNISVLVLEAGGSTADALLTQVPFFSPDISSGTAWDWNFTTTEQTGLLGRSISFPRGFGLGGSSAVN
YMLYTRGSSQDYDRYAQISGDPGWGWEALQPYMRKASLSNERFVAPSDHHNTSGQFDPTAHGFDGINAVSLP
GYPRATDDSVIQATTDFPRQFPFNQDHNSGYELGIGWAQYTIGNGTRSSSQTSYLGTAYIGRPNLHVLIHAH
VTRVLQSNKKSDGQPTFDTVEFTQNAGATTHTLAPSSLQEIIFSAGSIGTPHILLHSGIGDKTELKALGIKP
TLHLPDVGKNLTDHPRSSVSFFVNSTRTMENIYFRNATFQAEALAEWKAHRTGFLTGGIANQLGFFRIPDNA
DVLDGEPSAGNETAHYELAFTNGLFSEPVPETGNYFAVSTIVVCPLSRGEVTINSTNPLDSPLINPNYLSHS
QDLAVMQYAIASAKKFAAASVWKDYILEITADITEDDDVRNSVGSIYHPVGTASMSPEGADWGVVDPDLKLK
GANGVRIVDASVLPFIPAAHTQAAVYIIAERAADLIKAS
>PBK61229|Armillaria_solidipes_Basidiomycota_Agaricomycetes_Agaricales
MATIFFTLLTLCSSALGAIYERFEDLPTRNFDFIIVGGGTAGNVLANRLTENVHVSVLVLEAGGSTADVLLS
EVPFFCIGATPGTPLDWNFTTTEQPGLNGRSIPFPRGFGLGGSSAVNYMFYTRGSSQDYDRYAQISGDPGWG
WEALQPYIRKNERIVPPSDHHNTTGQFDPAVHSFNGINSVSLPGVPRATDGRVIQTTSELPDEFPFNLDYNS
GYHLGIGWSPYTVGNGTRSSSQTSYLGARYIGRPNLHVLTHTHVTRILQSKTKDTNGPPTFNAVEFTQDAGA
SLHTLAPVHLKEIILSAGAIGTPTILLHSGIGDDTELTALGITPRLHLPDVGKNLTDHPLYTGLSFFVNDTD
TIENIYYRNATFQAETLVEWQANRTGFLSSGIANQAGFLRVPEEAGILDGDPCAGNQTAHYEFIFTNGISAL
SPPPGNFFSITIAGICPLSRGNVTINSTNPLDPPLINPNYLSHPQDIAIMQYAVESAKKFVTAAAWDGYILG
VTANNTENDLRNGVRSVFHPVGTASMSPADASWGVVNPDLKLKGARGVRIVDASVLPLVPAGHTQVPVYIIA
ERAADLIKADI
>PBK63867|Armillaria_solidipes_Basidiomycota_Agaricomycetes_Agaricales
MATVFFTLLILCSSALGAIYERFEDLPNWNFDFIIVGGGTAGNVLANRLTENDDVSVLVLEAGGSTADVLLS
EVPFFCISATPGTPLDWNFTTTEQPGLNGRSIPFPRGFGLGGSSAVNYMFYTRGSSQDYDRYAQISGDPGWG
WDALQPYIRKNERIVPPSDHHNTTGQFDPAVHSFNGITSVSLPGVPRATDGRVIQTTSELPDEFPFNLDYNS
GYHLGIGWSPYTVGNGTRSSSETSYLGARYIGRPNLHVLIHTHVTRILQSKTNDTNGPPTFDVVEFTQDAGA
TLHTLAPVHLKEIILSAGSIGTPNILLHSGIGDDTELTALGITPRLHLPDVGKNLTDHTLYRGPNFFVNDTD
TIENIYFRNATFQAETLVEWQANRTGFLSSGISNQVGFLRVPEEAGILDGDPCAGNQTAHYEFIFTNGLLAA
SPPPGNFFSIGIAGLCPLSRGNITINSTNPLDPPLVNPNYLSHPQDIAIMQYAVESAKKFVTAAAWDGYILG
ITANITEDDIRNGVGSVFHPVSTASMSPADASWGVVNPDLKLKGAKGVRIVDASVLPLVPSGHTQVPVYIIA
ERAADLIKADI
>SJL13165|Armillaria_ostoyae_Basidiomycota_Agaricomycetes_Agaricales
MATIFFTLLILCSSALGAIYERFEDLPNWNFDFIIVGGGTAGNVLANRLTENDDISVLVLEAGGSTAAVLLS
EVPFFCISATPGTPLDWNFTTTEQPGLNGRSISFPRGFGLGGSSAVNYMFYTRGSSQDYDRYAQISGDPGWG
WDALQPYIRKNERIVPPSDHHNTTDQFDPAVHSFNGINSVSLPGVPRATDGRVIQTTSELPDEFPFNLDYNS
GYHLGIGWTPYTVGNGTRSSSQTSYLGARYIGRPNLHVLIHTRVTRILQSKTNDTNGPPTFDAVEFTQDAGA
TLHALAPVHLKEIILSAGSIGTPNILLHSGIGDETELTALGITPRLHLPDVGKNLTDHTLYRGPNFFVNDTD
TIENIYFRNATFQAETLVEWQANRTGFLSSGISNQLGFLRVPEEAGILDGDPCAGNQTAHYEFIFTNGLLAA
SPPPGNFFSIGIAGLCPLSRGNITINSTNPLDPPLVNPNYLSHPQDIAIMQYAVESAKKLVTAAAWDGYILG
ITANITEDDIRNGVGSVFHPVSTASMSPADASWGVVNPDLKLKGAKGVRIVDASVLPLVPSGHTQVPVYIIA
ERAADLIKADI
>SJL13190|Armillaria_ostoyae_Basidiomycota_Agaricomycetes_Agaricales
MATIFFTLLILCSGAFGAIYERFEELPTRNFDFIIIGGGTAGNVLANRLTENGHVSVLVLEAGGSTADVLLS
EVPFFCVSATPGTLLDWNFTTTEQPGLNGRSIPFPRGFGLGGSSAVNYMFYTRGSSQDYDRYAQISGDPGWG
WEALQPYIRKNERIVLPSDRHNTTGQFDPAVHSFNGINSVSLPGVPRATDGRVIQATSELPDDFPFNLDYNS
GNHLGIGWVPYTVGNGTRSSSQTSYLGARYIGRPNLHVLIHTHVTRILRSKTKDTNGPPIFDAVEFTQNAGG
DHIFEVPASLHTLAPVHLKEIILSAGAIGTPNILLHSGIGDDTELTALGITPRLHLPDVGKNLTDHPLYTGL
SFFVNDTDTIENIYLRNATFQAETLAEWQANRTGFLSSGIANQAGFLRIPEEAGILDGDPCAGNQTAHYEFI
FINGMLSPSPPPGNFLSITVAGLCPLSRGNVTINSTNPLDPPLINPNYLSHPQDLAIMQYAVESAKKFVTAV
AWDGYILGVTASNTENDLRNGVGTVFHPVGTASMSPADASWGVVNPDLKLKGAKGVRIVDASVLPLVPAGHT
QVPVYIIAERAADLIKANI
>PBK85296|Armillaria_gallica_Basidiomycota_Agaricomycetes_Agaricales
MATVFFTLLILCSSALGAIYERFEDLPTQNFDFIIVGGGTAGNVLANRLTENDRVSVLVLEAGGSTADVLLS
EVPFFCIAVTPGTPLDWNFTTTEQPGLNGRSIPFPRGFGLGGSSAVNYMFYTRASSQDYDRYAQISGDPGWG
WEALQPYVLKNERLVPPSDHHNTTGQLDPAIHSFNGINSVSLPGVSRTTDGRVIQTTSEDPDQFPFNLDYNS
GYHLGIGWSPYTIGNGTRSSSQTSYLGARYIERPNLHVLTHTHVTRILQSKSQGTRGPPTFDAVEFTQDAGA
TLHTLAPVSLKEIILSAGSIGTPSILLHSGIGDDAELTALGITPRLHLPDVGKNLTDHTLFTGLSFFVNDTS
TIENIYFRNATFQAETLAEWQANRTGFLSAGVANQIGFLRVPEEAGILDGDPCAGNQTAHYEFIFTNGLITP
SPPPGNFFTIGIAGLCPLSRGNITINSTNPLDPPLINPNYFSHPQDLAIMQYAVESANKFVTAAAWDGYILG
PTANITENELRNGVGTVFHPVGTASMSPADASWGVVNPDLKLKGAKGVRIVDASVLPLVPSGHTQVPVYIVA
ERAADLIKADRS
>PBK85323|Armillaria_gallica_Basidiomycota_Agaricomycetes_Agaricales
MVRCAYKANVVPVRRFSMATMFFTLLLCSSAFGAIYERFEELPTRNFDFIIIGGGTAGNVLANRLTENDHVT
VLVLEAGGSTVDVLLSEVPFFCVSATPGTLLDWNFTTTEQPGLNGRSIPFPRGFGLGGSSAVNYMFYTRGSS
QDYDRYAQISGDPGWGWEALQPYIRKNERIVPPSDHHNTTGQFDPAVHSFNGINSVSLPGVPRATDARVIQT
TSELPEEFPFNLDYNSGNHLGIGWVAYTVGNGSRSSSQTSYLGARYIGRPNLHVLTHSHVTRILRSKTKDTS
GTPTFKAVEFTQDAGATLHTLAPVRLKEIILSAGSIGTPNILLHSGIGDDTELTALGITPRLHLPDVGKNLT
DHTLFNGLSFFVNDTSTIENIYYRNTTFQAETLAEWQATRTGFLSAGIINQAGFLRIPEEAGILDGDPCAGN
QTAHYEFIFTNGIPSPSPPGNFLSITVAGLCPLSRGDVTINSTNPLDPPLINPNYLSHPQDLAIMQYAVESA
TKFVTAAAWDGYILGVTSNNTETDLRNGIRSVFHPVGTASMSPADASWGVVNPDLKLKRAKGVRIVDASVLP
LVPAGHTQVPVYIIAERAADLIKAD
>PBK63863|Armillaria_solidipes_Basidiomycota_Agaricomycetes_Agaricales
MYLRLSFFLLHALCSIALGAIYESLQELPTRDFDFIIVGGGTAGNVIANRLTEDPGLSVLVLEAGSSTADVL
LSQVPFFFPRIVPGTVWDWNFTTTGQPGLNGRSVPLPRGFGLGGSSAVNAMFYTRGSSQDYDRYAQISGDLG
WGWDALQPYFRKNEHFVASADHHDTTGQFEPAAHGFRGITDVSLPGYPRATDSRIIQATTELPDDFPFNLDY
NSGYQLGIGWTPMTVGSGTRSSSQTSYLGPAYIDRPNLHVLIHAHVTRILRSGNKNTSRLPTFNAVEFTQDA
GVTKHTLAPTRLKEIVLSAGSIGTPNILLHSGIGDAKELGDLHITETLHLPDVGKNFTDHPIWSMFFTVSDT
DTIENIYFRNATFQADALAEWQATRTGFLTAGAANQLGFLRIPDDAGVVEGEPCAGNETAHYEFILSNGIIR
DPIPETGNFFSVRPAVMCPLSRGNITINSTNPLDPPLINPNFLSHPQDLAIMQYAIASAQKLVTAPVWDGYI
LGLATNTTEDDIRNGVASLFHPVGSASMSPVNADWGVVDPDLKLKGAQGVRIVDASVLPFLPAAHTQVPVYV
FAERAADLIKAEIQ
>SJL13172|Armillaria_ostoyae_Basidiomycota_Agaricomycetes_Agaricales
MYLRLSFFLLHALCSIALGAIYESLQELPTRDFDFIIVGGGTAGNVIANRLTEDPGLSVLVLEAGASTADVL
LSQVPFFFPRIVPGTVWDWNFTTTEQPGLNGRSVPLPRGFGLGGSSAVNAMFYTRGSSQDYDRYAEISGDLG
WGWDALQPYFRKNEHFVASADHHNTTGQFEPAAHGFRGITDVSLPGYPRATDNRIIQTTTELPEDFPFNLDY
NSGYQLGIGWTPMTVGNGTRSSSQTSYLGPAYIDRPNLHVLVHAHVTRILRSGNKNVSRLPTFNAVEFTQDA
GVTKHTLAPTRLKEIVLSAGSIGTPNILLHSGIGDARELADLHITPTLHLPDVGKNFTDHPIWSMFFTVSDT
DTIENIYFRNATFQADALAEWQATRTGFLTAGAANQLGFLRIPDNAGIVEGEPCAGNETAHYEFILSNGIIR
DPIPETGNFFSIRPAVMCPLSRGNITINSTNPLDPPLINPNFLSHPQDLAIMQYAIASAQKLVTAPVWDGYI
LGLATNTTEDDIRNGVASLFHPVGSASMSPVNADWGVVDPDLKLKGAQGVRIVDASVLPFLPAAHTQVPVYV
FAERAADLIKTEIQ
>PBK85302|Armillaria_gallica_Basidiomycota_Agaricomycetes_Agaricales
MYLGLSFFLLHALCSIALGAIYESLQELPTHDFDFIIVGGGTAGNVIANRLTEDPGLSVLVLEAGSSTADVL
LSQVPFFFPRIVPGTVWDWNFTTTEQPGLNGRSVPLPRGFGLGGSSAVNAMFYTRGSSQDYDRYAQISGDPG
WGWNALQPYFRKNEHFVAPADHHTTAGQFEPAAHGFRGITDVSLPGYSRATDSRIIQATTEMPDDFPFNLDY
NSGYQLGIGWTPMTVGNGTRSSSQTSYLGPAYIDRPNLHVLVHAHVTRILRSGNKNISRLPTFNGIEFTQDA
GVTKHTLAPSRLKEIILSAGSIGTPHILLHSGIGDARELGDLHITPTLHLPDVGKNFTDHPIWSMLFTVSDT
DTIENIYFRNATFQADALAEWQATRTGFLTAGAANQLGFLRIPEDAGIVEGEPCAGNETAHYEFILSNGIIR
EPIPETGNFFSVRPAVMCPLSRGNITINSTNPLDPPLINPNFLSHPQDLAIMQYAIASAQKLVTAPVWDGYI
LGLATNTTEDDIRNGVASLFHPVGSASMSPVNADWGVVDPDLKLKGAKGVRIVDASVLPFLPAAHTQVPVYV
FAERAADLIRGRHTINSCRRKTGE
>PBK85299|Armillaria_gallica_Basidiomycota_Agaricomycetes_Agaricales
MVLLIFLAVLLCTGVLGAIYERFDDLPTQDFNYIIVGGGTAGNVLANRLTEDSFVSVLLLEAGASTTDVLLS
EVPFFCSRVVPGTPLDWNFTTTEQPGLKGRSVQLPRGFGLGGSSAVNGMVYTRGSSQDYDRYAYVSGDDAWG
WDALQPYFRKNEHFVAPADDHNTTDQFNPAVHGFNGINLVSLPGYPRGTDKHVIQTTTELSDEFPFNLDHNS
GYQLGVGWAPTTTGNGTRSSSQTSYLAPEYIERPNLHVLIHAHVTRILQSRKENIHGSPVFDAVEFTQDAGA
PPSLKEIILSTGSIGTPHILLHSGIGDDAELATLGIPSTLHLPDVGKNLTDHPGWSIIFSVNSTETVDSVYL
RNTTFQREALAEWLASKTGYLTGGLANQIGFLRIPEDTGVLEDEPCAGNETAHYELFFNGRFWGPVPETGNF
FRILTVVLCPLSRGTVTINSTNPLDQPLINPNYLSHPQDVAIMQYAAASGQKFVTAPVWDGYILDSLTSTTV
DDFRNGAHSLFHPVGTASMSPAGADWGVVDPDLKLKGAKGVRIVDASVMPFVPAGHTQASVYVIAERAADLI
KPGGI
>SJL13170|Armillaria_ostoyae_Basidiomycota_Agaricomycetes_Agaricales
MVLPIFLAVLSCTSVLGAIYEKFADLPTQDFNYIIVGGGTAGNVLANRLTEDPYVSVLLLEAGVSTTDVLLS
EVPFFCSRVVPGTPLDWNFTTTEQPGLKGRSIQLPRGVGLGGSSAVIYTRGSSQDYDRYAHVSGNDAWGWDA
LQPYFRENERFVAPADNHNTTGQFDPAVHSFNGINLVSLSGYPRGTDNHVIQTTAELSDEFPFNLDYNSGYQ
LGVGWAPTATGNGTRSSSQTSYLAPKYIERPNLHVLIHAHVTRILQSRKENLHGSPVFDAVGFTQDAGVSIH
TLAPPGLKEIILSAGSIGTPHTLLHSDIGDDAELATLGIPSTLHLPDVGKNLTDHPGWNILFSVNSTDTIEN
VYYRNITFQREALAEWHASKAGYLTASIANQIGFLRVPEDTGVLEGEPCAGSETAHYELIFVNGDFRESEVP
ETGNFFRISTIVLCPLSRGTVTINSTNPLDPPLINPNYLSHPQDVAIMQYALAIAQKFVTVWVWNGYILDNL
VDDIRNGAYSLHHPVDTASMSPAGAYWGVVDPDLKLKGTEGVRIVDASVMPFVPVGHTQAAAYVIAERAADL
IKSGDI
>PBK65509|Armillaria_solidipes_Basidiomycota_Agaricomycetes_Agaricales
MFSLTLLLFLPLCSAAIYEAVADLPAVEYDYVIVGGGTAGNVLANRLTEDSQTSVLVLEAGRSTADILTSQI
PFFCITRPSMLGWNFTTIPQPGLNNRNIDYYRGFGLGGCSAINVMTYTRGSSEDYDRYAKVSGDDGWGWDGM
QPYFRKNERFVASADQHNATGQYDPAVHSFDGINSVSVAEYPSVLDDRIIQVTKELPEEFPFNLDYNSGYHL
GIGWHQKHVGNGSRSSSETSYLGPEYISRENLHVLVDSHVTRILVANDSNVDKTPYFSSVEFTQDAGKTMHV
LSAVKEIILSAGVIGTPHILLNSGVGNADELSVLGITPTVHLPDVGKNLRDQVSMRLTWTVNDTQMVENVYW
RNDTLQEDALAEWQSNRTGFLANPPANHLGYFRLGDGLMEKESCSGNRTGHYELIFSGGFGNAPVPDSGNYF
SVMVNILCPRSNGSVTVNSTDPLSPPVIDLNVFTHEHDLVQMKHAIGGAQRFAAAPVWSDYIFELSTDISDL
EESIRNQARPAGHSVGTASMSPPNAHWGVVDPDLRLKQARGVRVVDASVLPYLPAGHTQAPVYATAERAADL
IKGGKST
>PBK82251|Armillaria_gallica_Basidiomycota_Agaricomycetes_Agaricales
MFSLTLLLFLPLCSAAIYEAVADLPAVEYDYIIVGGGTAGNVLANRLTEDSQTSVLVLEAGRSTADILTSQI
PFFCITRPAMLGWNYTTIPQPGLNNRDIDYYRGFGLGGSSAINVMTYTRGSSEDYDRYAKVSGDDGWGWDKM
QPYFRKNERFVASADHHNQTGQYNPAVHSFDGINSVSVAEYPSVLDDRVIQVTKELPEEFPFNLDYNSGYHL
GIGWHQKNVGNGTRSSSETSYLGPEYINRENLHVLVNSHVTRILVANNSSADEKPHFDSVEFTQDAGKTMQI
LSAGKEIILSAGVIGTPHILLSSGVGDANELSVLGITPTVDLPDVGKNLRDQVSMRLTWNVSDTQMVENVYW
RNETLQEDAMAEWQSNRTGFLSNPPANHVGYLRLGNGPMGEESCSGNQTGHYELIISGGFGNAPVPDGGDYF
SVMVNILCPRSRGSVTVNSTDPLSPPVIDLQIFTHEQDLEQMKHAIGGAQRFAAAPVWSGYILELSTDISDL
EESIRNQARPAGHSVGTASMSPPNAHWGVVDPDLRLKQAKGVRVVDASVLPYLPAGHTMTPVYATAERAADL
IKGGKSA
>PBK65523|Armillaria_solidipes_Basidiomycota_Agaricomycetes_Agaricales
MFSLMLLFLPLCSAVIYETVADLPAAKFDYIIVGGGTAGNVLANRLTDDPQTSVLVLEAGRSTADMLTSQIP
FFCILRPSMLGWNFTTTPQPGLNNRDIDYYRGFGLGGCSAINVMTYTRGSSEDYDRYARVTGDDGWGWDKME
PYFRKNERFVASADHHNLTGQYDPVVHSFDGVNYVSVAEYPSVIDDRVIQVTKELPDEFPFNLDYNSGYHLG
IGWHQKNVGNGTRSSSETSYLGPEYINRENLHVLVDSHVARILVANDSNADKKPYFNSVEFTQDAGKTMHIL
SARKEIILSAGVIGTPHILLNSGVGNADELSVLGITPTVHLPDVGKNLRDQVSMRLTWTVNDTQMVENVYWR
NETLQEDALAEWQSNRTGFLANPPANHLGYFRLGNGLMEEESCAGNRTGHYELIFSGGLGNVPVPATGNYFS
VMVNILCPRSHGSVTVNSTDPLSPPVIDLNVFKHEQDLVQMMHAIRGAQRFAAAPVWSDYILELSTDISDLE
DSIRNQARPSGHSVGTASMSPPNAYWGVVDPDLRLKRARGVRVVDASVLPYAPAGHTQAPVYAVAERAVDLI
KGRKRP
>PBK92799|Armillaria_gallica_Basidiomycota_Agaricomycetes_Agaricales
MFSLMLLFLPLCSAIIYETVADLPAAKFDYIIVGGGTAGNVLANRLTEDPHTFVLVLEAGRSTADILTSQIP
FFCISRPLMLNWNFTTTPQPGLNDREFDYYRGFGLGGCSAINVMTYARGSSEDYDRYARVSGDDGWGWDKMQ
PYFRKNERFVASADRHNITGQYDPAVHGFDGINFVSVAEYPSVLDDRVIQVTKELPEEFPFNLDYNSGYHLG
IGWHQKTVGNGTRSSSETSYLGSEYINRENLHVLVDSHVTRILVANDANADKKPYFNSVEFTQDAGKTMHTL
SARKEIILSAGVIGTPHILLNSGVGNADELSVLGITPMLHLPDVGKNLSDQVSMRLTWNVNDTQMVENVYWR
NETLQEDALAEWQSNRTGFLANPPSNHLGYFRLHDGLMEEESCAGNRTGHYELIFSGGLGNVPVPASGNYFS
VMVNILCPRSHGSVTVNSADPLSPPVIDLSVFKHEQDLVQMVHAIRGAQRFAAAPVWLGYILELYTDISDLE
ESIRDQARPAGHSVGTASMSPPNAHWGVVDPDLRLKRTRGVRVVDASVLVNHMYRLGILKCRCMRLQRGRRI
>PBK80935|Armillaria_gallica_Basidiomycota_Agaricomycetes_Agaricales
MFSLMLLFLPLCSAIIYETVADLPAAKFDYIIVGGGTAGNVRGFGLGGCSAINVMTYTRGSSEDYDRYARVS
GDDGWGWDKMQPYFRKNERFVASADHHNLTGHVIDGCIIQVIKELLEEFPFNLDYNSGYHLGIGRHQKTVWN
GTRSNSERSYLSPEYMKRENLHVLVDSRVTRILVTNESNADKKPYFNSLEFTQDAGKTMRTLSARKEIILSA
GVIGTPHILLNSGVGDADELSVLGITPTVHLPDVGKNLRDQVSMRLTWTVNDTQMVENVYWRNETLREEALA
EWQSNRTGFLSNPPANHLGYFRLGNGFTQATIIMPTNSHNQGGLGNVPVPATGNYFSVIVNILCPRSHGSVT
VNRTDPLSPPVIDINVFKHEQDLVQMMHAIRGSQRFAAAPAWLGYILELYTDISDLEDSIRDQARPSTHSVS
TASMSPPNAHWGVVDPDLRLKRARGVRVVDASVLVKFHPYVPAGHTQAPVYAVAERVADLIKGRKCP
>PBK80901|Armillaria_gallica_Basidiomycota_Agaricomycetes_Agaricales
MFALMLLFLPLCSAVIYETVADLPAAKFDYIIVGGGTAGNVLANRLTEDPQTYVLVLEAGRSTADLLTSQIP
FFCTSRPPMVNWNFTTTPQPGLNNRDFGYIRGFGLGGSSAVNIMTHTRGSSEDYDRYAKISRDDGWGWDKMQ
PYFRKNERFVASADHHNITGQYDPMVHGFDGVVSVSVAEYPGTIDGRVIQATKELPDEFPFNLDYNSGYHLG
VGWHQKTIGNGTRSSSETSYLGPEYIVRENLHVLVDSHVTRILVANDSNVDKKTHFDSVEFTQDAGKTVHTL
SARKEIILSAGVIGTPHILLNSGVGDAEALFALGISSTVHLPDVGKNLGSQVSMRLSWTVNDTQMIESVYWR
NETLREEVLAEWQSNRTGFLANPPSNHLGFFRLGDELIEEESCAGNKTGHYELIFSGGMDTQPILATATGSY
FTALINILCPLSRGSVTINSTNPLSPPVINPNSLSNEQDFVSMKHAIGGAQRFAAAPVWTDYILGLYTNISD
LEESIRAQATPSGHSVGTASMSPPNAPWGVVDPDLRLKRARGVRVVDASVLPYVPAGHTQAPVYAFAERAAD
LIKGRKRP
>PBK65513|Armillaria_solidipes_Basidiomycota_Agaricomycetes_Agaricales
MISLLLLFLPLCSAAIYERVADLPVQDFDYIIVGGGTAGNVLANRLTEQHDISILVLEAGRSTVDVLTSQVP
FFCTSLMRATPLDWNFTTTPQPGLNGRAFPYLRGFGLGGCSATNIMTYTRGSSQDYDRYARLSGDDGWGWDE
MQPYFQRNERFVASVDHHNTTGQYDPAVHGFEGITSVSIAEYPSVIDGRITQATKELSDEFPFNMDYNSGYH
LGIGWHQKTIGNGTRSSSKTSYLGPEYIDRVNLYVLVDSHVTRILVENGSTVDQDSEPYFDSVEFTQHAGKT
MHTLSARKEIILSAGVIGTPHILGVGHTNELSVLGIAPTVHLPDVGKNLRDQVSMMLTWTVNDTQMVECLYW
RNETFREEALAEWQLNRTGFLANSPSNNLGFFRLGDGLMDEESCAGNQTGHYELVFTGGMDTLPVPATGSYF
TALVNILCPLSRGNITINSTNPLSPPVIDLNVFTHEHDLVQMKHAIGGAQRFAAAPVWSDYILELSTDISGL
EESIRNQARPAGHSVGTASMSPPNAHWGVVDPDLRLKRARGVRVVDASVLPYLPAGHTQTPVYATAERAADL
IKGGK
>PBK82255|Armillaria_gallica_Basidiomycota_Agaricomycetes_Agaricales
MNSLLLLFLPLCSAAIYERVADLPAQDFDYIIVGGGTAGNVLANRLTEQPDISVLVLEAGRSTVDVLTSRVP
FFCTSLTQTTFLDWNFTTTPQPGLNGRTFPYLRGFGLGGCSATNVMTYTRGSSQDYDRYARLSGDDGWGWDK
MQPYFQRNERFVASADHHNTTGQYDPTVHSFEGITSVSLAEYPSVLDGRMIQATKELSDEFPFNMDYNSGYH
LGIGWHQKTVGHGTRSSSETSYLGPEYIDRVNLYVLVDSHVTRILVENDSTVDQDSEPYFDSVEFTQDAGKT
IHTASARKEIILSAGVIGTPHILLNSGVGHGNELSVLGITPTVHLPDVGKNLRDQVSMMVTWNVNDTQLIEN
VYWRNETLQEDALAEWQSNRTGFLANPPSNHLGFFRLGDELMDEESCAGNQTGHYELIFGGGLDVLPVPETG
NYFTALVNILCPLSRGNITINSTNPLSPPVINPNTLSNEQDVVLMKHAIGGAQRFAAAPVWADYILELYTDL
SDLEGSIRAQARPAGHSVGTASMSPRNAHWGVVDPDLRLKQARGVRVVDASVLPYVPAGHTQALVYVTAERA
ADLIKGGKSA
>PBK82247|Armillaria_gallica_Basidiomycota_Agaricomycetes_Agaricales
MFSLFLLLLPLCSAAVYERVTDLPTVEFDYIIVGSGTAGNVLANRLTEDPQTSVLVLEAGRSTADILTLQIP
FFCFAQPPLLNWNFTTIPQPGLNNREFAYYRGFGLGGCSAINVMTYTRGSSEDFDRYARVTGDDGWGWEKMQ
PYFRKNERFVASADHHNLTGQYDPAVHGFEGVSFVSVAEYPSAIDGRIIQATKELPDEFPFNLDYNSGYHLG
IGWHQKTVGNGTRSSSETSYLGPEYINRENLHVLVDSYVTRILVANNLNVDKQPYFDSVEFTQDAGKTMHTL
SVRKEIILSAGVIGTPHILLNSGVGDADELSVLGITSTAHLPDVGKNFRDDPIWALNWAVNDTNTIENVYWR
NVTFQEEALAEWQANQTGYLANTASNQLGYFRVEEGLLEEESCAGNQTGHYDFLGIAINILCPLSYGNVTIN
STNPLSPPVINPNTLSHEQDLVLMQQAVRGAQRFTAAPVWADYILGLVTDITDLEGSIRSRATPGGHSVGTA
SMSPPGAHWGVVDPDLRLKRARGVRVVDASVLPYLPAGHTQAPVYAVAERAADLIKERECA
>PBK65516|Armillaria_solidipes_Basidiomycota_Agaricomycetes_Agaricales
MFSPLLFLLPAVCSAAIYEQFADLPTLDFDYIIVGGGTAGNVLANRLTEQPDISVLVLEAGQSTADILVTQV
PFLCTLATPHTSLDWNFTTTSQPGLNGRAFPFPRGFGLGGTSAINFMAYTRGSSEDYDRYARISGDLGWGWD
QMQQYIRKNERFVAPADHHNITGEFDPEVHSFDGVNSVTLPGYPRTIDGRVIQTTKELPDEFPFNLDSNSGH
HLGIGWEQTTVGNGTRSSSETSYLGPEYIGRENLHVLVNSYVTRILLANNSYLNDVPRFGTVEFTQDAGETI
HTLSPPGLKEIILSAGTIGTPHILLNSGVGDDDELATAGVTSTVHLPDIGKNLTDHPSLSLVWTVNDTNTTE
DVYWRNETFQVEALEEWQANRTGYISNIALNHLGFLRLEEGVLEEEPCAGSQTGHYELIFSGGIFGEAIPAT
GSYLTIAVVMLCPLSRGNVTISGTSPFDPPLINPNYLSHPQDLEALEHAVEGAQRFVSAPVWKDYIIELTTD
ITDLEETIRDIAVPTDHPVGTAGMSPAGADWGVVDPDLRLKRAAGVRIVDASVLPFIPAAHTQAAVYAFAER
AADLIKGVGQ
>SJL14165|Armillaria_ostoyae_Basidiomycota_Agaricomycetes_Agaricales
MFSPLLFLLPAVCSAAIYEKFADLPTLDFDYIIVGGGTAGNVLANRLTEQPDVSVLVLEAGQSTADILVTQV
PFLCTLATPHTSLDWNFTTTSQPGLNGRAFPFPRGFGLGGTSAINFMAYTRGSSEDYDRYARISGDLGWGWD
QMQQYIRKNERFVAPADHHNITGEFDPEVHSFDGVNSVTLPGYPRTIDGRVIQTTKELPDEFPFNLDSNSGH
HLGIGWEQTTVGNGTRSSSETSYLGPEYIGRENLHVLVNSYVTRILLANDSDLNDVPHFGTVEFTQDAGETI
HTLSPPGLKEIILSAGTIGTPHILLNSGVGDDDELATAGVTSTVHLPDVGKNLTDHPSLSLVWTVNDTNTTE
DVYWRNETFQAEALEEWQANRTGYISNIALNHLGFLRLEEGVLEEEPCAGSQTGHYELIFSGGIFGEAIPAT
GSYLTIAVVMLCPLSRGNVTISGTSPFDPPLINPNYLSHPQDLEALEHAVEGAQRFVSAPVWKDYIIELTTD
ITDLEETIRGIAIPTDHPVGTAGMSPAGADWGVVDPDLRLKRAAGVRIVDASVLPFIPAAHTQAAVYAFAER
AADLIKGVGQ
>PBK80941|Armillaria_gallica_Basidiomycota_Agaricomycetes_Agaricales
MFSPLLLFLPAVCSAAIYEKFADLPTLDFDYIIVGGGTAGNVLANRLTEQPDVSVLVLEAGQSTADILVTQV
PFFCTLATPNTSLDWNFTTTSQPGLNGHAFPFPRGFGLGGTSAINFMAYTRGSSEDYDRYAHVSGDPGWGWD
QMQQYIRKNERFVAPADHHNITGEFDPEVHGFDGINSVTLPGYPRTIDGRVIQTTQELPDEFPFNLDSNSGN
HLGIGWEQTTVGNGTRSSSETSYLAPEYIGRENLHVLVNSYVTRMLLANDSDLNDVPRFSTVEFTQDAGETI
QTLSPPGLKEIILSAGTIGTPHILLNSGVGDDDELAAAGVTSKVHLPDVGKNLTDHPSLSLVWTVNDTNTTE
DVYWRNETFQAEALEEWQANRTGYISNIALNHLGFLRLEEGVLEEEPCAGSQTGHYELIFSGGIFGEAIPAT
GSYLTIAVVMLCPLSRGNVTISGTSPFDPPLINPNYLSHPQDLEALHHAVEGAQRFVSAPVWKDYIIELTTD
ITDLDETIRDIAVPTDHPVGTASMSPAGADWGVVDPDLRLKRAAGVRIVDASVLPFIPASHTQAAVYAFAER
AADLIKGVGQ
>PBK74036|Armillaria_solidipes_Basidiomycota_Agaricomycetes_Agaricales
MLPLLLLLVPLCSATIYDRVTDLPTLDFDYIIVGGGTAGNVLANRLTEDSDISVLVLEAGNSTADVLLSQVP
FFCTLATPNTPLDWNFTTIPQPGLNGRAIPIPRGFGLGGSSAVNYMTYTRGSSEDYDRYASVSGDSGWGWDE
IQPYFRKNERFVTPADHHNTTGEFDPNVHSFRGINSVTLPGYPRAIDSHILQTTKELPDSFPFNLDYNSGYQ
LGIGWEQTTVGNGTRSSSQTSYLGPSYIDRKNLHVLVHSYVTRILIADASNSTLPRFDAVEFTQDAGITIQT
LSPPNLKEIILSAGSIGTPHVLLNSGIGDADELSALGITPTVNLPDVGRHLTDHPRWSLVWSVNDTSTTEMY
WRNDTLQADALAEWTANRTGYISSTVLNHIGFSRVGEDLLEEEPCAGNLTAHYELVFASGIFESTIPATGNY
FTTTVILLCPLSRGSITINSTNPLDPPLINPNFLSHPQDIIAMQYAVEGAQKFVSAPVWNDYVLALTTNITD
LEESIRNEAGSTDHQVSTASMSPVDAGWGVVDPDLRLKRAMGVRVVDASVLPFIPAAHTQAAVYAIAERAAD
LIKGRK
>PBK86918|Armillaria_gallica_Basidiomycota_Agaricomycetes_Agaricales
MLPLLLLLVPLCSATIYDRVTDLPTLDFDYIIVGGGTAGNVLANRLTEDPDISVLVLEAGNSTADVLLSQVP
FFCTLATPNTPLDWNFTTIPQPGLNGRAIPIPRGFGLGGSSAVNYMTYTRGSSEDYDRYASVSEDSGWGWNE
IQPYFRKNERFVTPADHHNTTGEFDPNVHSFRGINSVTLPGYPRAIDSHILQATKELPDSFPFSLDYNSGYQ
LGIGWEQTTVGNGTRSSSQTSYLGPSYIDRKNLHVLVHSYVTRILKADASNSTLPRFDAVEFTQDAGVTIQT
LSLPSLKEILLSAGSIGTPHILLNSGIGDTDKLSALGITPTVNLPDVGRNLTDHPRWSLVWSVNDTSTTEMY
WRNNTLQADALAEWSANRTGYIASTVLNHIGFSRVGEDLLEKEPCAGNLTAHYELIFASGIFESTIPATGNY
FTTTVVLLCPLSRGSITINSTNPLDPPLIDPNFLSHPQDIMAMQYAVEGAQKFVSAPVWKDYILTLTTNITD
LAGSIRNEAGSTDHQVSTASMSPVDAGWGVVDPDLRLKRAMGVRVVDASVLPFVPAAHTQAAVYAFAERAAD
LIKGRK
>PBK65524|Armillaria_solidipes_Basidiomycota_Agaricomycetes_Agaricales
MFLRLLFLVPICSAAIYERLADVPTQDFDYIIVGGGTAGNVLANRLTEQQTTSVLVLEAGQSTADVLVSQVP
FFCTSATPNTLLDWNFTTTPQSGFNGRSIPYGRGFGLGGSSAVNYMTYTRGSSQDYDRYASVSGDQGWGWIK
IAPYILKNERFVAPADHHNITGEFNPSVHNYDGMTSVSLPGFPQTIDERITQATGELPDEFPYNMDINSGYH
LGIGWHQKTIGNGTRSTSETAYLGPGYVDRENLHVLVHAYVTRILVANASDSGSSPRFDTVEFTQDAGATIQ
TLSPPNLKEILLSAGSIGTPHILLNSGVGDADELSALGISSTVHLPDVGKNLTDHPMVNLAWTVNDTNTIEN
VYWRNESYQTEALEEWQANRTGFVANTFSNHLGFFRVEDGVLDKDPCSGGRTGSFELIFSGGIPSGTIPATG
DYMTMSVVAVCPLSRGSVTINSTNPLTPPLINPNFLSEAEDMTVMQYAVQKALKFVTAPVWEDYVLALATNI
TDLEGTIRNGAIPTNHPVSTASMSPLNATWGVVDPDLKLKQAVGVRIVDASVLPFIPSGHTQAAVYGFAERA
ADLIKGENTG
>PBK80933|Armillaria_gallica_Basidiomycota_Agaricomycetes_Agaricales
MFLRLLFLVPICSAAIYERLADVPTQDFDYIIVGGGTAGNVLANRLTEHQNTSVLVLEAGQSTADVLVSEVP
FFCTSATPNTLVDWNFTTTPQSGFNGRSIHYGRGFGLGGSSAVNYMTYTRGSSQDYDRYASVSGDQGWGWIK
MAPYILKNERFVPPADHHNITGEFNPSVHNYDGMTSVSLPEYPQDIDERIIQATAELPDEFPFNMDLNSGYH
LGIGWHQKTIGNGTRSTSETAYLGHGYVDRKNLHVLVHAYVTRILVANASDSVSSPRFDTVEFTQDAGATIQ
TLSPPNLKEIILSAGSIGTPHILLNSGVGDADELSALGISSTVHLPDVGKNLTDHPMLNLAWTVNDTNTIEN
VYWRNETYQTEALEEWQANRTGFVANTFSNHQGFLRVEDGVLEKDPCSGGRTGSFELIFSGGIPSGTIPPTG
DYMAMTVVVVCPLSRGSVTINSTNPLTPPLINPNFLSEAQDMTIMQYGIQKALKFVTAPVWEDYVLALATNI
TDLEGFIRNETGTTNHPVSTASMSPFNATWGVVDPDLKLKQAVGVRIVDASVLPFIPAGHTQAAVYGFAERA
ADLIKGEHTG
>PBK65526|Armillaria_solidipes_Basidiomycota_Agaricomycetes_Agaricales
MLSLRILGFLLPVACSAAIYETFADLPKLDFDYIIVGGGTAGNVLANRLTEQKNTSVLVLEAGQSTADVLVA
QVPFFCPQATPNTPLDWNFTTTPQPGLNGRAISYPRGFGLGGSSAVNYMAYTRGSSEDYDRYARVTGDEGWG
WDELLPYILKNERFVAPADHHNTTGEFNPAVHNFDGVNSVSLPGYPKAIDGRVIQATQELQGEFSFNLDYNS
GYHLGIGWEQTTVGNGTRSSSETSYLAPGYIDRENLHVLIHSYVTRILTPNKTTSHHKPHFNTVEFTQDAGA
TIHTLSPLKEIILSAGSVGTPHILLNSGIGDATELSTVGVTPTVHLPDVGKNLTDHPRWGAAWFVNDTNTME
NVYWRNATFQAEALAEWQANRTGFIATTSANHLGFFRVEEGVLEEEPCSGENTGHYEMIFSGGIGSGAIPAT
GSYLTIGIILICPLSRGNITINGTDPLSPPLVNPNFLSHPQDMTVMQHGLAGAQRFLTAPVWYDYVLGISTN
ITDLEGSIRNAAGSTYHPVSTASMSARDADWGVVDPDLKLKKVAGVRVVDASVLPYVPAGHTQAAVYAIAER
AADLIKGSR
>SJL14175|Armillaria_ostoyae_Basidiomycota_Agaricomycetes_Agaricales
MLSLRILGFVLPVACSAAIYETFADLPKLDFDYIIVGGGTAGNVLANRLTEQKNTSVLVLEAGQSTADVLVA
QVPFFCPQATPNTPLDWNFTTTPQPGLNGRAISYPRGFGLGGSSAVNYMAYTRGSSEDYDRYARVTGDEGWG
WDELLPYILKNERFVAPADHHNTTGEFNPAVHNFDGVNSVSLPGYPKAIDGRVIQATQELQGEFSFNVDYNS
GYHLGIGWEQTTVGNGTRSSSETSYLAPGYIDRENLHVLIHSYVTRILTPNKTTSHHKPHFNTVEFTQDAGA
TIHTLSPLKEIILSAGSVGTPHILLNSGIGDTAELSAVGVTPTVHLPDVGKNLTDHPRWGAAWFVNDTNTIE
NVYWRNATFQAEALAEWQANRTGFIASTSANHLGFFRVEEGVLEEEPCSGENTGHYEMIFSGGIGSGAIPAT
GSYLTIGIILICPLSRGNITINGTDPLSPPLVNPNFLSHPQDITVMQHGLAGAQRFLTAPVWDDYVLGISTN
ITDLEGSIRNAAGSTYHPVSTASMSARDADWGVVDPDLKLKKAVGVRVVDASVLPYVPAGHTQAAVYAIAER
AADLIKGSR
>PBK80896|Armillaria_gallica_Basidiomycota_Agaricomycetes_Agaricales
MLSPRILGFLLPVACSAAIYENFADLPKLDFDYIIVGGGTAGNVLANRLTEQKDTSVLVLEAGQSTADVLVS
QVPFFCPQATPNTPLDWNFTTTPQPGFNGRAISYPRGFGLGGSSAVNDMVYTRGSSEDYDRYARVTGDEGWG
WDELLPYILKNERFVAPADHHNTTGEFDPAVHNFDGVNSVSLPGYPKAIDGRVIQATQELQGEFSFNLDYNS
GYHLGIGWEQTTVGNGTRSSSETSYLAPGYIDRKNLHVLIHSYVTRILTPNKTTSRHKPNFNTVEFTQDAGS
MIHTLSPLKEIILSAGSVGTPHILLNSGIGDAAELSAVGVTSTVHLPDVGKNLTDHPRWGAAWFVNDTNTIE
NVYWRNATFQAEALAEWQANRTGFIATVSTSHLGFFRVEEGVLEEEPCSGETTGHYEMIFSGGIGSGTIPAT
GSYLTIGIILICPLSRGNITIDGTNPLSPPLINPNFLSHPQDLSVMQHGLAGAQRFLSAPVWEDYVLGISTN
ITDLEGSIRNAADTTYHPVSTASMSARDADWGVVDPDLKLKKVVGVRVVDASVLPYVPAGHTQAAVYAIAER
AADLIKKSR
>PBK80903|Armillaria_gallica_Basidiomycota_Agaricomycetes_Agaricales
MLSPRFLGFLLPVACSAAIYENFGDLPKLDFDYIIVGGGTAGNVLANRLTEQKDTSVLVLEAGQSTADVLVS
QVPFFCPRATPNTPLDWNFTTTPQPGFNGRAISYPRGFGLGGSSAVNNMVYTRGSSEDYDRYARVTGDEGWG
WDELLPYILKNERFVAPADHHNTTGEFDPAVHNFDGVNSVSLPGYPKAIDGRVIQATQELQGEFSFNLDYNS
GYHLGIGWEQTTVGNGTRSSSETSYLAPGYIDRKNLHVLIHSYVTRILTPNKTTSRHKPNFNTVEFTQDAGS
TIHTLSPLKEIILSAGSVGTPHILLNSGIGDAAELSAVGVTSTVHLPDVGKNLTDHPAWGTVWFVNDTNTME
NVYWRNATFQAEALAEWQANRTGFIATTSVSHLGFFRVEEGVLEEEPCSGENTGHYEMIFSGGIGSGTIPAT
GSYLTIGIILICPLSRGNITINGTDPLSHPLINPNFLSHPQDMTVMQHGLAGAQRFLSAPVWENYVLGISTN
ITDLEGSIRNAARSVYHPVSTASMSTRDADWGVVDPDLKLKKVVGVRVVDASVLPYVPAGHTQAAVYAIAER
AADLIKKSR
>PBK80918|Armillaria_gallica_Basidiomycota_Agaricomycetes_Agaricales
MLSPRFLGFLLPVACSAAIYENFGDLPKLDFDYIIVGGGTAGNVLANRLTEKKDTSVLVLEAGQSTVDVLVS
QVPFFCPQATPNTPLDWNFTTTPQPGFNGRAISYPRGFGLGGSSAVNYMTYTRGSSEDYDRYARVTGDEGWG
WDELLPYILKNERFVAPADHHNTTGEFNPAVHNFDGVNSVSLPGYPKAIDGRVIQATQELQGEFSFNLDYNS
GYHLGIGWEQTTVGNGTRSSSETSYLAPGYIDRKNLHVLIHSYVTRILTPNKTTSHQKPNFNTVEFTQDAGS
TIHTLSPLKEIILSAGTVGTPHILLNSGIGDAAELSAVGVTPTVHLPDVGKNLTDHPRWGAAWFVNDTNTIE
NVYWRNATFQAEALAEWQANRTGFIATTSTNHLGFFRVEEGVLEEEPCSGENTGHYEMIFSGGIGSGTIPAT
GSYLTIGIILICPLSRGNITINGNNPLSPPLINPNFLSHPQDMTVMQHGLAGAQRFLSAPVWEDYVLGISTN
ITDLEGSIRNAAGSTYHPVSTASMSARDADWGVVDPDLKLKKAVGVRVVDASVLPYVPAGHTQAAVYAIAER
AADLIKNSR
>PBK80930|Armillaria_gallica_Basidiomycota_Agaricomycetes_Agaricales
MFSPRILGFLLPVACSAAIYENFADLPKLDFDYIIVGGGTAGNVLANRLTEQKNTSVLVLEAGQSTADVLVS
QVPFFCPQATPNTPLDWNFTTTPQPGFNGRAISYPRGFGLGGSSAVNYMTYTRGSSEDYDRYARITGDEGWG
WDELLPYILKNERFVAPADHSNTTGEFNPAVHNFDGVNSVSLPGYPKTIDGRVIQATQELQGEFSFNLDYNS
GYHLGIGWEQSTVGNGTRSSSETSYLAPGYIDRKNLHVLIHSYVTRILTPNKTTSRDKPNFNIVEFTQDAGS
TIHTLSPLKEIILSAGTVGTPHILLNSGIGDAAELSAVGVTPTVHLPDVGKNLTDHPRWGATWFVNDTNTIE
NVYWRNATFQAEALAEWEANRTGFIASTSANHLGFFRVDEGVLEEESCSGENTGHYELIFSGGIGSGTVPAT
GSYLTMGIILICPLSRGNITINGTDPLSPPLINPNFLSHPQDMTVMQHSLVGAQRFLSAPVWEDYVLGLSTN
ITDLEGSIRNAADSTYHPVSTASMSPRDADWGVVDPDLKLKKAVGVRVVDASVLPYVPAGHTQAAVYAIAER
AADLIKNSR
>PBK68539|Armillaria_solidipes_Basidiomycota_Agaricomycetes_Agaricales
MRSPFLFLLVGFTTALGALYEKFDDVPKLDFDFIIVGGGTAGNVLANRLTDNSHISVLVLEAGASTADVLIS
QVPFYSPLASAGNTSIDWNFTTTAQSGLNGRSIAYARGFGLGGSSAINYMLYTRGSYQDYDRYARVTGDDGW
SWDALEPYILKSERFTSPVDHHNITGEFIPKDHGFDGLLSVTLPGYPRYTDSRMIQATADLPDEFPFNEDYN
SGHHLGIGWEQSTVHNGTRSSSETAFLGPKYLSRPNLHVLIHTYVTRILESNCTTKGLKTFDTVEFTQDAGE
TIYTLSPTKEIILSAGSIGTPHILLYSGVGDADELTSVGIPPTVHLPDVGKNLTDHPRYALAWTVNSTDTIE
NIYLRNETFQEEALAEWEASRTGYIASTSGNQLGFLRVPEGLLDDEPCSGDETAHFELIFSNGIPQEPIPPT
GNYFTIIAIVVCPLARGHITINSTNPLDPPLINPNLLGHPQDLTIMQAAINASQRFVAAPAWDDYILQFASN
TTEVAIREGADTLWHPVGTASMSPRHADWGVVDPDLKMKGVKGVRIVDASVFPYVPAANTQAAVYAFAERAA
DLIKGDYGKKH
>SJL16671|Armillaria_ostoyae_Basidiomycota_Agaricomycetes_Agaricales
MRSPFLFLLVGFTTALGALYEKFDDVPKLDFDFIIVGGGTAGNVLANRLTENSHISVLVLEAGASTADVLIS
QVPFYSPLASAGNTSIDWNFTTTAQSGLNGRSIAYARGFGLGGSSAINYMLYTRGSYQDYDRYARVTGDDGW
SWDALEPYILKSERFTSPVDHHNITGEFIPKDHGFDGLLSVTLPGYPRYTDSRMIQATADLPDEFPFNEDYN
SGHHLGIGWEQSTVHNGTRSSSETAFLGPKYLSRPNLHVLIHTYVTRILESNSTTKGVKTFDTVEFTQDAGA
EVQSSSQETIYTLSPTKEIILSAGSIGTPHILLYSGVGDADELTSVGVTPTVHLPDVGKNLTDHPRYALAWT
VNSADTIENIYLRNETFQEEVLAEWEASRTGYIASTSGNQLGFLRVPEGLLDDEPCSGDETAHFELIFTSGI
PQEPIPPTGNYFTILAIVVCPLARGHITINSTNPLDPPLINPNLLGHPQDLTIMQAAINASQRFVTAPAWDD
YILEFASNTTEAAIREGADTLWHPVGTASMSPRNADWGVVDPDLKMKGVKGVRIVDASVFPYVPAANTQAAV
YAFAERAADLIKGDYGKKH
>PBK81366|Armillaria_gallica_Basidiomycota_Agaricomycetes_Agaricales
MRFSLLFLLAGCTTVLGALYEKFDDLPKLDFDFIIIGGGTAGNVLANRLTENSDISVLVLEAGASTADVLIS
QVPFYSPLASAGNTSIDWNFTTTAQSGLNGRSIAYARGFGLGGSSAINYMLYTRGSYQDYDRYARVTGDDGW
SWDALKPYILKSERFTSPVDHHNITGEFIPKDHGFDGLLSVTLPGYPRSTDSRMIQATADLPDEFPFNEDYN
SGYHLGIGWEQSTVHNGTRSSSETAFLGPKYLSRPNLHVLIHTYVTRILESNSTTKSVKTFDTVEFTQDAGE
TIYTLSPTKEIILSAGSIGTPHILLYSGIGDADELTSVGITPTVHLPDVGKNLTDHPRYALAWTVNSTDTIE
NIYLRNETFQEEALAEWEASRTGYIASTSGNQLGFLRVPEGLLDDEPCSGDETAHFELIFSNGIPQEPIPPT
GTYFTILAIVVCPLARGHITINSTNPLDPPLINPNLFGHPQDLTIMQAAINASQRFVTAPAWDDYILEFASN
TTEVAIREGADTLWHPVGTASMAPRHADWGVVDPDLKMKGLKGVRIVDASVFPYVPAANTQAPVYAFAERAA
DLIKGDY
>PBK62097|Armillaria_solidipes_Basidiomycota_Agaricomycetes_Agaricales
MSLHLVLLALASSAFGLIYEKLSDLPTTDFDFIIVGGGTAGNVIANRLTEQPDISVLVIEAGGSTADILVSE
VPFFCPDTVPQTTLDWNYTTVPQPGLNNRPISYPRGFGLGGSSAVNFMVYTRGSSQDYDRYAAISGDDGWSW
DNLQPYIKRSERFVHPADNHNITGQFNPEAHGFDGIMSVTLPGYPRGTDGRVIQTTTDLADEFPFNLDMNSG
YQLGVGWMQTTVGNGTRSSSEVSYLGAKYINRPNLHVLIHTHVTRILQSNHTDSKNKDNHGHGHKAPKFDLV
EFTQDFGATTQTLSPSKEIILSAGSLNTPNILLHSGIGDSAELEAVGVNPTVHLPDVGRNLTDHPRWVLNWE
VTDTDTLENVYFRNETYQEEVLEQWKENRTGFLSSMPTSQLGWLRVPDGTLEIDPSAGNETAHFELIFSNGI
YHAPFPPTGQYFAINTVVLCPLSRGSVTINNTNPLSAPVVDPAFFTHPQDIQVMRSAVAKAQDFVKGPAWDG
HIIRLVTNTTDNDIRNGITSIYHPLSTASMSPKGAEWGVVDPDLVLKRVQGVRVVDASVLPRPPAGHTQAAV
YFIAERGADLIKQSWGIPI
>PBK79552|Armillaria_gallica_Basidiomycota_Agaricomycetes_Agaricales
MSLHLVLLALISSAFGLIYEKLADLPTTDFDFIIVGGGTAGNVIANRLTEQPDISVLVLEAGGSTADVLVSQ
VPFFCPETVPQTALDWNYTTVPQPGLNNRPISYARGFGLGGSSAVNFMVYTRGSSQDYDRYAAISGDEGWSW
DNLQPYIKRSERFVHPADNHNITGQFNPEAHGFDGIMSVTLPGYPRGTDGRVIQTTTDLADEFPFNLDMNSG
YQLGVGWMQTTVGNGTRSSSEVSYLGAKYINRPNLHVLIHTHVTRILQSHHTDSKNKDKRGHGHKAPKFDLV
EFTQDFGATTQTLSPSKEIILSAGSLNTPNILLHSGIGDSAELEAVGIQPTVHLPDVGRNLTDHPRWVLNWA
VTDTDTLENVYFRNETYQEEVLEQWKENRTGFLSSMPTSQLGWLRVPDGTLEVDPSAGNETAHFELIFSNGV
YHAPFPPAGEYRFAINTVVLCPLSRGSVTINNTNPLSPPVVDPAFFTHPQDIQVMRSAVAKAQDFVKGPAWD
GHIIGLVTNTTDDDIRNGITSIYHPLSTASMSPKGAEWGVVDPDLVLKRVQGVRIVDASVLPKPPAGHTQAA
VYFIAERGADLIKQSWGIPI
>PFH47692|Amanita_thiersii_Skay4041_Basidiomycota_Agaricomycetes_Agaricales
MNSCSATLFLRVLLIAQLVFGAVYEKMEDLPVGRRYDYIIVGAGAAGNVLANRLSENPLTNVLVLEAGISNT
NIETLQVPGLCTLAASQNSLWDWNFTTTPQQALNGRAIPYPRGHVLGGSTSINFMVYTRASKGDWDRYAKIT
GDDGWSWNAIQPYIRKNERFVPPVDNHNITGQFNPSVHSFTGINSVSLPGFPEPIDGRVIVTTAQLSDQYPF
NLDMNSGNHLGIGWVQSTITHDGQRSSSAVSYLNTQVLSRSNLDVLLHARVTRLIKTSKKLGDQRKISARSV
EFVVDGTTAGPTHILTANREVVLSAGAVLTPHVLLHSGIGNITLLQSLGITPLLNLPGVGQNLTDHPAVANT
WFVNGTDTLDNYVRNATLFAQTLKQWEDERQGPFVDEPINHAGWLRLPSELLSKALQAGGLGNDPAATMTAH
YELVVTVNLFLTMGQNGVVVGVTPPTGNYLTVATAVVSPVSRGSLVLSSSSPFDPPKIDVAFLQSPFDLFVL
KESVRSAAKFLTAPAWADYVMQPFTVGLAEALAPNADEALTNYVRAQTQTFFHPVSTAAMSPFGASWGVVDP
DLRLKNVDGVRVVDASVFPVIPAAHTQAPVYIIAERAADLIKGQA
>PFH46842|Amanita_thiersii_Skay4041_Basidiomycota_Agaricomycetes_Agaricales
MNTFSLAMTTLNPTTYSHARMYPSPSHNLPICNPPFSIPSFVPSLAFTPNSFPRTPTFSSPSPSQPTIKPTC
SASPDSGPGYDYIIVGGGTAGNVLANRLSAPSSSSSSPPRVLVLEAGISNDNIETLQVPFFCPQAAAQNVPW
DWNLTTTKQAGLLNRALGYPRGHVLGGTSSINFMAYLRGTREDWDRYAAIAQDESWSWDGIQPYIHLNERFV
APTDNHNITGQVDPQVHSTTGVNFVSLAGFPHESIDGRVISAAGEFGVEGGFGVRLDMNSGEHLGVGWTQST
ITHDGRRSSSAVSYLGGDVLQRENLDVVLGAVVVRVVKTPLTGEGDTHGDLAFRRVDVVSDGSTKGPSVALT
AGREVILSAGSVHTPHILFHSGIGGREVLEKVGIEVVHELRSVGMNLTDHPLLINSWSVNGTDTFERVERNA
TLAQELLKEWEVDRFGPFVDSPLDAGGLSDRDDPAAGPNTAHFELIFANGFVPGTGVSEPTTGNFLSVVSGL
VTPVSRGSVLPSSSSPFTPPIVDPNFLASEFDVAALRSTVREAARFLTASAWADYVLEPFTDGLAEALNSPT
NDLLTEYVRNNTGTFFHPVGTAGMSAIGAEWGVVDPDLRVKGVNGLRIVDASVLPVIPAAHTQGPVYILAER
AADVIIKSWEKMRIIIIIILILPVCTRIEQ
>A0A067PAG4|Pleurotus_ostreatus_PC15_Basidiomycota_Agaricomycetes_Agaricales
MICWQGIFVHILTVLSFTGARFLSSSNELNQQYDFIVVGGGTAGNVLANRLSQDEGTSVLLIEAGGQNDALE
LEVPYLWPGLLGSAYDWNSTSTPQAALDGRTIGISRGFVLGGTSSINAMLYTRGSSDNYNNIATLVGDEGWS
WNSLQPYIHEDATQIDTISVTPPQYIQPIDDRVIQTTAVNSEFPYNAAPNAGDQVGMGWSESTIDTNGRRIS
SATAYLTPDVVNRPNLDILLHSQVTRLLSTDPTDATKFTAVEFVESVNRVPGAAKAVSATREIILSAGTFGT
PPILLHSGVGDAADLTPFGITPVHQLPSVGKNLTDHLLIGTAWFANSTDTYETVKRNATLQAELLEQWQQTG
TGAYVNAGIDHVGCIRIAPDSSIFQTVPDPAGPNTGHFEFYITNGNVFGPPGLESDNFIAADPAVLSPLSRG
SLTLLSADPLAAPSIDPAYMTHPWDLFVIGEAVRSAQRFFSSAPWNGYVLGRAGDFAALDIDDDDALHAFLR
ANVASGQHPVGTASMSPRGASWGVVDPDLKVKGVNGLRIVDASVIPLIPAAHTQAMVYIYAERAADIIKAEY
N
>A0A067P0X0|Pleurotus_ostreatus_PC15_Basidiomycota_Agaricomycetes_Agaricales
MLYLQGTFLQLLALISCLSFSRARLLPTSKDLRDKYDFIVVGGGTGGNVVANRLSEDPSVSVLVIEAGGSND
VLESQVPFLWTRLIGSTHDWNYTSAPQTTLGGRSISLPRGRILGGSSSINGMLYSRGTSDDYDSIAELVGDP
LWSWDRLQPYIKKNELWSPPSSNRPTEGEFDPSVHGRHGLVAVSLPSVLQPIDDRVLQTTRENSEFPFNLDV
NSGHHLGIGWLQSTVTSAGKRASSATSYLSPGVINRSNLDVLLDAQVTRLLVSNATDDITFNTVEFVAGASA
PQSVKATREIVLSAGSIGTPNILLHSGIGDPTYLARIGIKSTHNLPSVGQNLTDHIIAVLPWFANSTETFET
VGRNTSLQAILLEQWKANGTGLFSGSGIDHLGYVRLADNASIFNSVPDPAGPNTGHIEITITNGNIFAEPTP
DNFILSEVMVTKTLARGSVTLNSSNPLDDPIIDPSYLAHEFDRFALREAVRSGQRFIASPAWEGYVLDRVGD
FATIDIQDDDQLDEYLRKTGSPGLHFVGTASMSPKGATWGVTDPDLKVKGLRGLRVVDASVIPLIPAAHTQV
PVYIFAERAAAFIKEDWKLV
>A0A067NXS7|Pleurotus_ostreatus_PC15_Basidiomycota_Agaricomycetes_Agaricales
MFFAGGRILTTSNDLRDEYDFVVVGGGTAGNVVASRLSENLGVSVLIIEAGGLNDVLESQVPYMWTRLLGST
YDWNYTSVPQAALGDRSISLARGRILGGTSSINTMLYTRGTSDDYDSIAELVGDERWSWDSLQPFIEKNELW
SPPSSNRPTDGEFDPSVHGRHGVVEVSLPSDLQPIDDRVLQTTRENSEFPFNLDLNSGHHLGIGWLQSTITS
TGRRASSATSYLGSGVINRPNLDVLLDAQVTRLLLSNATEEVQFDGVEFVGGTGALQSVKAAREIVLSAGSI
GTPNILLHSGIGDAGDLARVGIQSIHQLPSVGRNFTDHILAGLTWFANSTDTFEKVGRNPSLQAILLEEWKT
SGTGFFSGSGIDHLGYVRLANNASIFDSVADPAGPNTGHIEIIISNGDLFAGPTPENFMVIEVMLTKPLSRG
SLTLKSSNPLDDPIIDPAYLAHEFDRFALREAVRSAQRFLASPAWEGYVLDRVGAFATIDIQDDDQLDQFLR
ENVSSGLHFVGTASMSPKGASWGVTDPDLKVKGLNGLRIVDASVIPLIPAAHTQVPVYIFAERAADIIKEDW
KLV
>A0A067NWM8|Pleurotus_ostreatus_PC15_Basidiomycota_Agaricomycetes_Agaricales
MLRWLGLNAVVLVVVSCFAHGKVLRTASEMSPHYDFVVVGGGTAGNVIASRLTEDPNIRVLVIESGGSHEGI
QALEVPFFYVSLFSSPGLLWNYTTTPQAALAERSIPYTRGHILGGCSSINGMTVTRGSAEDYDKIANITGDE
GWSWNRLQHYIKKHERWSSPAASPMFYDPSVHGFHGMTELTLSRIPHSIDDMMFNATQGNKQFPFNIDYNSG
KPLGFGWKQSSITADGRRDSSATSYLGPKFIQRPNLHVLLNHRVLRLLHAKRTASSRVHFNAVEFTEIVEGV
VGHRHVITVSKEIILSAGSIGTPHILLHSGIGDRNALSALGVKPTHHLPSVGQNFTEQPAAIIHWLVNDNNT
WERFTRNTTLMAEILEEWKVNKSGPLTGPASSHLGYMRLPQNASVFETVSDPSAGPNTPHVELSFNNGAWLD
PLPPTGNFFSAATVVVTPMSRGSVSLKTSNPLDQPLIDPALLMHEFDRFAFRELFRLARKFVALPAWKDYIL
DIYGPLASVDFDNDSELDKYIQGQTFMGLHPVGSASMSPRGARWGVTDPDLKVKGVRGIRVVDASVFPHIPA
AHTQGPVYIIAERAADLIKRSWGTV
>A0A067NQJ6|Pleurotus_ostreatus_PC15_Basidiomycota_Agaricomycetes_Agaricales
MSASEVLRNYDFVIVGGGTAGNVIANRLTEDPDIRVLVVESGGLNEDVLELQVPFLMPQIPIKYTWNFTTIP
QVGLEGRSVIYNRGHILGGSSSINGMVYTRGSAEDYDLIANISGDEGWSWDRLQHYVKKHERWSSPVNNSLN
LFRPEVHGFRGMTSVTLSKTRHSIDDRMLKATEESSEFPFNTDYNSGQPLGFGWAQSTITSSGRRDSSATSY
LGARFIRRANLHVLLNHRVLRLLPAPSGPGVHFNAVEYGEIVDVSSRQIVVAAKEIILSAGSVGTPHILLHS
GIGDDSTLSALGIKTTHHLPSVGQNFTEQPITIVQWPVDDNNTTDQFTRNATLMAEFLDEWKFNRSGPLTSS
TTTHLGYLRLPGNSTVFDIVADPSAGVNTPHIELSFSVCVILFLVTPMSRGSISLNTSDPLDQPLIDPALLM
HEFDRFALREAIRLALRFVASPGWEDYILEPSGSLSSLDISDDGQLDAFLRASVLAGFHSVGSASMSPRGAR
WGVTDPDLKLKGVRGIRVVDASVIPHIPSAHTQTAVYIIAERAADLIKESWGTR
>PBK76532|Armillaria_solidipes_Basidiomycota_Agaricomycetes_Agaricales
MHLHLPLLFNIFLWASSCYGAIYEIVADLPGTTFDFVVVGGGAGGAVVANRLTEEDFSVLVLEAGPSDRDLL
SIEIPYLAGLLGNDPYSWNYSTTVQPGLNNKTTTFPRGHVLGGSTSINAMIYTRCSPEDYDRYANFTGDPGW
SWESLKSYIFKVSPLKRSFYIHWYFLQNEKWVPPADGHNTTGQYDPAIHSLDGMNAVSLPGYPQPTDERVLR
TTSELPDEFPFLLDINSGIPNGIGYMQATINGGKRSSSAVSYLGPDFINRANLHVLLGAQVTKVIQSDESEL
SFNVVEFSASSEGSTQLFNVTAAKEIILSAGAIGTPHILLNSGIGDAAELSEVGIQAIIDLPDVGKNLSDQP
IIWNKWYVNDTNTWDDIFRNLTYRNELVTQWNETRTGPLVDTPFSHISWSRLPDDSPIFERFDDPAAGPNTP
HLEIDIQNAWSIPASAIPDTGNFMSIATCVVSSASRGTVKLNSSDPLDPPLIDPAFLASEFDVFAMVEAVKS
AKRFLSASAWEGYVLEAYGGLVNATTDEALEEYVRGNVGTAAHPVGTASMSPRFADYGVVDPDLLVKGVSGL
RVVDASIFPFVPAGHIYALTPKIRNFVHCTKIGLDLRSTVVISESFTSATRSQTIDLPSVPSPCCVLVPFFC
LISKCSIGLAMKTGWLQSS
>SJL15671|Armillaria_ostoyae_Basidiomycota_Agaricomycetes_Agaricales
MHLHLPLLFNIFLWASSCYGAIYENVADLPGTKFDFVVVGGGAGGAVVANRLTEEDFSVLVLEAGPSDRDLL
SIEIPYLVGLLGNDPYSWNYSTTVQPGLNNRTTTFPRGHVLGGSTSINAMIYTRCSPEDYDRYTNFTGDPGW
SWESLKSYVFKNEKWVPPADGHDTTGQYDPAIHSLDGMNAVSLPGYPQPTDERVLRTTSELPDEFPFLLDIN
SGIPNGIGYMQATINGGKRSSSAVSYLGPDFINRANLHVLLGAQVTKVIQSDESELSFNVVEFSASSEGSTQ
LFNVTAAKEIILSAGAIGTPHILLNSGIGDAAELSEVGIQAIVDLPDVGRNLSDQPILWNKWYVNDTNTWDD
IFRNLTYRNELVTQWNETRTGPLVDTPFSHISWSRLPDDSPIFERFDDPAAGPNTPHLEIDIQNAWSVPASA
IPDTGNFMSIATCVVSSASRGTVKLNSSDPLDPPLIDPAFLDSEFDVFAMVEAVKSAKRFLSASAWEGYVLE
AYGGLVNATTDEALEEYVRGNVGTAAHPVGTASMSPRFADYGVVDPDLVVKGVSGLRVVDASIFPFVPAGHT
QVPTYIIAERAADLIKAKWLGSTS
>PBL00309|Armillaria_gallica_Basidiomycota_Agaricomycetes_Agaricales
MYLRLPILFGLLLWASSCYGAIYDDVADLPGTKFDFVVVGGGAGGAVVANRLTEEDFSVLVLEAGPSDRDLL
SIEIPYLAGLLGTPYSWNYSTTVQPGLNNVTTIFPRGHVLGGSTSVNAMLYTRCSPEDYDRYANFTGDPGWS
WESLKPYVFKNEKWVPPADGHDTTGQYDPAIHSLDGMNAVSLPGYPQPTDERVLRTTSELPDEFPFLLDINS
GIPNGIGALTLLPSSMQLYSSRHSTGYVQATINGGKRSSSAVSYLGPDFINRVNLHVLPGAQVTKVVQSDES
ELSFNVVEFSASSEGSTQLFNVTAAKEIVLSAGAIGTPHILLNSGIGDAAELSEVGIQAIIDLPDVGKNLSD
QPLIWNKWYVNDTNTWDDIFRNLTYRNELVTQWNETRTGPLVDTPFSHISWSRLPDDSPIFERVNDPAAGRN
TPHLEIDIQNAWSIPPSAIPDTGNFMSIATCVVSSASRGTVKLNSSDPLDPPLIDPAYLASEFDVFAMMEAV
KSAKRFLSASAWEGYVLEAYGGLVNATTDEALEEYVRGNAGTAAHPVGTASMSPRFADYGVVDPDLLVKGVS
GLRVVDASIFPFVPAGHTQVPTYIIAERAADLIKAKWLGSIS
>V2X162|Moniliophthora_roreri_MCA_2997_Basidiomycota_Agaricomycetes_Agaricales
MKPILCLKTLGFLLLNALAVSAALYHDIAELPSTEYDFVIIGGGTAGSVLANRLTENANWSVLVVEAGPSNE
GALRTQVPFFASLGIPGNPYDYNYTTTPQAGLRGRRVPFARGFILGGSSSVNGLLYSRGTADDFDRYANVTG
DSGWSWDAIQPYIFKNEKLVLPADGHNTTGQFDPRVHSLSGINSVSLPGYSQSIDERVIAASEELGGEFAFN
LDFNSGNQLGLGWAQVTVTTQGNRSSAATSYLAPDFMARPNLHVLVNTRVAKIFPTSEGSLELRGVEFTQSV
NGPRTRISAKKEVLLCAGSIGTPQILQLSGIGNATQLSSPAFNITPILDLPAVGQNLSDHIRIGINFPVNSN
DTFDDIARNETLRADLLARWMQGGGGPLVDTFMNHMIFFRLDEVVESMGDAFEDPAPGLNSGHIEMGVSNGL
IGAPLPAIGHFIGITSRIISPTSRGSVTISTTNPFSAPLIDPAYLTTDFDIVCIRQSVRKAVKFLSASVWDG
YVLSMEALGADGGPVNLENATDAEIDAFVRGLTGSGAHVVSTAAMSAVDSGWGVVGPDLRVKGAKGLRVVDA
SIFPFVPSAHTQAPVYIIAERAADLIKDAWVGF
>A0A0W0FNW9|Moniliophthora_roreri_Basidiomycota_Agaricomycetes_Agaricales
MKPILCLKTLGFLLLNALAVSAALYHDIAELPSTKYDFVIIGGGTAGSVLANRLTENVNWSVLVVEAGPSNE
GALRTQVPFFASLPGPSNPYDYNYTTTPQAGLDGRPIFFARGFILGGSSSVNGLLYSRGTADDFDRYANVTG
DSGWSWEAIQPYIFKNEKLVLPADGHNTTGQFDPRVHSLTGINSVSLPGYSQSIDERVIAASEELGGEFAFN
LDFNSGNQLGLGWAQVTVTTQGNRSSAATSYLAPDFMARPNLHVLVNTRVAKIFPTSEGSLELRGVEFTQSV
NGKALFHFTMTSCSEQGSLGPRTRVSAKKEVLLCAGSIGTPQILQLSGIGNATQLSSPAFNITPILDLPAVG
QNLSDHIRIGINFPVNSNDTFDDIARNETLRADLLARWMQGGGGPLVDTFMNHMIFFRLDEVVESMGDAFED
PAPGLNSGHIEMGVSNGLIGAPLPAIGHFIGITSRIISPTSRGSVTISTTNPFSAPLIDPAYLTTDFDIVCV
RESVRKAVKFLSASVWDGYVLSMEALGADGVPVNLENATDAEIDAFVRGLTGSGAHVVSTAAMSAVDSGWGV
VGPDLRVKGAKGLRVVDASVFPFVPSAHTQAPVYIIAERAADLIKDAWVGF
>V2WH54|Moniliophthora_roreri_MCA_2997_Basidiomycota_Agaricomycetes_Agaricales
MKSQLGRETLGFLLLNALAASAALYHQLADLPSDEYDFVIIGGGTAGSVLANRLTENPNWSVLVVEAGPSNE
GALQTQVPFFAVPTNPVYDFNYTTTPQAGLEGRSIGFPRGFILGGSSSVNGLFYSRGTVDDFDRYANVTGDP
GWSWEAIQPYIFKNEKYVPPADGHDTAGQFDPSIHSLTGMNSVSLPGYPQPIDERVLATSEELGGEFAFNLD
HNTGYHLGLGWAQVTVTTQGNRSSAATSYLAPEYMARPNLHVLVNTRVTKVFPASEGDLELRGVEFAQSING
PRRQAIATKEVLLCAGSIGTPQILLLSGIGNAAQLSSAVLNITPILDLPDVGKNLSDHTRMGINFFVNSNDT
FDNITRNKTLKAELLARWMRGEGGPLVDTFINHLIFVRLDEVVEDMGDGFEDPAPGLSSGHIEMGISNGLVG
AGLPATGHFIGITTRVISPTSRGSVTINTTNPFSAPLIDPAYLTTDFDIICMRESVRKAVKFLSASVWDGYV
SMEALGAGGVTVNLENATNTEIDAFVRGLTGTSAHPVGTAAMSAQNSGWGVVDPDLRVKGVKGLRVVDASVF
PFVPSVHTQAPVYIVAERAADLIKDSWLNE
>A0A0D0BB52|Gymnopus_luxurians_FD-317_M1_Basidiomycota_Agaricomycetes_Agaricales
MLKHIFPPILIIFSSFLLCNANLYEDAAQLPTSGQYDFVIIGGGTAGSVLANRLTEDIDTSVLVLEAGGSNI
GAVPTEIPLFCTLPHPQYDWNYTTTAQEGLNGRELAYARGYILGGSSSVNGMFYTRGSEDDFNRLASVTGDS
GWTWENVQTFFRRNEKWTPPADHHNTSGQYDPSIHSLNGINAVSLAGFPQSINEKIIQASSELGGIFQFNLD
MNSGIPLGLGWLQATINGGNRSSAATSYLGPKYINRPNLHVLINTRVTRIIQSPNTSKDDDKSVTLTTVEFT
SSSSGSRHQVTASKEVLLSAGTIGTPQILMNSGIGNSTYLSSFGIKPLIDLPSVGQNFTDHPRLVNNWPVSG
NRTFDEIYRNATLSASLQKLWSERGQGPLVDTFVSHLLFARLNESVLSELGGDPAAGKHTAHYELGFSNGDI
SVAPTGHYIGITTRVVTPVSRGTVLLNTTDPFTPPLINPGFLSAQFDILAMRQAVRTGIQFLQAPVWDGYVV
GDLENLMVPGTNVSFWATDDGQLDAYIRSNTGSSAHAVGTAAMTRADAGYGVVNTDFRVKGVKGLRVVDASI
FPFIPSAHTQAPTYAIAERAAVMIKEDPA
>V2WQZ8|Moniliophthora_roreri_MCA_2997_Basidiomycota_Agaricomycetes_Agaricales
MFFMPALATTWLLSFTLQICFAKIYENVYDLPTNEYDFIVVGSGTAGGVITNRLTESGYHKVLLLEAGGLPA
DRTEIDVPFYYTNGDPQFRWNTTTTAQVGLNGRTSTLPRGFVLGGSTSINGMFYTRGSAEDFDRFASVTGDP
GWSWAALQPFIALNEKWVPPADGHNTTGQFTPSAHSLTGMNAVSLPGFSQPIDPMVLQASEELGGAFSYNED
INSGNPLGLGWNQVTINGRNRSGVLASYLAPEFAERENLDILLNARVSRVLETDDSNSEKPAFRSVEFAQDL
GGPFFRVSASKEVVLSAGVIGTSHILLNSGIGDFSDLEAVGIAPLVNLPSVGKNLSDQPLAGNFWVVNSNQT
YDRIHQNATFSDEVFKQWEEQGTGPLVDTFANHIAYFRVNDSITEEFGDPSAGPNTPHIEIDPGNGWWIGTP
PTGSYFTLATLIVSPASRSLGGTVTLNSSNPFADPIIDPAYFSSEFDLRAMREAVRLAVEFASATVWDGYIL
GRTDAFAEVDVNDDSQLDEYIRNTAATAAHPVGTAAMSAVDAQYGVVNPDLLVKGVEGLRIVDASVFPFVTS
GHTQAPVYIVAERGADLIRQTWGQ
>A0A0W0F5W6|Moniliophthora_roreri_Basidiomycota_Agaricomycetes_Agaricales
MFFVPALATTWLLSFTLQICFAKIYENFYDLPTNEYDFIVVGSGTAGGVIANRLTESGCHKVLLLEAGGLPA
DRTQIDVPFYYTNGDPQFRWNTTTTAQVGLNGRTSALPRGFVLGGSTSINGMFYTRGSAEDFDRFASVTGDP
GWSWAALQPFIALNEKWVPPADGHNTTGQFTPSAHSLTGMNAVSLPGFSQPIDPMVLQASEELGGAFSFNED
INSGNPLGLGWNQVTINGRNRSGVLASYLAPEFAERENLDILLNARVSRVLETDDSRSEKPAFRSVEFAQDL
GGPFFRVSASKEVVLSAGVIGTSHILLNSGIGDFSDLEAVGITPLVNLPSVGKNLSDQPLAGNFWVVNSNQT
YDRIHQNATFSAEVFKQWEEQGTGPLVDTFANHVAYFRVNDSITEEFGDPSAGPNTPHIEIDLGNGWWIGTP
PTGSYFTLATLIVSPASRGTVTLNSSNPFADPIIDPAYFSSEFDLRAMREAVRLAVKFASATVWDGYILGRI
DAFAEVDVNDDSQLDEYIRNTAATAAHPVGTAAMSAVDAQYGVVNPDLLVKGVEGLRIVDASVFPFVTSGHT
QAPVYIVAERGADLIRQTWGQ
>A0A0W0F659|Moniliophthora_roreri_Basidiomycota_Agaricomycetes_Agaricales
MFFVPVLATTWLLSFTLQICFAKIYENIYDLPTNEYDFIVVGSGTAGGVIANRLTESGYHKVLLLEAGGLPV
NRTQIDVPFYCTNANPQFTWNSTTTAQVGLNGRTSTIPRGFVLGGSTSINGMFYTRGSAEDFDRFASVTGDP
GWSWAALQPFRALNEKWVPPADGHNTTGQFTPSAHSLTGMNAVSLPGFSQPIDPMVLQASEELGGAFSYNED
INSGNPLGLGWIQVTINGRNRSGVLASYLAPEFAGRENLDILLNARVSRVLETDDSSSEKPAFRSVEFAQDL
DGPFFRVNASKEVVLSAGVIGTSHILLNSGIGDFSDLEAVGIAPLVNLPSVGKNLSDQPLAGNFWVVNSNQT
YDRIHQNATFSAEVFEQWEEQGTGPLVDTFANQVAYFRVNDSITEEFGDPSAGPNTPHIEIYPGNGWWIGTP
PTGSYFTLATLIVSPASRGMVTLNSSNPFADPIIDPAYFSSEFDLRAMRGAVRLAVKFASATVWDGYILGRI
DAFAGVDINDDSQLDEYIRNTAATAAHPVGTAAMSAVDAQYGVVNPDLLVKGVEGLRIVDASVFPFVTGGHT
QAPVYIVAERGADLIRQTWGQ
>V2WN23|Moniliophthora_roreri_MCA_2997_Basidiomycota_Agaricomycetes_Agaricales
MFFVPALAATWLLSFTSKICFAKIYENVYDLPTNEYDFIVVGGGTAGGVIANRLTESGYHKVLLLEAGGLPA
DRTQIDVPFYCTNGDPQFRWNTTTTAQVGLNGRTSTLPSGFVLGGSTSINGMFYTRGSAEDFNRFAAVTGDP
GWSWAALQPFIALNEKWVPPADGHNTTGQFTPSAHSVTGMNAVSLPGFSQSIDPMVLQASEELGGAFSYNED
INSGNPLGLGWNQVTINGRNRSGVLASYLAPEFAERENLDILLNARVSRVLETDDSRSEKPAFRSVEFAQDL
DGPFFRVNASKEVVLSAGVIGTSHILLNSGIGDFSDLEAVGIAPLVNLPSVGKNLSDQPLIQNFWVVNSNQT
YDRIHQNATFSDEVLKQWEEQGTGPLVDTLANHIAYFRVNDSITEEFGDPSAGPNTPHIEISFGNGWSIGTP
PSTGSYFTLATLIVSPASRGTVTLNSSNPFADPLVDPAYFSSEFDLRAMREAVRLAVEFASATVWDGYILGR
FDAFADVDINNDSQLDEYIRNTTATAAHPVGTAAMSAVDAQYGVVNPDLLVKGVEGLRIVDASVFPFVTSGH
TQAPVYVIAERSADLIRQTWGQ
>A0A0W0GB24|Moniliophthora_roreri_Basidiomycota_Agaricomycetes_Agaricales
MFFVPALAATWLLSFTSKICFAKIYENIYDLPTNEYDFIVVGSGTAGGVIANRLTESGYHKVLLLEAGGLPA
DRTQIDVPFYCTNGDPQFRWNTTTTAQVGLNGRTSTLPSGFVLGGSTSINGMFYTRGSAEDFNRFAAVTGDP
GWSWAALQPFIALNEKWVPPADGHNTTGQFTPSPHSLTGMNAVSLPGFSQSIDPMVLQASEELGGAFSYNED
INSGNPLGLGWNQVTINGRNRSGVLASYLAPEFAERENLDILLNARVSRVLETDDSSSEKPAFRSVEFAQDL
DGPFFRVNASKEVVLSAGVIGTSHILLNSGIGDFSDLEAVGIAPLVNLPSVGKNLSDQPLIQNFWVVNSNQT
YDRIHQNATFSDEVLKQWEEQGTGPLVDTLANHIAYFRVNNSITEEFGDPSAGPNTPHIEISFGNGWSIGTP
PSTGSYFTLATLIVSPASRGTVTLNSSNPFVDPLIDPAYFSSEFDLRAMREAVQLAVKFASATVWDGYILGR
FDAFADVDINNDSQLDEYIRNTTATAAHPVGTAAMSAVDAQYGVVNPDLLVKGVEGLRIVDASVFPFVTSGH
TQAPVYVIAERSADLIRQTWGQ
>V2WKI8|Moniliophthora_roreri_MCA_2997_Basidiomycota_Agaricomycetes_Agaricales
MFFVPALATTWLLLFTLQICFAKIYENIYDLPTNEYDFIVVGSGTAGGVIANRLTESGYHKVLLLEAGGLPA
DRTQIDVPFYCTNANPQFRWNTTTTAQVGLNGRTSTLPSGFVLGGSTSINGMFYTRGSAEDFDRFASVTGDR
GWSWAALQPFRALNEKWVPPADGHNTTGQFTPSAHSVTGMNAVSLPGFSQSIDPMVLQASEELGGAFSYNED
INSGNPLGLGWNQVTINGRNRSGVLASYLAPEFAERENLDILLNARVSRVLETDDSRSEKPAFRSVEFAQDL
DGPFFRVNASKEVVLSAGVIGTSHILLNSGIGDFSDLEAVGIAPLVNLPSVGKNLSDQPLARNFWVVNSNQT
YDRIHQNATFSDEVFKQWEEQGTGPLVDTFANHVAYFRVNDSITEEFGDPSAGPNTPRIEISFGVRYRFYPP
HPLVLSVFMCAEWLVGRPASRGTVTLNSSNPFVDPLIDPAYFSSEFDLRAMREAVRLAVEFANATVWDGYIL
GRIDTFAGVDINDDSQLDEYIRNTAATAAHPVGTAAMSAMDAQYGVVNPDLLVKGVEGLRIVDASVFPFVTS
GHTQAPVYIVAERGADLIRQTWGQ
>A0A1Q3EJ75|Lentinula_edodes_Basidiomycota_Agaricomycetes_Agaricales
MLIFTSAHALSGSSGKDFPLAADQTQRNALPTRNTIPLYNSFSDLPSKTYDFIIIGGGTAGNVLANRLTENE
DWSVLVLEAGGTNIDAFEIDVPFFSLNIKPQYDWNYTSTVQSGLNNRTIPILRGFILGGCSSVNGMFYTRGS
ADDYNRFAAVTEDEGWSWDNIQPFLARNERFEPPADRHNTSGQFNPLVHSFSGVNAVSLPGFPTNIDSMVFD
AVDELGGIFHYNEDVNSGMPLGFGWLQKTVTSQGRRSSSATSYLAPEFISRPNLDVLLNARVARILPNASLT
ERSTSGLAFRTVEFAHDLDGPRQRVSAAKEVILSAGVIGSPQILLNSGIGNSTTLFDLGITPLVNLPSVGQN
LTDQPSISNEFLVNTTQTFDDLKRNATLLNEVYTEFNKSGMGPLVDTGGNQISFFRVNESLTDIYGDPSSGK
NSPHLEMVPGNGFFLTPPATGHYLSMSIVVVSPASRGSVTINSTNPFAPPLIDPGYLTSPFDLAAMRQALEI
MFQYLSAPIWDGYILSAFGTLANITSLSDDNILNTYIREFSSSTAHPVGTAAMSAKGADYGVVDPDLRVKGV
VGLRIVDASVFPFITSAHTQVPTYVIAERAAAMVKSVWS
>A0A0D0D0N6|Gymnopus_luxurians_FD-317_M1_Basidiomycota_Agaricomycetes_Agaricales
MLLKSVPVSAIFYLSIVTLCHAAVYSSFSDLPSKVYDFVIVGGGTAGNTVASRLTENPEYSVLVLEAGGTNI
DAYQLDVPFFALDIKFQYDWNFTTTLQLGLNNRSIFMPRGFVLGGSSSVNGMFYTRGSADDYDRFAAVTGDD
GWSWNSLQPYIAKNEKWEPPANRHNTTGQFNPSVHSLTGVNAVSLSGYSQSTDPMVFEAVNQLGGIFHFNED
YNSGSPLGFSWLQSTITTEGRRSSSAMSYLAPEYIKRKNLDVLLHARVSRVLPSVSRNSSTGYAFRSVEFAQ
DLNGPLLQVNASKEVILSGGVIGSPHILLNSGIGDSDELSKIGINPLVNLPSVGKNFSDQPGLANLFLVNST
KTNDDIYRNATLLDEVYTEFNKSGMGPLVDIGANQISFFRVNESLLGKYGDPSSGKNSPHIEMVPLNRFFGK
PPPTGYYFQLWSYLVSPASRGTLTINSTNPFATPLINPGYFTHPFDIAAMRESLRIMFQYVSAPVWEGYILS
QYGPFENVTASSSDDVLDEYNRNNVGTSSHPVGTAAMSATDADYGVVDPDLRVKGVEGLRIVDASVFPFVTS
AHTQAPTYAIAEKAAALIKASWM
>A0A0D0CIQ9|Gymnopus_luxurians_FD-317_M1_Basidiomycota_Agaricomycetes_Agaricales
MQITVFALILFHSWALPLCFAVVYNNFSDLPPKIYDFVIVGGGTAGNVVANRLTENPKTSVLVLEAGGTNID
AFQLDVPFFSDIFKFQYDWNFTTTVQPGLNNRSTFLLRGFVLGGSSSVNGMFYTRGSADDYDRWAKVTKDDG
WSWDNLQPFIAKNEKWEPPADRHNTMGQFNPSVHSLTGVNAVSLSGFSQSIDPMIFKAVDELGGIFNFNEDY
NSGNPLGFGWLQSTISTEGRRSSSATSYLAPKYIKRKNLDVLLHARASRVLPSVSKSSSSGYAFHTVEFAQD
LDGPLLQVNASKEVILSAGVIGSPHILLNSGIGDSDELSKIGIKSLVDLPSVGKNLTDQPVVANEFLVNSNR
TTDDILRNATLLNKVYTEFNKTGMGPLVVTGGNQISFFRANESLTDKFGDPSSGRNSPHLEMFTGNGFFGIP
PSTGHFLTLGTAVVSPASRGFLTINTTDPFANPLINPGYLTSPFDIAAMREGIRIMFQYLSAPVWDGYVLSQ
FGDFANITATSPDDVLDEYIRNSAGSSAHPVGTAAMSANDADYGVVDPDLRVKRVEGLRVIDSSVFPFVTSA
HTQAPTYVIAERAAALVRAAWV
>A0A0D0CIQ4|Gymnopus_luxurians_FD-317_M1_Basidiomycota_Agaricomycetes_Agaricales
MPIFSSRMLLYTLFSFCFFNLSSAASFHRNPSLEKRFDNAPFTFYNVGTGTCGKTNVASDFVVALNVAQYGS
GQDCFRTINISYGGKSTQAQIVDEELGLDLSIGLFEFFAPLSDGLLIGILYNNFSDLPSRAYDFVIIGGGTA
GSVVANRLTENPESSVLIIEAGGTNIDAFQLDVPFFASIFKSQYDWNFTTTVQQGLNNHSTFLPRGFVLGGS
SSVNGMVYTRGSADDYDRWATVTKDDGWSWDNLQPFIAKNEKWELPADRHNTTGQFNPSVHSLTGVNAVSLS
GFSESIDPMIFEAVDELGGIFNFNQDYNSGNPLGFGWLQLTISTEGRRSSSATSYLAPKYIERKNLDVLLHA
RASRVLPSVSKSSLSGYAFRTVEFAQDLDGPLLQVNALKEVILSAGVIGSPHILLNSGIGDSDELSEIGIKS
LVNLPSVGKNLTDQPAVTNVFLVNSNKTTDDLLRNATLLNKVYTEFNKTGMGPLVVTGGNQISFFRASESLT
HKFGDPSSGRNSPHLEMLPANGFYGIPPPAGHFLTLETTVVSPASRGSLTINSTNPFANPLIDPGYLTSPFD
IAAMREVIRITFQYLSAPIWDGYLLSQFGDFANITATSPDNVLDEYIRNNAGSSGHPVGTAAMSAKDADYGV
VDPDLRVKRVEGLRMIDSSVFPFVTSAHTQAPTYVIAERAAALVQAAWV
>A0A0D0BFF0|Gymnopus_luxurians_FD-317_M1_Basidiomycota_Agaricomycetes_Agaricales
MITSILLSALLRLSTLTLCCAAVYNSFSTLPSKDYDFVIVGGGTAGNVVANRLTEDPKNSVLLRDLETIESE
LNLDLAFHVNIDAFQLDVPFFALDVKFQYDWNFTTTIQPGLNNRSTIMLRGFVLGGSSSVNGMFYTRGSADD
YDRFAAVTKDDGWSWDNLQPYIAKVILVPTAYPEAFANSNLLQNEKWEPPADRHNTTGQFNPSVHSLTGINA
VSLGGFPQSIDPMIFEAVDELGSIFRFNEDYNSGNPLGFSWLQSTITTEGRRSSSATSYLAPEFIARENLDV
LLHARVSRVLPSVSKNSSSGFAFRTVEFAQDLNGSIYYVYLTSKGSLLRVEPGPLLKVDASKEVILSAGVVG
SPHILLNSGIGDAGELSEIGIKSLVNLRSVGKNLTDQVSIINEFMANSTNTIDNISRNATLLNEVYTEFNKT
GMGPLVTTGGNQISFFRVNESLTEMFGDPSSGKNSPHLELVPGNGFFGPPPPTGHYFQMATVVVSPASRGSI
TINSTDPFANPIIDPGYLTSPFDIAAMREALQILFRYTSARVWDGYILSQFGALANITADSSDDVLDEYIRN
NAASPAHPVGTAAMSAKDADYGVVDPDLRVKGVEGLRIIDSSVFPFVTSAHTQAPTYAIAERAAELVKFAWM
>A0A0D0CKL8|Gymnopus_luxurians_FD-317_M1_Basidiomycota_Agaricomycetes_Agaricales
MQISRLILIIWHIFGLPLCFAKVYNNFRDLPSKHYDFVIVGGGTAGNVVANRLTENPNFSVLVLEAGGTNAN
AFEIEVPYFSTRGVQPQFDWNYSTIPQNALNDRLIPMQRGFVLGGSSSVNRMFYTRGSADDYDRFAAVTGDE
GWSWKGVQKYLAMNEKFERPADRHNISGQFNPSVHSFTGINAVSLPGFAQNIDSMVFDAVAELGGIFHFNED
YNSGKPLGFSWLQRTVTTQGHRSSSATSYLAPEFIERKNLDVVLNTRVSRVIPSRSNQSSSGLAFRTVEFVH
DLDGPRFTVEASKEVILSGGVFGSAHILLNSGIGNSTMLSRLGISPLVNLPSVGQNLTDHPIVETDWLVNST
QTMDDINRNTTVSDEDEAEFNKTGMGPLVDSSAGNQIAFFRVDESLTERYGDPSAGRDSPHLEMIPGNGWSG
IPPATGNFFSLGIAVVSPASRGSMTINSTDPFAPPLINPGYFSSPFDIAAMRQAMRIALKYASAPTWKGYIL
SPFGALANITAASDDDVLDEYIQNSTFSLAHPVGTVAMSAKGADYGVVDPDLRVKGVEGLRVVDASVFPFIT
SAHTQAPAYVIGERGAELIKANYERG
>A0A0D0C935|Gymnopus_luxurians_FD-317_M1_Basidiomycota_Agaricomycetes_Agaricales
MQISRSMLIFWQILGLPLCLAKVYDTFRDLPSNNYDFVIVGGGTAGNVVANRLTENPNFSVLVLEAGGTNVN
AFEIEVPYFSSRGVPAQYNWNYSTIPQNALNDRSIPMQRGFVLGGSSSVNRMFYTRGSADDYDRFAAVTGDE
GWSWKSVQKYIAMNERFEPPADRHNTSGQFDPSVHSFTGINAASLPGFAQNTDSLVFDAVEELGGIFQFNED
CNSGKPLGISWLQRTVTTEGRRSSSATSYLAPEFIERKNLDVVLNTRVSRVLPSRSNQSSSGPAFRTVEFVH
DLDGPRFTVEASKEVILSGGVFGSAHILLNSGIGNSTILSRLGITPLVNLPSVGQNLTDHPIAEIDWLVNST
QTMDDINRNTTVSDEYEAEFNETGMGPLVDSNAGNQIAFFRVNESLTDRYGDPSAGRDSPHLEMIPSNGWAP
GTPPATGNYFSLGVVLVSPTSRGSMTINSTNPFAPPLIDPEFLSSPFDIAAMREVMRIAFNYVSASTWKGFI
LSPSQPALANITAASDDNALDEYIRNSAFSISHPVGTVAMSAKGADYGVVDPDLRVKGVEALRVVDASVFPF
VTSAHTQVPTYVIGERGAELIKATWS
>A0A1Q3EJ88|Lentinula_edodes_Basidiomycota_Agaricomycetes_Agaricales
MIIRCTQSLYTAATILLYLSTLVAISSAAIYDQYSDLPLGKEYDFIIAGGGTAGIALASRLSEDSAFNVLVL
EAGTSSVGVFNITVPYFATRTVLQYDWNLTTTVQPGLGDRWLFFPRGFILGGSSSINGMFYTRGSSDDFNRF
ADTTGDDGWSWDSIQQYLALNEKLVPPAGNPNTTGEYNPNVHYYNGAVDVSLPSFSQSIDSKVLDAVDELGG
IYSYNEDVNSGSPLGLGWLPRTIDSEGRRSSSVTAYLPDESKDNLDVLVNARVARVVPTSNTTLNSTTRYSF
RTVEFTQDITNITLTQITASKEVIICGGVVGSPQILLNSGIGNSTTLLAAGITALVDLPSVGQNLSDQAFIA
NAFLASTTDTYDDINRNDTVSNEVLAEWMGEDGQGDFQGAGPLGDTFANQISYYRISEELTDEYGDFAAGAT
SPHLEIYPGNGYFIAPPTTGYYMSMTTVVVSPASRGSITINGSNPFTPPIIDPGYLTAKFDTVAMKEAFKIV
YTFLNASVWDGYILEPPTGLPSIPDFFTMNATELDVQLESYIRNSTGSSAHPVGTVAMSAKDASYGALDPDL
KVKGVDGLRVVDASAFPFVTCSHTQVPVYVFAERAAVLIKTSWQQ
>A0A0D0CKM4|Gymnopus_luxurians_FD-317_M1_Basidiomycota_Agaricomycetes_Agaricales
MSTFTKFLWHLGLCSLGLAVIQTPVLAAIFDQVNDLPSGREYDFVIAGGGTAGLVLANRLSENPENNVLVLE
AGQSSVGVFNITVPYFSTDPSFQFDWNLTTTPQSSLLNNQVVLFARGFILGGSSSVNGMFYTRGSADDFDRF
ANVTGDEGWSWDNIQQYLALNEKLVPPAGNPNTTGEFNPSVHSFNGTTSVSLPSFLQSIDSKVIDASSELGG
VFSFNEDVNSGTPLGLGWLPRTIDSQGRRSSSATSYLETVLTRDNLDVLVNARVSRVLPTGSSTHSNTGHAF
RTVEFAQDIVNGPMHQITATKEVIISGGVVGSPQILLNSGIGNKTFLSSIGIDPLVDLPSVGQNLSDQAFIA
SAFLVNSTDTYDDLNRNDTVRDAALKEWLGQDGRPGDVHGTGPLGDTFANQISYYRVSKEITEKFGDFASGP
TSPHLEIYPGNGFFILVPPTGNYLSMTTVVVSPASRGSILINSTNPFTPPLIDPGYLTAEFDIAAMKEAFKI
TYTFLNASVWDGYILAPPPGLPTLSDFFANFNPANNSITPKLDAQLETYIRNFTGTSAHPVGTVAMSAENAS
FGAVNPDLRVKGVEGLRVVDASVFPFVTCSHTQVPVYVFAERAAQLIKKFWEQ
>A0A0D0B9F0|Gymnopus_luxurians_FD-317_M1_Basidiomycota_Agaricomycetes_Agaricales
MIYNDVAHLARVEFDYVIVGAGIGGSVLANRLTEDSSVNVLLLEAGGSNADALETQVPFFITRIPSRYTWNY
TTVPQVGLNGNSIFYARGFLLGGSSSTNGMFYTRGSMDDFNRFADVTGDDGWNWDNVQIYFNRSEKWTLPAD
HHNITGQFNPAIHNMNGGMHAVSLAGFPTPIDSMVFEAGKQLGGIFEFNLDVNSGDPLGLSWNQVTINGANR
SSSAVSYLAEKYMSRKNLHILLNARVSRLLQTPGENAFHSVEFVQDVEGPFFQVHATREVILSAGPINTPQI
LMNSGIGDSSYLSAVGITPRVNLPSVGRNLSDQPSTTNTWAVNSTNTFDTLNRNQTLLTAKFEEWVTNGSGP
LVDTPAGQLVFFRLNNSFLERFGSDPAAGPRSPHLELVIGNGMFNPNPPPGNFLSVSSILVSPASRGSVRLN
TTTPSLFNNPLIDPAFGISDFDMHAMVEGVKAALSFVSAPSWNKYVLSPAGELANITTDDEIAQYVRNNTGT
SNHAVGSAAMSAKNAQYGVVDPDLTVKGVSGLRIVDASVFPFQPSAHPQSVVYVTAERAADLIKAMYSSA
>A0A067NR02|Pleurotus_ostreatus_PC15_Basidiomycota_Agaricomycetes_Agaricales
MKFQSLAAHVSLVLSLLSLPLSVSAALYGKAADLPNVSYDFIIVGGGVGGSVLANRLTENPSVKVLVLEGGS
SNENAFETEVPFFVTRIPAEYTWNYTTTPQVGMHNAEIPFPRGFVLGGSSSINGMFYTRGSSDDFDRYAEVT
GDSGWTWNNVQTYFRRNEKWTAPADGHDTTGQYDPSIHSTTGVTSFSLSGHHQALDPMVFQAGQELGGIFDF
KLDYNDGRPLGLGWLQAAIDGARRSSAATSYLGPQFINRPNLHVLVGCRVSRILKTGSGSAFQTVEYTQDVV
NGPLSTISASKEVLLAAGVIGTPQILLNSGIGDSSYLSSIGITPLVNLPSVGRNLTDQPTTGCLWSVRSDAD
TFDPVFQDENVLDSAMAEWNNDGTGPLVVTPIGQVAFFRLNETELTDLGVPSGVDYAAGPNTPHLEMAIGNG
FVSPTPPPGKWLTISTNLVSATSRGSVTLDTTGGLNAFRAPHIDPAFYTTDWDIKAMREAVKAAKRFVSAPV
FQNYVVEALGSLATADSDEEIEEYIRSNSGTTAHPVGTASMSPRGAQWGVVDPDLKMKGGVQGVRIVDASVF
PYNPSMHTMAPTYVIAERGADLIKNSWNL
>A0A067NFX1|Pleurotus_ostreatus_PC15_Basidiomycota_Agaricomycetes_Agaricales
MKFQSLAAHISLVLSLLLLPFGASAALYKNAADLPDVSYDFVIVGGGVGGSVLANRLTENPSTKVLVLEGGP
SNEDAFETKVPFFVTRIPAQYTWNYTTTPQVGMHNAEVPFARGFVLGGSSSINGMFYTRGSSDDFDRYAEVT
GDSGWSWNNVQTYFARNEKWTPPADGHDTTGQYDPSVHSTTGINSYSLSGHQQALDPLVFQAGQELGGIFDF
KLDYNDGTPLGLGWLQAAINGSHRSSAATSYLGPQFISRPNLHVLVNARVSRILQTGSDSTFQGVEYTQDIN
SGLLRTVTATKEVLLAAGVIGTPQILLNSGIGDSSYLTSVGIPPLVNLPSVGRNLTDQPTTGCLWNVRSDAD
TFDPVFQEQNVLDDAMDEWNTDGTGPLVVTPIGEVVFFRLNETERTNLGLPAGVDTAAGPNTPHLELAIGNG
FVSPAPPPGRWLTISTNLVSATSRGSVTLDTTGGFNAFRAPHIDPAFYTTDWDIRAMREAVKAAKRFVSAPV
FQNYIVEALGSLATADTDEEIEEYVRSNSGTTAHPVGTASMSPKGAQWGVVDPDLKMKGGIKGVRIVDASVF
PYNPSMHTMAPTYVIAERGSDLIKSTWNL
>A0A067N6U7|Pleurotus_ostreatus_PC15_Basidiomycota_Agaricomycetes_Agaricales
MKFQSLAAHISLVLSLLLLPFGASAALYKNAADLPDVSYDFVIVGGGVGGSVLANRLTENPSTKVLVLEGGP
SNEDAFETKVPFFVTRIPAQYTWNYTTTPQVGMHNAEVPFARGFVLGGSSSINGMFYTRGSSDDFDRYAEVT
GDSGWSWSNVQTYFARNEKWTPPADGHDTTGQYDPSVHSTTGINSYSLSGHHQALDPLVFQAGQELGGIFDF
KLDYNDGTPLGLGWLQAAINGSHRSSAATSYLGPQFISRPNLHVLVNARVSRILQTGSGSTFQGIEYTQDIN
SGSLRTVTATKEVLLAAGVIGTPQILLNSGIGDSSYLTSVGIPPLVNLPSVGRNLTDQPTTGCLWNVRSDAD
TFDPVFQEQNVLDDAMDEWNTDGTGPLVVTPIGEVVFFRLNETERTNLGLPAGVDTAAGPNTPHLELAIGNG
FVSPAPPPGRWLTISTNLVSATSRGSVTLDTTGGFNAFRAPHIDPAFYTTDWDIRAMREAVKAAKRFVSAPA
FQNYILEPLGSLATADTDEEIEEYVRSNSGTTAHPVGTASMSPKGAQWGVVDPDLKMKGGIKGVRIVDASVF
PYNPSMHTMAPTYVIAERGSDLIKSTWNL
>A0A067N4K0|Pleurotus_ostreatus_PC15_Basidiomycota_Agaricomycetes_Agaricales
MKFQSLAAHISLVLSLLSLPLAASAALYKNAVDLPNVSYDFIVVGGGVGGSVLANRLTENPSTNVLVLEGGP
SNEDAFETKVPFFVTRIPAQYTWNYTTTPQVGMHNAEVPFARGFVLGGSSSINGMFYTRGSSDDFDRYAEVT
GDSGWSWNNVQTYFAKNEKWTPPADGHDTTGQYDPSVHSTTGINSYSLSGHHQALDPLVFQAGQELGGIFDF
KLDYNDGTPLGLGWLQAAINGSHRSSAATSYLGPQFISRPNLHVLVNARVSRILQTGAGSTFQGVEYTQDIN
NGPLRSVSATKEVLLAAGVIGTPQILLNSGIGDSSYLSSVGIPPLVNLPSVGRNLTDQPTTGCLWNVRADAD
TFDPVFQEQNVLDDAMDEWNEDGTGPLVVTPIGEVVFFRLNETERANLGLPAGVDTAAGPNTPHLELAIGNG
FVSPAPPPGRWLTISTNLVSATGFNAFRAPLIDPAFYTTDWDIKAMREAVKAAKRFVSAPVFQNYVVEALGT
LATAETDEEIEEYVRSNSGTTAHPVGTASMSPKGAQWGVVDPDLKMKGGIKGVRIVDASVFPYNPSMHTMAP
TYVIAERGADLIKNTWNL
>A0A067N4J3|Pleurotus_ostreatus_PC15_Basidiomycota_Agaricomycetes_Agaricales
MKFQSLAAHISLVLSLLSLPLGASAALYKNAADLPNVSYDFIVVGGGVGGSVLANRLTENPSTNVLVLEGGP
SNEDAFETKVPFFVTRIPAQYTWNYTTTPQVGMHNAEVPFARGFVLGGSSSINGMFYTRGSSDDFDRYAEVT
GDSGWSWNNVQTYFAKNEKWTPPADGHDTTGQYDPSVHSTTGINSYSLSGHHQALDPLVFQAGQELGGIFDF
KLDYNDGTPLGLGWLQAAINGSHRSSAATSYLGPQFISRPNLHVLVNARVSRILQTGAGSTFQGVEYTQDIN
NGPLRSVSATKEVLLAAGVIGTPQILLNSGIGDSSYLSSVGIPPLVNLPSVGRNLTDQPTTGCLWNVRADAD
TFDPVFQEQNVLDDAMDEWNEDGTGPLVVTPIGEVVFFRLNETERANLGLPAGVDTAAGPNTPHLELAIGNG
FVSPAPPPGRWLTISTNLVSATSRGSVTLDTTGGFNAFRAPLIDPAFYTTDWDIKAMREAVKAAKRFVSAPV
FQNYVVEALGTLSTAETDEEIEEYVRSNSGTTAHPVGTASMSPKGAQWGVVDPDLKMKGGIKGVRIVDASVF
PYNPSMHTMAPTYVIAERGADLIKGTWNL
>A0A0D0BD21|Gymnopus_luxurians_FD-317_M1_Basidiomycota_Agaricomycetes_Agaricales
MALILLTFFLLLHQHAAIATLFENIQDVPPTDYDFVILGGGTAGCVVANRLSENENFNVLVLEAGRPNMGIP
TVDIPLFEYTIPSRYEWNSTTIPQPALNNRSVNFPHALILGGSSSHNGMYYNRGPKDDWDRYARLTGDEGWS
WNSIQPFIAKNERWTPPADGHNTTGQFNPSIHSTTGINPVSLAGFPLPIDPLGLQAAQELGGIFAFNLDYNS
GNPLGISWGQYTINNGTRSSAAASYLAPEFMNRRNLHVLVNARVSRVLQTSSRSHVPQVLGAEFAQDLNGPF
YRVNASKEVILSTGAINTPQVLLNSGIGNSTFLSSIGIAPLVDLPSVGQNLSVHASAKNAWIVNASAQTEDI
IFQNQSLQNELIEQWMQTKQGPLVGAPVGLTMYFRFNDTVLAALGEDPSSGSTAPHASIGMQPANFPIVPAT
GKFLTMSTGVLTPTSRGFITINSTSPNVFAPPIIDAKTLSARFDVLAMREVIRTALSFVSAPAWDGYVVSPA
DNLAVAMESDEALDEYIRTIGGPNEHVVGTASMTSHEAGYGVVNPDLLVKGVTGLRIVDLSVLPLVTAGHTM
APAYIVGERASFLIKKKWEGHD
>A0A0D2MIH3|Hypholoma_sublateritium_FD-334_SS-4_Basidiomycota_Agaricomycetes_Agaricales
MRVKKHITLCVHLFTLDFLRSTSATVYGNVGELSTTVFDFIVIGGGTAGAVVANRLTERLDFEVLVLEAGPT
NDGVLDSMVPAFPVKLFNTAYDWNYTAIIPGMAGVDTRSSNYPRGHILGGCSSHNAMYYTRGSADDYNATVT
GDAGWSWEYMLPYMLKNEKWSPPADMHNTSNEFDPSVHGFSGMVFTSLPGFPQPSDDMVLAVSKQLPNDFPF
LLDMNSGRPLGLGWYQGTIGNGTRSSSATAYLSETFTARKNLHIVLNTKVTRVHPTSEVDIPRFNTVEISGS
STRLIATKELILSAGAIGTPQILMNSGVGDHQELQSLGIQTVVNLPSVGKNFTDQPYVIISFSVSSNNTLDN
LANNATLQAEALAQWELTRTGPYVNGGPNQISWSRLPMDSSILKEFGDPSAGPNTPHIELTPQTGRIFLPNL
PNRHFISTGIQIVTPASRGTVSLNMTDPLGDPVINLGFFTAGFDLPAMREGIRLAQKLFSAPIWKGYIIERF
SPPENTTTDEGLDAYIRSTTFSSLHAVGTAAMSSEDADYGVVNPDLLVKSTTGLRIVDASVLPFITCGHTQA
PVYAIAERASDLIKEDWK
>K5Y576|Agaricus_bisporus_var._burnettii_JB137-S8_Basidiomycota_Agaricomycetes_Agaricales
MRTLPGLLTLTIFGTSGLCAVYHQLSDLTQEEFDFVIVGGGTAGAVLANRLSEVESFQVLLIEAGPSNEGVL
EAQVPFFASKLLNSPYDWNFTTIPQKFADGRVVPYGRGHILGGCSSINAMVYTRGTVDDYDRWARVTGDPGW
SWNEMLPYFIKHERFVQPQDGRNVTGEFNATTHGFDGITHVSLPNQLQKPFDENVFAAADELGGNFEFNLDM
NSGKPLGTGVVLPRLTLHGTKEVILSAGTIGSPHILFHSGFGDAQELQSVGIHPLVHLPSLGKNLTDHPRLQ
MDFAANNTGPNVLADPTLLAEVLEEWKSSRTGPLTNIVNNNLIWGRLPTNSPFNDPSAGSNSPHWELLPAVN
LGPAAAPHVAVGVVVVSPASRGTLTIDSSNPFDSPVIDPAFFTAPVDVAAARDAIRNIREFFAAKSWNGYII
SEISESASAESDDELDTFVSGNFGTAWHPVSTAAMSPKGADYGVVDPDLRVKGVYGLRIIDASVMPFIIAGH
TQTPVYVIAERAADMIKQDWTS
>XP_006458719|Agaricus_bisporus_var._bisporus_H97_Basidiomycota_Agaricomycetes_Agaricales
MRTLPGLLTLTIFVTSGLCAVYQQLSDMTQEGFDFVIVGGGTAGAVLANRLSEVESFQVLLIEAGPSNEGVL
DAQVPFFASNLLNSPYDWNFTTTPQKFANGRVVPYGRGHILGGCSSINAMVYTRGTVDDYDRWARVTGDPGW
SWNEMLPYFIKHERFVQPQDGRNVTGEFNATTHGFDGITRVSLPNQLQKPFDENVFAAAEELGGNFEFNLDM
NSEKPLGTGWAQGTNGGGERSSSATSYLTREVQATKEVILSAGAIGSPHILFHSGFGDAQELQSVGIHPLVH
LPSLGKNLTDHPRLQMDFAANNTGPNVLADPTLLAEVLEEWKSSRTGPLTNIVNNNLIWGRLPTNSPFDDPS
AGSNSPHWELLPAVNLGPAAAPHVAVGVVVVSPASRGTLTIDSSDPFDSPVIDPAFFTAPVDVAAARHAIRN
IRKFFTAKSWNGYIISEISKSAGAESDDELDTFVSGNFGTAWHPVSTAAMSLKGADYGVVDPDLRVKGVHGL
RIVDASVMPFIIAGHTQTPAYVIAERAADMIKQHWTS
>K5W3T3|Agaricus_bisporus_var._burnettii_JB137-S8_Basidiomycota_Agaricomycetes_Agaricales
MFTLSGFVILGFFITSGLCTVYQQLSDLSEKKFDFVIVGGGTAGAVLANRLSEVKKFQVLVIEAGPSDEGVL
DSQVPLFALNLQNSPYDWNFTTTPQKFANGRRVPYARGHILGGSSSINLMVYARGTVDDYDRWARVTGDPGW
SWDEMFPYLIKVERFVPPTDGRNITGEFNPVIHGYDGMTRISLPNRLELPFDTNVRAAADELGGNFEYKLDL
NGGNPLGTTWSQATIGGGQRSSAATSYLTREVLERRNLHVLLNTRTTRVQRSSNFRSDGPEFDYVEVFGNGN
KSRIFQATKEVILSAGSIGSPHILFHSGFGDAKELQSVGINPLVNLPSLGKNLTDHPSFQVDFAANTTELNV
LANSTLLAEALEQWNNSRTGPLSNIANNNLIWGRLPTNSSFDDPSAGASSPHWEFIPVLNLRPIPDPHVVAI
VSIVSPASRGTLTINSSDPFDSPIIDPAFFTAPADVAAARDAIRNIRKFFAAKTWEGYIISEAVASAHAESD
DELDTFISGNFATTWHPVSTAMMSPKGADYGVVDPDLKVKGIRGLRIVDASVMPFITAGNTQAAVYAIAERA
ADFIKHDWACRKC
>XP_006461554|Agaricus_bisporus_var._bisporus_H97_Basidiomycota_Agaricomycetes_Agaricales
MFTLPGFVILGFFITSGLCTVYQQLSDLSEKKFDFVIVGGGTAGAVLANRLSEVKKFQVLVIEAGPSDEGVL
DSQVPLFALNLQNSPYDWNFTTTPQKFANGRRVPYARGHILGGSSSINLMVYARGTVDDYDRWARVTGDPGW
SWDEMFPYLIKVERFVPPTDGRNITGEFNPVIHGYDGMTRISLPNRLELPFDTNVRAAADELGGNFEYKLDL
NGGNPLGTTWSQATIGGGQRSSAATSYLTREVLERRNLHVLLNTRTTRVQRSNNFRSDGPEFDHVEVFGNGN
KSRIFQATKEVILSAGSIGSPHILFHSGFGDAKELQSVGINPLVNLPSLGKNLTDHPSFQVDFAANTTEPNV
LANSTLLAEALEQWNNSRTGPLSNIANNNLIWGRLPINSSFDDPSAGASSPHWEFIPVLNLRPIPDPHVVAI
VSIVSPASRGTLTINSSDPFDSPVIDPAFFTAPVDVAAARDAIRNIRKFFAAKAWEGYIISEAVASAHAESD
DKLDTFISGNFATTWHPVSTAMMSPRGADYGVVDPDLKVKGIRGLRIVDASVMPFITAGNTQAAVYAIAERA
ADFIKHDWACRKC
>K5XIU0|Agaricus_bisporus_var._burnettii_JB137-S8_Basidiomycota_Agaricomycetes_Agaricales
MSRTVTGLLILTSFITSGLCALYQQLCDLTQSQFDFVIVGGGTAGTVLANRLSEVKGFQVLVIEAGPSNEGV
LDAQVPLFASKLRNSPYDWNFTTTPQKFGNGRILSYARGHILGGSSSINAMVYTRGSVNDYDRWARVTGDSG
WSWDALLPYFIKNERFVQPTDGRNITGEYDPTTHSFDGMTRVSLPNQLQQPFDANVFAAADELGGNFKFNLD
MNDGKPLGTAWMQGTNGGGKRSSSATAYLTREVLGRTNLHVLLNTRITRIQRSNIPSFDGPELGSVEAFGNG
TDSRIFQATKEVILSAGTIGSPHILFHSGIGDAQELQSVGIRPLVNLPSLGKNLTDHPFLHVYFAAHNAEPN
VLANPTLLAEALEQWNSSRTGPLSNIVNHSVIWGRLPNNASFDDPSAGPTSPHWELLPSVNLEPRDQPHAVA
YISLVSPASRGTVTINSSDPFDSPVIDPAFFTAPVDVAAARDAIRNIRNFFAAKSWEGYIISEAPPSAGAGS
DDELDAFISKTFLTTWHPVSTAMMSPRQADYGVVDPNLKVKGIRGLRIVDASVMKPYVVAGHVQAAVYVIAE
RAADMIKHDWSGRAAGGNF
>XP_006458716|Agaricus_bisporus_var._bisporus_H97_Basidiomycota_Agaricomycetes_Agaricales
MVYTRGSLDDFNRWAHVTGDSGWSWDEMFPYFLKNERFVQPTDGRNITGDFDPSIHGYDGMTQISVPNHLQK
LFDMRCFEAADELRGNFEFTLDMNNGTLLGTGWAQGTNGGGSRSSSATSYLTREVTRRKNLHVLLNTRVTRL
RRSEDSSSNGPEFDSVEAFGDGNGSRIFQASKEVILSAGAIGSPHILFHSGFGEAQELQAAGITPLVDLPSL
GKNLTDHPFLLVDFMAENTEPKYVYTNSLNSLWLSEWKNSKTGPLADIPTNNLVWGRLPSDSAFDDPGPGPN
APHWELILALNLGPTPEPHVTAAISIVSPTSRGTLTINSSDPFDSPVIDPAFFTTEVDVEAGRDAVRNARKF
FGAKAWEGYVVSEGPLSKGAESDEALDDFIAGNFLTTWHSSSTAMMSPKGADYGVVDPDLKVKGIKGLRIVD
ASIMPYIINGHPLAAVYVIAERAADMIKQDWTILLFLAEYDYSFKFLSRLPYLPSLLILTSFITSGLCALYQ
QLCDLTQRQFDFVIVGGGTAGAVLASRLSEVKGFQILVIEAGPSNEGVLDAQVPLFASNLRNSPYDWNFTTT
PQKFGNGRILSYTRGHILGGSSSINAMVYTRGSVDDYDRWARVTGDSGWSWDALLPYFIKNERFVQPTDGRN
ITGEYDPTIHSFDGMTRISLPNQLQKPFDENVFAAADELGGNFKFNLDMNNGKPLGTAWMQGTNGGGKRSSS
ATAYLTREVLGRTNLHVLLNTRINRIQRSNIPSFDGPELGSVEAFGNGTDSRIFQATKEVILSAGTIGSPHI
LFHSGIGDAQELQSVGIRPLVNLPSLGKNLTDHPFLHVYFAAHNAEPNVLANPTLLAEALEQWNSSRTGPLS
NIVNHSVIWGRLPNNASFDDPSAGPTSPHWELLPSVNLEPRDQPHAVAYISLVSPASRGTVTINSSDPFDSP
VIDPAFFTAPVDVAAARDAIRNIRNFFAAKSWEGYIISEAPPSAGAGSDDELDAFISKTFLTTWHPVSTAMM
SSRQADYGVVDPDLKVKGIRGLRIVDASVMKPYVVAGHVQAAVYVIAERAADMIKHDWSGRAAGGNF
>K5W8P3|Agaricus_bisporus_var._burnettii_JB137-S8_Basidiomycota_Agaricomycetes_Agaricales
MHTLQGLLILTTFIAPGLCAVYQQLSDLRQDEFDFVIAGGGTAGAVLASRLSEVRGFQVLLIEAGPSNEGVL
DAEVPLFASRLHNTIYDWNFTTTPQEFANGRIVPYARGHILGGSSSINAMAYTRGSIDDYDRWARVTGDSGW
SWNKIFPYFKKHELFMQPTDGRNITGDFDPAVHGFDGMTRISLPNQLQRDFDARFIKAADELGGKFSYNLDM
NSGKPLGSAWFPSTAGGGERRSSATSYLTRQIMKRKNLHVLLNTRATRIRQTSKSHSSKSHGPEFDTVETFG
NGRGSRTFRATKEVILSAGTVGSPHILLHSGFGNAKELQSVGVKPLVNLPSVGKNLTDHPLLVVDFAADATE
PNVLADPTILAEALEQWKTSRTGPLTNTVDNNVIWGRLPADSPFEDPSAGPNSPHWELLPAVNLGNAPEPHL
SAFISLVSPASRGTISINSSDPLDSPVIDPAFFTAPVDVASARDGVRNIRTFYAAKAFEGYIKSESPPSAGA
ESDEELDAFISATFATTWHPTSTVKMSPKGADYGVVDPDLKVKGIQGLRVVDASVMPFVVSAHTQTAVYVIA
ERAADMIKRDWHERA
>K5X5U7|Agaricus_bisporus_var._burnettii_JB137-S8_Basidiomycota_Agaricomycetes_Agaricales
MRTLPGLLILTTFIGSGLCAVYQQLNDLKQEHFDFVVVGGGAAGAVVASRLSEVKDFQVLLIEAGPSNEGVL
LSEVPFFAFDIQNTPYDWNFTTTPQKFADGRVIPYARGHILGGSSAINLMVYTRGSLDDFNRWARVTGDSGW
SWDEMFPYFLKNERFVQPTDGRNITGDFDPSIHGYDGMTQISVPNHLQKLFDMRCFEAADELRGNFEFTLDM
NNGTLLGTGWAQGTNGGGSRSSSATSYLTREITRRKNLHVLLNTRVTRLRRSEDSSSNGPEFDSVEAFGDGN
GSRIFQASKEVILSAGAIGSPHILFHSGFGEAQELQAAGITPLVDLPSLGKNLTDHPFLLVDFMAENTEPNV
LANSTLLEDALEEWKNSKTGPLADIPTNNLVWGRLPSDSAFDDPGPGPNAPHWELILALNLGPTPEPHVTAA
ISIVSPTSRGTLTINSSDPFDSPVIDPAFFTTAVDVEAGRDAVRNARKFFGAKAWEGYVVSEGPLSKGAESD
EELDAFIAGNFLTTWHSSSTAMMSPKGADYGVVDPDLKVKGIKGLRIVDASIMPYIINGHPLAAVYVIAERA
ADMIKQDWTS
>K5X116|Agaricus_bisporus_var._burnettii_JB137-S8_Basidiomycota_Agaricomycetes_Agaricales
MPTFTGLLILSIFVTSGLCAVYQQLSDLKQDRFDFVVVGGGTAGAVVASRLSEVEKFQVLVIEAGPSNEGVL
NSQVPLLAFDIQHTPYDWNFTTTPQKFANGRTVSYSRGFMLGGTSSTDLMVFTRGTTDDYDRWARVTGDPGW
SWDQMFPYFIKNERFMPPTDGRNITGEYDPTIHGYDGMTRVSLVNEVQNPFESNVFAAADELGGNFQFNLDM
NNGTLLGTAWVQGTNGGGERSSSATAYLTRQILGRKNLHVLLNTRTTRIQRSKTSSSDGPEFDKVEVVGNGW
PRLFRATKEVILSAGSIGSPHILFHSGIGDAQELESVGIKPRVNLPSLGKNLTDHPFLLMVFEANTTEPNIF
ANSTLLAEAFEEWNSSRTGPLANIPSANIIYGRLPTNLPFDDPSPGPNTGHWELVLSLNRRPTATPQVIAAI
SIVSPTSRGTLTINSSDPFDSPLIDPTFFATPGDIAIARDAVRNVRKFFAAKSWEGYITSETPPSAGADSDD
ELDAFISGNFTTTWHPGCTAMMSPKGADYGVVDPDLKVKGIRGLRIVDASVMPFLISGHLLAGIYAIGERAA
DMIKQDWMS
>K5W8P0|Agaricus_bisporus_var._burnettii_JB137-S8_Basidiomycota_Agaricomycetes_Agaricales
MGIFKPSLLILSALITPSLCAIYQQLGDLTHDKFDFVIIGGGTAGAVLANRLSEVKDFQVLVIEAGDSNEGV
LDSQVPFFGPKLQKSPYDWNSTTTPQNFAKGRSLDYARGYILGGTSSINLMAYTRGSIDDYNRWARVTGDPG
WSWDKIFPYFKKNERFVPPTDGRNISGEFIPAAHGFDGMIRTCLPNQYQEQFDKRYFEAIDELGGNFALNLD
TNSGKPLGAGGSRIFHATKEVILSAGAIGSPHLLFHSGFGDSEELKALGINPLVDLPSLGKNLTDHAFLLVD
FAGENIEQKCVVLADPNVLEAALEEWKKSRTGPLSNILTNSVIWGRLPPDSPFDDPSAGPNSPHWELLLSVN
LGPTPAPHLTAAIDIVSPASRGTLSINSSDPFAPPIIDPAFFTAEVDVAAARDAIRNARKFFAAKAWEGYVT
HELPPSAGAETDDELDAFISDVFTTTWHGCSTAKMTPKGADYGVVDPDLKVKGVRGLRIVDASVMPFVVSAH
TMAAVYVIAERAADMIKQDWMS
>XP_006458714|Agaricus_bisporus_var._bisporus_H97_Basidiomycota_Agaricomycetes_Agaricales
MGIFKPSLLILSALITPGLCAIYQQLGDLTHDKFDFVIIGGGTAGAVLANRLSEVKDFQVLVIEAGDSNEGV
LDSQVPFFGPKLQKSPYDWNSTTTPQNFANGRSLDYARGYILGGTSSINLMAYTRGSIDDYNRWARATGDPG
WSWDKIFPYFKKNERFVPPTDGRNISGEFIPAAHGFDGMIRTCLPNQYQEQFDKRYFEAIDELGGNFALNLD
TNSGKPLGAGWVHGNNGGGERSSSATAYLTREVIGRINLHVLLNTRATRIQRSDTSRHGRPEFDSVETFGDG
NSSRIFHATKEVILSAGAIGSPHLLFHSGFGDSEELKALGINPLVDLPSLGKNLTDHAFLLVDFAGENIEQN
VLADPNVLEAALEEWKKSRTGPLSNILTNSVIWGRLPPDSPFDDPSAGPNSPHWELLLSVNLGPTPAPHLTA
AIDIVSPASRGTLSINSSDPFAPPIIDPAFFTAEVDVAAARDAIRNARKFFAAKAWEGYVTHELPPSAGAET
DDELDAFISDVFTTTWHGCSTAKMTPKGADYGVVDPDLKVKGVRGLRIVDASVMPFVVSAHTMAAVYVIAER
AADMIKQDWMS
>A0A137QIE7|Leucoagaricus_sp._SymC.cos_Basidiomycota_Agaricomycetes_Agaricales
MILTLSFCVLLLFPVVLNKVYERLAELAEDRFDFVIIGGGTAGAVLANRLSANKSFQVLVVEAGPSNQNVLD
SQCPFFWLKLQNSPYDWNFTTTPQVGLNGRTLAYARGHILGGSSSINAMFYTRGTADDYDRWARVTGDSGWS
WKEMIPYFKKHEHWTSPAEPRNTTGQFDPSVHGFHGKTSVSLFGHPQAVDDRVIAAANELGGEFKFNLDMNS
GHPLGTVWLQGTIGHGERSSSATSYLTDEVVSRPNLHILLNTRVTSVLPVDRSTQDTHLSSFDKVEILEDGH
KHIIQATKEVVLSAGAIGSPHILMHSGIGDSRELRSIGIWPLVDLPSVGKNLTDHPFYNITFRANTTNTVDN
INKNATLFAEVFQEWLTKREGPMTNALTNNIMWLRLLENSTAFQNHPDPSSGLTTPHWELAISNGGSLEESR
VGTGIAVVSPASRGTVKLGSSNPLDPPLIDPGVLTSPIDMTFAREAVRSSRKFFTAKAWNGYVLDEAPPSAN
ANSDDELDAFIREFSTTAWHPVSTVAMSPRGASYGVVDPDLKVKNVKGLRVVDASVMPFIIAGHTQTPVYVI
AERAADLIMQEWLG
>A8NN89|Coprinopsis_cinerea_okayama7_130_Basidiomycota_Agaricomycetes_Agaricales
MSRIALFVAALVAGCSAAVYQNINAAPRINYDFIIVGGGTAGSVLARRLSENHRHQVLLIESGPSHEGVLNI
QVPSNVGLLFRTEYDWNFTTTPQTALNGRVLDYNRGHVLGGSSSINGMYWTKGSAEDYDRWASVTGDPGWSW
NNLFQYTLKMESLVPPADGHDTTGQVDPSVHGTSGNVKISLPGHPLEIDPLVMAAAAELGGEFTPIVDMNSG
SPLGTGWTQSTIGNGERSSAATAYLESDCLRRRNLHVVVNTRVTRVLQTRGGPGRAFRTVEIATQKNPNAPR
IQLTAKKEVILSAGAIGTPHILLNSGFGNPSELAALGIRPAVNLPGVGKNLTDHPFTYVAWEVNSTSTRDVL
TLDPNAAAQAFGQWFATRTGPLTILGTNQMSWLRIPDNSSIWGQFPDPSSGSNTPHFELNFDNSAGFTGAQG
GYYTSAGITISTPWSRGSVTLQSSNPFDQPNIDPGLFTSAFDEQAMLHAIRTLRRFFQANAWNGYILQPAGA
WTDAIMDNDEAAIALLKATVIHAWHACGTTVMSPKRAKYGVVDPDLTVKNVQGLRIVDAGVMPFIPAAHTQF
AVYVIAERAADLIKAKW
>A8NN58|Coprinopsis_cinerea_okayama7_130_Basidiomycota_Agaricomycetes_Agaricales
MLRTIVVLAALAGSCSAALYQNIKAVPRREYDFIIVGGGTAGSVLANRLSENPRHQVLLIESGPSNEGVLNS
IIPYFHPFLHGSPYDWNFTTSPQTGLDGRVLDYNRGHILGGSSSINAMFWTKGTAEDYDRWAKVTGDPGWSW
KSLFKYSLKIERLVPPVDGHDTTGQVDPSLHGTDGNLKISVSGWPLEVDSRVAGAVEELGEEFKAIVDMNSG
EPLGTSWLQSSIGDGERSSAAVSYLAPKHLERRNLHVVVNTRVTRVLPSNSKGLRLAFRAVEVATEKNADAP
RVKLTAKKEVILAAGAVGSPHILLHSGIGNPSDLSALGIKPLVDLPEVGRNLTDHPLVMVLWNANSTTTGDA
LVRDPIAQAAALEEWNTTRTGPFTSIGINQVAWLRIPDDAPILPILQRNSAGFSGITGGYYMGAGLAVPTPW
SRGSLTLRTSNPFDQPIIDPGIFSSPFDQYAMLHAVRSARRFFKARAWDGYILDPVAPWTDEIIDDDEAAIG
ILKSTVGHAWHPVGTTLMSPGNARYGVVDPDLKVKKVEGLRVVDAGVMPFIPAAHTQFPVYLVAERAADLIK
EKYT
>A0A0C9W5V5|Sphaerobolus_stellatus_SS14_Basidiomycota_Agaricomycetes_Geastrales
MSIAARSPFARHTRAHHPSCPALSRQRLRTNITVIIIHERTVPCAYMHSGRSPTWYKFEVSSTGYDNPKRIY
QMRQLSFASFIVLWSHCHQAVDAQSLSDLATKTFDFVIIGGGTAGSVIANRLTENPKFNVLVIEAGPSNDGV
LDIMVPAFAFGLANTAYDWNFTMVPQVGLNGRVLTLERGHVLGGSSSVNGMDYTRGSSDDYDRFARVTGDQG
WSWNNLQPYILRCPPADGHNVTGEFDPRVHGFDGINFVSLGSNPLAVDQRVIQTTVDLKDEFPFSLDVNSGK
PLGVSWVQSTIGQGERSNAARTYLAPKYRSRPNLHIVLNTFVTRVLPTGVNGPLDLRVVEIASNATGPRIRV
TATKEVITSAGSIGTPHILLNSGIGDKADLAALGIKSILNLSHVGKNLHDHPTTSVAFLTIGKDVPTWQTNA
TVLAENLAQWEANRTGPLVQFLGHHVAWTRIPSNSSIFKQFPDPSAGPNTPHLELTVGRSDGSTISCDVVAV
TPTSTGTVKLRSNNPFDDPLIDPQFLTSNFDLFALREGIRTIRRFYSGPAWKGYIVAEIVPGANVTSDDDLN
EYIRNTVSSFAHPVSTAKMSPKGASNGVVDPDLRLKGAKGLRIVDASVMPFVTAGHTQAPVYIIAERAADII
KAAW
>A0A0C9W5L2|Sphaerobolus_stellatus_SS14_Basidiomycota_Agaricomycetes_Geastrales
MLHLGLVTFAFLFLSQCQGADNEQIDSLSGKTFDFIIVGGGTAGSVIANRLTEDPRFTVLLIEAGPNNEGVL
NIEVPAFSGRLTNSPYDWNFTTVSQVGLNGRSLPYPRGHVLGGSSSINGMVFTRGSSDDYDRWARVTGDNGW
PWNALRPYLLKNEHWVPPVDGRNTTGEFDPRAHGLDGVNYVSLGSYLGSIDERVIQTTVDLKNEFPYNLDTN
DGTPLGVGSMQSTIGFGERSSAARSYLASNFRQRVNLHILTDTTVTQILSTGLGVRPDFRIVELASSVTRPR
TRFTAANEVILSAGSIATPQILLNSGIGDKSELAKVGVQSAVHLPDVGKNLSDQPVTSAAWSTNDPDPGLQA
WQHNATILVEVLKQWNETRTGPLVVQFPRQETAWWRVPSNTPGFKDSSAGPKSPHIEIALGGSGGSVSGAVV
LVSPLSRGSVALKTNNPFDAPLIDVAFLTDENDVFALREGIKATKRFFGGPAWKDLIIGETSPGANVTNDDE
LTEYIRNSAGTTLHAVGTAAMSARGASYGVVDPDMRVKGISGLRIVDASIMPFVISGHTQAGVYLIAERGAD
LIKSAWV
>V2WVC3|Moniliophthora_roreri_MCA_2997_Basidiomycota_Agaricomycetes_Agaricales
MLVGFLLLALTAEVSAAIVERWEDLPREEFDFIVVGGGTAGNVIANRLTENPSWSVLVLEAGGSNQNTPLDP
VPQIPHLCGQLAGSALDWNYTASLGSGAQGRKTLLPRGFVLGGSSSINCMVYARGSKGDWDRYAQVTGDSGW
SWDGIQPYIRKNERFTPPFDNHDTTGEFDPRVHGFDGINSVTLSGFRHDLDRWVINASKNVPEELKAFKFNL
DTNSGFQLGVGYAQSTVRNGTRSSSATSYLADKFIRRPNLHVLLHSHVTRILSKKEELLEFERVEFSQDGGK
KLRTITAKKEIVLSAGTIGSPQILLLSGIGDTAELSSIGVPTLKHLPSVGRNMTEQPVVQSSFQVNTTDTSD
TSAQNQTVADEQMRLWLEQRKGPLADGPLSDVGWLRVPIEEGLVDPAGDSETAHLGVLFLNGGFPPATQGNF
IIANAIVVSPASRGYMKLKSSDPFEYPEIDLNLLASPFDVFALREGIRTIHRFLTSRLFDGFVISSVLPISP
DASDEEFDAHIRNTAFIISHITGTAAMTANDAEWGVVNPDLKVKGMKGVRVVDASILPFIPSSHTQAPVYIV
AEKGADLIKAAWSWTQE
>V2WCF8|Moniliophthora_roreri_MCA_2997_Basidiomycota_Agaricomycetes_Agaricales
MVVGFLPLVLAAGVGAAIVERFEDLPRQEFDFIVVGGGTAGNVIANRLTENPSWSVLVLEAGGSNQNTPVDP
VPQIPQLCGQLIGSALDWNYTASLGSGAQGRMTLLTRGFVLGGSSSINCMIYTRGSKGDWDRYAQVTGDSGW
SWDGIQPYIRKNERFTPPFDNHNTTGEFDPKVHGFNGINSVSLSGSRPEMDHWVINASKNVPEELKAFKFNL
DTNSGFQLGVGYSQSTIRNGTRSSSATSYLADKFVRRPNLHILLHSHVTRILPEKEGLLAFARVEFSQDGGK
KLHTITAKKEVVLSAGTIGTPQILLLSGIGDTTELSSIGVPTLKHLPSVGRNMSEQPVVQSPFRVNTTDTDD
TRLQNQTVADEEMKLWLEQKKGPLANGPLLDAGWLRVPVEEGVVDPAGDSKTAHLEIQFINSNFPPASEGNF
IVASPTLVSPASRGYMKLKSSDPFEHPEIDLNLLASPFDVFALREGLRAVHQFMTSPLFDGFVLSSALPIPP
DASDEEFDIYIRNTVQNVLHITGTAAMTAKDAGWGVVDPDLRVKGVKGLRVVDASVLPFIPSGHTQVPTYIV
AERGADLIKAAWK
>A0A0W0FGK6|Moniliophthora_roreri_Basidiomycota_Agaricomycetes_Agaricales
MVVGLLPLVLAAGVGAAIVERFEDLARKEFDFIVVGGGTAGNVIANRLTENPSWSVLVLEAGGSNQNTPLDP
LPQIPQFCGALLGSALDWNYTASLGSGAQGRMTLLPRGFVLGGTSSINCMAYTRGSKGDWDRYAQVTGDSGW
SWDEVQPYIRKNERFTPPFDNRNVTGEINPRVHGFDGINTVTLSGFQHDLDRWVINASKNVPEELEAFKFNL
DTNSGFQLGVGYGQSTVKNGSRSSSATSYLADKFIRRPNLHVLLHSHVTRILPKNEGSLEFERVEFSQDGGK
KLLSVTVKKEIVLSAGTIGSAQILLLSGIGNTTELSSIGVPTIKHLPSVGRNMSEQPIVQSPFRVNTTDTGD
TSVQNQVVANEQMKLWLEERRGPLANAPLLDIGWLRVPVEEGVVDPAGDSKTAHLEVQFINSNVPPAAQGNF
IIASPTLVSPASRGHIKLESSDPFEYPEIDLNLLASPFDVFALREGLRMVHRFMTSPLFDGFVISSALPVSP
DAPDQELDAYIRSSAGGAAHITGTAAMTAKDAGWGVVNPDLRVKDLKGVRVVDASVLPFIPAGHTQAPVYIV
AERGADLIKAAWE
>A0A0W0FGA3|Moniliophthora_roreri_Basidiomycota_Agaricomycetes_Agaricales
MLAEFLPLVLAAVVGAAIVERWEDLPKKEFDFIVVGGGTAGNVIANRLTENPSWSVLVLEAGGSNQNTPLDP
LPQIPQLCGQLGGSALDWNYTASLGSGAQGRTRSLPRGFVLGGSSSINCMIYTRGSKGDWDRYAQVTGDSGW
SWDGIQPYIRKNEHFTPPFDNHNTTGEFDPKVHGFNGINSVTLSGSRPEMDRWVINASKNVPEELKAFKFNL
DTNSGFQLGVGYAQSTVRNGTRSSSATSYLADRFVRRPNLHVLLHSHVTRILPEKEGLLEFARVEFSQDGGK
KLHTITAKKEVVLSAGTIGTPQILLLSGIGDTTELSSIGVPTLKHLPSVGRNMSEQPVVQSPFRVNTTDTGD
TRLQNQTVADEEMKLWLEQKKGPLANGPLLDVGWLRVPVEEGVVDPAGDPKTAHLEIQFINNGFPPASEGNF
IIASPTLVSPASRGYMKLKSSDPFEYPEIDLNLLASPFDVFALREGLRAVHQFMTSPLFDGFVLSSALPIPP
DASDEEFDTHIRNTVLNVQHITGTAAMTAKDAGWGVVDPDLRVKGVEGLRVVDASVFPFIPSGHTQVPTYIV
AERGADLIKAAWNLTMLVGFLLLALTAEVSAAIVERWEDLPREEFDFIVVGGGTAGNVIANRLTENPSWSQA
NSNQNTPLDPVPQIPHLCGQLAGSALDWNYTASLGSGAQGRKTLLPRGFVLGGSSSINCMVYARGSKGDWDR
YAQVTGDSGWSWDGIQPYIRKNERFTPPFDNHDTTGEFDPRVHGFDGINSVTLSGFRHDLDRWVINASKNVP
EELKAFKFNLDTNSGFQLGVGYAQSTVRNGTRSSSATSYLADKFIRRPNLHVLLHSHVTRILSKKEELLEFE
RVEFSQDGGKKLRTITAKKEIVLSAGTIGSPQILLLSGIGDTAELSSIGVPTLKHLPSVGRNMTEQPVVQSS
FQNGGFPPATQGNFIIANAIVVSPASRGYMKLKSSDPFEYPEIDLNLLASPFDVFALREGIRTIHRFLTSRL
FDGFVISSVLPISPDASDEEFDAHIRNTAFIISHITGTAAMTANDAEWGVVNPDLKVKGMKGVRVVDASILP
FIPSSHTQAPVYIVAEKGADLIKAAWSWTQE
>A0A151VZ29|Hypsizygus_marmoreus_Basidiomycota_Agaricomycetes_Agaricales
MMRFWALVSLSVFAAGAIVEQVEDLPRAKYDFIVVGGGTAGNVVANRLSENPKYNVLVLEAGASHEGIEDLE
IPFYCPRLTPYTEWDWNYTTTPQAALNDRTFPFQRGYVLGGSSSVNTMTYTRGSSDDYDRYARVTGDSGWSW
KNVQKYLRRNERWTLPADNHNITGQFEPSAHGYNGVMSICLPGYPQTSDDLILNATATFPDEFPYNKDLNSG
NPLGIGWCPSSINNGSRDSSATSYLGPKYIKRRNLDVLLHAHVTRVLQTGTSDGKRSFRTVEFADSRTRAPR
KLLKARKEVILSAGPVGSPFILLHSGIGDSADLSRVGIKPIVHLPSVGRNLSDHAVAPVFWLVNATNTLENW
VRDPVFAANALAEWRAMRTGPFVDIPFNQVGYIRVGDKATLKKYGDPSAGPHAPHVELVINNGIAGKTVPPT
GNYFIIGTVVVSPSARGSIVLNSSDPFVHPEVNPEYLNSELDMYLMREGIRKAMRLAEGPALKAYLGGPPLY
NPTTDAEMDVYIRSNGTNLHHPVGTASMSAKSAPYGVVDPDLRVKGVSGLRVVDSSVFPFIPSAHTMAATYV
VGERGADLINQAW
>A0A0C9UT56|Sphaerobolus_stellatus_SS14_Basidiomycota_Agaricomycetes_Geastrales
MVAFFFKANILAIVPIALLSGVSCALYNNAADLPSLEYDFVVVGGGPGGSVVANRLTENPKVSVLLLEAGPS
NEGITNIIVPFFKAFTGNPGPIDWNYTVVPQPGLNNRTLNFARGFVLGGCSSLNGMVYLRGSAEDYDRYAQL
TGDSGWSWNKLLPYFFKNEKWIPPADNHNTTGEFDPKFHSLNGITSVGLPGFPRALDPRILAVTKEMPHEFP
YVEDHNSGKPLGVGWCQYTIATFKRDSSATSYLGPPFISRPNLHVLVNARGLRAINTGKRQGKPAFNAFEFS
QSRDAPPIRLSVRKEIIVSTGALNTPQILLHSGIGDKNHLSEMGIKTIVDLPDVGRNLSVHPSLRLVYQVNS
TETYDDILRNTTLQAELLDQWNKTHQGPLVAGQESHTALIRLPKSVKFPGNIDPAAGPNTPHIILNFEPLCF
LIHSTTTILGGTIVLNTTNPFDQPRIDLGVLTSPFDVVALREGIKAANRFVSAKAFKGYILSLTGTIGNATT
DEEIDAYVRATTGPSGHVSGTASMSPKGASHGVVDPDLRVKGVSGIRVVDASVFPVIPSGNTQAPVYAIAER
AADLIKKFWS
>KIJ56322|Sphaerobolus_stellatus_SS14_Basidiomycota_Agaricomycetes_Geastrales
MTPSLRRSLLAVVTLALTTVHGTLYQDAASLPSTQYDFIVVGSGPGGSVVANRLTENPHVSVLLLEAGPTNE
GILNIEVPLFTAFSQVGGPIDWNYTCIPQIGMDNRTLPVQRGFTLGGTSSINGMIYLRGSQDDYNRYARVTG
DPGWSWNKILPYFIKGETWTPPADHHNTAGQFDPRYHGFTGPLSVGVNGYHIAAADLAVKVTHELPQQFPYV
VDHNSGKPLGVGSLHFTIDSYRRDSAATAYLGPRFLSRPNLHVLINSRVLRVLKSGTHGGKPSFNSLVFSQS
PNGLNPIQVSARKEVILSAGSINTPHILLHSGIGNNASLSALGIKPIVHLPDVGENLSVHPYTGLNYLVNSS
TTFDAILSNATLRAQLLQLWNRTHTGPLVDAAASVGAMLRLPKGFPFPNNTDPSAGPNTPHIILNLGNSAFG
AAPAGNYISMIVEMVTPTSRGSVTISSADPYVAPVIDLAVLQTTFDISSYREGVKMAKAFTSAPAWKGFIIG
LVGSIANATTDAEIEAWLRANTIVTGHIVGTAAMSPYNATHGVVNPDLTVKGVSGLRIVDASVLPYVPSANT
QAPTYGLAERAADLIKGVWLLK
>KIJ56360|Sphaerobolus_stellatus_SS14_Basidiomycota_Agaricomycetes_Geastrales
MSPSSFRHLLSIISLATSAVHAALYRNAADLPSLKYDFVIVGSGAGGSVVANRLTENRNVSVLLLEAGSTNE
GNLNVEVPLFRGLPLPPVLDWNYTSIPQPGLNNRTQAVQQGHTLGGSTSINGMIYLRGSKDDYNRYALVTGD
PGWSWYNMLPYFKKGERWTPPADNRSTAGDFDPAVHGFNGPLAVSLGGFLVPLADRIKAVTAELPGEFPYIL
DNNGGRPLGVGWLQTTVDVYRRESAATAYLAPQYINRPNLHVLVNARVLRVLKTGTRLGKPVFKALEFSQEG
NGTTINVTAREEIILSAGAINTPHILLHSGIGDSSHLSAQGIQPIVNLSDVGQKLSVQPFVPLNYAVNSSST
FDEIFRNATLRNELVQVWNETHYGPLVTTSVSTLNALLRLPYGFNFPLGFDPSAGPNTPHISLIFANNGLGI
SNPTGNYIGILVTMLTPTSRGSVTINSTDPFVAPVIDLGLLKTGFDIAAYREGVKLARRFVSAQAWNGFIIG
PVGSIVNATTDAEIEAWLRANSGTTYHLVGTAAMSPYLATYGVVDPDLCVKRVSGLRVVDASVLPYVPAANT
QAAVYGLAERAADLIKGFWGCNY
>A0A151VSX8|Hypsizygus_marmoreus_Basidiomycota_Agaricomycetes_Agaricales
MRFLKPPILSVLVLSAVHSCFGLTLNSSVSEYDFIVIGGGTAGNVVASRLSENKRYTVLLLEAGVTNEDVLP
SIVPFLCGIITPNTPYDWNYTTTPQLGLNGLSVQYPRGRMLGGSSSVNYLAYSRGSSDDFDRYAKLTGDSGW
SWNSLQPYFRKVWFELPILIHAQVTFLHHKNEKLVEPPDNHDTTGQYSPAVHSKKGVTSVSLFGFPQAIDGK
LLQTTKDLRAEFPFNLDMNSGNPLGSGWLQSTIDSDGRRSSSATSYLTPSVRARSNLVIRVDSQVTRLLQTG
FVNRKPSFKKVEFQHNGKLKTVTARKEVILSAGAIGTPQILLNSGIGDRADLSAVGLKTIVHLPSVGKNLSD
HAITSTSYFVNSTETWDSIFRNSTLIDEHLERWSEGKNGPFVTSVVGNQFIWLRLPKTSPLLKNNVDPTAGA
RSPHFEILPVNGLVNDVLPTSGNFMTILTAVINPVSRGTVKLASSNPLQPPLIDPGLLKEDLDFQIMREAIK
SAQRYLAGPAWKNWILAPHRPPVVPNEDQLDAHIRGHSQSIYHPIGSAAMSAKNANYGVADPDLSVKGVAGL
RIVDGSVLPRIPSAHPMAAIYAVAERASDIIKAAHI
>D8QI38|Schizophyllum_commune_H4-8_Basidiomycota_Agaricomycetes_Agaricales
MRLAQRLAISSTLAGLSAAVILQDSSQLKDSYDFIIVGAGPGGATTANRLSESSDVKVLLLEAGGANDGELA
IDVPQLCVTLTPNTAWDWNFTTVPQEGLNGRTPPFPRGIGLGGTSAVNCLVYTRGTKSDIDTWATLSGDDSW
GWDGLLPYFKKSEKFNLPVDGHNVTGQYTPEVHGFDGIIGVSVPGAARAIDDRVIAVTEELPEQFPYQQDMN
SGEHLGIGWTQALIDSGVRSSAKAYLAPDYLSRENLDVLLYARVSRVVGTEDDALTLRSVEFQDGPDGELRN
LTAGKEVILSAGSVHTPVILMHSGIGDAEVLEPLQIPVLVDNPSVGQNLTDHVGCSITYEVNSTKTLDNIWR
DDSLMDSLLDEWKANKTGILVDTSENHIAWLRIPDDNAIWANATDPASGPTTAHIEFLFQNGVYPTKDSGNY
FNLPVGAVSPASRGFITINSSDPFAAPLIDPRLLSEPIDLLMVREGIKVGQQFVQARAWDGYFVKALQDLET
DEEIEEYVRENTVSFFHPVATAAMSPADADWGVVTPDLLVKGVKGLRIVDASVVPRLPAAHTSAAVYGVAEK
AADIIKAAYPDLFKA
>A0A165MF90|Exidia_glandulosa_HHB12029_Basidiomycota_Agaricomycetes_Auriculariales
MRRTRTLTLSSLTLFAGFSCAAILKDSSQLKESYDFIIVGAGPGGATTANRLTESANVNVLLLEAGGANDGV
LAIDVPQLCVTLTPNTAWDWNFTTVPQEGLLGRTPPFPRGIGLGGTSAVNCLVYTRGTKADIDTWATLTGDK
GWGWDGVLPYFKKSEKFNLPVDGHDVSRQFLPEVHGFDGVIGVSVPGAGRAIDGRVIATTKELEEFPFQIDM
NSGEHLVVDVGWTQALIDSGVRSSSKAYLAPEYLRRRNLDVLLHARVSRVLPTDGALALNSVEFQDGEGGEF
KTLTAKEEVILSAGAVHIPVILMHSGIGDAGLLTSLNITVLVDNPSVGQNLTDHVGCGITFEVNSTKTLDEI
WRNETLKDAVLEEWAENKTGLMVDTSENHIGFLRLAEDDPIWATHPDPASGPRTAHYEFLFQNGVFPTKESG
NYFNLPVGNVSPASRGFVTINSSDPFAAPLIDPRLLSEDIDLYIVRQALKAGMRFIAAKAWESYFIRPLQNL
TTDEEFDQFIREHAVSFFHPVATAAMSPANASWGVVDPSLLVKGVSGLRVVDASVVPRLPAAHTSAAVYGVA
ERASDIIKAKYPELFCSRSSFRRELQM
>A0A165MEZ8|Exidia_glandulosa_HHB12029_Basidiomycota_Agaricomycetes_Auriculariales
MRRTRALTLSSLTLGLSTFAGLSCAAILKDSSQLKESYDFIIVGAGPGGATTANRLTESANVKVLLLEAGGA
NDGVLAIDVPQLCVTLTPNTPWDWNFTTVPQEGLLGRTPPFPRGIGLGGTSAVNCLVYTRGTKADIDTWATL
TGDEGWGWDGVLPYFKKSEKFNLPVDGHDVSRQFLPEVHGFDGVIGVSVPGAERAIDGRVIATTKELEEFPF
QIDMNSGEHLAVNAGWTQALIDSGVRSSSKAYLAPEYLRRRNLDVLLHARVSRVLPTDGALALNSVEFQDGE
GGEFKTLTAKEEVILSAGAVHTPVILMHSGIGDAGLLTSLNITVLVDNPSVGQNLTDHVGCGITFEVKSTKT
LDEIWRNETLKDAVLEEWAENKTGLMVDTSENHIGFLRLAEDDPIWATHPDPASGPRTAHYEFLFQNGVFPT
KESGNYFNLPVGNVSPASRGFVTINSSDPFAAPLIDPRLLSEDIDLYIVRQGLRAGMRFIAAKAWEGYFIRP
LQNLTTDEEFDQFIREHAVSFFHPVATAAMSPANASWGVVDPSLLVKGVSGLRVVDASVVPRLPAAHTSAAV
YGVAERACDIIKVAYPELFCQQWV
>A0A165ZS39|Peniophora_sp._CONT_Basidiomycota_Agaricomycetes_Russulales
MMRRALQLAVSGSLASAAILQDASQLKESYDFIIVGGGPGGATTANRLTESTGVNVLLLEAGGANDGVLSID
VPQLCVTLTPSTPWDWNYTTVPQKNLEDRVVPFPRGIGLGGTSAVNCLVYTRGTKSDIDTWATLSGDESWSW
DGMLDSFKKSEKFNLPVDGHDVSAQYLPEVHGFDGVIGVSVPGSGRATDERVIAVTQELEEFPFQIDMNSGE
HLGVGWTQVLIDRGVRSSAKAYLAENYLARPNLDVLLNAHVARVLQTNSSDVLTLRTVEFQVDGAITNLTAS
KEVVLSAGAVSTPVILMHSGIGDSSVLAPLGIPVLVDNPSVGANLTDHIGCSITYVTNSTKTLDPLWRNETY
YNELLAEWEANKTGILVDTSENQVAWLRLSDDDPIWENATDPASGPTTAHFEFLFQNGVFPTKETGNYFNLP
VGCVSPSSRGSVSINSSDPFAFPLIDPNLLADPRDIYIVRQGIKAGMRYLNAPAFDGYFIGTLQNFTSDEDI
DAYIRQNAVSFFHPVATAAMSPANASWGVVDPQLLVKGVQGLRVVDASVIPRLPAAHTSAATYGVAEKAADI
IKAAYPDLFA
>XP_007386947|Punctularia_strigosozonata_HHB-11173_SS5_Basidiomycota_Agaricomycetes_Corticiales
MLRALGLLSLACSLASAVILQDVSELKDSYDFIVVGAGPGGATTANRLTESPGVKVLLLEAGGANEGVLNID
VPQLCVTLTPSTPWDWNYTTTPQVHLENRTLPFPRGIGLGGTSAVNCLVYTRGTKSDIDTWAALSGEEGWSW
DGVLPYFKKSEKFNLPVDGHNVSGQFLPEVHGFDGVIGVSVPGAARATDGRVIAVTQELEEFPFQVDLNSGE
HLGIAWTQALIDRGVRSSSKAYLAENYLARKNLDVLLHAHVPRVRQTKDAEALTFRTVEVVVNGTSALNLTA
RREVILSAGAVGTPVILMHSGIGDGAVLEPLGIPVLLDNPSVGANLTDHIGCGITYETNHTKTLDNLWRNET
YYNELLAEWEVNKTGILVDTSENQVAFLRLSEDDPIWENHTDPASGPTTAHFEFLFQNGVYPTQETGHYFNL
PVGCVSPSSRGSVTINSSDPFAPPLINPNLLADELDLYIVRQGLKAGMRYLAAPAWDGYFVRPLQNLTTDEQ
FDAYIREHAVSFFHPVATAAMSPKDATWGVVAPDLLVKGAKGLRIIDASVIPRLPAAHTSAATYGVAEKAAD
IVKATYPDLFA
>A0A1Q3ELY8|Lentinula_edodes_Basidiomycota_Agaricomycetes_Agaricales
MFSPFLVYLTFLTLQAQCTQGSILQSQADLKSYYDFIIVGAGPGGSAVSNRLTEDPNVSVLILEAGGANNDS
LTIDVPLLCTKLTPNTQWDWNYTTTPQPNLNNRVLPFPRGIGLGGTSAVNCLVYTRGSKQNINKWASLTNDS
SWGWDRMLPYFKKSEKFNLPVDGHNITNQFNPSFHGFDGYIGVSVPGAGRAIDSRVIQTTQELPDEFPFTPD
VNTGDQLGVGWVQALIDRGVRSSSASYFTPQVLARGNLDILLNTRVSRILPSSNNSFNVIEYLDSISGTLKN
LTASKEVILSAGTIGTPSILLHSGIGNATTLTSLGITPRINLPSVGQNLTDHIGVSSTWLVNSTLTYDTVLR
NATLSETLLRQWEDSKTGINVDTSENHLAFLRLPENSSVLRTFGDPAAGNETAHFEFLFQNGLSQITTSGNY
LNIPSGNVSPKSSGSVTINSTNPFDAPLIDPGLLSAEVDIHILREAIRTAHRFVEAAAWSDYILQDLTNATT
DAEIDEFIRNNAVSFFHPVSTSAMSPFGTTDWGVVDPDLRVKGVNGLRIVDASVAPSLPAAHTSAAVYAIAE
HAADIIKSAYGFL
>A0A0D0CR12|Gymnopus_luxurians_FD-317_M1_Basidiomycota_Agaricomycetes_Agaricales
MLSGLFVAAFITLPSFGKILHSAADLKDYDFVVIGAGPGGSAVSNRLTEDPSVSVLIIEAGGANNDVITIDV
PLLCTMLTPNTQWDWNYTTTPQPNLNDRVLPFPRGLGLGGTSAVNCLVYTRGSKQNIDRWAELSGDPSWGWD
AMLPYFKKSEKFNFPVDGHNITGQFDPAFHGFEGYIGVSVPGAGRAIDDRVIQTTQESAEFPFSIDPNTGDH
LGVSWVQALIDRGVRSDAAAYLSPEVIARKNLDVLLNTRVSRILSSSNDLFNVVQYLNSADGTLKTIRAGKE
VILSAGAVGTPSILLHSGIGNATALASLGVKPLVDLPSVGQNLTDHIGVSSTWLVNSTLTYDTVLRNQTLAE
ELLQQWKETKTGIYVDTSENHLAFLRLPENSTVLKEFGDPAAGNETAHYEFLFQNGLNSVTASGNYLNIPAG
NVSPKSTGAVTINSTDPFDAPLIDPGLLSHPVDIAVLREAVKSAHRFVQAAAWGGYILQDLTNATTDADIEE
FIRENAVSFFHPVATAAMSPFNTTNWGVVNPDLKVKGVKGLRIVDASVAPSLPAAHTSAAVYGIAEHAADII
KAEYGFL
>XP_007308734|Stereum_hirsutum_FP-91666_SS1_Basidiomycota_Agaricomycetes_Russulales
MIVDFAFILCFLLGSVLGKIFNSYAESVGTTQYDFVIVGAGAGGAAMANRLTETNVSVLLVEAGGANDGNIT
LDVPLLCTRLTPQTQWDWGFNTTAQDNMNGRILPFPRGIGLGGSTAVNCLVYTRGTFQNIDTWAQISGDESW
GWDAMLPYFMKSEKFNFPVDGHNVSGQFDPAFHGFDGFIGVSVPGASRAIDGKVMETTQELTEFPFRIDWNS
GEHLGIGWVQALIDRGVRSSSKAYLTAEVLARSNLDVLLNSQISRVLDTTGGSNGTMSFTTIEFRDNTNGDM
HNLTANKEVILSAGSVNTPVILMYSGIGDSTLLSSLDIPTLVDLPAVGQNLTDHVGVSSTWRVNSTLTFDTV
LRNQTLEDELVEQWTRNKTGIMVDTSENHAAWLRVPENSTLWSTYGDPAAGNITAHYEFLFQNGLSSVTTDG
NYFNFPVGMVSPASRGSITINSSDPFSTPLINPNLLSEPVDLAFLREGIRSSRRFIAAQAWDGYFLEALNTA
ETDDELDAYIRENGVSFFHPVATAAMGEFGVVDVNLKVKGVNGLRIVDGSVIPRLPAAHTSGPIYAVAERAA
DIVKAEYGL
>A0A0D7BFG9|Cylindrobasidium_torrendii_FP15055_ss-10_Basidiomycota_Agaricomycetes_Agaricales
MFSRLALAVTLAGAAAPAFGATFESLADFDATKAYDFIIVGAGAGGSTTANRLSENPDFSVLLVEAGGANDG
DITVDVPLLCTRLTPNTLYDWNYTTTAQPGLNNRVVPFPTGIGLGGSTTVNCLVYTRGSKNDIDAWAELSGD
DGWSWDNMLQYFKKSERYNDPRDGHDATGQYLPEFHSRDGVIGVSVPGYPYAIDKRVMATTEQLEEFPFRED
MNSGEQTGIGYVQALVLDGKRSSAKDHLTGPAASRDNLDILLHTRVSRVTSDGSSSDGETLSFNNIEVSSAN
GGDVQTLTASKEVILSAGAVGTPNILLHSGIGEAAFLESLNIDVLVDLPSVGKNLTDHIGVSTTYIVNETDT
LDSVVRNETLFNYWLDQWKANQTGMFVDTSENHAAFLRIADNSSLWESYEDPSSGPLTAHYEWIFQSGLSSY
TEEGNYINLPAACVSPLSRGNVSINTTDPFAPPLVNPNLLAEELDMKIVREAIRAGRRFFAAPAWDGVVLGE
LNNNAESDEDLEDYIRNNAVSFFHPVSTSSMSPVDADYGVTNPDLTVKKVKGLRIVDAGVIPRLPAAHTSAS
TYALAERAADLIKAAYA
>PBK67624|Armillaria_solidipes_Basidiomycota_Agaricomycetes_Agaricales
MRFFLLSLLTLSANARFLYDFADLKGLDAYDFVIVGGGPGGSTVADRLSEDPTVSVLLLEAGGENDPAVDPA
LAIPLFCTTLTPNTSYDWNYTTIPQKELNGRSIPYPLGIGLGGSSAVNCLVYTRGSADDIDTWAELSGDEGW
SWDSMLPYFKKGEKFNTIPRDGHNTTGQYLPAFHGTDGVIGVSLPGYPYPFDGRVINTTQELAEFPYRVDMN
SGEHIGIGWVQTLVDSGQRSSAKTHLLRAEKEGRENIDVLLHARVSRVVPTVNGTLDLRSVEVLDSADGSLK
TLTAKNEIILSAGSVMTPSILLHSGIGDPELLEPLGIATILSLPSVGKNLTDHIGVSTTFIVNSTDTYDTVL
RNETLLNGWIEEWTENKTGLLTDTSENHAAWLRLPDNSTVFENYSDPSSGPLTAHYEFLFQNGLSSVRESGN
YINVPTACVSPASRGSVSINSSDPFSRPLVDPALLTAPVDILIVRESIKAARRFFSGPAWEGYILGSLNNNA
TTDEDIEEFIRKNAVSFFHPVSTASMSPEGADWGVVDPDLRVKGVSGLRVVDASVIPRLPAAHTSAAVYAVA
ERAADIIKVAYGLPVEDP
>SJK98319|Armillaria_ostoyae_Basidiomycota_Agaricomycetes_Agaricales
MRFFLLSLLTLSANARFLYDFADLKGLDAYDFVIVGGGPGGSTVADRLSEDPTVSVLLLEAGGENDPAVDPA
LAIPLFCTTLTPNTSYDWNYTTIPQKELNGRSIPYPLGIGLGGSSAVNCLVYTRGSADDIDTWAELSGDEGW
SWDSMLPYFKKGEKFNTIPRDGHNTTGQYLPAFHGTDGVIGVSLPGYPYPFDGRVINTTQELAEFPYRVDMN
SGEHIGIGWVQTLVDEGQRSSAKTHLLRAEKERRENIDVLLHARVTRVVPTVNGTLDLRSVEVLDSADGSLK
VLTAKNEIILSAGSVMTPTILLHSGIGDPELLEPLGIATILSLPSVGKNLTDHIGVSTTFIVNSTDTYDTVL
RNETLLNEWIEEWTENKTGLLTDTSENHAAWLRLPDNSTVFENYSDPSSGPLTAHYEFLFQNGLSSVRESGN
YINVPTACVSPASRGSVSINSSDPFSRPLVDPALLTAPVDILIVRESIKAARRFFSGPAWEGYILGSLNNNA
TTDEDIEEFIRKNAVSFFHPVSTASMSPEGADWGVVDPDLKVKGVRGLRVVDASVIPRLPAAHTTAAVYAVA
ERAADIIKAAYGLPVEDP
>PBK89753|Armillaria_gallica_Basidiomycota_Agaricomycetes_Agaricales
MRLFLLSLLTLSANARFLYDFADLKGLDAYDFVIVGGGPGGSTVADRLSEDPTVSVLLLEAGGENDPAVDPA
LAIPLFCTTLTPNTAYDWNYTTVPQKELNSRSIPYPLGIGLGGSSAVNCLVYTRGSADDIDTWAELSGDEGW
SWDNMLPYFKKGEKFNTVPRDGHNTTGQYLPAFHGTDGVIGVSLPGYPYPFDGRVINTTQELAEFPYRVDMN
SGEHIGIGWVQTLVDGGQRSSAKTHLLRAEKEGRENIDVLLHARVSRVVPAVNGTLDLRSVEVLDSADGSLK
VLTAKNEIILSAGSVMTPTILLHSGIGDPELLEPLGIATILSLPSVGKNLTDHIGVSTTFIANSTDTYDTVL
RNETLLNEWIEEWTENKTGLLTDTSENHAAWLRLPDNSTVFENYSDPSSGPLTAHYEFLFQNGLSSVRESGN
YINVPTACVSPASRGSVSINSTDPFSRPLVDPALLTAPVDILIVRESIKAARRFFSGPAWEGYILGSLNNNA
TTDEDIEAFIRENAVSFFHPVSTASMSPEGADWGVVDPDLKVKGVSGLRVVDASVIPRLPAAHTNAAVYAVA
ERAADIIKAAYGLPVEAP
>A0A146HG23|Mycena_chlorophos_Basidiomycota_Agaricomycetes_Agaricales
MRSLARVLFWAPLCLGAVLETYHELEKLGLDFDFIVVGGGNAGNVVANRLSENAEHSVLVLEAGGSHEGNMF
LQTPLLAGLTTPFTSTDWNYTTLPQTGFGGRQIPYPRGYVLGGSSSVNYLAYTRGSKEDYDRIAVLVDDERW
SWDGLLPFMLKNERFTEPADRHDMTGQFDPTVHGLEGVTSVSLNGHRMEIDELVLRAMEEDDEFALNVDMNS
GYPLGIGFTQLTSLNGERSSSATSYLAPEFVARPNLQVLLHARVMRVLQNEKNDFRTVEFRDPEGSIFSVTA
KKEVILSAGSVNTPNLLMHSGIGNATTLAGLGIEPHIDLPSVGQNLTDHPLLTLTWEVNATKITNDAVFHDH
PPGSQAAAIEEWTTKRTGPVTNDLMSHLAWLRVPENASIFENHPDPSAGPNTPHVEIMLGSGYLGSPPFLGN
FQNAVLAVVSPAARGSISIGSSDPLAPPLIDPNVLSTEVDMFFMRFVVRSAIRFFKRAAFAEYIVGPPIGLP
ASLVDWEANQDVVWEEALMMQAPLAAGRNDTTSSTSQNDVDAELDVYIRAHAGTVFHPVGTASMSPIGAEWG
VVDPDLRVKGVNGLRIVDLSVLPLIPSAHTQAAAYAIGERGAEMIKESW
>A0A165SYE4|Neolentinus_lepideus_HHB14362_ss-1_Basidiomycota_Agaricomycetes_Gloeophyllales
MARKHVHISIISIFTFIGAIATVSGHMYTDPASLPIKTYDYIIIGAGIGGSVIANRLTEDTNVNVLVIEAGI
SNEDEVLTRIPFVAPQLSPYTPYTWNYTTIPQKACNNRTMPFPRGRILGGSSSINFMMHTRGSVDDFDRIAC
ATMDESWSWTSLFPYFLKSEMLVPPADEHDTAGQVDPALHGHLGSLFVSLSGYSFPGFDGRVVKTTKELELE
FPFNTDMNSGYPLGIGYTQSTIGSGERSSAATAYLEPALERPNLDILIHTTVTNIVQTGIAGHLPILRGVRC
ATDPSASPVSFEASREVILSAGAIGTPHILLLSGIGNSTEIGALGIEPLLDIPDVGRNLVDHPIISFSYLVN
STATFDDLRFPGVAAEYLTQWQDTKTGLYVDGPGNLLAWLRIPDDSPIFNLHFDPSAGPHSPHFEFIFTNGF
VSFTEPSPPNGSYMTIFVALASPSSRGAVTLENADPFSAPRIDPAFLETDFDIHAMRAAVQSAKRFVNSSAW
ADYIIAPHGAWAEVTTDDEFDQYIRDRTASEWHPVGTAAMSACDTGAGVVSPNLSVKGAVGLRIVDASIFPF
LPAAHVQASLYAIAERAADIIKYDYA
>A0A166FS75|Sistotremastrum_suecicum_HHB10207_ss-3_Basidiomycota_Agaricomycetes_Trechisporales
MFKSVILSVAIALQANLQVAHGALLTDPTKIGNNYDFVVVGAGIGGSVVANRLSENPAWKVLLIEAGINNAG
LEDISIPFFAPRDSPNEIWTWNYTTVPQTGLLGRTLTYQRGKILGGTSSINYMMFTRGSSDFWDNLANWTGD
SSWGWKNIYDYFIKLETFTPPADRHDTTGQYDPSVHGTSGPLAVSLPGAANELSPFIFQTQQNEASHWPFIL
DANSGNQLGLGWLQATINGSTRASAATAYLAPRYISRPNLDVLIEQQVTKILFNTKVKGAPQATGVTFASGP
KAQVYTVKAKKEVILSGGSIGSTHLLLLSGIGDKNALKKVGVSSIFNNAEVGSNLIDHPCITNHWVANTTNS
LDLLRENSTALADAIANYDATGKGRLVDTVSPAMGLFRFPDNSDFIQSNPGVKTASGPKAAEYEFLWIDGWG
SFLPVPGPSGFYLTLSQVILSPSSRGTITLNSASPWVFPTIDTAFLTTEYDLDISRAAFKDARTFMSDKAWK
GYNLGEAFDQSAFQTDAQIDSYLRNNTTPAYHMTSTNRIQSHKGGDGVVDNTLKVVGVSGLRVVDNSVFPFI
IEGHPEATIYALAERASDYIKATWA
>A0A164WLJ8|Sistotremastrum_niveocremeum_HHB9708_Basidiomycota_Agaricomycetes_Trechisporales
MFKSVILSVAIALQANLQVAHGALLTDPTKIGNNYDFVVVGAGIGGSVVANRLSENPAWKVLLIEAGINNAG
LEDISIPFFAPRDSPNEIWTWNYTTVPQTGLLGRTLTYQRGKILGGTSSINYMMFTRGSSDFWDNIANWTGD
SSWGWKNIYNYFIKLETFTPPADGHDTTGQYDPSVHGTSGPLAVSLPGAANELSPFIFQTQQNEASHWPFIL
DANSGNQLGLGWLQATINGSTRASAATAYLAPQYISRPNLDVLIEQQVTKVLFNTNVKGAPQATGVTFASGP
KAKVYTVKAKKEVILSGGSIGSTHLLLLSGIGDKNALKKVGVSSIFNNAEVGSNLIDHPCITNHWVANTTNS
LDLLRENSTALADAIANYDATGKGRLVDTVSPAMGLFRFPDNSDFIQSNPGVKTASGPKAAEYEFLWIDGWG
SFLPVPGPSGFYLTLSQVILSPSSRGTITLNSASPWVFPTIDTAFLTTEYDLDISRAAFKDARTFMSDKAWK
GYNLGEAFDQSAFQTDAQIDSYLRNNTTPAYHMTSTNRIQSHKGGDGVVDNTLKVVGVSGLRVVDNSVFPFI
IEGHPEATIYALAERASDYIKATWA
>A0A164WM61|Sistotremastrum_niveocremeum_HHB9708_Basidiomycota_Agaricomycetes_Trechisporales
MISLSSVVLALLIGSQAVKGALLTDPTKIGNDYDFVVVGAGIGGSVVANRLSENPAWKVLLIEAGINNAGLE
DISIPFFAPSDSPNEIWTWNYTTVPQKGLLGRTLTYQRGKILGGTSSINYMMFTRGSSDFWDNIANWTGDSS
WGWKNIYNYFIKLETFTPPADGHDTTGQYDPSVHGTSGPLAVSLPGAANELSPFIFQTQQNEASHWPFILDA
NSGNQLGLGWLQATINGSTRASAATAYLAPQYISRPNLDVLIEQQVTKVLFNTKVKGAPQATGVTFASGPKG
KVYTVKAKKEVILSGGSIGSTHLLLLSGIGDKNALKKVGVSSIFNNAEVGSNLIDHPCITNHWVANTTNSLD
LLRENSTALADAIANYDATGKGRLVDTVSPAMGLFRFPDNSDFIKSNPGVKTASGPKAAEYEFLWIDGWGSF
LPVPGPSGFYLTLSQVILSPSSRGSITLNSASPWTFPTIDTAFLETEYDLAISRAAFKDARRFMNDKAWVGY
NLGEAFDQNAFQTDAQIDTYLRNNTTPIYHMTSTNRIQSHKGGDGVVDNTLKVVGVSGLRVVDNSVFPFIIE
GHPEATIYALAERASDYIKATWA
>A0A166FRV1|Sistotremastrum_suecicum_HHB10207_ss-3_Basidiomycota_Agaricomycetes_Trechisporales
MLKILFIILPLLISSVCSKLFTDPTLIADDYDFVVVGAGIGGSVVANRLSENPSWKVLLIEAGMDNAGLEAI
STPFLAPNDSPNKEWTWNYTTVPQPGLLNRTLTYQRGKILGGTSSINFMIYTRGSTDFWDNIASYTGDLGWS
WASIVSYFIKLESVTAPADHHDTKGQWQPLAHGLSGPLAISLPGASTEINKRIVQTTRTNSSEFPFIVDGNT
GFPLGISWVQATINDTLRASAAAAYLAPQYLARPNLHVLIQQQVTKVIFQKNGRGLPHATSVQLSSSPSSPI
FTVSASREIILSAGSIGSAQLLLLSGIGEQEALAAQNITSVFNNPEVGQNMIDHPCLVNHWIANSTNTLDLL
SQNTTDFNAAEAQYEATGEGEMVDTVSPLIGIFRLPPNSAIFKEFPKVKTASGPNAGQFEFLWRDGWATFLP
VPYPNGSYTSVSQVVLSPASRGSLVLASSDPFTAPIIDPGFLTSEYDVLMSRAAVKASRDFMNTPPWKGFNM
GLAPDQADAVTDDEIDTYVRENTTPIYHMTSTVRMESKTGGDGVVDSSLQVKGVTGLRVVDNSVFPFIIEGH
PEATIYALAERASDLIKFTWKDF
>A0A166DUX0|Sistotremastrum_suecicum_HHB10207_ss-3_Basidiomycota_Agaricomycetes_Trechisporales
MRIFQLLLVSLFSATIEAKLLTDPTKIRNDYDFVVIGAGTAGNVIANRLTENPQWKVLVVEAGIRQVLTTTN
TSTDYSNPYHCLSNANIPLVSTPFFGPQASPNKPWTWNYTTTPQTALNNRTLSYQRGKLLGGSSSINFLLFT
RGSSDYWDTIANYSGDPGWSWKSIFPYFKKLERLTPPADHHNTTGEFNPAVHGFNGPLSVSLAGFQTEINSH
IFNTTIAEPSVFPFNLDCNSGQQLGISWLQATINGSVRSSSATAYLAPQFLARPNLDILIEQQVTKIIFTQS
GKAEPHASGIEFAASPTSKRFTVKPSKEVILSGGTIGSTQLLLLSGIGPKSELSSFKIPTVVTNSQVGKDLI
DHPALANHFIANTTTSLDLLRENATDLQAAQALYNLTGTGPLVDTTSPAIAFLRVPSNNSIFQQFPDTATGP
GAPHYEFLWRDAWASSLPVTPPATGFFTSVVQVVVAPASRGSITLASADPFTFPIIDPAFLTSEFDVLVARF
AFKSVRQFMNATSWQGFNLGLAPDSIAETDEEIDAFLRNNTAPIWHPVGTNRIQSKDGKEVGVVDSKLLVNG
VTGLRVVDASVFPFIIGGHPQATVYALAERAADLIKEQFA
>A0A164NQZ0|Sistotremastrum_niveocremeum_HHB9708_Basidiomycota_Agaricomycetes_Trechisporales
MRRLSFLISSLLFSSLSISSHAKLLTDPKQIGKDYDFVVVGAGTAGNVIANRLTENPKWKVLVVEAGISNDG
LELISTPYFAPTASPNKPWTWNYTTTPQVALGNRTLNYERGKLLGGSSSINYMIYTRGSSEYWDSIAKYSGD
SGWSWKTIYPYFKKLETFTPPADHHDTSKQFEPSVHGFNGPLGVSLPGYPNEISGRIINTTNADPTTFPFNL
DGNSGNQLGISWLQASINDTVRSSSATAYLAPKYISRPNLDVLIEQQVTKILFSKAGRTSPHATGIQFSAGP
SSPSFTVSPSKEVILSGGTVGSTQLLLLSGIGPSSELSSLKIPVVLSNPQVGQNLVDHPALANHFFANSGNT
LDDLKRNATDLELAEEQYNNTGTGVLVDTVSPAIAFLRLPSNDSVFRQFPDTASGPNSPHYEFVWRDGWASF
LPITAPTTGNYTTITQVVVAPASRGTITLNSSSPWDSPLIDPAFLTNEYDIILSRFAIKSARAFMNATSWAG
FNLGLAPDAAVAQTDDEIDDFVRSNTVPIYHPIGTNRIQGVGKGETGVVDSKLLVKGVTGLRVVDASVFPFI
VAGHPEATIYALAERTSDVIKQTWA
>A0A166DEQ2|Sistotremastrum_suecicum_HHB10207_ss-3_Basidiomycota_Agaricomycetes_Trechisporales
MAFGAILFLTSMLKNAVTAVALLATNTLLREELQELQNLDSYSPDLDHKCLKAESIHKDALELCVYAIIITD
PTKIATDYDFVIVGGGTAGNVVANRLSENSNWKILVVEAGINNAGIEDVSVPFLGPDASPNKPWTWNYTTVP
QKALNGRSLAYQRGKLLGGSSSINFMIYTRGSSDYWDAIAKWSGDPGWSWISMLPYFKKLETITPPADHHNT
FGQFNPLVHGFSGPLSVSLSGFASELSSRVINTTFVDHADFKFNLDVNSGDQLGVGWLQASINDTVRASSAV
AYLAPQFISRPNLHVLIQQQVTKVLFSTSHGTPAAIGVTFSAGPGAPTFTVKPSKEVILCGGAIGSVQLLML
SGIGPPAQLNAFNIPLVVNSTQVGQNLIDHPAVFNHFSVNAPQSLDQLRENATALEVAEEEYADEGEGPLVD
TVSDTIGFFRVPSNNSVFQQFPDSSVGPKSAHYEFLWSDIWASFLPTAIAPPTGDFVTLTQVLVAPASRGSI
VLNSPSAFEFPLIDPGFLTSDYDVTLHLLAFKSAKQFMSEKSWKGFNLGLAPDSANTNTDAEIIEYIRNNAV
TLWHPTGTNRMQGVGANEDGVVTNELLVKGVDKLRVVDASVFPFIVPGHTEATVYALAERSADIIKAAWA
>A0A164WLT4|Sistotremastrum_niveocremeum_HHB9708_Basidiomycota_Agaricomycetes_Trechisporales
MLPTSSSLPFFLALFLCVPASAKILTDPTKIASQYDFVIVGGGTAGNVVANRLSENPNWRILVVEAGVNNAG
IEDVSVPFLEIDASPNKPWTWNYTTVPQTALNGRSMQYTRGKLLGGSSSINYMMYTRGSSDYWDNIAQYSGD
EGWSWNSMLPYFKKLETFTPPADHHNTAGEFNPSVHGSNGPLSVSLPGFPTELNSRVFNTTKIASQSFPFNL
DVNSGNQLGVGWLQASINDTVRASSAVAYLAPQFISRPNLDVLIQQQVTKVLFSTSAKSAPIATGITFAAGP
GARSFTVKPSKEVILCGGSIGSTQLLLLSGIGPSSQLNAHRIPVVLFSPQVGQNLIDHPAIMNHFIANTTQS
ADSIRENATVLQAVEEEYATLGQGPFVDTASSSIALLRFPSSESVFRQFPDSSVGPNSAHYEFLWADAWVGF
LPTVAAPATGAFTTLAQVVVAPASRGSITLSSSSPFDFPIIDPAFLTSEYDVKLSLLAFKSAKQFMAQSPWK
GFILGPAQDSANLNTDDEIIAYIRSNTLTLWHPTGTNRMEGNGGKSQGVVDHNLLVKGVSKLRIVDASVFPF
IVPGHPEATVYALAERTADLIKAAWA
>A0A164PII2|Sistotremastrum_niveocremeum_HHB9708_Basidiomycota_Agaricomycetes_Trechisporales
MTRFLSSLLVASSLLSSALGVILTDATTIAKDYDFVVIGAGTAGNVIANRLTENPNWKVLVVEAGISNEGLY
LVSTPFFGPQASPNKAWTWNYTTVPQTACLNRTMNYQRGKLLGGTSSINYMIYTRGSHDYWDNIANYTGNPT
WNWTNIEPYYIKAENWTEPADHHNTTGQFDPSVHGFSGPLSVSLPGSPNELSTRIFNTTLELPDTYPFLEDV
GAGNGIGLGWMQATIDVDVRASSAQAYLAPKFIARPNLDVLIEQQVTKILFTKNSKGLPHASGIEFSAGPNQ
RKFTVSPSKEVILSGGSIGSPHLLMLSGVGDAGELLEQNIDIVFNNPQVGKNLVDHPALANHWIANSTQTLD
IYRENATDLTLAEQQYNTTGTGTLVDNVSPAIGFFRIPANESLFEQFTDLTSGPNAGHYEFLWRDGWGSFLP
VPAPTVGFFTTITQVMLAPASRGSVTLVSPDPFTFPKVDPGFLTNEYDVQTARYAIKSARAFMNATAWDGYN
LGLAFDDAAFQTDEELDLFIRNNTAPIYHPTGTNRMESSAKDDGVVDSFLQVKGVTGLRVVDTSVFPFIIEG
HPEAPTYALAERAADVIKSAWQ
>V2XNW5|Moniliophthora_roreri_MCA_2997_Basidiomycota_Agaricomycetes_Agaricales
MRLFTAFSIFSAALWPTCSVARLLNDLSELDVNAQYDFVIVGGGTAGSVLANRLTEDGDFKVLVLEAGVNNE
GVLTIEVPFLESRNFGGPLDWNYTTIPQAGADGRQLAVPRGFVLGGSSSINIMYWYRGSDDMWDNFAKLTGD
EGWAWESVSKYYLKSSRLVVPQDGRDITGQADPSAHGDGPVNITLFSSPSPVMSTVEDVAKSSKGQYAFNLD
YNSGNTLGIGWGQYTTGGGIRNSAATAYLQPAIQRTNLDVLIHTRATKLYLSGFSDEGTPQIRTIEVASDPN
GPRVNITASKEAILSAGSLNTPQLLLLSGIGPKTDLEALDIPLILDSPAVGANLTEHPLLTNVFSVTPSTET
FDEVLRNTTLQAELLAQWEANRTGLYANSLGPMAGNWKAPAYEDPSSGPESGNIMAIFVPSYQVTSTDPVPP
STGQFLSVFTAVISPTSRGSLKLSSSNPFDQPLIDYGIYTTDSDINTQVEAMKITQQFLSLPQFQGIVEGPF
GDLANATTDQEKAAYARANTQIYSHPSCTASMGPGGVVDSKLKVKGVEGLRVVDASIFPLIPECNTQAPVYI
VAERAADLIRCDYGLCK
>A0A0W0GBC9|Moniliophthora_roreri_Basidiomycota_Agaricomycetes_Agaricales
MKPDTIHGVLDVKPSRAPRRRPRRERRTIVKCGYMSGRCCVVSLLELGGGGSLGDLGALWPTCSVARLLNDL
SELDVNAQYDFVIVGGGTAGSVLANRLTEDGDFKVLVLEAGVNNEGVLTIEVPFLESRNFGGPLDWNYTTIP
QAGADGRQLAVPRGFVLGGSSSINIMYWYRGSDDMWDNFAKLTGDEGWAWESVSKYYLKSSRLVVPQDGRDI
TGQADPSAHGDGPVNITLFSSPSPVMSTVEDVAKSSKGQYAFNLDYNSGNTLGIGWGQYTTGGGIRNSAATA
YLQPAIQRTNLDVLIHTRATKLYLSGFSDEGTPQIRTIEVASDPNGPRVNITASKEAILSAGSLNTPQLLLL
SGIGPKTDLEALDIPLILDSPAVGANLTEHPLLTNVFSVTPSTETFDEVLRNTTLQAELLAQWEANRTGLYA
NSLGPMAGNWKAPAYEDPSSGPESGNIMAIFVPSYQVTSTDPVPPSTGQFLSVFTAVISPTSRGSLKLSSSN
PFDQPLIDYGIYTTDSDINTQVEAMKITQQFLSLPQFQGIVEGPFGDLANATTDQEKAAYARANTQIYSHPS
CTASMGPGGVVDSKLKVKGVEGLRVVDASIFPLIPECNTQAPVYIVAERAADLIRCDYGLCK
>V2XJX1|Moniliophthora_roreri_MCA_2997_Basidiomycota_Agaricomycetes_Agaricales
MRLFSIFSLLSVACLSAWPPYSVARLLNNLSELDVNTRYDFIIVGGGTAGSVLANRLTEDGKSKVLVVEAGV
NNEGVLTSEVPFFAGRNFGGPLDWNYTTVPQPGADGRQINVPRGFVLGGSSSINIMYWYRGSDDMWNNFAKL
AGDDGWAWESVSKYYLKTSRLVTPQDGRDITGQADPSAHGNGPVNVTLVSSPLPVMSTVTDTAKDSGGQFKF
NLDYNSGNTLGIGWGQYSIGGGIRNSAAIAYLQPALSRSNLDVLIHTRATKLHPSEISDGGTPRTVTVEIAS
DASGPRVNITASKELILSAGSLNTPQLLLLSGIGPKEDLEALNIPVVLDSPAVGANLTEHPIVGNIFSVTPS
TETLDEVLRNTTLQAQLLSQWQANRTGVYANSVSSIAGNWKVAAYEDPSSGPRSGNVMAVFAPDFPALGGPP
PSTGRFISVSTAVISPKSRGSLKLSSSNPFDPPLIDYGFYTSDFDINAQVEAMKMVQDFLSLPQFQGIIQGP
FGGLANATTDQEKAAFARANPQVFSHPSCTASMGPGGVVDSRLKVKGVKGLRVVDASVFIPECNTQAPVYIV
AERAADLIQSDHALSD
>V2X1F0|Moniliophthora_roreri_MCA_2997_Basidiomycota_Agaricomycetes_Agaricales
MQSPYPWAMGINAQWSSQDLQHPSPVLNLSSWRYEAVYQLDVNAHYDFIIVGGGTAGSVLANRLTEDGKTKV
LVVEAGVNNEGILTTEVPFLATQNFGGPLDWNYTTVPQAGADGRQINAPRGFVLGGSSTINTMYWYRGSNDM
WDNFAKLTGDEGWAWESVSKYYLKTSRLVLPQDGRDISGEADPSAHGDGPVNVTLFAFPPPVVSTIEDVVKN
SGGQYAFNLDYNSGNTLGFGWSQHTAGGGIHNSAATAYLQPAIQRTNLDVLIHTRATKLYPSNFSGKGAPRI
RTVEITSDVSGPRVNVTASKELILSAGSFNTPQLLLLSGIGPKADLEALNIPLVHDSPAVGANLTDHPVLVN
IFNVTLSTETLDDALRNATLQAQLLSQWEANRTGIYADTVVPIAGNWKVSANEDPSSGPRSGNIMASFAPSY
QAGPDVPSVGRFLSVFTSVMSPTSRGSLKLSSSNPFDPPLIDYGLYTSDFDIKAQVEAMKLVQEFLSLPQFQ
DIIEGPFGGLGNVTTDQEREEFARTNAEVFSHPSCTASMGPGGVIDSKLKVKGVEGLRVVDASVFPQIPECN
TEAPVYIVAERAADLIRIMRLFTALSLFSAAYLSLWPPYSVARLLNNLSELDNNTQYDFIIVGGGTAGSVLA
NRLTEDGKSKVLAVEAGINNEGVLTSEVPFLASRNYGGLLDWNYTTVPQAGANGRQINVPRGFVLGGSSSIN
IMYWYRGSDDMWNNFAKLTGDEGWAWESVSKYYLKTSRLVPPQDGRDITGLVDPSAHGDGPVNVTLISSPLP
IMSTVVDVVKDSEGQDAFNVDYNSGNTLGIGWGQYSIGGGIRNSAATAYLQPAIPRSNLDVLIHTRATKLHP
SDFSHEGTPSIRTVEIASDDNGPRLNITASKEVILSAGSLNTPQLLLLSGIGPKVDLEALNIPLVHDSPAVG
ANLTEHPFVANIFSVTPSIETLDNVLRNTTLQAQLLSQWKANRTGVYVNSVNNIAWNWKVSANEDPSSGPGS
GNIMAVFTPSYQAIAAAPVPPSTGRFISVSTAVISPTSRGSLKLSSSNPFDPPLIDYGLYTSDFDINAQVEA
MKMVQDFLSLPQFQGIVEGPFGDLANATTDQEKAAFARANSRTYSHPSCTASMGPGGVVDSRLKVKGVEGLR
VVDASVFPQIPECNTQAPVYIVAERAADLIRRDHALCD
>A0A0W0FSJ7|Moniliophthora_roreri_Basidiomycota_Agaricomycetes_Agaricales
MPNGRVKTCNTHLQFSISRAGDMRLFTVCSLFSAALWPSYGVARLLNNLSELDVNAHYDFIIVGGGTAGSVL
ANRLTEDGKTKVLVVEAGVNNEGILTTEVPFLATQNFGGPLDWNYTTVPQAGADGRQINAPRGFVLGGSSTI
NTMYWYRGSNDMWDNFAKLTGDEGWAWESVSKYYLKTSRLVLPQDGRDISGEADPSAHGDGPVNVTLFAFPP
PVVSTIEDVVKNSGGQYAFNLDYNSGNTLGFGWSQHTAGGGIHNSAATAYLQPAIQRTNLDVLIHTRATKLY
PSNFSGKGAPRIRTVEITSDVSGPRVNVTASKELILSAGSFNTPQLLLLSGIGPKADLEALNIPLVHDSPAV
GANLTDHPVLVNIFNVTLSTETLDDALRNATLQAQLLSQWEANRTGIYADTVVPIAGNWKVSANEDPSSGPR
SGNIMASFAPSYQAGPDVPSVGRFLSVFTSVMSPTSRGSLKLSSSNPFDPPLIDYGLYTSDFDIKAQVEAMK
LVQEFLSLPQFQDIIEGPFGGLGNVTTDQEREEFARTNAEVFSHPSCTASMGPGGVIDSKLKVKGVEGLRVV
DASVFPQIPECNTEAPVYIVAERAADLIRVARLLNNLSELDNNTQYDFIIVGGGTAGSVLANRLTEDGKSKV
LAVEAGINNEGVLTSEVPFLASRNYGGLLDWNYTTVPQAGANGRQINVPRGFVLGGSSSINIMYWYRGSDDM
WNNFAKLTGDEGWAWESVSKYYLKTSRLVPPQDGRDITGLVDPSAHGDGPVNVTLISSPLPIMSTVVDVVKD
SEGQDAFNVDYNSGNTLGIGWGQYSIGGGIRNSAATAYLQPAIPRSNLDVLIHTRATKLHPSDFSHEGTPSI
RTVEIASDDNGPRLNITASKEVILSAGSLNTPQLLLLSGIGPKVDLEALNIPLVHDSPAVGANLTEHPFVAN
IFSVTPSIETLDNVLRNTTLQAQLLSQWKANRTGVYVNSVNNIAWNWKVSANEDPSSGPGSGNIMAVFTPSY
QAIAAAPVPPSTGRFISVSTAVISPTSRGSLKLSSSNPFDPPLIDYGLYTSDFDINAQVEAMKMVQDFLSLP
QFQGIVEGPFGDLANATTDQEKAAFARANSRTYSHPSCTASMGPGGVVDSRLKVKGVEGLRVVDASVFPQIP
ECNTQAPVYIVAERAADLIRRDHALCD
>A0A0W0FSK8|Moniliophthora_roreri_Basidiomycota_Agaricomycetes_Agaricales
MKLSVIFSLFSAAYLSLWPHYSVARLLNNLSELDNSTQYDFIIVGGGTAGSVLANRLTEDGKFKVLVVEAGV
NNEGVLTSEVPYLATRNFGGPLDWNYTSIPQVGAGGRQINATRGFVLGGSSSINIMYWYRGSDDMWNNFAKL
TGDEGWAWESVSKYYLKTSRLVPPQDGRDITGLVDPSAHGDGLVNVTLTSSPQPIMSTVVDVVKDSEGQRAF
NIDYNSGNTLGVGWGQYSIGGGIRNSAATSYLQPAISRPNLDVLIHTRATKLHPSDFSHEGTPSIRTVEIAS
GPNGPRVNVTASREVILSAGSFNTPQVLLLSGIGPKEDLEALNIPLVLDSPAVGANLTEHPTLANIFSVTPS
TETLDDVARNTTLQAQLLSQWEANRTGVYVNSIGPIAGNWKVPANEDPSSGPRSGNVMAIFVPSYQPIATAI
LPPSTGRFLSVLTSVISPTSRGSVKLSSSNPFDPPLIDYGLYTSDFDINAQVEVMKAIQDLLSHPQFQGIVE
GPFGALANATTDQEKAAFARANSRVFNHPSCTAKMGSGGVVNSRLKVKGINGLRVVDASVFPQIPESNTQVP
VYIVAERAADLIRSDHSLYD
>V2X019|Moniliophthora_roreri_MCA_2997_Basidiomycota_Agaricomycetes_Agaricales
MRLLSVSSLLFAALGPSYSVARLLNSLSELDVNTRYDFVIVGGGTAGSVLANRLTEDGNSKVLVVEAGVNNE
GVLASEVPFLAGNLFGGPLDWNYSTVSQAGADGRQISVPRGFVLGGSSSINEMYWYRGSNDMWDNFAKLTGD
EGWAWKSVSKYYFKTSRLVTPQDGRDITGQVDPSAHGDGPVNVTLVSSPQPVMSTIEDVAKNSEGQLAFNVD
YNAGNTLGIGWSQYSIGGGIRNSAATAYLQPAIPRSNLDVLIHTRATKLYPSDFSGNGTPRIRTVEIASDVN
GPRVNVTASKEIILSAGSLNTPQLLLLSGIGPREDLEAFDIPLVLHSPAVGANLTEHPLLTTIFSVTPSTET
LDEVLRNTTLQAQLLSQWETNRTGAYVNSLGPIAGNVKASAYEDPSSGPGSGNIMFGFVPSYQAIPTAPVLP
STGRFLSVITAVISPTSRGSLKLSSSNPFDPPLIDYGLYTTDYDINTQVQAIKIVEDFLSLPQFQGIVEGPF
GDLANATTDQEKAAFARANTGGYAHPSCSASMGPGGVVDSTLKVKGVEGLRVVDASVFPLIPECNTQAPVYI
VAERAADLIRSDNALYD
>A0A0W0FQG0|Moniliophthora_roreri_Basidiomycota_Agaricomycetes_Agaricales
MRLLSVSSLLFAALGPSYSVARLLNSLSELDVNTRYDFVIVGGGTAGSVLANRLTEDGNSKVLVVEAGVNNE
GVLASEVPFLAGNLFGGPLDWNYSTVSQAGADGRQISVPRGFVLGGSSSISMFTISSIPSSVTCLKDEMYWY
RGSNDMWDNFAKLTGDEGWAWKSVSKYYFKTSRLVTPQDGRDITGQVDPSAHGDGPVNVTLVSSPQPVMSTI
EDVAKNSEGQLAFNVDYNAGNTLGIGWSQYSIGGGIRNSAATAYLQPAIPRSNLDVLIHTRATKLYPSDFSG
NGTPRIRTVEIASDVNGPRVNVTASKEIILSAGSLNTPQLLLLSGIGPREDLEAFDIPLVLHSPAVGANLTE
HPLLTTIFSVTPSTETLDEVLRNTTLQAQLLSQWETNRTGAYVNSLGPIAGNVKASAYEDPSSGPGSGNIMF
GFVPSYQAIPTAPVLPSTGRFLSVITAVISPTSRGSLKLSSSNPFDPPLIDYGLYTTDYDINTQVQAIKIVE
DFLSLPQFQGIVEGPFGDLANATTDQEKAAFARANTGGYAHPSCSASMGPGGVVDSTLKVKGVEGLRVVDAS
VFPLIPECNTQAPVYIVAERAADLIRSDNALYD
>A0A0W0FNP2|Moniliophthora_roreri_Basidiomycota_Agaricomycetes_Agaricales
MKLTTVFSVVSASLVLVPSYSVARLLNSLSELDANAEYDFVIVGGGNAGCVLANRLSEDGNSKVLLVEAGVN
NEGVLNAEVPWLTNELWGGPLDWNYTTVPQPGADGRQFVAPRGFVLGGSSSINTMYWYRGSDAMWDNYAKIT
GDEGWAWSSVEEYYRKTSRLVAPQDGRDISGEVDPSALGDGPVNITLFSSNPPISSVIEDAAKNSDGPFAFN
RDYNSGNTLGVGWSQYSAGGGVHNSASTAYLRPAIPRPNLDVLIHTRATKLHSSSSSDNGTPRISTVEIASD
ANSPRVNVSASKEVILSAGSFNTPQLLLLSGIGPRADLEALGIPLVLDSPAVGGNLTEHPILTNTFTVSPST
ETFDDVLRNTTLQDQLLAQWQANRTGLYANSPAAPLAANWKVSGSQDPSSGPGSANLMAGITPNFQAVAAVP
VVPSVGRFLSVLTAVLTPTSRGSVKLSSSNPFEQPAIDYGLYTTDFDINAQVEAMKLAQQFLQLPQFQGIVQ
GPFGALANATTDQDLAAYARTNTQIYSHPSCTASMGPGGVVDSKLKVKGVEGLRVVDASIFPLIPECNTMAP
VYIVAEKAADLIRRDYGSRN
>A0A0W0EZ22|Moniliophthora_roreri_Basidiomycota_Agaricomycetes_Agaricales
MRRFTIFSLLSASLVPSYSVARLLNNLSELDASAQYDFIIVGGGTAGSVLANRLTEDGKSKVLVVEAGVNNE
GVLDAEVPWLANQLWGGPLDWNYTTVPQAGADGRQFNAPRGFVLGGSSTINTMYWYRGSDAMWDNYAKLTGD
EGWAWKSVSEYYQKTERLVTPQDGRDISGQADPSAHGDGPLNVTLFSSPPPVASTIEDVAKNSEGPFAFNRD
YNSGNTLGIGWSQYSAGHGIHDNGATAYLQPAVPRPNLDVLIHTRATKLHPSNSSDKGAPRIVTVEIASDAN
GPRVNVTASKEIILSAGSFNTPQLLLLSGIGPKGDLEALNIPLVLDSPAVGANLTEHPILTNTFSVTPSTET
LDDALRNTTLQAQLLSQWEANRTGLYANSQAPMAANWKVSGSEDPSSGPGSANLMAGITPSFQAVAAVPVVP
SVGRFLSVLTAVLTPTSRGSVKLSSSNPFDQPLIDYGLYTTDFDINAQVEAMKMAQDFLSLPQFQGIVQGPF
GALANATTDQDLAAYARANTQIYSHPSCTASMGPGGVVDSRLKVKGVQGLRVVDASVFPLIPECNTMAPVFI
VAERAADLIRCDYGSCN
>V2WLC2|Moniliophthora_roreri_MCA_2997_Basidiomycota_Agaricomycetes_Agaricales
MRLSIVFLLLLAVSSSTWLSYAVARLLDNLSELNVNFRYDFVIIGGGTAGSVLANRLTEDEKFNVLVVEAGV
NNEGVLNSQVPYLASRLWGGPLDWNYSTVPQAGANGRQINVPRGFVLGGSSSINSMIWYRGSDDLWDNVARL
TEDEGWAWTSVSNYYLKTSRLVTPQDGRNITGQADPAAHGSGPVNVTLLSSPLPVFSAIQDTAKSSQGRNSF
KLDYNAGNTLGIGWTQYNIGGGIRNSAATAYLQPAMRRANLDVLIHTRATKLYPSYFSEEGTPFIDTVELAS
DANGPRVNITASREVILSAGSLNTPQILLLSGIGPKNDLDALNIPIVLDSPGVGSNLAEQPYLYNVFSVASS
TETLDDMLRNTTMQAQLLVQWQQNRTGIYANAASAITGNWKLPAGNEDPSSGPGSANIMILFVPNFPTGSVP
PSTGNFISVGSAVLSTKSRGSLRLSSSDPFVPPLIDYGLYTDEFDVHAQVSAMNMIQEFMSLPQFEGIVEGP
FGDLANATTDQEKAAFARANSRLYNHPCCSASMGPGGVVDSKLKVKGIDGLRVVDASVFPQIPECNTQAPVY
ILAERAADLIRNDHSCD
>A0A0W0FSG1|Moniliophthora_roreri_Basidiomycota_Agaricomycetes_Agaricales
MKLLTAYPLLSAVWFSSWVSCGAARLLNSLSELRVDAQYDFIIVGGGTAGSVLANRLTENGEFNVLVVEAGG
SNEDILNSEVPYLANSLINGPLDWNYSTVPQAGANERRISTPRGFALGGSSSINTMLWYRGSDDMWDNFAKL
VGDEDWAWKSVSKYYLKTSRLVTPQDGRDTTGQVDPSAHGDGPVNVTLSSYPQPVIGTVQDAVEKSGGRYTF
NLDYNSGNTLGIGWAQCNIGGGVRNSAAAAYLEPAMQRANLDILIHTRAVKLHPVNVSKGIPSINTVELASD
ANGPRVNVTASKEIILSAGTLNTPQLLLLSGIGPKNDLDALDIPVVLDSPGVGANLTEQPFLPNVFSVTPST
ETLDELLRDTTVQAQILSHWQENKTGPYVNALVPIQGNWKLPAGFEDPSSGPGSGNVMVVFIPSYFQYNAPP
SAGRYFSVASAILSPKSRGSLKLSSSNPFDPPLVDYAFYSNDFDLNAHVEAMKMIEDFLSLPQFEGIVQGPF
GDQANATTDQEKAAFARANVQVYSHPTSSASMGPGGVVDSKLKVKGIGGLRIIDASIFPQIPECNTQAPVYI
VAEKAADLLKNDYSSYPN
>V2XA21|Moniliophthora_roreri_MCA_2997_Basidiomycota_Agaricomycetes_Agaricales
MKLLPSFVALLPFVAAELYTSYADIPNSEYDFVIVGGGTAGSILANRLTEDPNVNVLVLEAGLDNAGIQSII
VPYLAPNALHSEVDWNFTSTPQVGCLNQTVPVSRGYVLGGSSSINFVTWHRGSNDVWDTFARLSGDNGWGWP
AMKKYNDRAGRLEPPIDGHDGTGQALPSAYGAHGEAEVRLPSYLGPLESIVVNTSKRIGGRWHYNEDFNAGD
TTGTGFFLSSIRDGARDSAATAYLVPVLDRPNLDVVVHTRVTKLYTNGSDSDTPFFTTVEVGHDANSARRNF
TASTEIILAAGVYGTPQILMLSGIGPQDELQRLGIPVLVNSPQVGQNLVDHPLLPNIYQVNATTNDLITRDQ
QFASDLLEQWETNRTGLLVVPPGGNTAAFLKNPDGFAGGLDPSSGPLSGNTEVIFRSGYQGFSEPPLPDTGN
FISVITAVVSPTSRGSMTLQSNNPFDDPIIDLGLFTTDYDIQSMVQVMKDAEEFISQPEWEGYLIGPYGERA
NLTTDDDYATFARKYSWTVNHGVSTARMTSGGIEDGVVGADLLVKGTQGLRIIDGSVFPHLPENHIMANVFL
LAERGADIVKASRRN
>A0A0W0EWC1|Moniliophthora_roreri_Basidiomycota_Agaricomycetes_Agaricales
MNCINTWKDAGRKSILIFPQFSELSKMKLLPFFAALLPLVSAKLYTSYTDIPRSEYDFVIVGGGTAGSILAN
RLTEDGRNRVLVVEAGLDNAGIQDIIVPYLAPNALRSEVDWNFTSTPQVGCLNQTIPLSRGFVLGGSSSINF
ITWHRGSNDVWDTFARLSGDDGWGWPEMKKYNDRAGKLYPPIDGHDGTGQALPSAYGRNGQAQVRLPSYLGQ
LESIVESTARALGGRWHYNEDFNSGDTTGTGYFLSSIRDGARDSAATAYLVPVLDRPNLDVVVHTRVTRLHT
NGSDRGTPVFNKVEVTHDANSPRRNITATKEIILAAGVYGTPQILMLSGIGPQAELQRLGIPVKINSPDVGQ
HLVDHPLLSSSYLVNGTTNDLITRDQQFAADLLEQWETNRTGLLVVPPGGNTAAFLKNPAGFAGGLDPSAGP
LSANTEIIFRSGYQGFGGPPLPPTGNFISIIMALVSPTSRGSVTLQSTSPFDVPVIDLGMFTTDYDIQSMVQ
VMKDAEDFISQPQWSGYMIGPFGDRANLTTDEDYATYARKFSWTVNHGMGTARMGAGGVENGVVGADLLVKG
AKGLRIIDASVFPHIPENHIMANVFLLAERGADLVKNSNRH
>A0A0W0G563|Moniliophthora_roreri_Basidiomycota_Agaricomycetes_Agaricales
MRLLWALSCLFALGLPAYARLFNSISELKNRNYDFVIVGGGTAGSVLASRLSEDRKNKVLVVEAGVDNANVQ
DIIVPFLGPGAFNSLVDWNFTSTPQVGMMNRTIPLSRGFVLGGSSSINFMAWNRGSNDMWDNFARLSNDSGW
SWDSVADYNLKVSRLTPPSDGHNTTGEVIPSAHGNGPVLTSLPGFETELDPKVTDTAKSMSGRFRYNEDINA
GDMLGFGFMQNAIGNGERSSAATSYLVPALNRSNLDVVIHSRVTSVRASRPSRNDEPTIDTVEIAQTANGPR
VNVTASKEIILSAGVFGTPQILMLSGIGPQEELTKHGIPVVLNSPDVGRHLVDHPLLANYYVVNSNRTFDPV
LRDESLIGPLLQQWEANRTGLLVIPAAGNTVSFLKNPPDLFPGFDPSSGPGSGNTEMIFCNGFEPLGATPLP
SNGSFMSVITAVVSPTSRGALTLNTTNPFDAPLIDPQLFTTDFDVQTMVQVMKDADTFISGPAWQGYVIEPF
VNFANDDERATYARNNSITVNHCVGTARMGPGGVEGGVVDSSLRVKGVKGLWIVDASVYPQIPENHPQAVAY
ILAERASDLIKASHY
>SJL12973|Armillaria_ostoyae_Basidiomycota_Agaricomycetes_Agaricales
MLFGKIHISTLLTHETYAYLSEFRRDIKRLFAAPGWQPPSTTSVLKASRTRPFRRFSVGAFPVIGSTTGVMH
ILPQALALLFVVTWGVRAALLTSVSQLSPCGYDFIIIGGGTAGSVLANRLSENPKIKMCNSSEDIQDVEIPF
LATSLPSTSVDWNFTTTDQTGLNNRSIKLARGFVLGGSSSINFMTWNRCSNDYWDSLATASNDSMWTWRAVE
YYYLRTSTLVPPSDGHNTTGQVVPEVHGHDGPVQVSLPGHETELDQRVVDSAFILGGRFTYNEDFNAGKSVG
LGYVQNAIGNGTRSSAATGYLLPIVDRCNVDVIISTRVTKILGSLSASEIDTVEIAQSANGTRTKIKAKKEV
LLSAGVMGTPQLLSLSGIGPKGVLSDLGIDVIVDAPAVGVNLVDHPLVANYFTVNSNNTWDPILRNSTLFAD
VLENWETERQGLFVDTPGNTQGYFKLPTYPGGVDPSTGPLSANTEVIFANGFAPFGPMSFPDSGSYMSVLAA
VVSPTSRGTVVINSTDPFAAPVIDLGILSTEFDVVAMIQVIKDVQTILATSPWEGYVTGIYGDLANATTDDE
LTEFIRNNAVTVNHAVGTAKIGEVVDSHLNVIGVSGLRVIDASILHTIPECHPQAIVYTVAERMAALIKHQY
GI
>PBK98776|Armillaria_gallica_Basidiomycota_Agaricomycetes_Agaricales
MHILPKALALLFVVTWGVRAALLTSVSQLSPCGYDFIIIGGGTAGSVLANRLSENPKIKVLVIEAGIRLMLK
FLFLPHRYLPPVLIGTLRRLIKVGFQSYTSPAGLNNRSIKLARGFVLGGSSSINFMTWNRCSNDYWDSLATA
SNDSMWTWRAVEYYYLRTSTLVPPSDGHNTTGQVVPGVHGQDGPVQVSLPGHETELDQRVVDSAFILGGRFT
YNEDFNAGKSVGLGYVQNAIGNGTRSSAATGYLLPALLSLSGIGPKGVLSDLGIDVIVDAPAVGANLVDHPL
VANYFTVNSNNTWDPILRNSTLFADVLENWETERQGLFVDTPGNTQGYFKLPTYPGGVDPSTGPLSANTEVI
FANGFAPFGPMSFPDSGSYMSVLAAVVSPTSRGTVVINSTDPFAAPVIDLGILSTEFDVVAMIQVIKDVQTI
LATSPWEGYVTGIYGDLANATTDDELTEFIRNNAVTVNHAVGTAKIGEVVDSHLNVIGVSGLRVIDASILHT
IPECHPQAIVYTVAERMAALIKHQYGI
>A0A1U7KAI7|Phlebia_centrifuga_Basidiomycota_Agaricomycetes_Polyporales
MLPLLLIAAAIHVLPSVSTILTSPTQIASSYDFVIVGAGTAGNVLANRLTAKPNVTVLVIEAGGSDQGILDI
EVPFLGVTIPGTAIDWNYTTTPQVGAGDRTLHYTRGKVLGGSSCANLLTWNICSHDLWNHWAILTRDPGWAW
PNIRRLYRRTSRLVPPADGHDTTDQVIPAVHGHGPVEVSVPGFPLPLDGLVVNASRELGGIWRYSRDLNAGI
TLGTGYMQSSIGGGERSDSATAYLHPVDSRTNLDILINTQVTKVIQSGTDGGKPAFRIVQMAQNAEGPLYTV
TATNEVILAAGVIGTPQILQLSGIGPHALLQGLDITTIVNSPKVGKGLSDHPLVPLYYEVNSNETWDIVLRD
PDVFNADLAEWMANRMGLFVDSPGNTQSFFRIPRSDPIFHVYPDSAAGPLSAHLETIWVNAFAPLGDTPPPT
TGNFLTILTAVVAPTSRGYVQINSSDPFDHPLINPEILNTFFDVYAMIHAIRKAQGFLLAPAFDGYIAGPFG
DLANATTDAELAAYAAENAITVNHPSGTCQMSSSNSVSDGAVNSHLLVNGASGLRIVDASIFPSVPSCHIQA
IVYTVAERAATLIKAQYNL
>A0A0P0I1G0|Irpex_lacteus_Basidiomycota_Agaricomycetes_Polyporales
MRSSALCSLFASIILAHSAAGKIITSLDAGASYDFIIVGGGVAGSVLANRLSEVSSVKVLLIEAGGSPDGNL
AVEVPFLGTSLAGTAIDWNYTITPQIGLAGRSFEYTRGKVLGGSSCLNLMTWNRCANDLYDHWASLSGDSGW
AWANMEKYYLKTSRLVAPADGRDTTGQATPSAHGDGPVEVSVAGYLQPLDSVVVTASKQTGGVWQYNQDINA
GSGLGTTYMQSTVGEGKRSHAAVAYLDPVTNRTNLDVLINTQVTRLINVATSGTPDLRTVEYAQSRDGPRST
ITATKEVILSAGVIGSPQLLQLSGVGSKWLLNGLGIDTLVNNPHVGRGLVDHPMIPLYFKTNSTTTWDPVIQ
DTNVFNANLAQWQANKTGLFVDSPADVQSYLRIPDNDFIFNVSPDPAAGPQSAHLETIWVNAFAPFGTAPPS
SGNYLTVLAAVVSPSSRGSVQINSTSAFDQPLIDPALLTSLFDIYAAVKVIRSVQDFLKTAPFQALSLEPYD
DLATAFDKGDLGLLAYAVKHSETVNHPMGTLPFSSGSNPAGVLDEKLKVRGVSGVRVVDASVFPSVAACHIQ
AVVYTVAERAADLIKEQYNLA
>A0A151VXP3|Hypsizygus_marmoreus_Basidiomycota_Agaricomycetes_Agaricales
MGTCSEEISIKATFRSKRGSMIIPLAEVTNKIYDFIVAGGGTAGCVLASRLSQNPNIKVLLIEAGGSAQGQQ
NTEVPFLGVTLPGSDLDWKFNSVPQAGLDGRSVPVARGQVLGGTSTINFFTWNRASNALWDKWASLTGDQEW
SWKHVEKYYKMIFTCPAIKTSRLVKPADGHDTTGEIIPSAHGNGPIEVSVPGFPTELDSMVVNTSKSLGGRF
AYNQDINAGKTLGFGLMQSSIGHSKRSSSATAYLAPAMNRPNLDVLINTHVTRLVRTSERHISVFRTIEVAT
SASGQHYQITAAKEIILSAGVIGTPQILLLSGIGPKEDLDKLNIITYVDIPDVGRNLVDHPLVPNYFSVNSD
KTFDAVLRDPTIFAGKLQEWASSGQGLFVDSPGNTQGYMRLPKDAAIFERYQDPASSPESAHTEIIFVDGFG
QFGEAPAPETGNFMTVLTGVVSPLSRGSVTLTSSDPFDKPAIDLGLLNSEFDIFAMVQAMKDAQSFLTAEPW
SGYIKAPFGELADATTDEAKAAYARKFGVTGNHPAGTAAMSPAHAAWGVVDSKLLLKGVEGVRVVDASVFPH
TPECHIQAPVYVIAERAADLIKEKYAI
>A0A067SGA2|Galerina_marginata_CBS_339.88_Basidiomycota_Agaricomycetes_Agaricales
MSAFPLRCLFAYLRYLVFWLSLADGKILESFSGLQSRYDFVIVGGGTAGCVLANRLSENPKTKVLLIEAGGS
NEGIQNAIIPFLGVALPGTAVDWNFTTTPQVGLGGRTTPLPRGHVLGGSSTINLMTWNRGSDDVWDRWARIT
QDPGWSSKSIQPFYLKTNRLVPSADGHNTAGQFVPSAHGNGPVEVSLPGFPTELDDKVINTSKELGGRFPFT
VDLNAGKTVGFSYMQSSIGQAKRSSSATAYLEPVVNRTNLDVLINTRAARIHSSGNVAGKPLINVVEVAASP
NSPRRRITANKELILSAGVFGTAQLLLLSGIGPKSTLAKQGIQPLLDLPSVGQNLTDHAMVPNYFFVNSNLT
FDGILRDPTLFGADIQEYLTDAQGLMVDSPGNTQGFIRLPSNSSIFNKVQDPSAGPKSGHTEMIFVDGFAAF
GPLAQPTQGNLLSLLTAVVSPTSRGTLTLATSDAFDQPLIDPAYFSTDFDVFAIVQAMKDAQTFISAQPWAG
FIVAPFGDLANATTDAAKAALVKILGSTFSHSVGTAAMSPVHANWGVTNPDLTLKGAQGLRIVDASIFPAIP
ESHLQAVVYTVAERAAHLILTSSL
>A0A0D7B8P0|Cylindrobasidium_torrendii_FP15055_ss-10_Basidiomycota_Agaricomycetes_Agaricales
MDCRRVLVASLLAIQALGRLVFSPSELTQTEYDFVIVGVGTAGSVLASRLSEDPSVSVLAIEAGGSNEDVLA
TIAPFLAVSLPGTSVDWNYTTPPIEGYNNRTLGYTRGYGLGGSSVLNLLTWNRGSIDLWNRWASLTGDSGWS
WDAMEPYWLKVDNFVSQNATGKYDPLAHGYSGEVNTSLPGWPTELDPLVCKASAELGGRFAWTQDHNSGTFL
GTSYMQSAIGGGERSSAATAYLYPVIERANLDVLVNTRVAKLVEGSSKSGTLSFTSAVLSQGPEDEGVTINA
AKEVILSAGVFGTPQILQLSGIGAKSSIENLGISTIVDLPDVGEFLKDHPAVAAYYLVNSNNTFDSLLRNST
LFADTLAEWQATRSGRFVDSPANTYTFLRWPEESDIYAIHGDPSSGETSGHMEVIFVDGFAQFGPLAQPAEG
SFLTLLAGVVSPTTNGSVTLNTTNIFDQPTIAPDFIASEFDQATMVQVLKDVETFMNASAWKDFIIGPYGDF
ANATTDALKLQFVRKYGSNINHPVGTARMSPREASWGVLDAELLVKGTSGLRVVDASVFPTIPESHTQAPVY
MVAERAVDLIKAKHLLS
>PBK74128|Armillaria_solidipes_Basidiomycota_Agaricomycetes_Agaricales
MYSHAKNFFLFAFLVNALASAKILFSPAELVQTEYDFIVIGAGTAGSVLSARLSENPNIKVLAVEAGGSNEG
IVETMAPFLGVSLSNTLVDWNYTTVPQEGYNNRTLGLTRGYVLGGSSTVNLLTWNRGADDLWDSWARITADH
GWSREAMEKYWLKSSRLANPADSHDTTCQEDPSVHGNGPVQVSVGGFPTDLDERVVDTSKKLGGRFPYTVDL
NAGHSVGFPGYMQSSVGGGQRSSAATAYLNPSQERDNLDILINTHVTKLVQTGTRSWSKPEFRAIQVAQSSE
DAPIQITARKEILLCAGVIGTPQLLLLSGIGPRRDLKSLGISPLLDLSDVGQHLMDHPAVAVYYAVNSNSTF
DRYLRNGTLFAEELEHWEQTRQGLFVDSPGNTQAFIRLPDNASIFESFDDPSSGPGAGHLEMIFIDGFAQFG
PLLQPETGNFLTVLAGVVTPLSGDLTEGYVTINSTDPFGDPLIDPAFLTSPFDQYAMVQVIKDTQEFLASTP
WNGLVLDAYGDLRNATTDDAKLEYVRAFGSNINHPAGTARMSPRNAKWGVVDQELLLKGAEGIRIVDASVFP
SLPECHIQAPVYMIAERAADLIKDRYHL
>SJK97905|Armillaria_ostoyae_Basidiomycota_Agaricomycetes_Agaricales
MYSHAKNFFLFVFLVNALASAKILFSPAELVQTEYDFIVIGAGTAGSVLSARLSENPNIKVLAVEAGGSNEG
IVATMAPFLGVSLSNTLVDWNYTTVPQEGYNNRTLGLTRGYVLGGSSTVNLLTWNRGADDLWDSWARITADH
GWSWEAMEKYWLKSSRLANPADSHDTTCQEDPSVHGNGPVQVSVGGFPTELDERVVDTSKKLGGRFPYTVDL
NAGHFVGVSYMQSSVGGGQRSSAATAYLNPSQERDNLDVLINTHVTKLVQTGARSWSKPEFRAIQVAQSSED
APIQITARKEILLCAGVISTPQLLLLSGIGPRRDLKSLGISPLLDLSDVGQHLMDHPAVAVYYAVNSNSTFD
RYLRNSTLFAEELEHWEQTRQGLFVDSPGNTQAFIRLPDNASIFESFDDPSSGPGAGHLEMIFIDGFAQFGP
LLQPETGNFLTVLAGVVTPLSGESSLKLTFEGYVTINSTDPFDDPLIDPAFLTSPFDQYAMVQVIKDTQEFL
ASTPWNGLVLDTYDDLRNATTDDAKLEYVRTFGSNINHPAGTARMSPRNAKWGVVDQELLLKGAEGVRIVDA
SVFPSLPECHIQAPVYMIAERAADLIRDRYHL
>PBK82817|Armillaria_gallica_Basidiomycota_Agaricomycetes_Agaricales
MYSHAKNFFLFAFLVNALASAKILFSPAELVQTEPYDFIVIGAGTAGSVLSARLSENPNVKVLAIEAGGSNE
GIVETMAPFLGVSLSNTLVDWNYTTVPQEGYNNRTLGLTRGYVLGGSSTVNLLTWNRGADDLWDSWARITAD
HGWSREAMEKYWLKSSRLVKPADGHDTTCREDPSVHGNGPVQVSVGGFPTELDERVVDTSKKLGGRFPYTVD
LNAGHFVGVSYMQSSVGGGQRSSAATAYLNPSQERDNLDILINTHVTKLVLTGARSWSKPEFRAIQVAQSSE
DAPIQITARKEILLCAGVIGTPQLLLLSGIGPRRDLKSLGISPLLDLSDVGQHLMDHPAVAVYYAVNSNSTF
DRYLRNGTLFAEELEHWEQTHQGLFVDSPGNTQAFIRLPDNASIFESFDDPSSGPGAGHLEMIFIDGFAQFG
PLPQPETGNFLTVLAGVVTPLSEGYVTINSTDPFDDPLIDPAFLTSPFDKFAMVQVIKDTQEFLASTPWNGL
VLDAYGGLRNATTDDAKLEYVRAFGSNINHPAGTARMSPRNAKWGVVDQELLLKGAEGIRIVDASVFPSLPE
CHIQAPVYMIAERAADLIKDRYHL
>PFH47149|Amanita_thiersii_Skay4041_Basidiomycota_Agaricomycetes_Agaricales
MLLLLFAFGSVARFAALTLGVLSLASHFEQTGAKLLTSPEQLAKRQYDFIIIGAGTAGNVLANRLTANPNIA
VLVVEAGISNANNLDIVVPFLGVTAVGTSVDWNYTTTPQVGLNNRTMPFTRGFVLGGSSSINLMAWTRGSND
VWDNWAEITKDEGWSWKNVEPYYLKTWHMEPSTNQVSDSSQPSGPVDVGLPEFPFELDDRVFNTSKALGGRF
SFVEDLNSGNSLGFSYVQSSIGKGERSSSATAFLEPVLSRPNLDVLITTHATRLITSLSSKSKLPAFRTVEL
AQTATGPRINVTATKEIILCSGVVGTPQLLLLSGIGPKEELAKVNVASVVDLPDVGKRLVDHTLVPNYYSVN
STSTFDDVFRNQTVFNQDLNEWMSAKTGLFTDSPGNTFGFMRLPPDFPSLKQQPNPASGPLSGNTELIFVNG
FAPLSNVPPPATGNFLTVISAVVSPTSRGTITLASPDPFVQPNIDVGLFTTDFDMLTMVQAMKDIEQFIGTE
FWKDYIIGPFGDLAKATTDNAKMEFIRKIGVTVNHPVGTASMSPRLATWGVTDPDLLIKGTSGLRIVDASVF
PQIPECHTQAVVYTVAERAADLIIHAYGIA
>XP_007308379|Stereum_hirsutum_FP-91666_SS1_Basidiomycota_Agaricomycetes_Russulales
MHFRKQLLLPTVVLIAPSSFSALAQLDSVDPASFSSTSFDVIIVGGGTAGLVLANRLSATSLRVGVVDAGHY
NTTGDPLIDVPYSPGYLINDPSASAIGNPAYDWAFSSIPQDGLLNGTVIPYPRGKVLGGSSAINNLAWQRGA
REEYDSWSTTFENGPRWSFDALETFFKRSENWTFPATGSDALAPNTTASQLSALAAAHGEGGPIDVRYDNFV
TEIDRAFAQASVNMGFPLNPNPDGGNSSFIPLAGIPNSVDISSGKRSYAAPGYYSADIRVRPNLSVLMHATV
SRIIWDDVVNNDSARATGVEFVAGGQTYVANATQEVIVCAGTLKSPQVLELSGVGNATLLESLGIPVVLNLP
QVGENLMDHILTSTDYTIKDGVFSLDWLRTNQTYLQEQQALYNSTGQGAFTYATRVTGSWPVKDIVSEDQYA
RMRASLDAELAALDLTPLQLAQYAKLKDMLDSGEVGWVTPIALPRGGAASIPIDDENYITVAVFQMHEFSRG
SVHISTSNSSVPPQIDPKFLSFTWDLDVQVAAAQFIRRWVNTEPAASYIADAVTPPANVDTDDKWRSFVLST
LGSIAHPIGTMPMAPKAMGGLYYTRILSLRIGSAKDVLHTGVVGSDLKIYGLANVRVVDASVIPLTIGAPLQ
PTVYAVAENSLAAILYDPSQLPKEKVYDYIIVGAGNAGGVVASRLAEDSSINVLVVEAGGDDVTENPISQRI
PVPLMGISLRNSVIDWNFTTTRQRGLHNKSMHYVRGKVLGGSTTLNLMTYTRGSADDYDRLAAVTGDSGWSW
SKLEPYMRKLEALTVPTDGHDTTGQILPSAHGLSGPLSISLPNHPLSVDDLIRKATQELSDRFPFNTDMNNG
NPIGVGFNQATIRNGTRESVTTSYIRPALARGNNLDILLNSQVLRIVPSAHIANIPSFRTVQFARERNASTY
SLTARLEVIVSCGAISTPHLLQLSGIGDATQLKAANIRPIVPLQHVGKNLQDHPLFTQPYLVNEGNDLDQFI
HNDTFQIQALDEWHRTRKGIMGLSFSSMTGWLRSSALNSSLDQSAGSRSPHFAMIFTPTFVTAELKHSSNQG
FLTISNIVASPASRGSVSIVSSDPWLQPAIDLNLLDSDFDIQCMKEAVRASQEFLEAPSLSSFVHRPFGGLA
DVSSESELEDYIRANTGTIHHAVGTARMSGWGSGNGVLNPDLTVVGTHGLRVVDACIFPFQIAAHPMGPVYI
VAERGADIIKAARLAVQETIPAENAGDGVEEGKLHPSRSNEEL
>W4K2J0|Heterobasidion_irregulare_TC_32-1_Basidiomycota_Agaricomycetes_Russulales
MFSTIWLHLFTTSCIVSNALPALAALLHDPSELPTGKVYDYVIIGSGNAGGVVASRLTEDLAVNVLVIEAGG
NDAGDDPVSQRIPVPLMGISLQKSTIDWNFTTTPQRGFYNKTMHYVRGKVLGGSTTLNLLTHTRGSSDDYDR
WAQVTSDENWSWDRLEPYMRKLEQLTPSTDGHDISQQIDVSAHGTDGPLSISLPNYSLHVDDLIEKAAHELP
NRFPFNKDLNTGSPIGISYNQNAIRNGVRESVASAYIRPALARGDNLDVLLNTQALKLSPTEYTDGKPSFRT
VHFATGPHAPVHTVTAKTEVIVSCGSVSTPQLLQLSGIGDAAKLKAVGVEPILNLPDVGQHLQDHALFTQPY
VVSEGNPLDMFTQNETFQGEALKEWQETKKGIMGLSFSSQTGWLRLPDDSSIFESTPDPSAGKKSPHFALIF
TPTFVTASLKHGSTNGFLTLSNIVASPSSRGSISITTSDPWTQPAIDLNLLTTEFDMFCMKEAVKMSREFLT
APSLVNFVQGPFGGLADIKTDEQLEEYIRKNTGTIHHAVGTARMSSRDSKEGVLNPDLSVKGSHGLRVIDAS
IFPFLTAAHTMAPVYIIAERGADIVKNAALHANLGTQEPKMQEVLGNAKAPRVARSEVEL
>A0A067NLR5|Pleurotus_ostreatus_PC15_Basidiomycota_Agaricomycetes_Agaricales
MHSNRFFSTLSVALSFFLPVLPTNSFDYVVVGGGTAGAVIANRLTENPRVTVLLLEAGPSNINVTNSIVPLL
HNFLIPNTPYDWNFTTTNQVGFNGRNISFPRGHMLGGSSSVNGLVFTRGSSDDWDAYAAIAEDPSWTWENIQ
RYLPLIEQFTEPIEPYNITGDFIPSLHGTDGKIQTSVANYRIPLDEHIIEASQELGDEFPFNPDMGGGENVL
GLGWTVSTIGRGVRSSSATGYLAPEYLSRPNLHVLVHAQVTKLIQTGTRNRLPSFHSLQFTSTLAARPITVT
GRRAVVLSAGAVGTPHILQLSGIGDRSLLESVGIRTIVHNPSVGRNLSDHPLLACVYSVHDNSSYDILFREP
AVFQAAMDQWNANHTGPGAASVFNQVGFFRLPDNATIFETTPDPASGPKSGHFEIMFSNFYNLPGLAAPTSG
TTISFDVAVIPATSRGSVELTSTDPFAAPAIDPAYLQSEFDIFTMLEAVKAVRRFAEAQTFDGYIIEPFGEF
GAATTDELLETFARGNAATVFHPVGTSSMSPKGANWGVVDPDLRVKGVEGLFIIDAGVINKLPTAHTMAPTF
IVAERGAELLKALT
>XP_007301607|Stereum_hirsutum_FP-91666_SS1_Basidiomycota_Agaricomycetes_Russulales
MAFSFAQSLAVGWFGLTLLCPQVSAALYEDPSQLPARTYDYIVVGSGAGGGTVASRLASTYDVLVIEAGIND
IEDPEIEIPFVAPTLTPHTLVDWNFTTVDIPGLNGRNYSYPRGFVLGGSTSVNTLAYNRGSRDDWDRYANVT
GDYGWSWDSMEPYFFALEHLSPSASNESYDGKIEVEIHGTNGPLGISGDNFPLQIDPLILNASSEVGGEFAF
NPDVNRGDMIGISWQQQTIAGGQRVSSARAFIDPIINGSNLDVVLNTRVLKLLQTGTVDGLPSFQGVQFATS
PTAQVYNLTAAKEVILSAGTVMTPAILMHSGIGDSAELESVGIETIVNIPDLGKNVQDHPLTALTWTVNSNS
TLDNVTSDANFAAYASEEWETSRTGPFTVTGGNLWGWHRVAANSSIFDNTTDPSAGETSAHYETIFFDLGID
FSGGTVPPGHYITALVNLIAPSSRGTIALSTSDPWTLPLLNPNILNTTFDVQVLIEGYHNLRSFLSTPAWSD
YILEPFGSGANATTDEELEQFARNTAITLSHVVGSASMSPATSNASESGGGVVNPDLTVKGTAGLRVVDASI
LPFIPSGHTSGATYLVGMRAADLILGGATMNATVTA
>K5XIJ6|Agaricus_bisporus_var._burnettii_JB137-S8_Basidiomycota_Agaricomycetes_Agaricales
MVLTLVSTLLLVLPSVLSGGIFESIDDLPSDVTYDFLIVGGGTAGPVVARRLAENPNNNVLLLEAGPSHVNV
LATQVPGLMLDVINPANGFDWNYTTTPQSTLNQRSIDYSRGFILGGCSAHNSMFWSRGSIEDWDRIANLAGD
SSWSWDGILPSMLKSERFVDAADGHDQTGEFDPSVHSTTGMIGVSTAGFPANINSRVLQTGEELSDEFPRLA
DVNSGKPLGLGWYQGSIRGGVRQTAASVYLDEETLKLAANLYVVVNARVTRVFPETEGSNKFTTIQLGNDNS
LKTDSLRNLTAKKEVILSAGAINTPSILLHSGIGDDALLKEMGIQTLHSLPAVGQNLMDQPYIPAVWSVNST
VPPVDPDAALAQWQESHTGPFTMSTTSPNHIAYTRLANVQNQMDPAAGPNTPHIEMCPLDGGGLLARGADGT
FMSMGTTFLTPTSRGSVSITSNNPFDPPQIDLNMLATDFDVVSFRESLKAAQRFLQAPAWNGYITAPFQPSA
DVTTDDQLDDFLRENVIASGHASGTCSMSPKGSNDGVVDPDLRVKGLQNLRIVDASVIPHVPAGHTQAPVYA
IAERAADLIKADWA
>XP_006458797|Agaricus_bisporus_var._bisporus_H97_Basidiomycota_Agaricomycetes_Agaricales
MVLTLVSTLLLVLPSVLSGGIFESIDDLPSDVTYDFLIVGGGTAGPVVARRLAENPNNNVLLLEAGPSHVNV
LATQVPGLMLDVINPANGFDWNYTTTPQSTLNQRSIDYSRGFILGGCSAHNSMFWSRGSIEDWDRIGNLAGD
SSWSWDGIMPSMLKSERFVDAADGHDQTGEFDPSVHSTTGMIGVSTAGFPANINSRVLQTGEELSDEFPRLE
DVNSGKPLGLGWYQGSIRGGVRQTAASVYLDEETLKLAANLYVVVNARVTRVFPETEGSNKFTTIQLGNDNN
SLRNLTAKKEVILSAGAINTPSILLHSGIGDDALLKELGIQTLHSLPAVGQNLMDQPYIPAVWSVNSTVPPV
DPDAALAQWQESHTGPFTMSTTSPNHIAYTRLANIQNEMDPAAGPNTPHIEMCPLDGGGLLARGADGTFMSM
GTTFLTPTSRGSVSITSNNPFDPPQIDLNMLATDFDVVSFRESLKAAQRFLQAPAWNGYITAPFQPSADVTT
DDQLDDFLRENVIASGHASGTCSMSPKGSNDGVVDPDLRVKGLQNLRIVDASVIPHVPAGHTQAPVYAIAER
AADLIKADWA
>A0A137QIF6|Leucoagaricus_sp._SymC.cos_Basidiomycota_Agaricomycetes_Agaricales
MQGLVTVCSETAAKLPTHNYDFIVIGGGTAGPVIANRLSEDPKFKVLLVEAGPTYEGVLVTQVPGLMLDVQS
SGYDWNYTTIPQPTMGQRTLNYPRGYILGGCSAHNSMFWSRGSSEDWDRWAEVSKDPSWSWKNVLPLMRKVW
KIERWTEPADRHNDTGEFDPTFHGFHGIVGISSPGFPAEIDSRVLQTTKQLDEFPFIIDYNAGRPIGLAWYQ
GNVDHGVRSSAATAYLAPHFLNRSNLHTLVNTRVTRLLSTNNDSKDFRTIELGNDVQSLSYLTAGKEVVLSA
GAINSPQILLQSGIGDEAELRNVGITPLHPLPSVGKNMTDQPYVSVVWNSNSTVPPINTTAAIEEWKANHTG
PFTMSPTASNHIAFLRLPNNSTIFDTVQDPAAGPNTPHMELTPLDNGGLRQTANGTFVSMGITFLTPTSRGS
VTITSSNPFDPPQIDPNLLASDFDIFTFRESVRASQRFFGAPAWNNYVVGPFQPPEDANTSDDDLDSYLRQN
SIPASHASGTCAMSAKNAQYGVVDPDLLVKGVKGLRVVDASVFPSIPAGHTQVPVYVVAEKAAEMIKSDWSE
SLKN
>A0A165BEL7|Laetiporus_sulphureus_93-53_Basidiomycota_Agaricomycetes_Polyporales
MKSRVLLTLAAVGWPMVNGGKLYTDPTDVTDSAYDFIIVGGGTAGNVLAHRLSEDPSHSVLVIEAGVSNLEN
IKDQVPFLSGELSPNTSIAWNQTTTPQSGLLNRTVNYPHGFVLGGSSSINHMVWTRGSVDDYDRYARVSKDD
GWSWNNMFPYMEKSEALVPPNTRRKTGGQVNPAVHGWHGPVEISLPASSSIFDEPVLSSGFELSHLFPYNID
MNSGYPMGLGWAVGSVSADRKRTSSATSYLWPAMNRSNLDVLIDTRVTRLLAAGITDGMLSFTKVETAQSAS
SNRVVFEARKEVILSAGSINTPQILLLSGIGDADYLRSLNIQPLVDLKDVGRNLMDQTSLVNAWYVNSNITT
WDEAYRNETLANELFEQWETTGTGLYGEDAATQIAWSRLSSKLISSHDLKDPSAGIASPHLEFIFNNGYFPS
ITFAEDQTGNYFSIVTNVVSPASRGSITLASNDPFAYPLVDAGLLVEPFDIFALVHGIKLAKKFLEAPAFAG
YIKSAARGLADANTDEELEEYARSNADSGFHPVGSAVMAPYNSNDGVVRPDLRVKRVSGLRVVDASVLPYVP
AAHMQACIYAVAERAADIIKEYWKDDQSDWLGYEFQEPLVAV
>XP_007382508|Punctularia_strigosozonata_HHB-11173_SS5_Basidiomycota_Agaricomycetes_Corticiales
MQLLGATLLAVIPAALAVVYDDVSQLPSSIYDFVVIGGGTSGLVVANRLTEDANVTVLVLEAGVTNHGVLDS
EIPLLAPALWGSQYDWNYTTTPQPGLDDREIPYFRGKLLGGSSSINLMVYTRGSDNDWDNYSAITGDSGWSW
DSIQPWIRKNELFIPPTPSVFDPRYDPLVHHQNGLVDVSVTNYFWPSAPRVIKTTIEQPLQFPYRLDANDGN
VLGVGWAQATIGNGTRSSAATAYLDGFTTRSNLHVMLHAQATKVSASSAQDGIPVFDTVEFATNATGPRYTV
VATKEIILAAGTFNTAQLLLLSGIGDPQVLAPLNITSVVNLPDVGKGLSDHPLVPASWTVNSNRTFETFLGN
STNFAAALAQWEATRTGPFSFTLPDMYAWERIPLNDSIFQGASDPSSGPHSAHYEFLFASGFVGGAAPSGLN
FFTIDVGVISPTARGTVSLRSSDPFDPPLINPNILGTDLDAQIMVKALKAARRFVENSPAWNGYIIAEFGAF
ANATTDAELLQYSRENAGTIFHAVGSCQMTASNSSSGCVDPDLKVKGTKGLRIIDGSVLPFVPSAHTQVPIY
IIAVSFHIDNVDQPSISLQERGSSLIKNDWNLA
>XP_007382807|Punctularia_strigosozonata_HHB-11173_SS5_Basidiomycota_Agaricomycetes_Corticiales
MRRTLGILLALVSISFASILEDASQLGELAYDFVVVGAGTAGSVVASRLSEDPSVSVLLLEAGVSNQEGPLA
LQAQVPGLCVGLLGTQYDWNYTTVPQPGLGGKSTGYARGKVLGGSSTINFMIYTRGSSDDWDKYAEITGDDG
WSWNGIQSAIHQNEHFVTPAHYVPPRIDPRAHSSTGVNNVGLSNYSWPADTRVLETAYDPHSGFPYNADMNN
GNPLGLGWCQATIGNGTRSSSAASYLSADVIARPNLDVLLHAQATKLLTNGTTSDGVPIFTSVEFASNRTAT
RHVVIAKKEIIVSAGTFNTPQILLLSGIGEARSLSVLNISTIIDLPDVGQGVSDHPVLPAQWTVKPQRTLGT
FLDDPANLTAAMAEWNNTHQGPLSFTITPQLGWKRLSDDDPLLQNVSDPAAGPKSPHFELLFIPGLAGGTPP
GESFFSIDFVVVSPTSRGSVSLNTSDPFDQPLINPNLLGTDFDVGVMTRALESARHFVEGDPVAWKSDMAAE
FGGFSNATSSEAMLEYIRSNSDTIWHAVGSAQMSARNATTGVVDPDLKVKGAKGLRVVDASVFPFVPAAHTQ
APVYVVAERGAAMIKSDWNLA
>A0A166EDB0|Peniophora_sp._CONT_Basidiomycota_Agaricomycetes_Russulales
MSLGRFPGQHILRLAMILLLPLLLCAELGHAVLFLHLNQLDRTEFDFVVIGGGPGGSVVASRLSEDPRISVL
LVEAGPPQKQFEPNVEIPGIAATLTPGTPLDWNYTINPQEHLANRSIPYPRGKLLGGSSATNYLVWTRGSAD
DYDRWANITGDPRWAWSAIEPLAKGIETLSPPADGHDTAGEIVPRIHGHSGPLGISVQGWPDQLIPRILATT
QELSDEFPFNEDMNSGNPLGVGWTQWSIRNGTRSTAATAYLHPNLRRPNLVILTNTLATRLVKSGSNGILPE
FKQVDLSTGPNGSLSRSVKALREVIVSGGAINSPQLLMLSGIGDRQHLDAVGIETLVDLPGVGRNLHDHTLV
SLNWAVNASFTLDTISQNATVFNEVLDRWLVTRKGVFSAGSSLHIGWLRLPENSTTLQTLPDPSAGPLSPHF
EILFMDKFSNHALPNPAEGHFMTIAVVLVSPTARGAVTLNSTDPFDHPVIDPALLGTEFDRLALRDAVKQSL
RIVTAPTWSDYITGPAVFTANLTSDEAIDDFNANTGYTIYHPVGTTAMGAWNDTSGLAVVNPDLTVKGTSGL
RVVDASIFPFIPGAHTQVPTYIVAENVALFIKGSLKFD
>A0A1Y2IUK1|Trametes_coccinea_BRFM310_Basidiomycota_Agaricomycetes_Polyporales
MNTSRTLSGADLHGGHIYGCSLTHRTSRQLTSQLSWQELTADMYLHFIAFAALLSPVTIEAALYSDPAQLPK
GKAYDYIVIGSGPGGSPIAARLSEDPSVNVLIIEAGPTGFNYTNIEVPGIVPYLQPTSPFDWNYTMVPQPGL
NDRSFPFSRGKVLGGCTAINWMFWVRCAQDDYDGFARVSGDDGWSWKSMLPLWNKIERLVPPLDHHNTSGEI
NPSIHGKNGAINISVHNAPYPTDDPVVRAAQEVGGDFRLMEDYNSGDPLGLAWFQGSIGNGIRNDAATAYLA
PALSRKNLDILIKTQVTKLVQTGFQDDKPVIRGVTFAQSRTAPAFALNATKEVILAAGAFNTPQLLLLSGIG
PASDLSLLGVPTIIDHPNVGQNLTDQPLVPLHYGAAQKQDDVYTNLARNATFFHESLDEWETERRGIFTNAA
NNHLGFFRIPANDSVFEGQPDPSAGPTAPHLEFIPVPGTFSFLGPTPLAGYYTLFAVVLLTPTSRGSVTLLS
TDPFTQPVINPNFLDTAFDIAALRHGIRAAHNFSRAHAWDGFLTGRAMSWALVDVEVDADVDEFTRESAITI
WHPTGTAAMARCGTPAEVGGVVDPDLRVKGVEGLRVVDASVFPFVPAGHPQAVIYAFAERAAELIKSGHRAC
S
>A0A1Y2IUJ4|Trametes_coccinea_BRFM310_Basidiomycota_Agaricomycetes_Polyporales
MYVHIIALVALFFAGQIHGALFGDPAHLPKGKVYDYIIVGSGPGGSPVAARLAEEPALNVLVIEAGPTGFDV
TDIEVPALTPYLQPTSSFDWNYTMIPQPGLDGRAFPFSRGKVLGGCTALNWMFWVRCARDDYDRFARVTGDD
GWSWDAILPLWNKIERLVPPLDRHNTNGEIDSSIHGKNGAINISVHNAPYPTDEPVVRAAQELGGDFRLIED
YNSGDPLGLGWYQGSIGNGVRNDAATAYLVPALQRKNFDVLINTQVTKLVQTGVQGGKPVFRGVLFAQSRNA
PTFALNASKEVILAAGAFNTPQILLLSGIGPSADLSTLGIPTVIDHPNVGQNLSDQPIVPLPYGAAEEQDDI
YSNLARNATFFQESLSEWETKRSGIFTNGANNQLGFFRIPATDSIFEGQPDPSAGPTAPHLEIVPFPGAFAF
LGTLPPTGFFTILAAVLLTPTSRGSVTLSSPDPFTQPVINPNFLNTTFDIAALRHGLRAADNFSHAHAWDGF
LTGRALTWALVDVDVDAEVDEFARESAITIWHPTGTAAMARCGTPAEVGGVVDPDLRVKGVEGLRVVDASVL
PFVPAGHPQAVIYAFAERAAELIKSGHRACL
>A0A1C7LSJ0|Grifola_frondosa_Basidiomycota_Agaricomycetes_Polyporales
LYKSQNVAESYSVAKLYTDPENLPQTQYDFVIVGAGTAGNVIATRLTEDPRFSVLVNRSGVQTDYKNHIQKH
DDPIDEFLFSSPTLTPDTEITWNFTTAPQTGLNGRIIQYPRGRVLGGSSTVNYEVWTRGSQDDYDRFAQVSG
DNGWSWNNMLPYMKKVTPGKMQYFYNWKVDPSAHGTNGPVQISLGSSPSEIAPRIINTTTELPGNFPFNLDM
NSGNPLGAGWSQSSVDSFGRRSSSATAYLEPIIDRTNLDVLIQTQVTNCWDTGIQDGADCPVSNWSYTRLTT
LSEGPRFIVNATKEVILSAGSIGTPQILQLSGIGDADMLVSITALVNLTDVGRNLIDHPILSNHWLVNSTST
TVETINRNATLAEELLQQWNATGTGQFSDTGVDQIATREHLPESNRSFCWSNFGDIEIVPITAILLYSLQDG
FSDSVLSAPSTGFFLTLATVVVSPASREFRNMTNIDDNYPHTRLNTAGGTVSLASNNPFDSPIIDPGLLTDP
LDLSTMITAVKTAFTLLTAPTWDDYVIAPYGDLGNATTDAELEAYARNFTSTIWHPVGTARMAANSTNEGVV
DASLKVKNKQVFVWSMHRFSLSFLRHTRRLLFMHLQSEQLILSRQIGEDHNMQIESCWRRAPFNTVQDLTAP
AWNDYVLAT
>KIY43459|Fistulina_hepatica_ATCC_64428_Basidiomycota_Agaricomycetes_Agaricales
MIVICLVLVLLLVTQINALLYEHPIDLPSLDNYDYIIVGGGAGGSALANRLSEDDNVQVLLLEAGGPNKNVL
DLEVPFYCYTKLGPGTPWDWNFTTTPQVHLDNRAIKYTRGYGLGGSTDVNCMAYSRGSASDYDRWANVTGDN
GWAWDSIKGYFQKIEDFVPPADKHNATGQYDPSIHGTHGVVGISLAGFPLPIDPISLKTIDELDIPYVLDYN
DGMPIGYGWMQSTVRNGTRESAATSYLGTTYMSRSNLFVLVHSTVLSVSASRVDGTIDTVKFSHPDSRGDSS
IVFPGALAKSDNTVPLHVTSTREVILSAGTFGTPHILLNSGIGDARALAQLKIPSIADLPDVGTNVSDHLLI
SMPFLVNASWTFDQLIVNETVQAATLAQWETNHTGPYTNPFLTQIGWMRVNESDEAVANMIARYGDPSSGAH
SPHIEYAPGDGLPGGDGQPHVMMSAALLTPWSRGTVTLNESDPLNAPVINMNYLSSALDIFILKQGVYATLR
FISAPAWDSYAPKPSNGFEAVYNANGQLNETALDDYIRSVSSPVSHAVGSCAMSPYHASWGVVDPDLRVKKL
QGLRIVDASIFPFVPAGHTTGPTYLVAERAADIIKAAYA
>PBL03982|Armillaria_gallica_Basidiomycota_Agaricomycetes_Agaricales
MKSVAVFVGVSSVLLAFTSKTRGVIYEDAASLPSLTGYDYIVVGGGTAGAVIANRLSEDEFINVLLLESGPS
YQGAVDTLLPFKLGGFGSPYDWNYTLTPQIELNNRSTPYARGFVLGGSSAVNGMFYTRGSAADYDRLANITG
DIGWSWDNLLPYFFKNEIFVTPADGHNTTGQYDPAFHGTDGVNGVSLRGYSLATEQLVMDTLNDDFPFVLDY
NAGHPIGFGWIQSTIRNGERSSSATSYLADQYLSRPNLHILVHASVIRVSSSTSGDTIDAVEFTQSGALLHA
QASREIILSAGTINTPQILLNSGIGDVSYLKSLNITPILDLPGVGRNLSDHLGISLFWQVNSTETTDTVINN
ATALADALAQWESNRTGIFVTNGYSTQAGWVRMNASNPEVQAVLAEYGDPAPDSASPHIEYTPLNGYLGTPR
KGNYFGMVVTVISPMSRGSITLNTSDPFGPPLINPNLMTSPFDAFALKEAIKMVFSYLSSPIWKDYLGEPVD
GLDLVVNSDFEDTVLEEFIRNGSFSAYHMVGSAAMSSAGAAWGVLDPDLHVKGLMGLRVVDASVLPFVPAAH
TQAAVYSIAERAADIIKAEWL
>A0A0D0B0E4|Gymnopus_luxurians_FD-317_M1_Basidiomycota_Agaricomycetes_Agaricales
MKLNNLLRFTSLFISVCSGRLYHDPSEILHLDAYDYVVVGGGVAGCVLANRLTEDNNISVLLLEAGPSHQGV
FAIEVPGLQSFTGAGTIYNWNYTSVLQANLMNQRLPAPRGHVLGGSSSINGMWYTRGSSADYDRWANTTGDI
GWSWDQMQAYFKKSERFVTPADNHNISGQYNPALHGEQGPLDVSLPGYNQSLDQLVTRRLDESFPFIEDYQN
GEPLGFGWTQTTIGSGARSSAASAYLDQYLNRSNLDIVVNTRVTRVLASSGIHVDTVEFIRDTETAGVRMRV
QPKIDILLAAGVFNTPQILLNSGIGDASFLSMLNIEVMHDLPSVGKNLTEQPAIANLWTTNGTVVADPVTAF
NKAVAQWNNSKTGRLVMATGNNVGWIRMNMSDPAVNALVEQYGDPAPGPKSPHIELLPSISAFGAVQNFANA
EFVLDSVVLTPQSRGTVTLNSSNPFGPPMIDYRFYTEPQDIEIMRQGVRTALDFVSTPSWQEFLTAPVSPLL
AAVIDEYNSDSRDNTAMDAYIYASTSVSFHPVGSCAMSPEGSDWGVVNPDFIVKGLNGLRIVDASVMPFVPA
GHCQAAVYAVAERAADIIKKQALVR
>A0A067SU60|Galerina_marginata_CBS_339.88_Basidiomycota_Agaricomycetes_Agaricales
MKSVKHRHVETYTSRPYIRIAAFSVSNHLANGLGSLLILGLVQLYLSGGVVASSYKDTRLLSSNVLRYDYII
VGGGVAGCVLASRLSEDKDVQVLLLEAGPSNQNQLELEIPQYSQKIIPGSQFDWNLTTTRQAGLGNRSIEFL
QGHVLGGGSSINSMLYARGSSGDYDRIAKITGDQGWSWNSLYPYFLKGEAFGPSADGHNTKGQYKPAVHGTK
GVLGVSLPGFSYSLDSLVLEAVSQLPDQIRFVEDYNDGKSLGLGWTQSTVQHGARSSAATAYLSAKVLQRTN
LHVLTNAFATRVFSSTKDPKQIDTIMFTQNGTSNKAQAQRDVILSTGSFNTPRLLLQSGIGDAAALTALNIT
VVQDLPSVGKNLSDHPVLIGNWNRTAPDTIEHWNPAVNASAASEALAQWTSNRTGQYADGLTNQISFLRLNE
SDPAVQAIFKQYGDLAPPGSAHYQMLPFNGGPFTMSIVLLAPQSRGTVQLDPANPAGPPLIDIGYYKSPADL
LMMRQALLQMLKFMSAPVWAKNLGAPLGGLVQVFASGLSPSALDAFIAAGTISINHPIGTAAMTGYKAAYGV
VNPDLRVKGLKGLRIVDASIFPYIPGANTQAPTYVIAERAADVIKGNN
>A8NM83|Coprinopsis_cinerea_okayama7_130_Basidiomycota_Agaricomycetes_Agaricales
MSTILGCDAMVEYDFVIVGGGNAGCVVANRLSENPKFNVLVIEAGPRFRASYEGVLDAQVPGFLPALLQNST
YDYNYTSVAQSQLNDRRLGLPRARLLGGSSSHNGMLYTRGSSSDYDRWAAVTGDAGWSWKKLLPYIFRNEKW
VKPNRDIDIEGMYDPRSHSYKGMTFVSLPSFPDAIDAKVEQAARELGGEWSWNVDTNSGDSLGVGWGQYTIG
NGERSSAAAAYLSQKYVKRKNLHVLVNHRVTKVTPASGGATTPVQKVTARKEVILSAGAFGTPQILLLSGIG
DTAELNEVGIEPKVHLPSVGKNLTEQPLLPLIWQLGINGTFDTCAGPFPHLCLDFDRLPDPALRTQTEWFRE
WKTSRTGPLTFLNVNTVAWTRLPDDSPVYAQYPDPSSGRNTPQLEIQFVGTGLYPTPGPNILLAAVLVTPGF
ESRGSVKLNSTNIYDSPLIDLGLMKSGFDWYGLREAVRASRRFFAAPAWQDYQLTLLPPFDTDNDEQLDEGI
RDLVTGALHPVGSASMSPKGAQWGVVDPDLRVKKVRGLRIVDASVMPYITSGHTQAPVYAIAERAADLIKQY
WA
>A8NSV8|Coprinopsis_cinerea_okayama7_130_Basidiomycota_Agaricomycetes_Agaricales
MLNISLTSVIFLIQLLTLPVCAVIVDSYRALPKTNYDFVIVGGGNAGAVLAHRLSTNPRWKVLVIEAGPTHE
GVFNSRVPGLVASLQNTIHDWNLTSTPQAGLNNRVLPLARGHILGGSSSINGQFYTRGSSSDYDRWARVTGD
SGWSWKNILPYFKKNEKWAVSADGHDTTGQYDPKVHGTDGMVSVSVVGAPQTVDAKVIQASKELGGDYAYVL
DMNDGNQLGIGWTQLTVGKGERSSAATTYLAPKYANRRNLHVLVDHRVTKLVNSGKKGNIPSLRTVQFSSRN
EPASTLEVTASKEVILSAGTYGTPQILLLSGVGDSAELRAKNIDVVVNLPSVGKNLTDHPLLPLVWSLGVPG
TVQPTPELQVEWQAEWNASRTGPLTGVGTNHLGWVRIPSDSEIWKEHEDPSSGRHTPHIEFGFSGMSIYPSP
PAMMVPVIIPVQPASRGSVTLASSDPFSDPLIDVGFLSSPFDLFTFKYGVSSLKRFFDAPAWKEYNLTLVGV
PEGEAELEEFIRNTVSSGAHPVGTAAMSSRGAQWGVVDPDLKLKKAEGVRIVDCSVMTYVPAGHTMAPVYAV
AERVSDLIWDTWSRTN
>D6RP98|Coprinopsis_cinerea_okayama7_130_Basidiomycota_Agaricomycetes_Agaricales
MGAKSILPFLFLLTLLPCHVYAVIREDFKDLPKLKYDFVIVGGGNAGCVMANRLSENPKFNVLLIEAGPSHE
GVLDIMVPRHVSNLWGTRYDWNYTSVPQVGLNNRPGMIPRGHVLGGSTSINGMGFFRGSSDDYDRWAEVTGD
PGWSWQNMLPYFLKSEKWTEPSDGHNTTGEFNPAFHSSKGRVEISLPGAQVRQMVDFKIFEAAEELGGDFAF
DLDLNDGRPLGTSWLQSTIGNGTRSSSATAYLSPLDVARRNLHVLVNHRVIKVVETTRPRDRRPSFKKVAFV
KDGAPEGKVQYASASKEVVLSAGALGTPQLLLLSGIGDPVDLRSVGVKPRVDLPSVGKNLTERPQVGMIWNL
GISETINELANQTFIEESLEQWHTSRTGFHSAVGVNTVTSVRLPDDWAHWNEHEDPTAGENSPHFEFASFGG
GIYPIPGPNLLLGPYLLSPTSRGTVKLSSSNPFDDPQVDLGLLTSTFDVLALREALNMAQKIANASTFAEWN
LTLAEPWSTISAMSEEEIIETIRNIAGGAGHIVGTAAMSRVDAPYGVVNPDLTVKKVSGLRVVDASIMPYLV
LGHTQGPVYAIAERGADLIKEAWN
>Q3L1D1|Agaricus_bisporus_Basidiomycota_Agaricomycetes_Agaricales
MIPRVAKFNFRLLSLALLGIQVARSAITYQNPTDLPGDVDYDFIVAGGGTAGLVVASRLSENPEWNVLVIEA
GPSNKDVFETRVPGLSSELRPRFDWNYTTIPQDALGGRSLNYSRAKLLGGCSSHNGMVYTRCSRDDWDNYAE
ITGNQAFSWDSILPVMKRAEKFSKDSSHKPVKGHIDPSVHGGDGKLSVVASYTNASFNDLLLETAKELSGEF
PFKLDMNDGRPLGLTWTQYTIDQRGERSSSATAYLEGTGNNVHVLVNTLVTRIVSAENGTDFRSVEFATDAD
SPKIQLRAKKEVIVSGGVINSPQILMNSGIGGREVLGANGIDTLVDNPSVGKNLSDQAATIIMLDTTLPITD
YDVDAALIEWKKSHTGPLAQGGRLNHLTWVRLPDDKLDGLDPSSGENSPHIEFQFGQISHQLPPSGLTRFSF
YRHCSPIPPLINLYTVSRGSISLSNNDPFSHPLIDLNMFGEEIDPAILREGIRSARRMLSSQAFKGFVGETV
FPPSDATSDEDLDTFLKTSTFSYVHGVGTLSMSPQSASWGVVNPDFRVKGTSGLRVVDASVIPFAPAGHTQE
PVYAFAEHASVLIAKSYS
>K5WJK3|Agaricus_bisporus_var._burnettii_JB137-S8_Basidiomycota_Agaricomycetes_Agaricales
MIPRVAKFNFRLLSLALLGIQVARSAITYQNPTDLPGDVDYDFIVAGGGTAGLVVASRLSENPEWNVLVIEA
GPSNKDVFETRVPGLSSELRPRFDWNYTTIPQDALGGRSLNYSRAKLLGGCSSHNGMVYTRGSRDDWDNYAE
ITGDQALSWDSILPVMKRAEKFSKDSSHKPVKGHIDPSVHGDDGKLSVVASYTNASFNDLLLETAKELSGEF
PFKLDMNDGRPLGLTWTQYTIDQRGERSSSATAYLEGTGNNVHVLVNTLVTRIVSAENGTDFRSVEFATDAD
SPKIQLRAKKEVIVSGGVINSPQILMNSGIGRREVLGANGIDTLVDNPSVGKNLSDQAATIIMLDTTLPITD
YDVDAALIEWKKSHTGPLAQGGRLNHLTWVRLPDDKLDGLDPSSGKNSPHIEFQFGQISHQLPPSGVPREAP
IPSEASIDTVLQFAVVNLYTVSRGSISLSNNDPFSHPLIDLNMFGEEIDPAILREGIRSARRMLSSQAFKGF
VGETVFPPSDATSDEDLDTFLKTSTVSYVHGVGTLSMSPQSASWGVVNPDFRVKGTSGLRVVDASVIPFAPA
GHTQEPVYAFAEHASALIAKSYS
>K5WXU8|Agaricus_bisporus_var._burnettii_JB137-S8_Basidiomycota_Agaricomycetes_Agaricales
MLLSTRVLSFALLGVQIAHGAIIYQHSDNLPDNTDYDFIVAGGGTAGLVVASRLAENPQWKILVIEAGPSDS
DVFEIAVPGLVGSIPKAVNWNYTTVPQNHLGGRSLGYSRAMVLGGCSSHNGMIYTRGSRDDWNQWADITGDD
GLRWSNMLPIMEKMEQFGRDVTFLDVSGHIDPSFHGSNGALSVTASYTNVSMNNYLLQATEELSDEFPFKLD
MNDGQPIGIGWTQYTITSNGERSNAASAFLPRTGDNIHVLVNTRVTRVLPVGHGSDFRKVEFTVDANGPKKQ
LRAKKEVILAGGVISSPQILMNSGIGERAALEMIGIKTLVDNPSVGKNFSDQVATSMRFSTTLPTTNYDAIR
ALAQWNESHTGPMAQAAALNHLAWIRLPDNKLAGSSDPASGQSSPHIEFQFGKISPSITSQNETVLSVSVIN
LHTTSRGSISLSDSNPFTDPNIDLNLLAEEVDVSILREGVRSAQRLFSSTAFKAHINGMIAPAVNFTSDEDL
NAYIRSSAGSYLHGVASLSMSPKNAHWGVVDPDFYVKGTSGLRVVDASVIPSVPSGHTQIPVYGFAERASVL
IAETYRST
>XP_006456316|Agaricus_bisporus_var._bisporus_H97_Basidiomycota_Agaricomycetes_Agaricales
MLLSTRVLSFALLSVQIAHGAIIYQHSDNLPDHTDYDFIIAGGGTAGLVVASRLAENPQWKILVIEAGPSDS
DVFEIAVPGLVGSIPKAVNWNYTTVPQNHLGGRSLGYSRAMVLGGCSSHNGMIYTRGSRDDWNQWADITGDD
GLRWSNMLPVMEKMEQFGRDVTFLDVSGHIDPSFHGSNGALSVTASYTNVSMNNYLLQATEELSDEFPFKLD
MNDGQPIGIGWTQYTITSNGERSNAASAFLPRTGDNIHVLVNTRVTRVLPVGHGSDFRKVEFTVDANGPKKQ
LRAKKEVILAGGVISSPQILMNSGIGERAALEMIGIKTLVDNPSVGKNFSDQVATSMRFSTTLPTTNYETIR
ALAQWNESHTGPMAQAAALNHLAWIRLPDNKLSGSSDPASGQSSPHIEFQFGKISPSITSQNETVLSVSVIN
LHTTSRGSISLSDSNPFTDPNIDLNLLAEEVDVSILREGVRSAQRLFSSTAFKAHINGMIAPAVNVTSDEDL
TAYIRSSAGSYLHGVASLSMSPKNAHWGVVDPDFYVKGTSGLRVVDASVIPSVPSGHTQIPVYGFAERASVL
IAETYRST
>K5XI76|Agaricus_bisporus_var._burnettii_JB137-S8_Basidiomycota_Agaricomycetes_Agaricales
MQRVKKLILFTLFSIPIARTAVLFNHADDLPQEVDYDFIVAGGGTAGAVVAARLGENPNWKVLVVEAGPSNE
DVFATRPPGRGGELTKSKVDWNYTTTAQTHLEGRVLGYSRAMMLGGCSSHNGMGYTRGSRDDWDEWARITGD
EGLAWDNILPLLTKSEKFEQGSENRPQQGHFDPAFHGFNGNLHVVASYSDHPFNDMLLETTKELEDEFPFTL
DMNGGKPIGIGWVHSTIDHNGERSSSATAYLNGAGDNVHVLVNTYVVRVLPVGKGKDFRGIEVVTDWQEQDA
IKKQLRARKEVIVSGGVIGSPQILLNSGVGNEEELNAVGIEALVDNKGIGKNLTDQVVVVLMFDTAIQTTDF
DRDAALVEWNETRTGPIARAGHLNHMVWVRLPQDKPPFSSGLPDPTGGETSPHIEFAFLQISHKLPGTPVPI
PLPPQDSVGVTIQHSVINLHPVSRGSITLSSSDPFAYPLIDFDMLSEEVDIAILREGIRSARRLFSAPVFKD
SVNSTVFPAANITSDEGLDAFIRSSARGYLHGVGSMSMSPRGATWGAVDPDFRVKGVNGLRVVDASVIPSAP
SGHTQAPVYGFAERASEVIADAWK
>XP_006458653|Agaricus_bisporus_var._bisporus_H97_Basidiomycota_Agaricomycetes_Agaricales
MPNLRIRTNPFSGQNLCYSKDVGIQALKVIYAKNGKLERTAVVFNHADDLPQEVDYDFIVAGGGTAGAVVAA
RLGENPNWKVLVVEAGPSNEDVFATRPPGRGGELTKSKVDWNYTTTAQTHLEGRVLGYSRAMMLGGCSSHNG
MGYTRGSRDDWDEWARITGDEGLAWDNILPLLTKSEKFEQGSENRPQEGHFDPAFHGSNGNLHVVASYSDHP
FNDMLLETTKELEDEFPFTLDMNGGKPIGVGWVHSTIDHNGERSSSATAYLNGAGDNVHVLVNTYVARVLSV
GKGKDFRGIEVVTDWQEQDAKKKQLRARKEVIVSGGVIGSPQILLNSGVGNEEELSAVGIEALVDNPGIGKN
LTDQVVVVLMFDTAIQTTDFDRDAALVEWNETRTGPIARAGHLNHMVWVRLPQDKPPFSSGLPDPTGGETSP
HIEFAFLQISHKLPGTPVPIPLPPQDSVGVTIQHSVINLHPVSRGSITLSSSDPFAYPLIDFDMLSEEVDIA
ILREGIRSARRLFSAPVFKDSVNSTVFPAANITSDEDLDAFIRSSARGYLHGVGSMSMSPRGATWGAVDPDF
RVKGVNGLRVVDASVIPSAPSGHTQAPVYGFAERASKVIADAWK
>K5XJ05|Agaricus_bisporus_var._burnettii_JB137-S8_Basidiomycota_Agaricomycetes_Agaricales
MTLHYLRSLAFLLICCQLVPGAILFNSPDDLPQDVEYDFVVIGGGTAGNVVATRLAENPEWNILVIEAGPSN
EEIFATRPPGIFHDLLKTRVDWNFTTVNQPGLNGRNQSYARGKMLGGCSSHNGMVYTTGSRDDWDRWAKVTD
AEELSWDNILPLIRRAERFVLKDSENQDETGHVDPSLHGHTGNLTVTAPYVAHPFDDLLIKTTTELTDEFPY
KQDMNDGRPIGISWNQFTIDEHAERSTSATAYLARTGGNVHTLINTFVKRVLPIGNGLDFRKVEFMDAQGSS
RKVVAQKEVILSGGIFGTPQVLLNSGIGLREELATAGIKTLVNNPSVGKNFTDHVAVLVVLPTTLPDTDFDR
DQALAQWNHNRTGRLIIPNHLNNLIWVRLADDAVPFGEGAFIDPTGGGKNSPHVEFSFSQISIHPPKTTVDI
PDLPPDSNTTTVQMTAVNLHPVSRGSMSLNSTNPFGPPLIDLGILTEDVDVAILREGIRSLRRLYSSPSFRD
SVSDTVLPAANVTTDEDLDAFIRSVASPWLHGIGTAAMSPRGADWGVVDPNFQVKGTEGLRIVDASIFPDLP
SGHTQAPTYGIAELASSMIAEAWND
>XP_006458801|Agaricus_bisporus_var._bisporus_H97_Basidiomycota_Agaricomycetes_Agaricales
MTLHYLRSLAFLLICCQLVPGAILFNSPDDLPQGVEYDFVVIGGGTAGNVVATRLAENPEWNILVIEAGPSN
EEIFATRPPGIFHDLLKTRVDWNFTTVNQPGLNGRNQSYARGKMLGGCSSHNGMVYTTGSRDDWDRWAKVAD
AEALSWDNILPLIRRAERFVLKDSENQDETGHVDPSLHGHTGNLTVTAPYVAHPFDDLLIKTTTELTDEFPY
KQDMNDGRPIGISWNQFTIDEHAERSTSATAYLARTGGNVHTLVNTFVKRVLPIGNGLDFRKVEFVDAQGSS
RKVVAQKEVILSGGIFGTPQVLLNSGIGLRDELEMAGIKTLVNNPSVGKNFTDHVAVLVVLPTTLPNTDFDR
DQALAQWNHNRTGRLIIPNHLNNLIWVRLADDAVPFGEGAFIDPTGGGKNSPHVEFSFSQISIHPPMTTVDI
PDLPPDSNTTTVQMSAVNLHPVSRGSMSLNSTNPFGPPLIDLGILTEDVDVAILREGIRSLRRLYSSPSFRD
SVSDTVLPAANVTTDEDLDAFIRSVASPWLHGIGTAAMSPRGADWGVVDPNFQVKGTEGLRIVDASIFPDMP
SGHTQAPTYGIAELASIMIAEAWND
>A0A137QIH3|Leucoagaricus_sp._SymC.cos_Basidiomycota_Agaricomycetes_Agaricales
MHEVSLVPREILANLFYKGITKVLLSDNRVALSAVILRTPEGLNADAQYDFIIAGGGTGGAVVAARLAENPN
VKVLVIEAGPSNEDIFETRPPGLDNELPRTRVDWNFTLTPQTGLNNRSTAYTRGRMLGGCSSHNGMVCTRCS
QDDWNLWANITGDESLAWDNILPFMFKAEVLTSDSENQPEQGHIDPTIHGRNGRVSTSAAYSVHPFNDMLIE
TTKELTKEFPFKLDMNDGSPIGIAWNQFTIDHNAERSSSATAYLAKAGNNVDILVNTYVTRVLPVGDGTDFR
TVEFAADAQSPKRQLTAKKEVVVAGGIIGTPQILLSSGIGKREELEAIGIPTLLDNPSVGKNLTDQVSALML
MNTTIQNTDFDRDTALAQWNETPTGPLVLPNHLNHIIYVRLPDDAAPFIQEGFADPTAGKNSPHIEFVFSQI
SAHSPATVVDVPPTPSGGSVTLKTTDAFAHPVIDFGLLSEDVDTAILREAIRTARKMYSAPVFKNSVFESLL
PAANVTNDEDLDAYLRTVASPFLHGIGSAAMSPRGASWGVVDPDFRVKGAYGLRIVDASIFPTVPSGHTQVP
VYGIAELASVLIAKAWE
>A0A137QN15|Leucoagaricus_sp._SymC.cos_Basidiomycota_Agaricomycetes_Agaricales
MLLETIRRPRSIAFVLLCTQAVLGAIFFQGPDDLPKNVKYDFIVAGGGTGGGVVAGRLAESKDWKVLVIEAG
PSDSELFAARVPGLRAQLKGTNVDWNYTSTRQPALNGRATSYWRGRMLGGCSSHNTMVYTRGSSGDWDLRAK
VVDDDGLSWNRMLPLLKKAEKLVKDSEHQREGNHIDPSVLGHDGPLSVTAPYSGHPMNDKFLQATSELSDVF
PFVQDMNAGRPIGISWTQSTIDSEGQRSSSSTAYIDPSGDNLHVLLNTYVTRVLPAGEGTDFRGIEFASDAQ
SPRRQLVANKEVIVAGGVIGTPQILLNSGIGNREELEALGIKTLVNNPSVGKNFTDQPSSTVMFSTTIQNTD
IDMDSALAEWNATRTGPMSRAGEINMIGWLRLPDDSPAFGQDGFTDPSPSKNSPHIEMFFKTISTQGVTLPP
GSPNITALQFSHTNLHPVSRGSVTLNSSDPFAQPNIDLGLLTEEVDLAILREGIRNARKLFSAPVFANSVFG
TVSPASNITSDEDLNAYLRAAVVPIMHGASTAMMSPRGANWGVVDPNFRVKRTQGLRVIDASVIPIMPSGHT
QASIYGLAERASEMIAKSYK
>A0A137QIJ1|Leucoagaricus_sp._SymC.cos_Basidiomycota_Agaricomycetes_Agaricales
MKPQGLLAVALLGVQCAFAAVFFQNPDDLPKNINYDFIIAGGGTGGGVVAGRLAENPSWKILVIEAGPSHKD
VFATIPPGLCPELIRTRVDWNYTMIAQTGINDQIRNYARGKMLGGCSSHNGMAYTRGAKDDWDHWAEVTGDE
GLKWDNILPLMFKAEKLVNDSEDQSEEGHLDPSVHGHNGSVFVSAPYLNHPFNDMMLQAAKELPDQFPFVLD
FNGGTPIGISWAQFTIDNQAQRSSSATAYIDPSNDNLHVLLNTYVTRVVPTNGNGTNFRGVEFAADEQSERK
QLFAHKEVIVSGGVIGSPQILLNSGIGSHEDLEAVGVRTIVDNPNVGRNFFDQVYTIMLFNTTIQDTDFDRD
EALVEWNKTRTGPMTSAGHLRNQITWVRLPEDAPPFTQKGFPNPSPGKTAPHIEIYTSQISTHIPETNGELT
VPPDVGNITTLQLSVIDLHPVSRGSITLNSSNPFTYPIIDAGLLRSEIDVSVLREGLRSARRLFTMAPVFHN
LIGKNVYPAHNITSDEELETFIRDSSGPYLHGGGSAMMSPRNSNRGVVDPDFKVKGTNGLRVVDASVFPSSP
SGHTQAAVYGFAERASVLIAEAYGE
>A0A137QIG7|Leucoagaricus_sp._SymC.cos_Basidiomycota_Agaricomycetes_Agaricales
MKLQTLLLYTLLGLRSTLAAVFFQSPDDLPQDIDYDFIIVGGGTGGGVVAGRLAENPDWKILAIEAGPSHKD
VFKTVPPGLWNELRGTIVDWNYTLVAQTGINNQSRDYSRAKLLGGCSSHNGLVYTRGAKDDWDHWAEVTGDE
GLKWDNILPLMFKAKKLVKDSENQPEQGHLDTSVHGHNGSVFVSAPYLNHPFNEMMLQAAKELPEEFPFVLD
YNGGTPIGISWAQFTIDNKAQRSSSATAYIDPSGDNLHILLNTYVTRVVPTSENSTNLHGVEFAVNEQSERK
QLFANKEVIVSGGVIGTPQILLNSGIGNRDDLEALGVTTIVDNPSVGRNFSDQVYTIMLFNTTIQNTEEFTF
VLHSFDRDAALAEWNETRTGPMASTGHLRNQITWVRLPDEAPPFSQQGFYDPSPGKTAPHIEIYTTQISKHV
PETNGEVAIPPDVRNITTLQLTVINLHPVSRGSITLNSSNPFTYPIVDAGLLLSEIDVSILREGLRSAGRLF
TTAPVFHNLIGETVYPTHNVTSDEDLEAFIRDSSGPYLHGGCSAMMSPRNATWGVVDPDFKVKGTSGLRVAD
ASVFPSVPSGHTQAAVYGIAERASMLIAEAYGE
>A0A137QII2|Leucoagaricus_sp._SymC.cos_Basidiomycota_Agaricomycetes_Agaricales
MRHRLDRSLVLLTLLRVQTALAAVFFQSPDQLPLNIEYDFIVAGGGTGGGVVAGRLAENSNWKVLVIEAGPS
NREFPATITPGLYPELQQGPADWNYTLVPQSSMNGRSTTFARGKLLGGCSSHNGLAYTRGAKDDWDRWAKIT
GDEGLKWDNMLPFIFRAERLVVDSENQTQVDHLDPAVHGRDGKLLVTNPFTIHPINDMILQVPQELPDEFPF
LLDQNSGRPIGISWTQGTIDHNAERSSAATGYVEPSGDNLHVLLNTYVTGVVPTENGTDLRGVEFAADAQSE
RKRIHANKEVIVAGGCIGSPQILLNSGIGKREDLEALGIKTLIDNPSVGRNFSDQVYTIMFFNTTIEDTDYD
RDTALAQWNATRTGPLAKMGHLKNHLVWARLPDNSTVLSDHGFDDPSPGFNAPHYEINTSQISKTLPNTHGE
IPVPELGNVTTLQIQVINLHPVSRGSITLNSSDPFAYPNIDVGLLLEDVDLVILREAIRGAQRLFSAPVFKD
NIFGSVYPASNVTSDEDLEVFIRGSAGPYLHGGGSAAMSPQGASWGVVDPDFRVKGTTGLRVVDASVFPRVP
SGHTQAAVYGLAERASHLITNRWE
>A0A137QIG6|Leucoagaricus_sp._SymC.cos_Basidiomycota_Agaricomycetes_Agaricales
MASDTRRYQALLTFTLIWVQAVLGAVFFQSSDELPPNIEYDFIVAGGGTGGGVVAARLAENPDWKILVIEAG
RSNEGVFATKPPGLSSELIGTEVDWNYTTTSQSGINGRSTTYGRAKMLGGCSSHNGMAYTKGARDDWDRWAR
ITENEGLSWDKMAPLFLKAENLVADSENQSENGHLDPALHGHDGNLFITAPYIDHPFNEMWLQATKELPDEF
PFSLDQNNGRPIGISWVQRTIDGHAERSSSATAYIEPSGSNLHVLLNTYITRVLPVGNGTNFRGVEFAADAL
STRKQLFARKEVIVSGGVIGTPQILMNSGIGKRDELEALGLDVLVDNPSVGKNFSDQVYTVIFFNTTIENTD
FDLEEALAEWNATRTGPLIISGHLNDLISWVRLPDDASPFSHSGFDDPSPGPTAPHIEINPSQISVQTPDTH
GEVPLPPDTGNITKLQLALINLHPVSRGSITLNSSDPFAYPNIDVGLLSEEVDLAILREGIRSARRLFSAPV
FHDSVFGSVYPPGNFTSDEDLNTFIRGVAGPYLHGGCSASMSPRGAPWGVVDPDFRVKATTGLRIVDASVLP
SVPSGHSQAAVYGFSERASVLIRETWER
>A0A137Q9U6|Leucoagaricus_sp._SymC.cos_Basidiomycota_Agaricomycetes_Agaricales
MFGQSLVLFTLLAIRASTVLGTVFFQNLDDLPQQVDYDFIVAGGGTAGGVVASRLAENPHWKVLVIEAGISN
RDVFATIPPGLITELTHTRVDWNYTIVPQPGTGGRTASYTRAKMLGGCSSHNGMVYTRGARADWDGWANVTG
DEGLNWDNMLPLFFKAERLVKDSENQTQVGHLDPKEHGHNGSVFVTAPFTVHPINDMMLQATKELPEEFPFV
LDFNAGRPIGVAWNQFTIDSHAQRSSSATAYIEISHDNLHVLLNTYVTRVLPVGNGTDFRAIEVATDAQSER
RQLTAKKEVVVSGGIVGSPQILMNSGIGKREELGALGIETLVNNPSVGKNLTDQVYAIMLFNTTLPNTEDTA
LTEWNATRTGPLTLPGHLKNQVLGVRLPDNATLFSQDGFKDPSPGPTAPHLEMYHSQISNKTPATIGGAVPL
PPEVGNMTTLQIAVINVHPASRGSITLNSSDPFAYPNFDIGLLLEDVDVAILRESIRSAQRLYEAPVFKDSV
FGSVYPPSNFTSDEDLDTFIRGAAGPYGHGCCSAQMSPRGASWGVVDPDFRVKGTTGLRVVDASVMPTAPSG
HTQAVVYGIAERASSSISKRWE
>A0A137Q9U4|Leucoagaricus_sp._SymC.cos_Basidiomycota_Agaricomycetes_Agaricales
MFRRPLLLSALLAIRSALGAVFFQGLDDLPQDVGYDFIVAGGGTGGGVVAGRLAENPNWRVLVVEAGPSNTD
ISATITPGLITELTHTRVDWNYTTTTQPGANGRNANYTRAKMLGGCSSHNGMVYTRGARADWDGWAEATGDE
GLKWDNMLPLFFKNEHLVTDSENQTQVGHLDPKEHGHNGNVFVTTPFTVHPINDMMLQATKELPNEFPFVLD
FNAGRPIGIAWNQFTIDSHAQRSSSATAYVEISKDNLHVLLNTYVTRVVPVGNGTNFRRIEIAASAQSERRQ
LTANKEVILSGGMIGSPQILLNSGIGKRDELEALGIETLVDNPGVGKNLTDQVYTIMLFNTTLPNTESVLRE
RQVQYENAYMDNYSFDMDTALAEWNTTRTGPLTLPGHLKNQILGIRLPDNVVPFSQHGFHDPSPGPTAPHIE
LYHSQISHSTPATIGGTVPIPPDRGSITLSSSDPFAYPNIDFGLLSEDVDVAIMREAIRSARRLYEAPVFKD
SVFGSVYPASNITSDEDLDTFIRGVAGPYEHGCCSAQMSPRGARWGVVDPDFRVKGTTGLRVVDASVMPTVP
SGHTQAVVYGFAERASLLIMKKWE
>A0A137Q9T8|Leucoagaricus_sp._SymC.cos_Basidiomycota_Agaricomycetes_Agaricales
MFLQPLFLSALLTIRSALCAVFFQSLDDLPQDVGYDFIIAGGGTGGGVVAGRLAENPNWRVLVVEAGPSNTD
ILATITPGLITGLYHTRVDWNYTTTTQPGANGRNANYTRAKMLGGCSSHNGMVYTRGARADWDGWAEATGDE
GLKWDNMLPLFFKNEHLVIDSENQTQVGHLDPKEHGHNGNVFVTTPFTVHPINDMMLQATKELPNEFPFVLD
FNAGRPIGIAWNQFTIDSHAQRSSSATAYVETSKDNLHVLLNTYVTRVLPVGNGTNFRRIEIATDAQSERRQ
LTANKEVILSGGMIGSPQILLNSGIGKRDELEALGIETLVDNPGVGKNLTDQVYTIMLFNTTLPNTDFDMDT
ALAEWNTTRTGPLTLPGPLKNQILGIRLPDNAVPLSQHGLHDPSPGPTAPHIELYHSQISHSTPSTIGGTVP
IPPDIGNITTLQFGAINVHPASRGSITLNSSDPFAYPNIDFGLLSEDVDVAIMREAIRSARRLYEAPVFKDS
VFGSVYPASNITSDEDLDTFIRGVAGPYEHGCCSAQMSPRGARWGVVDPDFRVKGTTGLRVVDASVMRALNA
YLKAAWNQFTIDSHAQRSNSATAYVETSKDNLHVLLNTYVTRVLPVGNGTNFRRIEIATDAQSERRQLTANK
EVILSGGMIGSPQILLNSGIGKRDELEALGIETLVDNPGVGKNLTDQVYTIMLFNTTLPNTDFDMDTALAEW
NTTRTGPLTLPGPLKNQILGIRLPDNAVPLSQHGLHDPSPGPTAPHIELYHSQISHSTPSTIGGTVPIPPDI
GNITTLQFGAINVHPASRGSITLNSSDPFAYPNIDFGLLSEDVDVAIMREAIRSARRLYEAPVFKDSVFGSV
YPSSNITSDEDLDAFIRGAAGPYEHGCCSAQMSPRGARWGVVDPDFRVKGTTGLRVVDASVMPTVPSGHTQA
VVYGFAERASLSIMKKWE
>A0A137QAN1|Leucoagaricus_sp._SymC.cos_Basidiomycota_Agaricomycetes_Agaricales
MNGKFNALLIFVLSTFQITLSAVLFHSPDDLPNSAFNNYYDFIIAGGGTAGAVVASRLGEANSEWKVLIVEA
GPSNEDVFETRVPGFWVKFFAGGTRVDWNYTIAPQEGLNGRSMEYSRGRMLGGCSSHNTQVYTRGSRDDWDR
YASVVKDDAFQWDNVLPLFFKVKNLTEPAPKGHIDPSVHGKDGKVSVSAAFTEIPLNDMLSKASDELKDEFP
FLLDMNAGKVIGTGWAQWTIDHGERSSSATAYLAKSGENVHVLVNTQVTRVVPTNSNGLHFRGIEVATDVQA
PRRTIVSKKEVIVSGGVIGSPQILLSSGIGNRDELEKLGIKTLVNNPSVGKNMSDQASTPLAFATNTTSTDF
DQEAALEEWNKTRTGPLSLPGGVSHITFVRLSQFSEGLLDPTGGSNSPHVELSYTGISSQLPPTFGPAPQFP
PGGSITLASSNPFDHPVIDFRMLTEPEDVAILREGIRSARRLLAAPAFKDSVFGPVLPAANVTSDGDLDAYI
RNTSSPFLHGVGSAAMSARGTSWGVVDPDFRVKGTKGLRVVDASVIPLTPSGHTQVPVYGMAERASVLIAEA
WE
>A0A137Q9K3|Leucoagaricus_sp._SymC.cos_Basidiomycota_Agaricomycetes_Agaricales
MNRKFQALLIFILSTFQVTLSAVLLHSPDDLPNNPLDNYYDFVIAGAGTAGAVVASRLAEANPQWKVLVVEA
GPSNEDVFETRVPGLWLKFLSQEVTRVDWNYTVAPQVGLNGRSVGYSRARMLGGCSSHNAMTYTRGSRDDWD
RYANVVKDDAYKWDNVLPLFFKAERLTQQVPKGHIDPSVHGRKGKVSVSATFTKIPFNDMLIKASDELKAEF
PFLLDMNAGRVIGTGWVQSTLDHGERSSSATAYLAKSGDNVHILINTQVTRVVPANSNGSEFRGVEVATDAQ
APRRTIIAKKEVIVSGGIIGSPQILLNSGIGSREELEKVGVKTLVDNPSVGKNLTDQVSTPMAFATNTTSTD
FDQEAALEEWNKTRTGPLSHPVDVNHFTFVRLPQFSEEPLDPTGGSNSPHVEFAYSGISSHPPVVGGPAQIP
PGSANVTIQLAVANLHPVSRGSITLASSNPFDHPVIDFRLLTESEDIAILREGIRSARRLFAAPAFKDAVFG
SVLPAPNVTSDEDLDAYIRSTASPFLHSVGSAMMSARGASWGVVDPDFRVKGTKGLRVVDASVIPLTPSGHS
QVAVYAMAERASMLIAEAWE
>A0A137Q7K9|Leucoagaricus_sp._SymC.cos_Basidiomycota_Agaricomycetes_Agaricales
MNRKFQALLIFILSTFQVTLSAVLFHSPDDLPDNPFDNYYDFVIAGGGTAGAVVASRLGEANPQWKVLVVEA
GPSNEDVFETRVPGLWLKFYSQEVMRVDWNYTVAPQEGLNGRSVGYSRARMLGGCSSHNAMAYTRGSRDDWD
RYANVVKDDAYKWDNVLPLFFKAERLTQQVPKGHIDPSVHGKRGKVSVSAQFTKIPFNDMLIKASGELKVEF
PFLLDMNAGRVIGTGWVQSTLDHGERSSSATAYLAKSGDNVHILINTQVTRVVPANSNGSEFRGVEVATDAQ
APRRTIIAKKEVIVSGGIIGSPQILLNSGIGSREELEKVGVKTLVDNPSVGKNLTDQVSMPVAFATNTTSTE
YVFLRILDSSFDQEAALEEWNKTRTGPLSHPVDVNHYTFIRLSQFSEGLLDPTGGSNSPHVEFAYSGISSHP
PVVGGSAQIPPGGSITLASSNPFDHPVIDFRLLTESEDITILREGIRSARRLFAAPAFKDAVFGSVLPAPNV
TSDEDLDAYIRSTASPFLHSVGSAAMSARGASWGVVDPDFRVKGTKGLRVVDASVIPLTPSGHSQAAVYAMA
ERASMLIAEVWE
>K5WJG9|Agaricus_bisporus_var._burnettii_JB137-S8_Basidiomycota_Agaricomycetes_Agaricales
MFQQVADFLTCSFFFALLYADFTNCAKFFQHPDDFSPTVDYDFVVAGGGTAGLVVATRLGENPKWKILIIEA
GPSNDDVFATHVPGLSPGPEIDWNYTTTRQAHLNGRDMEYSQAKILGGCSSHNGMIYTRGSKDDWDRWADLT
GNEEFRWDKILPLMMKGERFTKDIENQPVEGRFDPTVHGLHGKLSVTVSPLNVTNPFNDLLLQVTEDPGMND
EFPFLLDLNGGKPLGIGWRPATMTHNGERSSSATAYLGTTNDNVHVLLNTFVTRVLPAGDNKTDFRVVEFAA
DPQSPRVQVKARKEVIVAGGVIGSPQILLKSGIGKREELEAVGIKTLVNNPAVGKNFSDHAMVPAEFDTSLP
TTNYDIDAAIAEWNKTHMGPASHSGHLNHVVWVRLPKNISLGAADPTGGEDSPHIELSLVSINARTPEMIAT
ESEGTVLRVSTVNLHPISRGSITLNSSDPFSYPLIDVNLLAQDLDYVILREALRSAQRLFSAPSFESSVKAV
ISPPANVTSDDELDAYIRSKVTAWIHGVGSLSMSPHGTSHGAVDPDFRVKGTQGLRVVDASIIPSTASGHTQ
AVVYGLAESASLTIARLWQ
>XP_006456295|Agaricus_bisporus_var._bisporus_H97_Basidiomycota_Agaricomycetes_Agaricales
MFQQVADFLTCSFFFALLYADFTNCAKFFQHPDDFSPTIDYDFVVAGGGTAGLVVATRLGENPKWKILIIEA
GPSNDDVFATHVPGLSPGPEIDWNYTTTLQTHLNGRDMEYSQAKILGGCSSHNGMIYTRGSKDDWDRWADLT
GNEEFRWDKILPLMMKGERFTKDIENQPVEGRFDPTVHGLHGKLSVTVSPLNVTNPFNDLLLQVTEDPGMND
EFPFLLDLNGGKPLGIGWRPATMTHNGERSSSATAYLGTTNDNVHVLLNTFVTRVLPAGDNKTDFRVVEFAA
DPQSPRVQVKAKKEVIVAGGVIGSPQILLKSGIGKREELEAVGIKTLVNNPAVGKNFSDHAMVPAEFDTSLP
TTDYDIDAAIAEWNKTHMGPASHSGHLNHVVWVRLPKNVSLGAADPTGGEDSPHIELSLVSINARAPEMIAT
ESEGTVLRVSTVNLHPISRGSITLNSSDPFSYPLIDVNLLAQDLDYVILREALRSAQRLFSAPSFESSVKAV
ISPPANVTSDDELDAYIRSKVTAWIHGVGSLSMSPHGTSHGAVDPDFRVKGTQGLRVVDASIIPSTASGHTQ
AVVYGLAESASLTIARLWQ
>K5WZQ4|Agaricus_bisporus_var._burnettii_JB137-S8_Basidiomycota_Agaricomycetes_Agaricales
MQVVQQNVGNWGYVSPERSFEYGFGFPERGGPVVWNNVEELPLDVQYDFIIIGGGTAGSLVTARLSENPQYN
ILVIEAGPWHEDIFSSRVPGLLVNLRNTNVDWNYTTVPQSGLNGRRLGYPLGRMLGGSSSFNNMVYTRGSKD
DWNKWANVTGDEELSWDRMFSRMLQEEHLVDPPGNQSTERHIDPAVHGRNGKLSLSAPYLNHSFNDMLIQSA
EELKDEFPFKLDMNDGRPIGIAWNQFTVDANAERSSSATAYISKTGRNVHVLVNTHVTRVLPMSKDSTDFRK
VEFAETPQSERRVLTAKKELILSAGAVGTPRVLLNSGIGSRRELEELGIKTLVDNPSVGKNLTDHPLIKIAF
ETTMPDTDFDMEAALADWKGARKGPLVVPNTLNHITWVRLPTNATPFNEDGFPDPVENMPNTPHIEMIPLQI
SSTPPHTAIGIPPIPHGEQCMVTLQVLLSNVNPISRGSISLRTSDPFVHPDIDFNLLGEKVDIAIMREAIRS
ARRLYSAPVFSGSVLGTVLPREDVTPDEDLDRYIRSMAATFAHCVGTAAMSPRGASWGVVDPDFRVKGTSGL
RIVDASVLPSLPSGHTQAPVYGIAERGVVMIE
>XP_006456539|Agaricus_bisporus_var._bisporus_H97_Basidiomycota_Agaricomycetes_Agaricales
MQVVQQNVGNWGYIAPERSFEYGFGLPKHGGPVVWNSVEELPRDVQYDFIIIGGGTAGSLVTARLSENPQYN
ILVIEAGPWHEDIFSSRVPGLLVNLRNTNVDWNYTTVPQGGLNGRRLGYPLGRMMGGSSSFNNMVYTRGSKD
DWNKWANVTGDEELSWDKMFSRMLQEEHLVDPPGKQSTERHIDPAVHGRNGKLSLSAPYLNHSFNDMLIQSA
EELKDEFPFKLDMNDGRPIGIAWNQFTVDANAERSSSATAYISKTGRNVHVLVNTHVTRVLPMSKDSTDFRK
VEFAETPQSERRVLTAKKELILSAGAIGTPRVLLNSGIGSRRELEELGIKTLVDNPSVGKNLTDHPLMKIAF
ETTMPDTDFDMETALADWKRARKGPLVVPNTLNHITWVRLPTNATPFNEDGFSDPVENMPNTPHIEMIPLQI
SSTPPHTAIGIPPIPHGEQCMVTLQVLLSNVNPISRGSISLRTSDPFVHPDIDFNLLGEKVDIAIMREAIRS
ARRLYSAPVFNSSVLETVLPREDVTSDEDLDSYIRSMAATFAHCVGTAAMSPRGASWGVVDPDFRVKGTSGL
RIVDASVLPSLPSGHTQAPVYGIAERGVVMIV
>A0A137QIH7|Leucoagaricus_sp._SymC.cos_Basidiomycota_Agaricomycetes_Agaricales
MFRRLNFNAKLTFILLGLQFSSGAVLYRSQDELPRGVEYDFIIAGGGTAGSVVASRLGENPNWNILVVEAGT
SNEEVFNTRVPGLWYTLMHSSVDWNYTVVPQKGLDGKSLVYTRAKMLGGCSSHNTMVYTRGSRDDWDSWANM
TGADGLQWDKMLPYILKAEQWSIDPQNRTQVNHYNTSVHSKDGKVSVSLPYTVHPFNDMLLQSTKEMSEEFP
FDLDMNDGKPLGIGWKQSTVDHNGERSSAATAYLNKTLDNVHVLINTYVTRVIQNNGTENTWAVEFAVGPDS
KRQTLIAKKEVIVSGGAIGTPHILLNSGIGSSEELKAVGVETVLDLPSVGKNLSDHIATPTTFSTTFKSTGF
NQTEALEQWQTNRTGPLTQPQELNHIGFTRIPTNSTGFEDPAPGMNTPHIEFAFGQISQQDGSTETSLELFV
VNLHPISRGSVTLNTSNPFTYPIVDFGLLTSQTDLTILRQGILSARRLFSAPVFTSKKTISGTSAPGSNITS
DGDLEAYIRQTGTPLLHAVGTAAMSPRNATWGVVDPDFRVKGVKGVRVVDASVIPNTPSGHTQAPVYGIAEW
ASALIVADWNMTVTNATTGTRGGEKP
>A0A137QAR0|Leucoagaricus_sp._SymC.cos_Basidiomycota_Agaricomycetes_Agaricales
MSTVTIKFQALLTFLLLGIQASLGAVFFSSADALPQNVTYDFIIAGGGTGGSVVASRLAANPKWKILVIEAG
ISNEGFWPVAVAGYWMQLHHSSVDWNFTTVPQTGLNGRSLYYSRAKVLGGCSSHNGEIYTRGSIDDWNRYAR
ITGNDGLNWNNILPLLMKEENWQAGEEDLTGHYDPAFHGTNGQLFVSAPYTSHPFNDQLRKSGDELSDEFPF
DLDWNDGTPVGSVTNYVTRILPTTAGGNDFRVIEFAADADSAKTQITAKKEVLLGGGIFGSPQILLNSGIGN
RTELEAIGVKPLIDNPSVGKNLSDQVAARTLWTTSLPTTNYDLAAALEQWNTSGTGPLGQSFQLNQLSFFRL
PDDAPPFKDEGYLDPSGGKTSPHIEFLYAQIDAADPTTGSNNTVLQAYVANLHPISRGSVTLTSSNPFDYPA
IDPALLVEPLDMLILREAIRSIRRFFTAPAFQGSILENISPPANVTSDEDLEAFLRNGGNSWLHSVGSASMT
PRGASWGVVDPDFKVKGTKGLRIIDASVIPLTPSAHTQATVYGFAEIASQEIIMDWH
>A0A137QVJ5|Leucoagaricus_sp._SymC.cos_Basidiomycota_Agaricomycetes_Agaricales
MLLLRSVYPLFWLTAHVVLGAVQFQHLNDLPEGGYDFVVIGGGTAGGVVATRLGENPDFKILVIEAGTSNED
VFATHPPAIAHSLAGTLADWNYTTSPQAGLNGARCIYPRGHVLGGSSSINDAVYTRGSRDDYNRWAAVTEDQ
SLSWDKMMPYILKNERWTEDSEHQDEQGHFDPSIHGKNGNIAVSAGYSVHPFNDLVFNASRQLSNEFPFKLD
MNDGRPIGIGWGQATVDKGVRSSSATGYLATTKNNVHILLNTLVTRVLNVNGDKTDFRGLEFVETSGATRRR
VTAKKEVILAGGIINTPQILINSGIGNKAELEPLGIKTLVDNPSVGKNLSDQPAVLISFATNIPVTDFNLTT
ALAEWSQSHTGPLSRRGGLSPMGMVRLPDGMGGFVDPSAGKTSPHIEFFFLGVSSQSLIPPGVRLPALAKRG
EPAVGTEPNVTLQMFISNVNPVSRGSISLTSTDPSTPPTIDFQLLSNPTDLASLIPPGVRLPALAKRGEPAV
GTEPNVTLQMFISNVNPVSRGSISLTSTDPFTPPTIDFQLLNNPTDLAVLREGIRSARRFFSAPAWRNKIFG
TAQPAANVTTDSQLDEFIRGNALAFFHGVGSAAMSPEGAKWGVVDPDYYVKGTKGLRIVDASIIPYVTAGHT
QVPVYALAERASDIIRQKWK
>A0A137QVN9|Leucoagaricus_sp._SymC.cos_Basidiomycota_Agaricomycetes_Agaricales
MTLSFHNLCIWVLALLFPSAQAAKFFQNPSQLPEGHQYDFIVVGSGAGGGTVATRLAENKALSVLVIEAGAS
DKDFFEIQVPGLSQALPHAIDWNFTTVPQVNAGNRVMGYSRARVLGGCTSHNGMDYTRGSRDDYDQWAAITK
EPHFSWDSMFPYMLKSEKYAQNIDHQSEVGHLNPAIHGYSGKIGVSAGYTEHPANNLIIETTKVMKNEFPFK
LDSNDGRPIGVGWAQHTIKAGVRSSSSTGYLDTTGDNVHILLHTLVTRVLPTGNSSHSTDFRTVEFATGVQS
PNIPQAPRQQLIARKEVIIAGGVINTPQILLNSGIGDKSALQALGIPSLVDNPSVGKNLSDQIGLFGLLPTT
LPSTDFDMTAALAQWNKNHSGPLSRRGFVTLNHLGWVRLPANSPVLRGHADPTPGENSPHIEFIPVSVINVT
GTSPIPLPPLTADVKTVMAFAAVNLHPITRGSVTLKSSNPFDAPNIDFNLLGSDLDLAILREAVRSTQRFFR
ASPWKNQVSEMILPPANVTTDDNALNSFIQSTVQPVLHTVGSAAMSPEGASWGVVDPDFRVKGTTGLRVVDG
SVLPFVPSAHVQTPIYAFAERAADVIRQGHP
>A0A137QNB4|Leucoagaricus_sp._SymC.cos_Basidiomycota_Agaricomycetes_Agaricales
MFSGHLNCLLLLSCARIALGVQYFQQPSDLPHDAYDFIILGGGTAGAVVGARLGEVSKYRILVIEAGPSNQD
VFDSQVPGLAMKIGFQTAVDWNYTTVPQVNVNNAVINYPRAMLLGGCSSHNQMVYTRGSRDDYDRWAKVTGN
DNLSWDKILPYILKAEKLTSPNDPNFPEDGHFDPSYHSTTGAVSVSAAYYPHPFNDLMLNTTNELSKEFPFL
LDVNSGRPLGIGWGQTTVEHGFRSSAATSYIANARNNVHVLLQTRITRVLPVDKERRDFRKVEFATKPEGPR
MTLTAKKELILSAGAMNSPQILLLSGIGPKAELEAVGIENIVDNPSVGKNFSEQVALQINFTTSLPVTDFDE
AAALTQWKLNHTGRLGAPLRLPQIGWHRLPASSEAFKNGSSDPTGGPDAPHVELFFEGIGAPSNSSTGTDGL
SVGSLITDVVNLNPASRGSITLSSSSPFDPPKIDPALLGSPLDAAILLEGVKSLLRLLSSTTFATHIQGFTS
SGPSSNDTEAIINYMEHSASHWGHPVGSCAMAPHGATWGVVDPDFKLRGLNGLRVVDASVFAEELTSPNDPN
FSEEGHFDPSDHGTDGKVSVSAECNELRENFPFLPLDVKSGRPIGVGWGQTTIAHGFRSSAATNYLANTSDN
VHVLLQTHITRVLHVNKGRRDSRKVEFTVKPDGHGPRTTLTAKKGLILSAGVMNSPQILLLSGIGPKAELDS
LGIETILDSPSVGKNFRDQLSLPVSFVTSLPATDL
>A0A137QNA3|Leucoagaricus_sp._SymC.cos_Basidiomycota_Agaricomycetes_Agaricales
MMPRWCTIPAFLSFTTLVYGVRYFQKPADLPSVDYDFIIVGGGLAGAVVATRLGEIEDFKVLVIEAGPSNRD
VFETEKWSSPNDPSLSEEGHFDPSVHSKSGKLGTTAAYFPHPSNDLMIDVTKELGDEFPLLRDLNAGRPIGL
GWSQSTTAHGQRSSSATAYLEHASDNVHVLLRTRVVRVLPVDQNGAGNDFRMIELATSPTSPILNLTARKEV
VISGGSINTPQIMLLSGIGPKDELEALGIKTIIDNPSVGKNFSDQPSISVGFSTNLPDTTTFNQTAALAQWK
SNHTGQLAVPLHLSQTGWIRFPPDAEPFKDGSIDPSAGTNSPHIELFFGGVGKNLATNSIWDQPVIDPNLLA
TPLDLAILVEGFMSAQRLFASKTFSEHVFGLSFPAPANGSITKDEIVSYIQRTASHYGHGVGSCSMAPRGAS
WGVVGPDFKVRGGGTAGAVVGARLGEVSKYKILVIEAGPSNHDVFDSQVPGLAMKIGFQTAVDWNYTTVPQV
NVNNAVINYPRAMLLGGCSSHSTHSHFRILVQRFIHVSNKQDQMVYTRGSRDDYDRWAKVTGNDNLSWDKIL
PYILKAEKLTSPNDPNFPEDGHFDPSYHSTTGAVSVSAAYYPHPFNDLMLNTTNELSKEFPFLLDVNSGRPL
GIGWGQTTVEHGFRSSAATSYIANARNNVHVLLQTRITRVLPVDKERRDFRKVEFATKPEGPRMTLTAKKEL
ILSAGAMNSPQILLLSGIGPKAELEAVGIENIVDNPSVGKNFSEQVALQINFTTSLPVTDFDEAAALTQWKL
NHTGRLGVPLRLPQIGWHRLPASSEAFKNGSSDPTGGPDTPHVEFYFWGIGAPSNSSTGTDDLSVGSLITDV
VNLNPASRGSITLSSSSPFDPPKIDPALLGSPLDAAILLEGVKSLLRLLSSTTFATHIQGFTSSGPSSNDTE
AIINYMEHSASHWGHPVGSCAMAPHGATWGVVDPDFKLRGLNGLRVVDASVFPFVTSGHTQAPVYAVAELAS
EVIKDHSVKILGQNRNQDVFDSQVPGLALNIGIQTAYDWNYTTPPQVNVNNVVLKFSRAMPLGGCSSHSWGQ
TTNTHRFRSSAATSYLSNPDGHGPRTTSTVKKELILSAGIMNSPQILSLSGIGPKAEPDALSIENILYNSSV
GENFSNQLPLPVSFVTSLPATDSFDGAVALTQWNLNHTGRLAVPLRLPQMGWVHLPASSEVFKDGSADRTGG
PDTPHIEFYIEGINTPSASQAGGNVSLTFDVVNLNPVSCELVYLNNQVQ
>A0A137QCZ8|Leucoagaricus_sp._SymC.cos_Basidiomycota_Agaricomycetes_Agaricales
MTPSHRLVLLLFKLLSFTNLALGARYFQSLSELSSNDYDFIIVGGGNAGAVVAARLGEVDDYKVLVIEAGPS
NRDVFEVGVPGLSHMIWFGTRVDWNFTTAPQTHANNKVLEYTRAKILGGCSSHNDMVYTRGSKDDYDRWAAT
TGDKSLSWKDIFSYFLKSEKWSSPNDPSLPEKGHFDPSVHNKHGKLGVSAPYYLHPFNDLMLNVTKELSHEF
PLLKDLNAGRPIGVGMSPVSFTYFSSATAYLEHAGDNVHVLLSTRVLRLLPVDKYGRKNDFRMVQVATSPNG
PIHNLTAKKEVILSTGVVNTPQVMLLSGIGPKAELEALGIKTIVDNPSVGKNFSDQPGIMIESMTNLPDTTT
FNATAALAQWKFNHTGRLATLGIHLPKTSWIRLPSDAEPFKEGLIDPAAGTNSPHVELYFATISPDATRNSS
ILTNFVINLNPTSRGSITLAANSIWEQPVIDPNFLATPVDIAILVEGFMSTQHLFASNAFSGHVFGLSSPAP
ANGNITKDEIVKYIKGSVLSFGHSIGSCSMAPHGASWGVVDPDFKVRGVEGLRIVDASVIPIVPSGHTQAPV
YAIAEWASDVIKRSYSGRSSLDSTSSVDTVDFGWVHVLTKYLGGLGRDIFFSERLDASLCLLLYVSRYYISG
D
>D6RKE0|Coprinopsis_cinerea_okayama7_130_Basidiomycota_Agaricomycetes_Agaricales
MVRQPFAFVLATLLPFVVTLVTGQVAQNVFEVHGDIVDEDYDFIIVGGGTGGSVLASRLSENADWKVLLVEA
GPDNDGVQDLQIPYYWLRINSTYNWNYVNTPQVGLGNRSIEFPRGRVLGGSSSINAMSYTRGAKDDYDLWGR
VTKDERWGWDALWPYMLRNEQWTPPLGGRDPTGQFDPQYHNTERGKTVVSLPQDEETEYDRRALRKIELDSH
QHRDFRFNLDVNSGSPAGLSWNQDSVGNGERSSAATAYLSREVRERANLRILVDTYATRVLPTTEGSELDIR
TVEMTIRGGPGNPSSDISNSNATRTMTAKKELMLSAGAFNTPHILMNSGIGDENELRVVGVTPIHHLPAVGK
GMSDHPSVRLRWGTTFTPQPLDEAAALLQWQTNRTGPLAKPTDHLYLYYRLPNDSVVFEGYDDPSPGPTAVH
FELPLWAMPMEEPGPVLPGDLILLTPYSRGSVKLRSSNPFDPPLIDVGYFTHPFDFDAAREGIRIAKQFYEG
EAWEGFITHFIGPDPDTLTEEDFEQSVKENTETLSHPIGTASMSAVDDPLGKGVVDPELRVKGVKGLRIVDA
GVIPYVTSGHTQVPVYVLAERAADLVRESWEE
>D6RKD9|Coprinopsis_cinerea_okayama7_130_Basidiomycota_Agaricomycetes_Agaricales
MLISSFVLALASLPILRAAVLHSLSDVPLDASSSASAHYDFIIVGGGTAGSVLASRLSENPKWNVLLVEAGP
DNLGVQDLQIPAYWTRLLGGPYDWNYTVVPQVGLDNRTFGLPRGHVLGGSSSINAMAYTRGSKDDYDLWGQV
TKDKRWSWDALWPYIMRNEQWTLPVGGRNPTGEFDPQYHNTEGGKVKVSLAWDGPNESDRRSFARLEQRPIT
DHDFRFNLDVNSGEPRGLGWHQASIGNGERSSAVTAYLSEEVRERPNLTILVNTYATRILATNPQRINCGKP
DMRTVELAPRVGGNTSAMRTFTAKKEIILSAGSIDSPHILLNSGIGDKDELADVGVEPVYHLPDVGKHLSDH
HRTTLLWNTNVTATPVDEAEALLRWQLNRTGPLAKGTDHLYLYFRLPDDSPVFSNHPDPAPGPRSAHFELPI
SAMPLSNPGPEMPGFLVLLTPHSRGSVRLRSSNPFDNPLIDTGIFTHPFDIAAMTEGIRVAKRFFEGKAWEG
FITEFLGPDPDSLPKEDFETSVKANSATFAHPVGTTAMSALDSPLEQGVVDPDLRVKGLQGLRVVDAGVIPY
VPSGHPQVPVYVLAERSADIIKEAWSN
>A8PII0|Coprinopsis_cinerea_okayama7_130_Basidiomycota_Agaricomycetes_Agaricales
MRLEGYFSLTHCALVVVAVHVALSTGLVLQNLSELSPNASAGVYDFIVVGGGVGGSVVASRLSENPKWNILL
IEAGPDNIDVPSITIPAFFQRTHATYNWNYTTVPQAGLNNRSIPYLRGHVLGGSSSINAMVYTRGAKDDYDL
WGRVASDKRWSWDGLWKWMLRNERWVNAPGNRSTAGEYDPRFHSLTGKTAVSLAWDSATEFDRRALENTNLQ
DEIKFNLDMNDGSILGLGWAQLSIGNGERSSAATSYLGAEVRKRPNLTILLNTYVTRILPTKSRDGVLNLRT
VEMAPRNGALVGYPGSTRTITSKKETILSAGAFNSPQILLNSGIGDQRDLAEVGVKPIHHLPDVGKGMTDHP
TLFLSWRVNDTAVPIDEVQALAEWNANRTGPLTWPIGHQIWFARLPSSADVFKKYKDPSSGPTAAHIELPLP
RPGSNFTSRCILLTPYSRGSVQLRSSNPFDAPLIDTGFLTHPFDIEALIEGIRLSKRWYEGPAWKGYVTEFL
GPDPDKLTPSELESQIRDGVATYWHAVGTTAMSPKGTNRGVVDSELKVKGVKGVRTVDAGVIPYVPSVHTQV
PVYVLAERAADFIRSSW
>A8NQ16|Coprinopsis_cinerea_okayama7_130_Basidiomycota_Agaricomycetes_Agaricales
MQALLLQALLAGTIGSTYARVFDSLNELPQERDYDFIVVGSGPGGATVASRLSEDPETKVLLVEAGPNNEGV
LPIQIPAYQGRINSTYNWNYVSVPQTGLNNKRVMYSRGHVLGGSTSINGMVYTRGAADDYNLWASVTGDPGW
RWDNLTPYIFRHEKWQAPPGGREISGQYDPDVHGYDGNVGVSLGWSSPTEFDERCLRNSEIQEEFPFNLDYN
SGSPIGLGWLPWTVDNGERSSAAVAYLNASVRARPNLSILLNTYALRVHPTGPEEELDFRTLEIGIRYTKRI
TENVTAANEVILAGGAFGTPQILLNSGIGDAAELKDVGVRPLHHLPDVGKKMTDHIVFFANWAANDNSSAPP
FPGDPLEAWMTNRTGPLTEPNLTHQILWSRIPSNASLWEQYKDPSPGPDAPHLELIIRGGAGSASAMIALLY
PYSHGSVTINTTDAYQDPLIDLGFLTDRFDIEAMKEGVRLAKRFFSGPAWDGYIGAYRGADPDNHRAFEQAF
RSSAFGVWHPVGTAAMSAKGAKAGVVDPDLRVKGVKGLRIVDASVIPYVPAAHTQAPVYILAERAVDLIKAA
WNL
>A8NHZ1|Coprinopsis_cinerea_okayama7_130_Basidiomycota_Agaricomycetes_Agaricales
MSKLRALRFALLTAVSVHAAVHQGLDELDAEQDFDFIVVGGGIGGSVVASRLSENPDFNVLLVEAGPDNDGV
LDIAVPGYTDRINSTYDWRFRTEPQIGLNNRTFSYDRGHVLGGSSSVNSMIYTRGAAEDYDRWAEVTGDSGW
TWDALFPLIKRHEKFVPPPGGRNVTGQYNPDVHGYEGNSLVSLPWSEPTEFDKLCLKNAEAQKDEFPFNIDQ
NSGSPVGLTYGIVAWMQSTIGNGERSSAATAYLGNDVRARPNLSILLNTYATRAIPVAHSGEGLDIRTIELA
PRRGAGSSVTLTARKELILTAGAFGTPHILLNSGIGDREELADVGVETIHHLPDVGKDLHDHVFASVMWTNR
IPAPRPVSPAQALAEWQANRTGPLTEAAGAGHQVLWSRIPSDSPIFEEHDDPASGVNAPHIETFLAPSANFL
MSGVVLLTPYSRGTIKLRSNDPFDPPRIDLALLTHPFDVLALKEGIRNTRRFFSGPVWEGYSLSTFTPNPDT
VPADEYERYLRGAAGTFGHAVGTASMSAKGSDKGVLDPDLLVKGVSGLRVVDASAIPFVPAAHSQAAVYILA
ERAVDLIREAWN
>A8NHZ6|Coprinopsis_cinerea_okayama7_130_Basidiomycota_Agaricomycetes_Agaricales
MRLATLSAFVALGVHLAEAKVYNSLDELLTSRAKKYDFVIVGGGVAGSVLANRLSEDRRSNVLLIEAGPNDE
GVEELRVPGYTYSGKINSTYYWGSVSTPQKGLGGRTIEFTRGHVLGGGSSINGMVYTRGSQDDYDLWERESG
DPGWSWKAMLPYFKKNEKFIPHTHRSVEGQYDPTTHGYRGRTLVTLPWANSTEFYDRALKNSKIQPEFAYNI
DVNNGKPVGLTLVDSWKAWLQSTIGHGERSSASVSYLDPKTRQRPNLDILVNTYATRVLPVSNSISRTPDIR
TVELIPRRRGNTLPIEQIRRTTITAAKELILSAGAIGSSHLLLNSGIGDRKDLDEVGVKTIHHLPDVGKDLS
EHMTVALSWNATGAIPPPVDPDAAYEEWKKHRTGPLVDLVGQQVLWARLPSDSPIFKQYKDPASGPTSPHVE
LTLSGSGAGVGAFIVLLTPHSRGTIKIRSNNPTEEPLIDLGFLTHPFDILAFKESIRLAKRFYSGPAWEGYI
TGFNGPDPDTLSDEEFLKRVQESTGSFYHPAGVTKISPKGSKKGVLDPDLRVKGVKGLRVVDAGIIPYVPTS
HTQASVYVIAERASDLIKASW
>A8NHZ9|Coprinopsis_cinerea_okayama7_130_Basidiomycota_Agaricomycetes_Agaricales
MPPFRLTATALWLTLFALVHAKVYKSIDELPAGLEESFDFIIAGGGNAGSVLAGRLSEDPKFSVLLVEAGPD
NDGALELRIPKNSPWGIPRTFSWNYTVVPQSGLNNRTFFLNRGRVLGGSSSINAMIYTRGSAEDYDLWAKIT
GDRGWSWKSLFPYALKHEGWTGGVGGRNVSGQYNPRVHGLKGPVKVGMPWREPIEFDKICVEAGKSSKEIPY
NGDANDGDLHGITWVHSTFGEGERSSSATAYLTKEVRARPNLSILVNTYVTRVLPSNSGRDLDIRTIELGPL
GGGSTVTLTAKKEIILSGGTIGTAHILLNSGIGDRKHLAEVGVKTIHHLPDVGKGMSDHGTTGFRASSNFAL
EPPPYDNDEAMAQWEQHKTGPLSQSGISNLIAWARIPSNSTIFKRFKDPSPGPGTPHIEYSLSTSGNQTGAQ
LFLMSPYSRGSVRLNSSNPFDNPLIDSGFLTHPYDIEAYKEGYRMIKRFYELPIWKDRITGPFTIDPDVLSD
GEFERRVRDELASALHPVGTAAMSSGRSRTGVVDPELRVKGVRGLRVVDASAIPYVPAAHTQAPVYILAERA
VDIIRSAWA
>A8NHZ7|Coprinopsis_cinerea_okayama7_130_Basidiomycota_Agaricomycetes_Agaricales
MALLSFIVISLGILIASTQARVYQGIDELPATSRFDFIIAGGGNAGSVLAGRLTEDPKFTVLLVEAGEDNDG
VLPIRVPGGRIPLSYTWNYTVTPQIGLNNRTFYFMRGRVLGGSSSINGMIYTRGAADDYDLWARVTGDRGWS
WKSLFPYALKHEEFTGGVGGRDVTGQYDPRAHGTKGPVKVGLPWREPIEFDNVCVEAAKSSREFGFNLDVND
GGVLGLTWIHNTFGGGERSSSATAYLTKEVRARPNLSILVNTYVTRVLPTGDDLDFRTIELVPVSGGNTTTL
TAKKEVILSGGTVGSAHILLNSGIGDREHLSEVGVETIHHLPDVGKGLTDHGVTPFMAPSNFPVEPPPFDYE
EALQEWQQNKTGPLSESGFQNLILWSRIPRRSPLFKKYEDPESGPGAPHIEYALTTTGAITGAQVFLMTPHS
RGSIRLRSNNTLDTPLIDLGLLSHPFDILAYKEGYRIIKKFYNLPAWKDHITGPFEIDPDILSDEEFEQRIR
NGLQSALHPVGTAAMSSKRSKKGVVDPELRVKGVKGLRVVDASVIPYVPTAHTQAPVYILAERAVDIIRSVW
L
>A8NI01|Coprinopsis_cinerea_okayama7_130_Basidiomycota_Agaricomycetes_Agaricales
MGVFSRIALSGLYINLALGAVYNSVAELPTDVEFDFIVAGGGTAGPVIASRLAENPDFQVLLVEAGGERYPL
SNEGDINFVVPGFQRRLSSSYNWGFQTIGQTGLNGRTLNYARGKVLGGSSSTNGMVYNRGSAQDYNRWANVT
GDDGWKWENLLPSIKRGEKWVLPADGRSVDGAYNPDAHGYDGELLITNFNTPPTDFDRRVQDNFNEEFPFCL
DVNDGNNIGACPTQYTIGYGERSSAATAFVSTEHRNRPNFHVLLNTYVTRVLGTGDNALDFRTIEVAADSAS
PRQTIVASKEVVLSAGAFGSPQILLNSGIGPREELEEVGVESVLDIPDVGKNLQDHPASFAMWLANGQPSPA
VDEAEAFAQWQQNRSGPLTDPGSHYIVWSRIPANASIFQEYPDDQTAPGAPHIELAISGSGPTVAASVLLLN
PASRGSVKIRSNNPFDPPVIDLGFLTHRYDILAFVEGIRSAWRYFAGDGFKDHVVAPITANPDTTPLEEIEQ
QLRNGVGTTLHVSGSVAMSARGASNGVLDPDLKVKGATGLRVADASIMPYITTGHTVGAVYVIGERAADIIK
ADWS
>A0A137QL60|Leucoagaricus_sp._SymC.cos_Basidiomycota_Agaricomycetes_Agaricales
MRLRFVLLSVAISSATANIYDEFSELPSQDWDFIIAGGGTAGLVVANRLTEDPGVNVLVIEAGESHQGILTL
EVPWLSSRLRVPAAPFDWNTSSTAQPGLNGRSIIYPRARVLGGSSSHNGMIWIRGSSDDYDKWAEITGDQGW
SWKNMVPYFKKIERWTTSTSRRPEQGDFNPRVHGFNGPLGISLNSAIQPTDPLVIQNTKDLPNEFQFMEDPN
AGRPLGVGWTQFSIANGTRCSSATAYLDPVLDRPNLSVLVNNYVTRIIETTKDSFRTVEFGQNQTSPRQQLT
AKKELILSAVGVQPVFSLPDVGKNLSTEPMAPFTWAANTTVVKLPHDSPAFVGNDDPSAGPNTPHFGYYLKD
PPRLLVFVIVSEPASRGYVGLKSTDPFESPLLDLGFYSTPVDLAIVKEGFKVAARYVTAPAWKEFTLDRLTP
PPGVAADSDELVEFIRNSTGTSAHAVGTTAMSARSAQDGVVDPDLRVKGLSGLRVIDAGVIPFSPSANTQAP
VYAVAERASDLIKKSWGLK
>A0A137Q660|Leucoagaricus_sp._SymC.cos_Basidiomycota_Agaricomycetes_Agaricales
MRWDFVLLSAFISPVAARIYDEFSELPPQEWDFIIAGGGTAGLVVANRLTEDPSVHVLVIEAGESHQGILDL
EVPWLSSRLRQPAAPFDWNTSSTAQPGLNGRSIIYARARVLGGSSSHNGMIWIRGSSDDYDKWAEITGDEEW
SWKNMVPYLKKVERWTTAPGHGPEEGDFDPRFHGFKGPLGISLSNVIQPTDPLIIQTTKDLPEVFHFIEDPN
AGRPIGIAWTQFSIANGTRSSAATAYLDPVLDRPNLSVLVNNYVTKIMETAKGSFRAVEFAQNQTSLRQQLT
AKKELILSAGVVGTPQILLNSGIGDPVELEKVGVKPVFSLPDVGKNFSTEPMIPFSWAANTTVINLNTNETA
SDEALQQWIESRTGLMTGGSESLSAYFRLPDDSPAFVGNDDPSAGPNTPHFGIGVNANGYFSSNTDPTLSVL
IEVSEPASRGFVGLKSTDPFELPLLDLGFYSALVDLAIVKEGFKVAIQFVTAPAWKEFTLDRLTPPPGVAVD
SDNLVEFIRNSTGTASHGIGTSAMSPRGAKNGVVDPDLRVKGLSGLRIVDAGVIPRSPSANTQAPVYAIAER
ASDLIKKAWGLK
>A0A146IHJ9|Mycena_chlorophos_Basidiomycota_Agaricomycetes_Agaricales
MRLFTGAIFVLSVGTVSAAVYDTVAALEAVATSFDFIIIGGGTAGSVVANRLTEEKSFSVLVLEAGGTNIGQ
LYVEAPLLCLVATPDTIYDWNYTTVGQTQLSNRELSYPRGHVLGGSSSVNYMGWTRGSSEDWDRFAATVGDN
GWQWDNLVPYFKKIEDLTPPVDGHDMSGQLNASVHGTGGINSISVAGFATEIDPLIISTTQTVAEFPFNLDM
NSGYQLGIGWAQQSILKGDRSSAATSYLGSAYISRPNLNVLLNARVTRILPTKGNGHFTTVQFQDPSGKVYT
FTAKTEVILSAGTVNTPSILMHSGIGDAAKLTALGIEPHVNLPDVGQHLADHPFLPLSWVVSSENQPYGTTD
PIFQNATFRNIAIGEWEQSGAGRIGASPIAFLGWLRDKTDKFKVDPAAGPNTAHFEFFITNGYLNFAAPPAN
GSYMDVAVVISSPASRGSVTINSNNPLDAPLIDPGFFTDSAGVDWDIIRAAVRASYTFVGSAPFAGYVVGPF
PSNGITLYANATDAEIDAYVKANAATIFHPVGTAVMASKHSSKGVVNTDFTVKGVSGLRVVDVSVMPYIPAA
HTQASAYPKLLLFLDEPTSGLDSQSAWAIMLFLQQLAANGQAILCTIHQPSADAWAIMLFLQQLAANGQAIL
CTIHQPSAELFQIFDRLLLLRKGGKVVYFGDLGPNSSTLIGYMERNGGRHCEPDENPAEYMLDVIGAGATAA
STQDVGGSIATACLVIPARNGFFHALSEAYNKHHHLVLRPDDVWLAILVQFNYYVNANSDALRASFVAHDDK
KPLEVERDSLTDFGEFARAMTGEIHKNVVDPSLRSWALPDFSTTTVKDTTVASIMLMATLKAYFQYTFSSVA
CGIPSVTLEGEKADWEKLLERAAKLKEYGLQTIAWYHLLLPVLTRFVRAFDEPDSERNVEFWQKVAHYRSGG
SGPSYYSGWIIGTRLKTPESVNSAVAPEAMTAQEFWATFDRRYDPDASSDAFLLDRTPYHIVEKVIIPPCYP
EVDVVLHNKDTGEKVETMMIAGIIAAKVLSSRDLLSSQLGLDADTDGVDDVIKPFAAWWLFEKKQ
>A0A146HG36|Mycena_chlorophos_Basidiomycota_Agaricomycetes_Agaricales
MTDKVVGILGGGQLGRMLAASASLLNIKTVILDVGEHGSAKQVVAPVSSQHAHIDGSFSDPAKIKELAAKVD
VLTVEIEHVDADALAQAGCAVHPSPSTIKLIQDKFAQKQHLHARGCPISPFISVESTVESIHAAATSLGLPL
MLKSRTLAYDGRGNFVLRDISQAQQALTALGNRPLYAEKWVPFTHEIAVMVVRSTVGEVRAYPVVETVHKEN
ICHLVFAPLRSRDATLSQRAQSVAMEAIKTFDGAGVFGVEMFLMEDGALFINEIAPRPHNSGHYTIEACETS
QYENHLRAILSLPLGSTELKVPSCAMLNIIGLSSSMDDIKALTDVALTVPGASTHLYGKSECRKGRKMGHIT
VVAPSDAQLRSRLRILLAALSSSPIEETDLYAPEPPAPGSGFPNAHPLVGVIMGSDSDLPVMLPAARILDHF
EIPYELTIVSAHRTPDRLVEYARSAAPRGLRVVIAGAGGAAHLPGMVAAMTALPVIGVPVKGSSLDGVDSLH
SIVQMPRGIPVATVAINNGTNAGLLAVRILAAGNPELVTAMNTYLKNLETEVLGKVDRLAETHFDFIVVGGG
TAGSVVANRLSEESSFSVLVLEAGGTNVGQLYVEAPLLCLAATPDTIYDWNYTTIAQSELNGRELFYPRGHV
LGGSSSVNYMAWTRGSSEDWDRFAATVGDDSWKWDNLVPYFEKVEKLTPPVDGHNMSGQVDASLIGQNGINS
ISVAGFSTEIDPMVLKTTETVAEFPFNLDMNSGSQLGIGYVQQTILNGDRSSAATSYLGSAYISRPNLNVLL
NARVTRILPTKANGHFTTVQFQDPSGTVYTYTAHTEVILSAGTVNTPSILMHSGIGDAAKLTELGIEPHVDL
PDVGQHLADHPFLPLTWVVNSKDQPYGTTDPVFQNATFRNIVVGEWAESGAGRIGASPITFIGWLRDTTDKL
KIDPAAGPNTAHFEFFVTNGYLNFAAPPANGSYMDVAVAVASPLSRGSVSINSNDPLANPVIDPGFFTDKYG
VDWEIIRAGVRAAFAFAGSAPFEGYVVEPYPSNGIALTADATDAEIDAYVKASVGTIFHPVGTAVMAAEHSS
KGVVNTDFTVKGISGLRVVDVSIMPYIPAGHTQASAYVIGERASEIIKAACA
>K5W1J4|Phanerochaete_carnosa_HHB-10118-sp_Basidiomycota_Agaricomycetes_Polyporales
MASQRIFTSFSDLRPEYDFVIVGAGIGGSVLANRLSEDPSVTVLVVEAGGNESENLLVQVPFLGVQLAGGPA
DWKYVTAAQKGMVDRTIPCARGKALGGTTCINLLLWQNGGSDLWDNWAKITKDEGWGWETAQKCFKKASHLA
PPAGGRDIHGFVEPSAHGQGPVAVSAPGYPYSLDKLSIDAAEELGGTWSFNIDYNPGNNLGTSYVQSTVGNG
QRSNSAHAYLYPAASRPNVDILINTQVTKLVPVSGSQPANFRNVELAHARDGPRHIVIAKKEVLLAAGVIGS
PQILQLSGVGSQELLSSHGIPVLVNNPDVGSNYRDHPMASLHFEVDLADTWDPVVRSPDAINAALGLWKEKR
QGLLVNGPANTFSLLRLQDSDPVFQKHPDPALGPRSAHVELVNINGFAPFGNVVPPTTGNYICVLAEVASPL
SSGTVQIASPDAFDAPAIDPALLTHPFDQAAMTRAITCALTFTRSTPLKGHINGPVGPTATIDDDDASKLAF
ARENTYTMNHPCGSCAMAADDAPNGVVDSKLRVKSTAGLRVGPTMPSCHIQAVVYIIAERAADLIKAQYGLA
K
>A0A166EDH4|Peniophora_sp._CONT_Basidiomycota_Agaricomycetes_Russulales
MQTAPSILLLLFAGLTSAKLLYEASELSKTGYDFIIVGAGTAGCVLANRLTAVPNNFTVLVLEAGGDDQGIL
GLEVPAIAPSNLANESLIWDYTTVEQSGLNNRSLAYQRGHVLGGSSSINFMYFTRGSRDDYDRFANFTDDSS
WSWDNLFPYMLKAENFVQPVNRQTTVGRIIPEDHGHSGPLQTTTTGFPFPFDDLVVQTSETHNNTFNFSRNP
DHNSGDTIGTSWIQSTSGHGMRSSSATAYLHPVLDRDNLHVLIGAQVTKLYDVGGKTVPDLRKLTFVTNETG
VEHTVDAAKEIVLAAGAVNSPQLLLLSGIGDSEELAAHNITPLVQLPAVGKQMQDHPLFSVQFTTDSTETLD
SFNRNTTAVADALEQWKENRTGFDTSLASNLFSWVRLPDDSDVIKTFGDASAGPTSGHIELLSIDYFISFSG
PAPDNGTFITMTLNVASPASRGQVQLNSSDPLEFPLIDPAFLTNGFDVDVMVAAIHAAEDFLGTAPWAGMNL
QRFGAWANATTDDELADVARAGIVTFWHPCCTARMGKEDDDTAVVTSKLLVKGVTGLRVVDASVFPFIPAAH
LQAPVYAIAERAVDIILDAHANPK
>A0A166ECN2|Peniophora_sp._CONT_Basidiomycota_Agaricomycetes_Russulales
MLTAIFVLLTLLTDSSYARYLSGPTELAEDGYDFIIVGAGTAGGVLANRLSGDAKNTVLVLEAGESDEGIVA
LQIPFTAHSTIANESLIWDYTTVNQTGLDNRPLAYQRGRVLGGSSSVNFMFYTRGSRDDYDRFANFTSDEGW
SWDALFPYMLKAERFVQPVDGYDSTGRIIASDHGYNGSLLTTTNGFEMPFDNLTLETSGMYVDTSNFSFNQD
FNSGDTIGTSWIQTTSGGGVRSSAATAYLHPVSDRDHLHILLGAKVTKLSDVGGTQRPDLREITFMMANDNG
IDYTARANKEIILAAGAVNTPQLLLLSGIGRSSELAPLNISTVVESPAVGKEMQDHPLLSVQWETSSDKTLD
ALLRNTTATDAILTEWETNKTGLYTDVSANLFSWVRLPDNSSAIQTFGDPSAGPTSSHIELIPVPFFSSFTE
ATPGNGSYLSMILNVASPASRGSVRLASPNPLEFPLIDPGYFTDDYDVNAMVAALHLAEDFFGTSAWAGMDL
KRYGPWTNATTDAELADMTRARVTTFWHPCCTARMGKPDDDTAVVDSKLLLKGADGLRIVDASVFPFIPSAH
LQAPVYAIAERAADIILEAYSG
>K5W327|Agaricus_bisporus_var._burnettii_JB137-S8_Basidiomycota_Agaricomycetes_Agaricales
MASFLWILLFSVGFRIAGAKIYDSLSELEKSQFDFIICGGGNAGLVLANRLSENPAVQVLVIEAGGRTQDDP
DTQIPFLDINLLADRAKYQWNTTTTPQKGLLGKTINYPRGFGLGGSTAHNGMIWIKGSVDDYDNWAKVTGDD
GWSYNALEPYMKKVERFTNPTEKGPDFVNGKFNPQAHGFQGPLGISIIGNEDRIDDLVVEVLKSKEFNMSVV
DGNDKSSLGIWWIQSSVSGGTRSSSATSYLDPIDCRPNLSVVINTQVTRVIQTKKGDFRTVEVAGGPKEPRQ
TFTACKEVILSAGVVGSAQLLLLSGIGHKQELAAVGVKLTHESPNVGKGLSNQPQTLFSWEGNFTMNSLIAN
QTFFDESLARWNKNHTGPMNTVPANLVSAFRLPENSTLLKGIEDPSAGPRTPHYYMGLATTEYFNSGSQPTI
GAVLQVSEPISRGSVTLNSNDPFDQPNVDLAFLVEDLDTQILLQAYRTAKAQIEHPLMKGFALDRLSPPPEV
QIDDDIIIYMRNNTIATSHAVGTAAMSRNGSHDGVVGPDLKVKGINGLRVVDASVFPVNLQMNNQAAVYHLA
ERASDLIKHEWHL
>XP_006461320|Agaricus_bisporus_var._bisporus_H97_Basidiomycota_Agaricomycetes_Agaricales
MASFLWILLFSVGFRIAGAKIYDSLSELKNSQFDIIICGGGNAGLVLANRLSENPAVQVLVIEAGGRTQDDP
DTQIPFLDINLLADRAKYQWNTTTTPQKGLLGKTINYPRGFGLGGSTAHNGMIWIKGSVDDYDNWAKVTGDD
GWSYNALEPYMKKVERFTNPTEKGPDFLNGKFNPQAHGFQGPLGISIIGNEDRIDDLVVEVLKSKEFNMSVV
DGNDKSALGIWWIQSSVSGGTRSSSATSYLDPIDCRPNLSVVINTQVTRVIQTKKGDFRTVEVAGGPKEPRL
TFTARKEVILSAGVVGSAQLLLLSGIGHKQELAAVGVKLTHESPNVGKGLSNQPQTLFSWGGNFTMNSLIAN
QTFFDESLARWNKNHTGPMNTVPANLVSAFRLPENSTLLKGIEDPSAGPRTPHYYMGLATTEYFNSGSQPTI
GAVLQVSEPISRGSVTLNSNDPFDQPNVDLAFLVEDLDTQILLQAYRTAKAQIEHPLMKGFALDRLSPPPEV
QIDDDIIIYMRNNTIATSHAVGTAAMSRNGSHDGVVGPDLKVKGIKGLRVVDASVFPVNLQMNNQAAVYHLA
ERASDLIKHEWHL
>AAO_ALS87662|Trametes_cinnabarina_Basidiomycota_Agaricomycetes_Polyporales
MGFRSLLALSGLVCNGLAIDFQRALYSDVSQLPKLKYDFVVIGAGAAGNVIAARLTENPKFSVLLIEAGISD
QGVLGVQVPFLAPTNLPNSSVTWNYTTVPQTSLNNRVLAYSRGRVLGGSTSINLMTYTRGSDDEYNRWAELT
GDDSWAWRNLEPFYLKSTRLVPPVDHHSTKGLVDPAVHGFGPVEVSLPGLPSELDGRVVNTSKASGAEFPFN
VDIQSGNSVGVGIAQSTIGGGIRSSSSRAYLEPNLNRSNLHVLLENSVTRLVQSGSDHGVPVFKQVELAASP
SATRTIVTADKEVILSAGSIGTPQILMLSGLGDAAELGRLGIRPVVNLPDVGKNLQDHPIMSNYWVVNSNNT
FDDVLRNTSILDADLAQWTANKTGLFGNAPANAVALLRIPGNASIFERVRDPAAGPHSAHFEMIFADGFAAT
VFPQPATGHFVTINTAVVSPTSVGSVRLASADPFTFPLIDPNFFNTTFDQFAMLSAVKAARAFMTAPPWQGF
VASRFGPVGSAETDEDIIAAARDAIVTIWHPTSTARMSPRHASWGVVDPQLLVKGVSGLRIVDASIMPIIPA
AHTTGPTYILAERAAEFIKEAWCHHHHHH
>AADH_ALS87661|Trametes_cinnabarina_Basidiomycota_Agaricomycetes_Polyporales
MGFRSLLALSGLVCNGLANVISKRVCSPRLCCISLLCFLLKHAAAALLTDQAHAAQKIYDFIVIGGGTAGSV
IANRLSENPGVRVLLIEAGVNNAQGPHVNELQVPYFVSSIDPSFDWNYTTVPQSALQNQTIPYPRGHVLGGS
SSTNFMFYTRGSSDEFDRLARVTGDEGWSWRNIFSYILKTEMLSPPADGHNTTGQVNPSVHGHAGPLLTSLP
GNATVLDSRVIETTSQLSEFPFNLDMNSGNPLGVGWLQSTIGHGMRSSAATAFLTDVVLGRENLDVLIGTRV
TRLIRTEQFLSTPTFLGVELAQSASGPRISLTARKEVILSAGSIGTAQILMLSGIGDRQELSAHKINTLVDL
PDVGKNMQDHPWVPLQWMVNSNDTLDSINRNPELMSQFVALYNATKQGPIANNPGGNQIGWFRLPDDSPILK
QFGDPTAGPLSPHFELTFGNSFLSFNQPEPDTGNFMSMCVALVAPTSRGSVTLASASAFDAPLIDPAFMQTQ
SDLAILTEAVKAAHRFAAAPAWKDFIIAPFKDAAQTTSDDDIHAYIRRMVSTFRHPMGTAMMSGPLDSKGVV
NPDLRVKKVNGLRVVDASIFPHIFGAHLQAPVYAIAERAADLIKEAHGIPLSHHHHHHH
>AAO_Q9P928|Pleurotus_pulmonarius_Basidiomycota_Agaricomycetes_Agaricales
MSFSALRQLLLIACLALPSLAAANLPTADFDYIVVGAGNAGNVVAARLTEDPNVSVLVLEAGVSDENVLGAE
APLLAPGLVPNSIFDWNYTTTAQAGYNGRSIAYPRGRMLGGSSSVHYMVMMRGSIEDFDRYAAVTGDDGWNW
DNIQQFVRKNEMVVPPADNHNTSGEFIPAVHGTNGSVSISLPGFPTPLDDRVLATTQEQSEEFFFNPDMGTG
HPLGISWSIASVGNGQRSSSSTAYLRPAQSRPNLSVLINAQVTKLVNSGTTNGLPAFRCVEYAEREGAPTTT
VCANKEVVLSAGSVGTPILLQLSGIGDQSDLSAVGIDTIVNNPSVGRNLSDHLLLPATFFVNNNQSFDNLFR
DSSEFNADLDQWTNTRTGPLTALIANHLAWLRLPSNSSIFQSVPDPAAGPNSAHWETIFSNQWFHPALPRPD
TGNFMSVTNALIAPVARGDIKLATSNPFDKPLINPQYLSTEFDIFTMIQAVKSNLRFLSGQAWADFVIRPFD
ARLSDPTNDAAIEWNIRDNANTIFHPVGTASMSPRGASWGVVDPDLKVKGVDGLRIVDGSILPFAPNAHTQG
PIYLVGERGADLIKADQ
>AAO_3FIM_O94219|Pleurotus_eryngii_Basidiomycota_Agaricomycetes_Agaricales
MSFGALRQLLLIACLALPSLAATNLPTADFDYVVVGAGNAGNVVAARLTEDPDVSVLVLEAGVSDENVLGAE
APLLAPGLVPNSIFDWNYTTTAQAGYNGRSIAYPRGRMLGGSSSVHYMVMMRGSTEDFDRYAAVTGDEGWNW
DNIQQFVRKNEMVVPPADNHNTSGEFIPAVHGTNGSVSISLPGFPTPLDDRVLATTQEQSEEFFFNPDMGTG
HPLGISWSIASVGNGQRSSSSTAYLRPAQSRPNLSVLINAQVTKLVNSGTTNGLPAFRCVEYAEQEGAPTTT
VCAKKEVVLSAGSVGTPILLQLSGIGDENDLSSVGIDTIVNNPSVGRNLSDHLLLPAAFFVNSNQTFDNIFR
DSSEFNVDLDQWTNTRTGPLTALIANHLAWLRLPSNSSIFQTFPDPAAGPNSAHWETIFSNQWFHPAIPRPD
TGSFMSVTNALISPVARGDIKLATSNPFDKPLINPQYLSTEFDIFTMIQAVKSNLRFLSGQAWADFVIRPFD
PRLRDPTDDAAIESYIRDNANTIFHPVGTASMSPRGASWGVVDPDLKVKGVDGLRIVDGSILPFAPNAHTQG
PIYLVGKQGADLIKADQ
>AAO_A0A164NR05|Sistotremastrum_niveocremeum_HHB9708_Basidiomycota_Agaricomycetes_Trechisporales
MPMRFVLISTLLACVYAIIITDPTKIATDYDFVIVGGGTAGNVVANRLSENSNWKILVVEAGINNAGIEDVS
VPFLGPDASPNKPWTWNYTTVPQKALNSRSMAYQRGKLLGGSSSINFMIYTRGSSDYWDAIAKWSGDPGWSW
ISMLPYFKKLETITPPADHHNTTGQFNPLVHGFSGPLSVSLSGFASELSSRVINTTFVDHADFKFNLDVNSG
DQLGVGWLQASINDTVRASSAVAYLAPQFISRPNLHVLIQQQVTKVLFSTSHGTPAAIGVTFSAGPGAPTFT
VKPSKEVILCGGAIGSVQLLMLSGIGPPAQLNAFNIPLVVSSTQVGQNLIDHPAVFNHFSVNAPQSLDQLRE
NATALEVAEEEYADEGEGPLVDTVSDTIGFFRVPSNNSLFQQFPDSSVGPKSAHYEFLWSDIWASFLPTAIA
PPTGDFVTLTQVLVAPASRGSIVLNSPSAFEFPLIDPGFLTSDYDVTLHLLAFKSAKQFMSEKSWKGFNLGL
APDSANTNTDAEIIQYIRNNAVTLWHPTGTNRMQGVGANEDGVVTNELLVKGVDKLRVVDASVFPFIVPGHT
EATVYALAERSADIIKTAWA
>AAO_ALS87663|Trametes_cinnabarina_Basidiomycota_Agaricomycetes_Polyporales
MGFRSLLALSGLVCNGLANVISKRTLFSDPAQLPAHKTYDYIVVGSGPGGSPIAARLSEDPSVNVLIIEAGA
TGFDFQNVEVPALAPDLQPSSPFDWNYTIVPQPGLNGRAFPYSRGKALGGCTAINWMFWVRCARDDYDKFAD
ITGDKGWSWNSILPLWNKIERLVPPQDGHNTKGEIDPSIHGTHGAINISVHNAPFPTDEPIIRAAEEIGGDF
HPIEDYNSGNPLGLAWFQGAIGGGVRNDAATAYLVPALSRKNLDVLIQTQVTKLVQTGVQGGKPVFRGVQFA
QSKSAPTHSLTAKKEVILAAGAFNTPQLLLLSGIGPSSDLSKLGIHTIVDSPSVGKNLSDQPVVPLLYGAAQ
EQDDVFTNLARNQTFFEQSLSQWQTKRQGVLTNAANNQLGFFRIPSNDSVFDGQPDPSPGPTSPHLEYIPFP
GTFAFLGPLPPTGFFAPSVVVLLTPTARGSVTLNTTDPFTQPIIDPNLLGTDFDIAAIRHGMRAAHNFTTQA
PALQGFVTGRVPPWSDVDVSDDAQVDAYTRGIALTIWHPTGTAAMARCGAPAAVGGVVDPDLRVKGVVGLRV
VDASVFPFVPAGHPQAVIYAFAERAAALIQAGHQACPHHHHHH
>PDH_V5NDL4|Agaricus_campestris_Basidiomycota_Agaricomycetes_Agaricales
MARFNARLFSIAILGFQVARSAITYQHPDDLPGDVDYDFIVAGGGTAGLVVASRLGENSKWNVLVIEAGPSN
KDVFATRVPGLAETLPTSHIDWNYTTVPQQALGGRSLNYSRAMILGGCSTHNGMVYTRGSKDDWNKWADVTG
NRDLSWDSILPIMKKVEKFSEDFSDQSVEGHIDPSVHGNDGKLSVVASYTNVSFNDLLLETTKELVDEFPFK
LDMNDGNPVGLTWNQYTIDHNAERSSSATAYLESTGDNVHVLLNTRVTRIVPTGKTNFRTVEFAVDAGGPRK
QLTAKKEVILSGGFIASPQILMNSGIGDQEALKAVGVDTLVNNPSVGKNVSDQAATLVLFDTTLPNTDFDVD
AAIVEWNNSHAGPLATGAPLNHLIWVRLSDDKLSGSDPSSGKDSPHIEFQFSKISHRIPPANVPNQVALPSQ
DSIGVVIQFSVVNLNSISRGSVSLNDNNPFSHPLIDLNMLGEEQDIAILREGVHSARRMLSSEAFKPFVNGS
VHPPANITSDEDLDAFLHTTTKSYLHGVGTLSMSPQNASWGVVDPDFRVKGTTGLRVVDASVIPSVPAGHTQ
TPVYAFAEYASIVIAKSYN
>PDH_V5NC32|Agaricus_xanthodermus_Basidiomycota_Agaricomycetes_Agaricales
MFPRVVRLNSRLVSFALLGLQIANGAITYQHPDDLPSNVNYDFIVAGGGTAGLVVASRLSENSDWNILVIEA
GPSNKDTPETRVPGLADSLPGSRTDWNYTTIPQDALGGRSLNYSRAKVLGGCSTHNGMVYTRGSEDDWNYWA
EVTGDQALSWDSVLPIMKKAEKFSQDFSDQSVDGHIDPAVHGRDGLLSVVASYTNVSFNDLLLQTTKELSDE
FPFKLDLNDGKPHELAWTQYTIDHNAERSSSATSYLETTGDNVHVLVNTHVTRIVSAGNGTNFRSVEFAVDS
NSPKKVLQAKKELILSAGVIASPQVLMNSGIGGREELQAIGVDTLIDNPSVGKNLSDQAATLLMFDTTLPNT
DYDVAAALTEWDKSRSGPMAHGARLNHLTWVRLPDDKLNGSDPSSGKDSPHIEFQFRQISHQLPPADVPNQV
QLPDPDSIGVVLQFSVVNLYSISPGSVILNDNDPFANPMIDLNMFGDQKDIAILREGVRSARRMFSSPAFKD
VINGTVYPPADVTSDEDLDAFLRTSAESYWHGVGTLSMSPQNASWGVVNPDFRVKGTSGLRVVDASVIPRAP
AGHTQVPVYTFAEHASVLIAASYH
>PDH3_Q0R4L2|Leucoagaricus_meleagris_Basidiomycota_Agaricomycetes_Agaricales
MLPRVARLNTHLVSLALLGFQITYGAITYQHPDDLPSDVDYDFIVAGGGTAGLVVASRLSENPDWNILVIEA
GPSNKDAPETRVPGLAGSLPASRTDWNYTTIPQDALGGRSLNYSRAKVLGGCSSHNSMVYTRGSKDDWNHWA
DITGDQGLSWDSILPVMKKAEKFSKDFSNQSVDGHIDPSMHGHDGLLSVVSSYTNVSFNDLLLETTKELSDE
FPFKLDLNDGNPHGLAWTQYTIDHRAERSSSATSYLESTRDNVHVLVNSRVTRIFSAGNGTDFRSVEFAVDA
NSPKKVLTAKKEVILSAGVIASPQVLMNSGIGGREELQAIGVDTLIDNPSVGKNLSDQAATLLMFDTTLPNT
DYDVAAALTEWEDSRSGPMAYGARLNHLTWVRLLDDKLNGSDPSSGKNSPHIEFQFMQISHQLPPADAPNQV
KLPDPDSIGAVLLLAVVNLYSVSHGSIILNDNDPFANPMIDLNMFGDQKDIAILREGVRSARRMFSSQAFKD
VVNGTVYPPADVTSDEDLDAFLRTSAISYWHGVGTLSMSPQNASWGVVDPDFRVKGTSGLRVVDASVIPYAP
AGHTQVPVYTFAEHASVLIAKSYA
>PDH2_Q3L243|Leucoagaricus_meleagris_Basidiomycota_Agaricomycetes_Agaricales
MLSRVAKLNSRLVSLALLGSQIAFGAITYQHPDDLPSGVDYDFIVAGGGTAGLVVASRLSENSKWNVLVIEA
GPSNKDTPETRIPGLADNLPGTRTDWNYTTIPQDALGGRSLNYSRAKVLGGCSTHNGMVYTRGPRDDWNYWA
EITDNQALKWDNVLPIMKNTEKFSQDFLDQSMEGHIDPSVHGFDGMLSVVASYTNVSFNNLLLETTRELSDE
FPFKLDLNDGKPHGLAWTQYTIDQGAERSSSATSYLESTGDNVHVLVNTHVTRIVSAGNETDFRSVEFAVDA
NSPKKVLTAKKELILSAGVIASPQILMNSGIGGREELQAIGVDTLIDNPSVGRNLSDQASTLLMFDTTLPNT
DYDVAAALTEWDNSRSGPMAYAARLNHLTWVRLPDDKLSGSDPSSGHDSPHIEFQFRQISHQLPPADVPNQV
QLPDPDSIGVVLQFSVVNLYSISLGSVTLNNNDPFADPIIDLNMFGDQKDIAILREGVRSARRMFSSQAFKN
VVHETVYPPAGVTSDEDLDAFLRTSAVSYLHGVGTLSMSPHSASWGVVNPDFRVKGTTGLRVVDASVIPRAP
AGHTQIPVYTFAEHASALIADSYN
>PDH_A0A0A7EMT3|Agaricus_bisporus_Basidiomycota_Agaricomycetes_Agaricales
MIPRVAKFNFRLLSLALLGIQVARSAITYQNPTDLPGDVDYDFIVAGGGTAGLVVASRLSENPEWNVLVIEA
GPSNKDVFETRVPGLSSELRPRYDWNYTTIPQDALGGRSLNYSRAKLLGGCSSHNGMVYTRCSRDDWDNYAE
ITGNQALSWDSILPVMKRAEKFSKDSSHKPVKGHIDPSVHGDDGKLSVVASYTNASFNDLILETAKELSGEF
PFKLDMNDGRPLGLTWTQYTIDQRGERSSSATAYLEGTGNNVHVLVNTLVTRIVSAENGTDFRSVEFATDAD
SPKIQLRAKKEVIVSGGVINSPQILMNSGIGGREVLGANGIDTLVDNPSVGKNLSDQAATIIMLDTTLPITD
YDVDAALIEWKKSHTGPLAQGGRLNHLTWVRLPDDKLDGLDPSSGENSPHIEFQFGQISHQLPPSGVPREAP
IPSEASIDTVLQFAVVNLYTVSRGSISLSNNDPFSHPLIDLNMFGEEIDPAILREGIRSARRMLSSQAFKGF
VGETVFPPSDATSDEDLDTFLKTSTVSYVHGVGTLSMSPQSASWGVVNPDFRVKGTSGLRVVDASVIPFAPA
GHTQEPVYAFAEHASVLIAKSYS
>PDH_4H7U_Q3L245|Leucoagaricus_meleagris_Basidiomycota_Agaricomycetes_Agaricales
MLPRVTKLNSRLLSLALLGIQIARGAITYQHPDDLPSGVDYDFIVAGGGTAGLVVASRLSENSNWKVLVIEA
GPSNKDAFVTRVPGLASTLGAGSPIDWNYTTIPQDGLDGRSLDYPRAKILGGCSTHNGMVYTRGSKDDWNSW
AGIIGDQGLGWDSILPAIKKAEKFTQDFTDQSVKGHIDPSVHGFDGKLSVSAAYSNISFNDLLFETTKELNA
EFPFKLDMNDGKPIGLGWTQYTIDNHAERSSSATSYLESTGDNVHVLVNTLVTRVLSASGNGTDFRKVEFAV
DANSPKKQLEAKKEVIVAGGVIASPQILMNSGIGERKVLQAVGIDTLIDNPSVGKNLSDQGATSVMFDTTLP
STDFDVDAALTEWTNSHTGPLARGARLNHLTFVRLPDDKLNGQDPSSGKNSPHIEFQFAQITPQVPTLGVPK
QAPLPAANSYRLLLQLAVVNLYSISRGSISLSDNNPFTYPLIDLNMFKEDIDIAILREGIRSAGRMFSSKAF
KNSVNKFVYPPADATSDEDLDAFLRSSTFSYVHGVGTLSMSPKGASWGVVNPDFKVKGTSGLRVVDASVIPH
APAAHTQLPVYAFAEYASALIAKSYN
