# Supplementary material for: The GMC superfamily of oxidoreductases revisited: analysis and evolution of fungal GMC oxidoreductases
Source: Biotechnol Biofuels. 2019 May 10;12:118. doi: 10.1186/s13068-019-1457-0 (PMC6509819; doi:10.1186/s13068-019-1457-0)
Supplement: Supplementary file 9 — Additional file 9. Fasta file of all sequences from the AOx cluster. [file 13068_2019_1457_MOESM9_ESM.txt]

>A0A010QZK8|Colletotrichum_fioriniae_PJ7_Ascomycota_Sordariomycetes_Glomerellales
MGLYSKLADDITEVDVIIAGGGTAACVLAGRLAAADPQLSILVIEGGTNNRDVPNVVHPAFFLDHLAPTSKT
AIFYQGNVSDKLAGRGPIVPAGGILGGGSSINFMLYTRAQKSDFDSWATPGWSSADLWPYLKRFETYHGNGD
PAHHGSSGPVHVSSGGFRVESAEDDILAAAKQTGYPEIRDLQNLEANNGYERWMRYVSPDGRRQDAAHTFLH
PLLEDGKHPNLHVLVESKVIRVLFDDHKRAVGVEYTPNSDYQAVLNTTQQPVRSVKAKKMVVVSCGACGTPG
VLERSGLGSKKILDKVGVPVVADLPGVGSNYQDHNLVLMPYKTALKPEETLDNIFSGRISHEDAIAKKDKML
GWNGVDVVSKIRPTEEEVKKLGPEFEKAWEKDFKNDPNRPVMLTGFLHGFLGDHAAIPQGQYTTVANYTAYP
YSRGSIHITGPALTDPLDFETGFFSDPDDLDLKKQIWAYKHSREVARRTALYRGEVAGGHPAFAADSKAALV
DSVSADAYKNVKPIEYSMEDDKAIEQFLRENINTTWHSLGTTKMAPRDDGGVVDSSLSVYGVEGLKVVDLSI
VPENVGANTNNTAFVVGEKAADIIAKDLGINIPPKL
>A0A135RQ43|Colletotrichum_nymphaeae_SA-01_Ascomycota_Sordariomycetes_Glomerellales
MGLYSKLADDITEVDVIIAGGGTAACVLAGRLSAADPQLSILVIEGGTNNRDVPNVVHPAFFLDHLAPTSKT
AIFYQGNASDKLAGRAPIVPTGGILGGGSSINFMLYTRAQKSDFDSWATSGWSSADLWPYLKRFETYHGNGD
PAHHGSSGPVHVSSGGFRVKSAEDDILAAAKQTGYPEIKDLQNLEANNGYERWMRYVSPEGRRQDAAHTFLH
PLLEDGKHPNLHVLVESKVIRVLFDDHKRAVGVEYTPNSDYQAVLNTTQQPVRSVKAKKMVVVSCGACGTPG
VLERSGLGSKKILDKAGVPVVADLPGVGSNYQDHHLVLMPYKTALKPEETLDNIFSGRISHEDAIAKKDKML
GWNGVDVVSKIRPTEEEVKKLGPEFEKAWEKDFKNDPNRPVMLTGFLHGFLGDHAAIPQGQYTTVANYTAYP
YSRGSIHITGPALTDPLDFETGFFSDPDDLDLKKQIWAYKHSREVARRTALYRGEVAGGHPAFAADSKAALV
ESVSADAYKNVKPIEYSKEDDKAIEQFLRENINTTWHSLGTTKMAPRDDGGVVDSSLSVYGVEGLKVVDLSI
VPENVGANTNNTAFVVGEKAADIIAKDLGIIIAPKL
>A0A1G4BR34|Colletotrichum_orchidophilum_Ascomycota_Sordariomycetes_Glomerellales
MGLYSKLADDITEVDLIIAGGGTAACVLAGRLAAVDPQLSILVIEGGTNNRDVPSVVHPAFFLDHLAPTSKT
AIFYQGNVSDKLAGRSPIVPTGGILGGGSSINFMLYTRAQKSDFDSWATPGWSSADLWPYLKRFETYHGNGD
PSHHGSSGPVHVSSGGFRVESAEDDILAAAKQTGYPEIRDLQNLEANNGYERWMRYVSPDGRRQDAAHTFLH
PLLEDGNHPNLHVLVESKVIRVLFDEHKRAVGVEYTPNSDYQAILSTTQQPVRSVKAKKMVVVSCGACGTPG
VLERSGVGSKVVLDKVGVPVVADLAGVGSNYQDHNLVLMPYKTALKPEETLDNIFSGRISREDAIAKKDKML
GWNGVDVVGKIRPTEEEVKKLGPEFEKAWEKDFKNDPNRPVMLTGFLHGYLGDHAAIPQGQYTTVANYTAYP
YSRGSIHITGPSLTDPPDFETGFFSDPDDLDLKKQIWAYKHSRDVARRTALYRGEVAGGHPAFAADSKAALV
ESVSADAYKSVQPIEYSKEDDKAIEQFLRENINTTWHSLGTAKMAPRDDGGVVDSSLSVYGVEGLKVVDLSI
VPENVGANTNNTALVVGEKAADIIAKSLGIHIPPKL
>A0A161VN37|Colletotrichum_tofieldiae_Ascomycota_Sordariomycetes_Glomerellales
MGIYSKLADNIKEVDVIIAGGGTAACVLAGRLAASDPELSILVIEGGTNNRDVPNVVHPAFFLDHLAPESKT
AIFYQGKKSDKLAGRSPIVPAGGILGGGSSINFMLYTRAQKSDFDSWRTPGWSAADLWPYLKRFETYHGNGD
PSHHGSSGPVHISSGGFRVGGAEEDILGAAKQTGYPEIRDLQNLEANNGYERWMRYVSPDGRRQDAAHTFLH
PLLEDGKHPNLHVLVESKVIRVLFDEHKRAVGVEYTPNSDYQAVLNTTKHPVRSVRAKKMVVVSCGACGTPG
VLERSGLGDKKILDKVGVPVVADLPGVGHDYQDHNLVLYPYKTALNPDETLDDIFSGRISHEDAIQNKHKML
GWNGVDVVSKIRPSEEEIEALGPEFQKAWEKDFKNDPNRPVMLSGFLHGYLGDHAAIPQGQYTTVANYTAYP
YSRGSIHITGPSLTDPLDFDTGFFSDPDDLDLKKQVWAYKHSREVARRTALYRGEVAGGHPAFPAGSKVALV
DSVSADAHKDVQPLEYSKEDDQAIEQFLRENINTTWHSLGTTKMAPRDDLGVVDSSLSVYGVEGLKVVDLSI
VPENVGANTNNTAFVVGEKAADIIAKDLGINIPPKL
>A0A161Y4U1|Colletotrichum_incanum_Ascomycota_Sordariomycetes_Glomerellales
MGIYSKLADDIKEVDVIIAGGGTAACVLAGRLAASDPDLSILVIEGGTNNREVPNVVHPAFFLDHLAPESKT
AIFYQGKKSDKLAGRSPIVPAGGILGGGSSINFMLYTRAQKSDFDSWRTPGWSAADLWPYLKRFETYHGNGD
PSHHGSSGPVHISSGGFRVNSAEEDILAAAKQMGYPEIRDLQNLEANNGYERWMRYVSPDGRRQDAAHTFLH
PLLMDGKHQNLHVLVESKVIRVLFDEQRRAAGVEYTTNPEYQAVLNTTKHPVRSVRAKKMVVVSCGACGTPG
VLERSGLGDKKILDKVGVPVVADLPGVGHDYQDHNLVLYPYKTALNADETLDDIFSGRISHEDAIEKKHKML
GWNGVDVVSKIRPSEEEIEALGPEFRKAWEKDFKNDPNRPVMLSGFLHGYLGDHAAIPQGQYTTVANYTAYP
YSRGSIHITGPSLTDPLDFDTGFFSDPDDLDLKKQVWAYKHSREVARRTAFYRGEVAGGHPAFPAGSKAALV
DSVSADAHKNVKPLEYSKEDDQAIEQFLRENINTTWHSLGTTKMAPRDDLGVVDSSLSVYGVERLKVVDLSI
VPENVGANTNNTAFVVGEKAADIIAKDLGINISPKL
>A0A1B7XWU4|Colletotrichum_higginsianum_IMI_349063_Ascomycota_Sordariomycetes_Glomerellales
MGIYNKLADGIDEVDVIIAGGGTAACVVAGRLAASDPDLSILVIEGGTNNRDVPNVVHPAFFLEHLAPESKT
AIFYQGNKSDKLAGRSPIVPAGGILGGGSSINFMLYTRAQKSDFDSWRTPGWSAADLRPYLNRFETYHGNGD
AAHHGSSGPVHISSGGFRVTAAEDDILAAARQTGYPEIRDLQNLEANNGYERWMRYVSPDGRRQDAAHTFLH
PLLEDGRHPNLHVLVESKVIRVLFDDRKRAVGVEYTPNPDYQAVLNTTKQPVRRVRARKMVVVSCGACGTPG
VLERSGLGDKRVLDKAGVPVVADLPGVGHGYQDHNLVLIPYKTALKPNETLDDIFSGRISREDAIAGKHEML
GWNGVDIVSKIRPSDEEVKALGPEFQKAWDRDFKNDPNRPVMLSGFLHAYLGDHAAIPQGQYTTVANYTAYP
YSRGSIHITGPSLADPLDFETGFFSDPHDLDLKKQVWAYKHSREVARRTALYRGEVAGGHPSFPAGSKAALV
EHVAPGAHRSVTAPLEYSREDDEAIEQFLRENINTTWHSLGTAKMAPRADLGVVDSSLSVYGVEGLKVVDLS
IVPENVGANTNNTAFVVGEKAADIIAKDLGINIPPKL
>A0A1Q8S5R0|Colletotrichum_chlorophyti_Ascomycota_Sordariomycetes_Glomerellales
MGLYTKLADDLNEVDVIIAGGGTAACVVAGRLAAKAPELSILVIEGGTNNRDVPNVVHPAFFLDHLAPDSKT
AIFYQGRKSDQLAGRSPIVPAGGILGGGSSINFMLYTRAQRSDFDSWKTPGWSAADLRPYLNRFETYHGNGN
PSDHGTTGPVHISSGGFRIPEAENDILAAAKQMGYPEIRDLQNLDSNNGYERWMRYVCPNGRRQDAAHTFLH
PLLEDGEHPNLHVLVESKVIRVLFDEHKRAVGVEYTPNPDYQAVLNTTRQPVRSVRARKLVVLSCGACGTPG
VLERSGLGDKKILEKVGVPVVSDLPGVGHDYQDHNLVLYPYKTALGPDETLDEIFSGRISHEDAINKKHKML
GWNGVDVVSKIRPTEEQVKKLGPEFERAWEKDFKNDPNRPVMLTGFLHGYLGDHAAIPKGQYTTVANYTAYP
YSRGSIHITGPSITDPLDFDVGFFSDPHDLDLKKQVWAYKHSREVARRTALYRGEVAGGHPSFPAGSNAALV
DSVAADAHKSITQNLEYSAEDDRAIEQFLRENINTTWHSLGTAKMAPRDDLGVVDSSLSVYGVERLKVVDLS
IVPENVGANTNNTAFVVGEKAADILAKELGIDFAPRL
>E3Q586|Colletotrichum_graminicola_M1.001_Ascomycota_Sordariomycetes_Glomerellales
MGIYSKLADDIQEVDVIIAGGGTAACTLAGRLADSDPGLSILVIEGGTNNRDVPSVVHPAFFLDHLAPDSKT
AIFYQGKKSDKLAGRSPIVPAGGILGGGSSINFMLYARAQKSDYDSWRTPGWSADDLRPYLNRFETYHGNGD
PSHHGDSGPVHISSGGFRVKDAEDDILAAAKQTGYPEIRDLQNLDTNNGYERWMRYVSPEGRRQDAAHTFLH
PRLEDGKHPNLHVVVESKVIRVLFDDNKRAIGVEYTPNPQYQAVLSTTKHPVQTVRARKMVVLSCGACGTPS
VLERSGLGDKKVLDKAGVPVVADLPGVGHDYQDHHLLLYPYKTALKPEETLDDILSRRISHEEAIERKHKML
GWNGVDIVSKIRPSEEEVKALGPEFEKAWEKDFKNDPNRPLMLSGFLHGYLGDHSAIPQGQYTTAANYTAYP
YSRGSIHITGPSLEDPVDFDTGFFNDPDDLDLKKQVWAYKHSREVTRRTALYRGEVAGGHPSFPAGSKAALV
DSVSPGAHKNVTPLEYSEADNKAIEQFLRENVNTTWHSLGTAKMAPREELGVVDSSLSVYGVDGLKVVDLSI
VPENVAANTNNTAFVVGEKAADIIANELGLSVPPKL
>L2FIT9|Colletotrichum_gloeosporioides_Nara_gc5_Ascomycota_Sordariomycetes_Glomerellales
MGLTKKLADGLDEVDVIIAGGGTAACVLASRLATTAPELSILVIEGGTNNRDVPNVVHPAFFLDHLAPDSKT
AIFYQGSPSEQLAGRSPIVPSGGMLGGGSSINFMLYTRAQKSDFDSWKTPGWSSQDLRPYLNRFETYHGNGD
PADHGKTGPVHISSGGFRVPGAEDDILAAAQQMGYSEIRDLQNMEANNGFERWMRYVSPDGKRQDAAHTFLH
PLLEDGKHPNLHVLVESKVVKVIFDEHKRAIGVEYTPNSDYQAVLNTTRHPVKTVKAKKLVVVSCGACGTPG
VLERSGVGNKEVLAKAGVPVVTDLPGVGHDYQDHHLILYPYKTALSKDETLDEIFSGRISHEDAIAQKHKML
GWNGVDIVSKIRPTEEEIDTLGPEFRAAWDKDFKNDINRPLMLSGFLHGFLGDHSGIPVGQYTTGANYTAYP
YSRGHIHITGPNVSDPLDFNPGFLTDANDIDLKKHIWAYKKAREIARRTALYRGEVAGGHPAFAPTSKAALV
DDVSADAHKNVVNIEYTAEDDKAIEQFVRENLNTTWHSLGTAKMAPRDDKGVVDSSLSVYGVERLKLVDLSI
CPENVGANTNNTAFVVGEKAADIIAKELGITVPPKL
>T0KEK9|Colletotrichum_gloeosporioides_Cg-14_Ascomycota_Sordariomycetes_Glomerellales
MGLTKKLADGLDEVDVIIAGGGTAACVLASRLATTAPELSILVIEGGTNNRDVPNVVHPAFFLDHLAPDSKT
AIFYQGSPSEQLAGRSPIVPSGGMLGGGSSINFMLYTRAQKSDFDSWKTPGWSSQDLRPYLNRFETYHGNGD
PADHGKTGPVHISSGGFRVPGAEDDILAAAQQMGYSEIRDLQNMEANNGFERWMRYVSPEGKRQDAAHTFLH
PLLEDGKHPNLHVLVESKVVKVVFDEHKRAVGVEYTPNPDYQAVLNTTRHPVKTVKAKKLVVVSCGACGTPG
VLERSGVGSKEVLGKAGVPVVADLPGVGHDYQDHHLILYPYKTALSKEETLDEIFSGRISHEDAIAQKHKML
GWNGVDIVSKIRPTEGEIDTLGPEFRAAWDKDFKNDVSRPLMLSGFLHGFLGDHSGIPVGQYTTGANYTAYP
YSRGHIHITGPNVSDPLDFNPGFLTDANDIDLKKHIWAYKKAREIARRTALYRGEVAGGHPAFAPTSKAALV
DDVSADAHKNVVNIEYTAEDDKAIEQFVRENLNTTWHSLGTAKMAPRDDKGVVDSSLSVYGVERLKLVDLSI
CPENVGANTNNTAFVVGEKAADIIAKELGITVPPKL
>N4VTZ4|Colletotrichum_orbiculare_MAFF_240422_Ascomycota_Sordariomycetes_Glomerellales
MPIYSKLAEDIDEVDVIIAGGGTAACVLASRLASTAPDLSILVIEGGTNNRNVPNVVHPAFFLDHLAPDSKT
AIFYQGRKSEQLAGRSPIVPAGGILGGGSSINFMLYTRAQKSDFDSWKTPGWSSDDLRPYLNRFETYHGNGE
ASHHGKSGPIHISSGGFRVPDAENDILAAAEQTGYSEIRDLQNLDENNGYERWMRYVSPEGKRQDAAHTFLH
PLLEDGNHHNLHVLVESKVVRVLFDEHKRAVGVEYTPNPDYQAVLNTTRHPVKTVKARKLVVVSCGACGTPA
VLERSGLGDKSVLEKVGVPLVADLPGVGHDYQDHHLILYPFKTALKPDETLDEIFSGRISHEDAIAQKHKML
GWNGVDICSKIRPTEDEVDKLGPEFRRAWDRDFKNDPNRPLMLSGFLHGFLGDHSAIPAGQYTTGANYTAYP
YSRGSIHITGPSVTDPLDFDTGYFSDPGDVDLKKQVWAYKHMREVARRTALYRGEVAGGHPAFAATSRAALV
DDVAADAHKTVRNLEYSDEDDKAIERFLRENVNTTWHSLGTTKMAPRGDRGVVDSSLSVYGVERLKIVDLGI
APENVGANTNNTALVIGEKAADIIAKELGVAIPPKL
>A0A084FVR4|Scedosporium_apiospermum_Ascomycota_Sordariomycetes_Microascales
MGLYTKHASDISEVDVIIAGGGTAGCIVAGRLAEADPNLSILVIEGGPNNHNVPNIVHPALFATNLLPTSNT
AIFYQGNKAKQLADREPIVPSGGTLGGGSSINFMMYTRGQREDFDSWNTPGWSANELKPFLNKFETYHGPGK
KENHGYSGPINVSRGTYLASISEDDWITAAEKVGFPEIEDLQSLDDCGGFQRWQRYISLDGKRQDTAHCYIH
PKLEQGDKYPNLHVLVEAKVVRVILDDKKRAVGVEYIDSTVKRTVKARKLVVVSCGACGTPSVLERSGIGSP
EVLKKAGVPVVVDLPGVGHDYQDHNLVLPPYRTNLPVDQTIDSILSGRIDATDLIAKNDKILGWNSIDISAK
LRPTEEEVDALGPEFRAAWDRDFKNTPNRPIMLMALISAFFGEHSTVPAGQYVSVGNYTAYPYSRGHIHITG
PEVTDPLDFDVGFFSDEHDIDLKKQIWAYKKSREIMRRTNMYRGEVALGHPKFPEGSKAACVELDAGLSDVK
DIEYTAEDDRAIEQWLRENIETTWHSLGTAKMAPREQLGVVAPNFDVYGTQGLKLADLSIPPENLGANVNNT
ALLIGEKAADIIIRELAVAT
>A0A094AS15|Pseudogymnoascus_sp._VKM_F-4281_FW-2241_Ascomycota_Leotiomycetes
MGLHTKLAEGIDEVDVIIAGGGTASCIIAARLAEADPNLSILVIEGGANNYNVATVVHPALFLQNLAPNSTT
AIFYKGNKAKQLADREPIVPSGGILGGGSSINFMMYARAQRADLDSWKTPGWSADELLPFMKKLETYHGPGE
KDHHGFDGPIHVSNGTYRASRPETDFIDAAQKCGYPEIKDLQNLDANNGVERWLRYVSPDGKRQDTAHTYLH
PKLQDSSAYPKLHVLVEAKVIRVVIDDSGRAVGVEYTPNPDFQAAGINLTQHPKRTVKARRLVVVSCGACGT
PAVLERSGVGNAKVLERAGVPVVVDLPGVGNDYQDHHLVLYPYRTNLAPDETIDGILSGRTDAAELIAKNDK
IMGWNSVDISSKLRPTDDEVSALGPEFQAAWDRDFKNAPNKPLMLMGLVSCFLGDPGSIPAGQYVTIGNYTA
YPYSRGHMHITGSDHSDRLDFDVGFFTDPHDIDLKKQIWAYKKQREIMRRTKMYRGELALGHPRFPAESNAA
CVETDGPLNEVCDLKYSAEDDKAIEQWLRENVNTTWHSLGTAKMAPLEEMGVVKPNLDVHGVKGLKVADMSI
APENVGANTNNTALVIGFNTFFHPRYQIECGASNDPNTIYATDRPVAKKGLTPTQTEQGASVNGVAPQQPAA
AQAKAAAAKEAESFDLSTMIASKMHSAGNRTVPHNRGTAVSARDMPNVWAAVTLFSGDTDVTYQLRGDLIQS
PIEGCFYFSGLTIHEQGVGCVDSSVIIIGPRPDGRQSVDPLGI
>A0A094EKJ7|Pseudogymnoascus_sp._VKM_F-103_Ascomycota_Leotiomycetes
MGLHTKLAEGIDEVDVIIAGGGTASCIIAARLAEADPNLSILVIEGGANNYNVASVIYPALFLQNLAPNSTT
AIFYKGNKAKQLADREPIVPSGGILGGGSSINFMMYTRAQRSDFDSWKTAGWSADELLPFMKKLETYHGPGE
KEHHGFDGPIHVSNSTYRASRPETDFIDAAQKVGYPEIKDLQNLDANNGVERWLRYVSPDGKRQDTAHTYLH
PKLQDSNAYPNLHVLVEAKVVRAVVDDSGRAVGVEYTPNPDFQAAGISLTKHPKQTVKARKLVVISCGACGT
PAVLERSGVGNAEVLERAGVPVVVDLPGVAADETIDGILSGRADAAELIAKNDKIMGWNSIDISSKVRPTDD
EVSALGPEFQAAWDRDFKNAPNKPLMLMGLVSCFLGDPSSVPAGQYVTIGNYTAYPYSRGHMHITGSDHSDR
LDFDVGFFTDPHDIDLKKQIWAYKKQREIMRRTKMYRGELALGHPRFPAGSNAACVETNGPLNDVCDLKYSA
EDDKAIEEWLRENVNTTWHSLGTAKMAPLEEMGVVKPNLDVHGVKGLKVADMSIAPENVGANTNNTALVIGE
KAADIIMQELGLNQR
>A0A094HD03|Pseudogymnoascus_sp._VKM_F-4519_FW-2642_Ascomycota_Leotiomycetes
MQIPAVTYMQRTSGTGETSARTSYLVLTSVAPAEFTMGLHTKLAEGIDEVDVIIAGGGTASCIIAARLAEAD
PNLSILVIEGGANNYNVASVIYPALFLQNLAPNSTTAIFYKGNKAKQLADREPIVPSGGILGGGSSINFMMY
ARAQRSDFDSWKTAGWSADELLPFMKKLETYHGPGEKEHHGFDGPIHVSNSTYRASRPETDFIDAAQKVGYP
EIKDLQNLDANNGVERWLRYVSPDGKRQDTAHTYLHPKLQDSNAYPNLHVLVEAKVVRAVIDDSGRAVGVEY
TPNPDFQAAGISLTKHPKQTVKARKLVVISCGACGTPAVLERSGVGNAEVLERAGVPVVVDLPGVGNDYQDH
HLVLYPYRTNLATDETIDGILSGRADAAELIAKNDKIMGWNSVDISSKVRPTDDEVSALGPEFQAAWDRDFK
NAPNKPLMLMGLVSCFLGDPSSVPAGQYVTIGNYTAYPYSRGHMHITGSDHSDRLDFDVGFFTDPHDIDLKK
QIWAYKKQREIMRRTKMYRGELALGHPRFPAGSNAACVETNGPLNDVCDLKYSAEDDKAIEEWLRENVNTTW
HSLGTAKMAPLEEMGVVKPNLDVHGVKGLKVADMSIAPENVGANTNNTALVIGEKAADIIMQELGLNQR
>A0A094G4J7|Pseudogymnoascus_sp._VKM_F-4517_FW-2822_Ascomycota_Leotiomycetes
MQRTSETGETSDQCYKLHPVSLDRNSKGPSVFEREIAILSRAPVDRNYIGPTQAVLNPGATPAATHMQRTSE
TGETSAGLTMGLHTKLAEGVDEVDVIIAGGGTASCIIAARLAEADPNLSILVIEGGANNYNVASVVYPALFL
QNLAPNSTTAIFYKGNKAKQLADREPIVPSGGILGGGSSINFMMYARAQRSDLDSWKTPGWSADELLPFMKK
LETYHGPGEKEHHGFDGPIHVSNSTYRASRPETDFIDAAQKVGYPEIKDLQNLDANNGVERWLRYVSPDGKR
QDTAHTYLHPKLQDSNAYPNLHVLVEAKVIRVVIDDSGRAVGVEYTPNPDFQAAGVSLTKHPKRTVKARKLV
VVSCGACGTPAVLERSGVGNAKVLERAGVPVVVDLPGVGNDYQDHHLVLYPYRTNLATDETIDGILSGRADA
AELISKNDKIMGWNSVDISSKVRPTDDEVSAQGPEFQAAWDRDFKNAPNKPLMLMGLVSCFLGDPSSIPAGQ
YVTVGNYTAYPYSRGHMHITGSDHSDRLDFDVGFFTDPHDIDLKKQIWAYKKQREIMRRTNMYRGELALGHP
RFPAGSNAACVETNGPLNEVCDLKYSAEDDKAIEQWLRENVNTTWHSLGTAKMAPLEEMGVVKPNLDVHGVK
GLKIADMSIAPENVGANTNNTALVIGEKAADIIMQELGLNQR
>A0A094JNU3|Pseudogymnoascus_sp._VKM_F-4520_FW-2644_Ascomycota_Leotiomycetes
MGLHTKLAEGIDEVDVIIAGGGTASCIIAARLAEADPNLSILVIEGGANNYNVASVVYPALFLQNLAPNNTT
AIFYKGNKAKQLADREPIVPSGGILGGGSSINFMMYARAQRSDLDSWKTPGWSADELLPFMKKLETYHGPGE
KEHHGFNGPIHVSNSTYRASRPETDFIDAAQKVGYPEIKDLQNLDANNGVERWLRYVSPDGKRQDTAHTYLH
PKLRDSNAYPNLHVLVEAKVLRVVIDDSGRAVGVEYTPNPDCQAAGISLTKHPKRTVKARKLVVVSCGACGT
PAVLERSGVGNAKVLERAGVPVVVDLPGVGNDYQDHHLVLYPYRTNLEADETIDGILSGRADAAELIAKNDK
IMGWNSVDISSKVRPTDDEVSALGPEFQVAWDRDFKNAPNKPLMLMGLVSCFLGDPSSIPAGQYVTIGNYTA
YPYSRGHMHITGSDHSDPLDFDVGFFTDPHDIDLKKQIWAYKKQREIMRRTKMYRGELALGHPQFPAGSNAA
CVETNGPLNEVSDLKYSAEDDKAIEQWLRENVNTTWHSLGTAKMAPLEEMGVVKPNLDVHGVKGLKIADMSI
APENVGANTNNTALVIGEKAADIIMQELGLNQH
>A0A0C4DIR3|Fusarium_oxysporum_f._sp._lycopersici_4287_Ascomycota_Sordariomycetes_Hypocreales
MGLYTKLPEDIQDVDVIIAGGGTAACIVAGRLAEADPSLRILVIEGGQNNYNVPNIIHPAFSMAHLSPTSKT
TMFYKGNKAKQLADREPIVASGGVLGGGSSINLLMYTRAQRSDFDSWKAPGWSTEDLWPYLKKLETYHGKGE
KDHHGYDGPIHVSNGTFRASASEDDFIKAASEVGWPEIMDLQSLDANNGVGRWLRYVSPDGRRQDTAHTYLH
PKLEGGKYPNLHVLVESKALRVLFDEDKRAVGVEYTPNPEFQAVTGQTQHLKLTIKARKLVVVSCGACGTPL
VLERSGLGDSGVLKRAGVPVVVDLPGVGHEYQDHNASAYPYKTNLQPHETIDGILSGRANITNLIEKNDKIL
GWNAIDVAAKLRPTETDITALGPEFQAAWDRDFRNNLNRPLMLMGLMSFFLGDHSNIPAGQYVTVFNVTAYP
YSRGHMHITGPELSDPLDFDVGFFTDVHGVDLKKQIWAYKKQREIMRRTAMYRGELALGHPQFPDGSAASCI
ETDTPLSDVQDLQYSSEDDKAIEHWLRERVSTTWHSLGTAKMAPRKELGVVDEQLSVYGTQRLKIADLSIAP
MNMGANTNNAALVIGEKAADIIIQELGLKQ
>EWZ79073|Fusarium_oxysporum_f._sp._lycopersici_MN25_Ascomycota_Sordariomycetes_Hypocreales
MGLYTKLSEDIQDVDVIIAGGGTAACIVAGRLAEADPSLCILVIEGGQNNYNVPNIIHPAFSMAHLSPTSKT
TMFYKGNKAKQLADREPIVASGGVLGGGSSINLLMYTRAQRSDFDSWKAPGWSTEDLWPYLKKLETYHGKGE
KDHHGYDGPIHVSNGTFRASASEDDFIKAASEVGWPEITDLQSLDANNGVGRWLRYVSPDGRRQDTAHTYLH
PKLEGGKYPNLYVLVESKALRVLFDEDKRAVGVEYTPNPEFQAITGQTQHLKLTIKARKLVVVSCGACGTPL
VLERSGLGDSGVLKRAGVPVVVDLPGVGHEYQDHNASAYPYRTNLQPHETIDGILSGRADMTSLIEKNDKIL
GWNAIDVAAKLRPTEADITALGPEFQAAWDRDFKNHLGRPLMLMGLMSFFLGDHSHIPAGQYVTVFNMTTYP
HSRGHIHITGPELSDPLDFEVGFFTDVHDVDLKTQVWAYKKQREIMRRTAMYRGEVTLGHPRFPDGSAAACV
ETDAPLSDVQDLQYSSEDDKAIEQWLREKISTTWHSLGTARMAPREDFGVVDHQLNVYGTQGLKIADLSIPP
TNMGANTNNAALVIGEKAADIIIQELGLK
>C7YXV8|Nectria_haematococca_mpVI_77-13-4_Ascomycota_Sordariomycetes_Hypocreales
MGLYTEIPKEIQEVDIIVAGGGTAGCIVAARLAEADPGLSILVIEGGQNNHNVPQVVYPALYLSHLKPTSKA
TLFYKSTKADQLAGREVVVASGGTLGGGSSINFLMYTRAQRSDFDSWGAKGWSAEELWPYLNKFETYHGSGE
SRHHGHDGPIHVSDGPFPPPKSAADFIGAAAKLGWPKVTDLQTLDANNGISPWLRYMSPDGKRQDTAHTYIH
PKLEGGKYPNLHVLVESKVVRVLIDDQKRAVGVEYISTQTPNAKLTVKARRLVVVSCGALGTPLVLERSGLG
DPEVLKRAGVPVVLDLPGVGREYQDHNATIHPYRTSLEPHETLDGILSGRADVPSLISKKDKLLGWNGIDVA
SKLRPSEADVDALGPKFRATWDRDFKNNLDRPLMITGLMSYFLGDHSTIPEGQYATVLNITAYPYSRGHMHI
TGPNLDDPLDFNVGFFTDADDIDLKKQLWAYKKQREIMRRTAMYRGELAVGHPPFPEGSAAACIETDAPLKD
VQDIKYSTKDDKVIEDWLRFKVASPWHSLGTAKMGPRESFGVVSEQLSVHGIQGLKIADMSVSPKNMGANTE
NAALVIGEKAADIIISELGLKP
>A0A0L1I1E2|Stemphylium_lycopersici_Ascomycota_Dothideomycetes_Pleosporales
MGIYTKLADEIDEVDVIIAGGGTAGCIIAGRLAEDDPSLSILVIEGGANNKDVASVVNPVFYLQNLLPATKT
ALFYKGNKAKQLADRECIVPSGGTLGGGSSINFMMYTRAQRTDFDSWNTPGWSADEMWPYLKRLETYHGPGK
KEHHGHDGPIHVSDGGYRVPKAEDDFIQAAEQVGFPEIEDLQNLDENNGIQRWQRYVSPDGKRQDTAHRYIH
PKLEHNQYTNLHVLVESKVVRVLFDENKRANGVEYTPNSEFQATIGLSMHPVKTVRARKLVVITCGACGTPP
VLERSGVGSKEVLSRAGVPLVEELPGVGKDYEDHHLLLYPYKTALEPNQTIDGILSGRADVASMVANKDPML
GWNGIDISSKLRPSEADISALSPEFQEAWNRDFAQNPNKPLMLCGLVSCFLGDPTSIPAGQYVTAGTYTAYP
YSRGHMHITGPKHDDALDFDVGFFSDKNDIDLQKQIWAYKKQREILRRTSFYRGELAVGHPKFPAGSAAALQ
EDLSAPLQNVQDLVYSKEDDKAIEQWLRENVNTTWHSLGTCKMAPREKDGVVDKELNVYGVKGLKVADLSIP
PQNVGANTNNTALAIGEKAAEIIVRELKGAMGTP
>M2SR94|Bipolaris_sorokiniana_ND90Pr_Ascomycota_Dothideomycetes_Pleosporales
MGIYSKLADGIEEVDVIIAGGGTAGCIIAGRLAEDDPSLSILVIEGGANNKDVASVVNPVFYLQNLLPTTKT
ALFYKGNKAKQLADREPIVPCGGTLGGGSSINFMMYTRAQRSDFDSWNTPGWSAEEVWPHLKRLETYHGPGK
KEHHGYDGPINISDGGYRCREVEDDFIRAAGEVGVPEIEDLQNLEENNGVQRWQRYVSPDGRRQDTAHRYIH
PKLEQEQYSNLHVLVESKVVRVLFDENKRATGVEYTPNPEFQSTIGLSMHPVKQVRARKLVVVTCGACGTPP
VLERSGVGSKEILERAGVPLVEELPGVGKDYQDHHLILYPFKTSLEPHQTMDAILSGRADVAKMMENKDPIL
GWNGIDISSKLRPTEDEVTALGPEFREAWDRDFKDNPNIPLMLCGLVSGFLGDPTSIPAGQYVTTGTYTAYP
YSRGHMHITGPKHDDALDFDVGFFNDKDDIDLKKQMWAYKKQREIMRRTNFYRGELAAGHPRFPANSAAAVQ
ESVTAPLKDVKDLVYTKEDDEAIEQWLRENVNTTWHSLGTCKMAPREKDGVVDKDLNVYGVKGLKIADLSIP
PKNVGANTNNTALMIGEKAAEIIIRELKGGAGTP
>N4X6R7|Bipolaris_maydis_ATCC_48331_Ascomycota_Dothideomycetes_Pleosporales
MGIYSKLADGIEEVDVIIAGGGTAGCIIAGRLAEDDPSLSILVIEGGANNKDVASVVNPVFYLQHLLPTSKT
ALFYKGNKAKQLADREPIVPCGGTLGGGSSINFMMYTRAQRSDFDSWNTPGWSAQEVWPHLKRLETYHGPGK
KEHHGYDGPINVSDGGYRCRDVEDDFIRAAGEVGFPEIEDLQNLEENNGVQRWQRYVSPDGKRQDTAHRYIH
PKLEQEQYSNLHVLVESKVVRVLFDDNKRATGVEYTPNPEFQSTIGLSMHPVKQVRARKLVVVTCGACGTPP
VLERSGLGSKEILQRAGVPLVEELPGVGKDYQDHHLILYPYKTSLEPHQTIDAILSGRADVAKMMENKDPIL
GWNGIDISSKLRPTEDEVTALGPEFRKAWDRDFKDNPNVPLMLCGVVSGFLGDPTSIPAGQYVTTGTYTAYP
YSRGHMHITGPKHDDALDFDVGFFNDKDDIDLKKQMWAYKKQREIMRRTTFYRGELAAGHPRFPANSAAAVQ
ESITEPLKDVKDIVYTKEDDEAIEQWLRENVNTTWHSLGTCKMAPREEDGVVDKDLNVYGVKGLKLADLSIP
PKNVGANTNNTALMIGEKAAEIIIRELKGAAGTP
>W6YJD5|Bipolaris_zeicola_26-R-13_Ascomycota_Dothideomycetes_Pleosporales
MGIYSKLADGIEEVDVIIAGGGTAGCIIAGRLAEDDPSLSILVIEGGANNKDVASVVNPVFYLQNLLPTTKT
ALFYKGNKAKQLADREPIVPCGGTLGGGSSINFMMYTRAQRSDFDSWNTPGWSAQEVWPHLKRLETYHGPGK
KEHHGYDGPINVSDGGYRCRDVEDDFIRAAGEVGVPEIEDLQNLEENNGVQRWQRYVSPDGKRQDTAHRYIH
PKLEEEKYSNLHVLVESKVVRVLFDENKRATGVEYTPNPEFQSTIGLSMHPVKQVRARKLVVVTCGACGTPP
VLERSGLGSKEILQRAGVPLVEELPGVGKDYQDHHLILYPYKTSLEPHQTIDAILSGRADVAKMMENKDPIL
GWNGIDISSKLRPTEDEVTALGPEFRKAWDRDFKDNPNVPLMLCGVVSGFLGDPTSIPAGQYVTTGTYTAYP
YSRGHMHITGPKHDDALDFDVGFFNDKDDIDLKKQMWAYKKQREIMRRTTFYRGELAAGHPRFPANSAAAVQ
ESVTEPLKDVKDLVYTKEDDAAIEQWLRENVNTTWHSLGTCKMAPREEDGVVDKDLNVYGVKGLKIADLSIP
PKNVGANTNNTALMIGEKAAEIIIREFKGGAGTP
>W6ZF41|Bipolaris_oryzae_ATCC_44560_Ascomycota_Dothideomycetes_Pleosporales
MGIYSKLADGIEEVDVIIAGGGTAGCIIAGRLAEDDPSLSILVIEGGANNKDVASVVNPVFYLQNLLPTTKT
ALFYKGNKAKQLADREPIVPCGGTLGGGSSINFMMYTRAQRSDFDSWNTPGWSAQEVWPHLKRLETYHGPGK
KEHHGYDGPINVSDGGYRCREVEDDFIRAAGEVGVPEIEDLQNLEENNGVQRWQRYVSPEGRRQDTAHRYIH
PKLEQEQYSNLHVLVESKVVRVLFDDNKRATGVEYTPNPEFQCTIGLSMHPVKQVRARKLVVVTCGACGTPP
VLERSGLGSKDILERAGVPLVEELPGVGKDYQDHHLILYPYKTSLEPHQTLDAILSGRADVAKMMENKDPIL
GWNGIDISSKLRPTEDEVTALGPEFREAWDRDFKDNPNVPLMLCGLVSGFLGDPTSIPAGQYVTTGTYTAYP
YSRGHMHITGPKHDDALDFDVGFFNDKDDIDLKKQMWAYKKQREIMRRTTFYRGELAAGHPRFPANSAAAVQ
ESITEPLKDVQDLVYTKEDDEAIEQWLRKNVNTTWHSLGTCKMAPREEDGVVDKDLNVYGVKGLKIADLSIP
PKNVGANTNNTALMIGEKAAEIIIQELKGRAGTP
>R0JRY3|Setosphaeria_turcica_Et28A_Ascomycota_Dothideomycetes_Pleosporales
MGIYTKLADGIDEVDVIIAGGGTAGCIIAGRLAENDPSLSILVIEGGANNKDVASIVNPVFYLQNLLPATKT
ALFYKGNKAKQLADREPIVPCGGTLGGGSSINFMMYTRAQRSDFDSWNTPGWSAEEMWPFLKKLETYHGPGK
KEHHGYDGPIHVSNGSYRAHESEDDFIRAAAQVGIPEIEDLQNLETNNGVQRWQRYISPDGKRQDTAHRYIH
PKIDQPQYSNLHVLVESKVVRVLFDGNKRATGVEYTPNPEFQSTIGLTAHPVKTVRARKLVVVTCGACGTPP
VLERSGVGSKEILQRAGVPIVEELPGVGKDYQDHHLVLYPYKSSLEPHHTMDGILSGRVDVAAMMEKKDPML
GWNAIDISSKIRPTEAEVSALGPEFREAWDRDFKNNPNVPLMLCGMISGFLGDPTSVPAGQYLTIGNYTAYP
YSRGHMHITGPKHDDPLDFDVGFFNDKNDIDLKKQLWAYKKQREILRRMKYFRGELAEGHPRFPANSAAAVQ
ESITAPLQNVQDLVYTKEDDAAIEQWLRENVNTTWHSLGTCKMAPREEDGVVDKNLNVYGVKGLKIADLSIP
PKNVGANTNNTALVIGEKAADIIINELNGMKGKL
>A0A177DWZ0|Alternaria_alternata_Ascomycota_Dothideomycetes_Pleosporales
MGIYNKLADDIDEVDIIIAGGGTAGCIIAGRLAEDDPSLSILVIEGGANNKDVASVVNPVFYLQNLLPTTKT
ALFYKGNKSKQLADREPIVPSGGTLGGGSSINFMMYTRAQRSDFDSWNTPGWSAEEMWPHLKKLETYHGPGA
KEHHGHSGPIHVSDGGYRAKAAEDDFISAAEKVGYSEIDDLQNLDNNNGIARWQRYVSPEGKRQDTAHTYLH
PKLEDERYSNLHVLVESKVVRVVFDDNKRATGVEYTPNPEFQATIGLSMHPVKQVRARKLVVVTCGACGTPP
VLERSGVGAKEVLERAGVPLVEELPGVGKDYQDHHLLLYPYKTALAPDQTIDGILSGRVDVAEMMKNKDPML
GWNGIDISSKLRPTEDEVTSLGPEFQEAWKRDFKDAPNRPLMLCGLVSCFLGDPASIPAGQYVTAGNYTAYP
YSRGHMHITGPKHDDALDFDVGFFNDKDDIDLKKQIWAYKKQREILRRTKFYRGELAAGHPKFASDSAVAIQ
EDVSGPLEDVKDLVYSKEDDAAIEQWLRENVNTTWHSLGTCKMAPREKDGVVDGSLNVHGVKGLKIADLSIP
PENVGGNTNNTALVIGEKAADIIIAELRGGAGTP
>B2WML9|Pyrenophora_tritici-repentis_Pt-1C-BFP_Ascomycota_Dothideomycetes_Pleosporales
MGIYNKLADDINEVDIIIAGGGTAGCIIAGRLAEEDPSLSILVIEGGANNKDVAHIVNPVFYLQNLLPTTKT
ALFYKSNKSKQLADRESIVPSGGTLGGGSSINFMMYTRAQRSDFDSWNTPGWSADEMWPFLKRLETYHGPGN
KEHHGYDGPIHISDGGYRAKAAEDDFIRAAGDMGIREIEDLQTLDENDGLQRWLRYVSPDGKRQDTAHRYLH
PKLEDEQKYSNLHVLVESKVVRVLFDDKKRACGVEYTPNPEFQATIGLTMHPVKTVKARKLVVVTCGACGTP
PVLERSGVGPKDILDRAGVPVVEDLPGVGKDYQDHHLVLCPYKTSLDTTQTIDAILSGRADVPGMLARKDPM
LGWNAIDICSKIRPTVPEIAALGPEFQAAWDRDFADKPNRPLMLCGVVSCFLGDPASIPEGQYVTSGMYTAY
PYSRGHMHITGPKHDDPLDFDVGFFTDKHDIDLKKHMWAYKKQREILRRTNYFRGELAAGHPKFAKDSPAAV
QEEVAGPVAKDAKDIVYNEEDDKAIEQWIRENVQTTWHSLGTCKMAEREKDGVVDGKLNVYGVTGLKIADLS
IPPENVGGNTNNTALVIGEKAADIIINELRGGAGTP
>E3S0F5|Pyrenophora_teres_f._teres_0-1_Ascomycota_Dothideomycetes_Pleosporales
MGIYNKLADDINEVDIIIAGGGTAGCIVAGRLAEEDPSLSILVIEGGANNKDVAHIVNPVFYLQNLLPTTKT
ALFYKSNKAKQLADRESIVPSGGTLGGGSSINFMMYTRAQRSDFDSWNTPGWSANEMWPFLKKLETYHGPGK
KEDHGYDGPIHISDGGYRAKAAEDDFIRTAGEMGIREIEDLQNLENNDGLQRWLRYVSPDGKRQDTAHRYLH
PKLENEQKYSNLHVLVESKVVRVLFDDKKRACGVEYTPNPEFQATIGLSMHPVKTVKARKLVVVTCGACGTP
PVLERSGVGPKDVLDRAGVPVVEDLPGVGKDYQDHHLVLYPYKTSLDTTQTIDAVLSGRADVPGMLARKDPM
LGWNAIDICSKLRPTAPEVAALGPEFQGAWDRDFADNPNRPLMLCGVVSCFLGDPASIPEGQYVTSGMYTAY
PYSRGHMHITGPKHDDPLDFDVGFFTDKDDIDLKKQMWAYKKQREILRRTNYFRGELAAGHPKFAKSSPAAV
QEEVSGPLPKDAKNIVYSEEDDRAIEQWIRENVQTTWHSLGTCKMAEREKDGVVDSKLNVYGVTGLKIADLS
IPPENVGGNTNNTALVIGEKAADIIINELRGGAGTP
>E4ZHP2|Leptosphaeria_maculans_JN3_Ascomycota_Dothideomycetes_Pleosporales
MGIYNKLADDIDEVDVIIAGGGTAGCIIAGRLAESDPDLSILVIEGGANNKDVASVVHPVFYLQNLLPATKT
ALFYKGNKAKQLADRECIVPCGGTLGGGSSINFMMYTRAQRSDFDSWNTPGWSAHEMWPFLNKLETYHGPGE
KKHHGQSGPIHVSDGGFRAKASEDDFIRAAGEIGFPEIEDLQNLENNNGFQRWQRYVSPDGKRQDTAHRYVH
PKLEDEKHPNLHVLVESKVVRVLFDENKRASGVEYTPNPEFQMEIGLTGHPVRSVKARKLVVFTCGACGTPP
VLERSGVGEKKILERAGVPVVEDLPGVGKDYQDHHLLLYPYKTSLAPEDTIDGVLSGRKDVPKMLETKDKML
GWNSIDVSAKLRPSEKDIDALGPEFRAAWDRDFKNEANRPLMLCGLISCFLGDPTTVPAGQYVTTGTYTAYP
YSRGHMHITGAKHDDPLDFDVGFFNDKNDIDLKKQIWAYKMQREIMRRTKFYRGELAAGHPKFPEGSAAAIA
ETIDAPLENIKDIEYTKEDDAAIEQWLRENVNTTWHSLGTCKMAPREDYGVVDRSLNVYGVKGLKIADLSIP
PQNVGANTNNTALVIGEKAADIIIAELRGGAGTP
>A0A162VTA2|Ascochyta_rabiei_Ascomycota_Dothideomycetes_Pleosporales
MSQHTRTTFPLELLDTIVKMGIQNKLADGIDEVDVIIAGGGTAGCIIAGRLAESNPDLSVLVIEGGANNKDV
ASIQYPVFYLQNLLPTQKTALFYKGNKSKQLADREPIVPSGGTLGGGSSINFMMYTRAQRDDFESWKSEGWS
ADEMLHHMKKLETYHGPGEKKNHGFDGPINVSDGGFREKRVEDDFIKAAGEVGYPEIDDLQSLDNNNGVQRW
LRYVSPEGKRQDTASRYIHPKLEDEAHSNLHVLVESKVVRVLFDDNKRAVGVEYTPNAEFQAVIGLTAHPVK
TIKARKLVVVTCGACGTPPVLERSGVGERSILERAGVPVVEELPGVGKDYQDHHLLLYPYRTSLEPDQTIDG
ILSGRVDATELVKNNDKTLGWNAIDIASKLRPTEEEVAGLGPEFKAAWDRDFKNTPNRPLVLCGIVSCFLGD
PSSVPEGQYVTAGVYTAYPYSRGHMHITGSSVEDPLDFDVGFFNDDHDIDVKKQIWAYKKQREILRRTDLYR
GELAAGHPRFPEGSKAAAVEFEEPLSNVQNLVYSQEDDAAIEQWLRENVNTTWHSLGTCKMAPREENGVVDS
KLNVYGVSGLKIADLSIPPQNVGANTNNTALAIGEKAADIIIAELSAAGTP
>A0A1Y2MB60|Epicoccum_nigrum_Ascomycota_Dothideomycetes_Pleosporales
MGIQNKMAEGIDEVDIIIAGGGTAGCIVAGRLAEAHPDLSILVIEGGANNKDVASVVYPVFYLQNLLPTQKT
ALFYKGNKSKALADREPIVPCGGTLGGGSSINFMMYTRAQRDDFESWKTEGWSADEMLEKMNKLETYHGPGE
KEHHGHDGPIHVSDGGFRGKYAEDEFMKAAQEVGYPEIEDLQNLDNNNGVQRWQRYVSPEGRRQDTAHRYIH
PKLEGGQHSNLHVLVESKVVRVLFDENKRAVGVEYTPNPEFQAVIGLTAHPVQTVKARKLVVVTCGACGTPP
VLERSGLGDKSILEKAGVSVVEELPGVGKDYQDHQLLLYPYRTSLEPNQTIDGILSGRVDATELVKNNDKML
GWNAVDIAAKIRPTEDDVDTLGPEFRAAWDRDFKNAPNRPLMLCGIVSCFLGDPSSVPAGQYVTAGTYTAYP
YSRGHMHITGKSVEDPLDFDVGYFNDADDIDMKKQLWAYKKQREILRRTGFYRGELAAGHPKFPEGSKAACT
EVTEPLSNVENLTYTAEDDAAIEQWLRENVNTTWHSLGTCKMAPRDQNGVVDGSLNVYGVTGLKIADLSIPP
ENVGANTNNTALVIGEKAAEIIIAELSAAGTP
>A0A178AIA0|Stagonospora_sp._SRC1lsM3a_Ascomycota_Dothideomycetes_Pleosporales
MGLYNKLADDIDEVDIIIAGGGTAGCIIAARIAEASPNLSVLVIEGGANNKDVPHIVNPVFYLQNLQPTAKT
ALFYKGNKAPQLADREPIVPCGGTLGGGSSINFMMYTRAQRSDFDSWKTEGWTADEMWPHLKRLETYHGPGK
KEHHGYEGPINVSNGRFRAKKAEDDFIQAAAAVGVKEIQDLQNLDENNGLERWLRYVNPEDGKRQDTAHRYL
HPKLEDGQHPNLHVLVESKVVRVLFDDTKRAVGVEYTPNPEFQAIIGLTAHPVKTVKARKLVVVTCGALGTP
PVLERSGLGDSKILARASVPVVEELRGVGKDYQDHHLLLYPYRTNLEPDQTIDRILSGRVDAAELVKNNDEV
LSWNAIDISSKLRPTEEEVTALGPDFRQAWDKDFKEKPNRPLMLLGVIQCFLGDPASVPAGQYITTGTYTAY
PYSRGHMHITGAKHDDPLDFDVGFFNDAKDIDLKKQIWAYKKQREIVRRAKYYRGELAAGHPKFPEGSAAAA
VEVSEPLKDVKDLVYSKEDDAAIEQWLRENVNTTWHSMATCKMAPRDQDGVVDSSLNVYGVKGLKLADLSIA
PANVGANTNNTALAIGEKAAEIIIAELGATTP
>A0A178DYU5|Pyrenochaeta_sp._DS3sAY3a_Ascomycota_Dothideomycetes_Pleosporales
MGLYNKLADEIDEVDVIIAGGGTAGCIIAGRLAEADPNLSILVIEGGANNKDVASIKYPVFYLQNLLPTTKT
ALFYKGNMSEKLADREPIVPCGGALGGGSSINFMMYTRAQRSDFESWKTEGWSADEMFSYLNKLETYHGPGR
KEDHGHDGPVIISDGTYRGKAAEEGFIQAAAQIGINEIEDLQNLDNNNGIQRWKRYVCPEGTRQDTASKYVH
PKLESDKYPNLHVLVESKIVRILFDDKKRATAVEYTPNPEFQAQIGLTQHPVKAVKARKLVVLTCGACGSPP
VLERSGVGDKEILERAGVPVVEELPGVGKDYQDHHLTLAPYKTSLQPEDTIDDILGGRADVTEMIKNKDKRL
GWNAIDISSKLRPTEKEVEALGPEFKAAWDKDFKDAPNRPLMLTGLVSCFLGDPTSIPAGQYVTAGNYTAYP
YSRGHMHITSAAHDAPLDFETGFFSDAHDLDVKKQIWAYKKSREILRRTPYYRGELAAGHPKFAPDSPAALL
EHIAAPLTDVADLIYSKEDDAAIEQWLRENVNTTWHSLGTCKMGPRADGGVVDARLNVYGVKGLKVADLSIP
PGNVGGNTNNTALAIGEKAADIILGELRGAGTP
>W3WMZ1|Pestalotiopsis_fici_W106-1_Ascomycota_Sordariomycetes_Xylariales
MGVYTQLDDSIKEVDVIIAGGGTAACIVASRIAEADPNLSILMVEGGPNNHNEPSVVNPAFFLQHLLPTSKT
AIFYKGNKSERLAGREPIVPSGGMLGGGSSINFMMYTRAQRPDIDAWNTPGWSADEFLPFMNKLETYLGPGD
KSVHGHDGPITVSNSTFRASKTEDDFLQAAEQVGWPEIEDLQDLDANNGYQRWLRYVSTDGKRQDTAHTYLH
PKLGSGRYPNLHVVVESQVHRVLLEGKKAVGIEYRRNPAFQTTTNLTQTPMRVVKARKMVVVACGACGTPPV
LERSGVGNPEILKRAGVPVVEDLPGVGHDYQDHNLVLYPYKTSLEPGETIDGILSGRADVGAMIEKNDPILG
WNAVDISAKLRPTDEDIAAMGPEFQSAWDKDFKDAPSRPLMLMGLVSCFLGDPASVPVGQYVTVGNYTAYPY
SRGHMHITGPGLDDPLDFETGFFSDDHDIDLKKQLWAYKKSREIMRRMKNFRGELAVGHPRFPEGSKAAVAD
TDAPLENVQNIDYTPEDDAAIEQWLRENVNTTWHSLGTCKMAPRDKMGVVDANLSVHGVEGLKIADLSIPPE
NVGANTNNTALAIGEKAADIFIRELGLRA
>A0A096PCL3|Fusarium_pseudograminearum_CS3427_Ascomycota_Sordariomycetes_Hypocreales
MGLYTKLASDISEVDVIIAGGGTAACVVAGRLAEADPNLSILLIEGGQDNRGVQNIENPVFFLDHLLPTSTT
TLFYKGNKSDNLGGRESIVPSGGTLGGGSSINFMMYTRAQRSDFDSWKTPGWSADEIFPFLKKLETYHGPGN
PEHHGYNGPVHVSNGTYRSKDSESDFINGTAEVGWPEIKDLQTLDANNGVERWLRYVSKDGRRQDTATAYLH
SKIDSDKYPNLHVLVESKVVRVILDDEKRAVGVEYTPNPAFQAQIGPTQHPKLTVKARKLVVVSCGALGTPP
VLERSGLGDSATLKKAGVDVKLDLPGVGHEYQDHQLVLYPFKTALEPHETIDRVLRNPHKRQELIDAKDPVL
GWNSIDISSKFRPTEADVAALGPEFQKKWEKDFKNAPNRPLMLMGLVSCFLGDPSTVPEQQYVTVGNYTAYP
YSRGHIHITGPEIDDQLDFDVGFLSDEHDIDLKKQVWAYKKSREIMRRTKMYRGEVAAGHPTWPEGSKAASA
DLTEALSDVKDIEYSAEDDKAIEQWIRNNIGTTWHSMATCRMAPREQNGVVDERLNVWGTKGLKLADLSIAP
ENVGANTNNTAIVIGEKAADIIIKDLGLAQ
>I1RIK1|Fusarium_graminearum_PH-1_Ascomycota_Sordariomycetes_Hypocreales
MGLYTKLASDISEVDVIIAGGGTAACVVAGRLAEADPSLSILLIEGGQDNRGVQNIENPVFFLDHLLPTSTT
TLFYKGNKSDNLGGRESIVPCGGTLGGGSSINFMMYTRAQRSDFDSWKTPGWSADEIYPFLKKLETYHGPGN
PEYHGFNGPVHVSNGTYRSKGSESDFINGTAEVGWPEIKDLQTLDANNGVERWLRYVSKDGRRQDTATAYLH
SKIDSDKYPNLHVLVESKVVRVILDDEKRAVGVEYTPNPAFQAQIGPTQHPKLTVKARKLVVVSCGALGTPP
VLERSGLGDPATLKKAGVDVKLDLPGVGHEYQDHQLVLYPFKTALEPHETIDRVLRNPHKRQELIDAKDPVL
GWNSIDISSKLRPTEADVAALGPEFQKKWDKDFKNAPNRPLMLMGLVSCFLGDPSTVPEQQYVTVGNYTAYP
YSRGHIHITGPEIDDQLDFDVGFLSDEHDIDLKKQVWAYKKAREIMRRTKMYRGEVAAGHPTWPEGSKAASS
DLTEALSDVKDIEYSAEDDKAIEQWIRNNVGTTWHSMATCRMAPREQNGVVDERLNVWGTKGLKLADLSIAP
ENVGANTNNTAIVIGEKAADIIIKDLGLAQ
>A0A0N0DBU6|Fusarium_langsethiae_Ascomycota_Sordariomycetes_Hypocreales
MGLYTKLASDISDVDVIIAGGGTAACVVAGRLAEADPNLSILLIEGGQDNRGVQNIENPVFFLDHLLPTATT
TLFYKSNKSDHLGGRESIVPCGGTLGGGSSINFMMYTRAQRSDFDSWKTPGWTADEIYPFLKKLETYHGPGN
PEHHGYDGPVHVSDGTFRSKGSESDFINATSEVGWPEVKDLQTLDANNGVERWLRYVSKDGRRQDAATAYLH
NKIDNEKYPNLHVLVESKVVRVILDDEKRAVGVEYTPNPAFQAQIGPTQHPKLTVKARKLVVVSCGALGTPP
VLERSGLGDPKILKKAGVDVKLDLPGVGHEYQDHQLILYPYKTSLQPHETIDRVLRNPHKRQELIDSKDPVL
GWNSIDISSKFRPTEADVAALGPEFQKKWEKDFKNAPNRPLMLMGLVSCFLGDPSTVPEEQYVTVGNYTAYP
YSRGHIHITGPELDNELDFDVGFLSDEHDIDLKKQVWAYKKSREIMRRTKMYRGEVAAGHPTWPEGSKAASA
DLNEALNDVKDIEYSAEDDKAIEQWVRMNVGTTWHSMATCRMAPREQNGVVDERLNVWGTKRLKLADLSIAP
ENVGANTNNTAIVIGERAADIIIKDLGLGQSASRL
>A0A1B8AX18|Fusarium_poae_Ascomycota_Sordariomycetes_Hypocreales
MGLYTKLVSDISEVDVIIAGGGTAACVVAGRLAEADPNLSILLIEGGQDNRGVQNIENPVFFLDHLLPTSTT
TLFYKSNKSDHLGGRESIVPSGGTLGGGSSINFMMYTRAQRSDFDSWKTPGWTADEMYPFLKKLETYHGPGK
PEHHGYSGPVHVSDSTYRSKGSESDFINAASEVGWPEIKDLQTLDANNGIQRWLRYVSKEGRRQDTATAYLH
SKIDNDKYPNLHILVESKVVRVLLDDEKRAVGVEYTPNPAFQAQIGPTQHPKLTVKARKLVVVSCGALGTPS
VLERSGLGDPSILNKVGVDVKIDLPGVGHEYQDHQLVLYPYKTALQPHETIDTVLRNPHKRQELIDSKDPIL
GWNSIDISSKFRPTEADVAALGPEFQKKWEKDFKDAPNRPLMLMGLVSCFLGDPSTVPEEQYVTVGNYTAYP
YSRGHIHITGPELDDQLDFDVGFLSDEHDIDLKKQVWAYKKSREIMRRTKMYRGEVAAGHPTWPEGSKAASA
DLKEALSDVKDIEYSAEDDKAIEQWIRNNVGTTWHSMATCRMAPREQNGVVDERLNVWGTKGLKLADLSVAP
ENVGANTNNTAIVIGEKAADIIINDLGLGQSASRL
>KIL87584|Fusarium_avenaceum_Ascomycota_Sordariomycetes_Hypocreales
MGLHTKLASDISEVDVIIAGGGTAACVIAGRLAEADPNLSILLIEGGQDNRGVQNIENPVFFLDHLLPTSTS
TLFYKANKSEHLAGRESIVPCGGTLGGGSSINFMMYTRAQRADFDSWKTPGWSADEIYPFLKKLETYHGRGD
PEHHGFDGPVNISDGTFRAKNPESDFINAASQVGWPEIHDLQTLNHNNGVERWLRYVSKDGRRQDTATAYIH
NKIENTKYPNLHILVESKVIRVLLDDQKRAVGVEYTPNPVFQTEIVTTQHPKLTVKARKLVVVSCGALGTPP
VLERSGLGDPKILEKAGVDVKLDLPGVGHEYQDHNLILYPYKTALQPNETIDRVLRHPEKRQELIDSKDPVL
GWNSVDISSKLRPSDADVASLGPEFQKAWDRDFKNTPNRPLMLMGLVNCFLGDPSSVPEGQYVTVGNYTAYP
YSRGHIHITGPAHDDPLDFDVGYLSDKYELDLKKQVWAYKRSREIMRRTKMYRGEVEAGHPTWPEGSKVASA
DITDALSDVKDLEYSAEDDKAIEQWVRQTVMTTWHSISTCRMAPREENGVVDERLNVWGTKGLKLADLSIAP
ENVGANTNNTAIVVGEKAADIIIKDLGLGSNGARGFAGRHRPNY
>A0A1L7VVA5|Fusarium_proliferatum_ET1_Ascomycota_Sordariomycetes_Hypocreales
MGLYTKLASDITEVDVIIAGGGTAACVVAGRLAEADPNLSILLIEGGQDNRGVESIENPVFFLDHLLPTSTT
TLFYKANKSDKLAGRESIVPCGGTLGGGSSINFMMYTRAQRADFDSWKSPGWSADEIFPFLKKLETYHGRGN
PEHHGFNGPVHISDGTYRSKNPESDFINGVSQVGWPEIHDLQTLDANNGVERWLRYVSKDGRRQDTATAYLH
NKIDNKKYPNLHVLVESKVVRVLLNDDKKAVGVEYTPNPAFQAQITPTQHPTLSVKARKLVVVSCGALGTPP
VLERSGIGAPEVLKKAGVDVKVDLPGVGHEYQDHNLILYPYRTNLQPHETADRILRNPDKRQEFIKSKDSML
GWNAIDISSKLRPSEADVASLGPEFQKAWDRDFKNHPNRPLMLMGMISCFLGDPSTVPEEQYVTVGNYTAYP
YSRGHVHITGAGLDDPLDFDVGFLSDENDIDLKKQIWAYKKSREIMRRTKMYRGEIAAGHPAWPAGSKAASV
EINEALGNVTDLEYSAEDDKAIEDWVRQNVATTWHSISTCRMAPRDKNGVVDERLNVYGTKGLKLADLSIPP
ENVGANTNNTAIVVGEKAADIIIKDLGLGPSAKL
>X0IQ60|Fusarium_oxysporum_f._sp._conglutinans_race_2_54008_Ascomycota_Sordariomycetes_Hypocreales
MGLYTKLASDITEVDVIIAGGGTAACVVAGRLAEADPNLSILLIEGGQDNRGVESIENPVFFLDHLLPTSTT
TLFYKANKSDKLAGRESIVPCGGTLGGGSSINFMMYTRAQRADFDSWRSPGWSADEILPFLKKLETYHGRGN
PEHHGFNGPVHISDGTYRSKNPESDFINGVSQVGWPEVHDLQTLDANNGVERWLRYVSKDGRRQDTATAYLH
NKIDNKKYPNLHVLVESKVVRVVLDDDKRAVGVEYTPNPAFQAQITPTQHPTLSVKARKLVVVSCGALGTPP
VLERSGIGAPEVLKKAGVDVKVDLPGVGNEYQDHNLILYPYRTNLQPHETADRILRNPDKRQEFIKSKDSML
GWNAIDISSKLRPTEADVASLGPEFQKAWDRDFKNHPNRPLMLMGMISCFLGDPSTVPEEQYVTVGNYTAYP
YSRGHVHITGAGLDDPLDFDVGFLSDEHDIDLKKQIWAYKKSREIMRRTKMYRGEIAAGHPAWPAGSKAASV
EINEALSNVTDLDYSAEDDKAIEEWVRQNVATTWHSISTCRMAPRDENGVVDERLNVHGTKGLKLADLSIPP
ENVGANTNNTAIVVGEKAADIIIKDLGLGPSAKL
>W7MNR7|Fusarium_verticillioides_7600_Ascomycota_Sordariomycetes_Hypocreales
MGLYTKLASDITEVDVIIAGGGTAACVVAGRLAEADPNLSILLIEGGQDNRGVESIENPVFFLDHLLPTSTT
TLFYKANKSDKLAGRESIVPCGGTLGGGSSINFMMYTRAQRADFDSWKSPGWSADEIFPFLKKLETYHGRGN
PEHHGFNGPVHISDGTYRSKNPESDFINGMSQVGWPEHHDLQTLDANNGVERWLRYVSKDGRRQDTATAYLH
NKIDNKNYPNLHVLVESKVVRVLLDDDKKAVGVEYTPNPAFQAQITPTQHPTLSVKARKLVVVSCGALGTPP
VLERSGIGAPEVLKKAGVDVKVDLPGVGHEYQDHNLILYPYRTNLQPHETADRILRNPDKRPEFIKSKDSML
GWNAIDISSKLRPTEADVTALGPEFRKAWDRDFKDHPNRPLMLMGMISCFLGDPSTVPEEQYVTVGNYTAYP
YSRGHVHITGAGLDDPLDFDVGFLSDENDIDLKKQIWAYKKSREIMRRTKMYRGEIAAGHPAWPAGSKAASV
EINEALSNVTDLEYSAEDDKAIEEWVRQNVATTWHSISTCRMAPRDENGVVDERLNVHGTKGLKLADLSIPP
ENVGANTNNTAIVVGEKAADIIIKDLGLGPSAKL
>C7ZIY2|Nectria_haematococca_mpVI_77-13-4_Ascomycota_Sordariomycetes_Hypocreales
MGLYTKLAENIDEVDVIIAGGGTAACVVAGRLAEADPSLSILLIEGGPDNKGVANIEHPVFFLDHLLPTSKT
TIFYKGNKSEKLAGRECIVPSGGTLGGGSSINFMMYTRAQREDFDSWKTPGWSADEILPFLKKLETYHGRGD
PSVHGHDGPVQVSDGTFRSTGSESDFIKAASQVGWPEIQDLQSLDHNNGYERWLRYVSKEGRRQDTATVYVH
DKLNATKYPNLHVLVEAKVVRVLLDDDKRAVGVEYTPNPAFQAEVGPTQHPKLTIKARKLVVVSCGACGTPP
VLERSGLGDPKILEKAGVPVKVDLPGVGHEYQDHQLILYPYKTNLQPHETIDRVLRHPEKRQGLIDSKDKVL
GWNSIDISSKLRPTDAEVTALGPDFQKAWDKDFKNIPNKPIMLMGLVSCFLGDPSSVPEEQYVTVGNYTAYP
YSRGHMHITGPNVDDPLDFDVGYLNDENDIDLKKQVWAYKKSREIMRRTEMFRGEIAPGHPAFPEGSPAACV
DLKQQSSLSDVEDVEYSAEDDKAIEQWVRQNVGTTWHSIATCRMAPRDEFGVVDERLNVWGTKGLKLADLSI
APANVGSNTNNTAIVIGEKAADIIIKDLGLGQ
>A0A0G4N1F7|Verticillium_longisporum_Ascomycota_Sordariomycetes_Glomerellales
MGVYTKLADDVDEVDVIIAGGGTAACVVAGRLAEADPNLSILVIEGGQDNRGVSNIENPAFFLDHLLPTSKT
AIFYKGNKSEQCAGREVIVPSGGVLGGGSSINFMMYTRAQRSDFDSWKSPGWSADEILPFLKKVTSHPVSGQ
TRKQAHTLRKLETYHGPGDKSRHGDSGPVHISSGTFRSEFSENEFIKAMGEVGWPEIKDLQTLDTNNGVERW
LRYVSPEGKRQDSARVHLHDKMDNDKYPNLHILTESKVVRVLLDDDKRAVGVEYTPNPDFQAVLETTKHPKE
QVKARKLVVVSCGACGTPPVLERSGLGDPEILKRAGVDVKVDLPGVGRDYQDHQLILYPYLSSLQEHETIDG
ILRNPDKRQELIDKKDPRVGWNAIDIASKLRPSDDDVAALGADFQDAWDKDFKNAPDRPLMLMGLVSCFLGD
PASVPEAGYVTVGTYTAYPYSRGHMHITGPDVSDALDFDPGYLSDARGIDLKKQLWAYKKQREIMRRTAMFR
GELAAGHPAFAEGSAAACAAVEGALGDVKDIEYSADDDRAIEQWIRENVSTTWHSLATAKMAPREENGVVDQ
DLNVWGTKGLKIADLSIPPTNVGANTNNTALVVGEKAADIIIRELGLSAVADKRQLHNRFSVNEATMGGLKA
VEDRPTPKEVYNWRLYTEASIIAMGSLLFGYDSAFIGTTIARAGFKDDFGITDANKSGISSNITSAFQAGAL
GGALMCFFITEYIGRKWALIIANLVFIAGAVPMVAATTDLANIYAGRALTGWGCGVITATVPSYIAELSISS
IRGILTGLFEVTYQTGSLVGFWINYGVNQNMDPNSRAAWRVPMAVQLIPAGFLLVGGFFLHESPLWLFKKGR
IAEAEKALVALRHLPMDHQYMQEEVAIINTRLSEEADVAAKYGTGFWAYIRGCLAELSRKGMWNRLLLVFCS
FSLQNMSGAAAINYYSPMLFGSIGIKDVALYTGIYGLVKAVASIIFYGALIDIWGRRNPTIISSLACSLCLW
FVGAYVKVGNPAPIIAAGNELSASNAAGGKAATAAIMIYSVFWSFGLNGIPWIVSAEIFPGALRNLTGTFAA
FTQWMIQFIITKALPYIFESLDFGVWFFFACWMLTATLWAYFFLPETKGVTLEQMDVLFGYEGDRRAQGIVQ
TPLAKEDAVSIEEGVGKPGMTDHTERA
>G2X447|Verticillium_dahliae_VdLs.17_Ascomycota_Sordariomycetes_Glomerellales
MGVYTKLADDIDEVDVIIAGGGTAACVVAGRLAEADPNLSILVIEGGQDNRGVSNIENPAFFLDHLLPTSKT
AIFYKGNKSEKCAGREVIVPSGGVLGGGSSINFMMYTRAQRSDFDSWKSPGWSADEILPFLKKLETYHGPGD
KSRHGDSGPVHISSGTFRSEFSENEFIKAMGEVGWPEIKDLQTLDTNNGVERWLRYVSPEGKRQDSARVHLH
DKMDNDKYPNLHILTESKVVRVLLDDDKRAVGVEYTPNPDFQAVLETTKHPKKQVRARKLVVVSCGACGTPP
VLERSGLGDPEILKRAGVDVKVDLPGVGRDYQDHQLILYPYLSSLQEHETIDGILRNPDKRQELIDKKDPRV
GWNAIDIASKLRPSDDDVAALGPDFQDAWDNDFKNAPDRPLMLMGLVSCFLGDPASVPEAGYVTVGTYTAYP
YSRGHMHITGPDVSDALDFDPGYLSDARGIDLKKQLWAYKKQREIMRRTAMFRGELAAGHPAFAEGSAAACA
AVEGALGDVKDIEYSADDDRAIEQWIRENVGTTWHSLATAKMAPREENGVVDQDLNVWGTKGLKIADLSIPP
ANVGANTNNTALVVGEKAADIIIRELGLSA
>C9SWQ2|Verticillium_alfalfae_VaMs.102_Ascomycota_Sordariomycetes_Glomerellales
MGVYTKLADDIDEVDVIIAGGGTAACVVAGRLAEADPKLSILVIEGGQDNRGVSNIENPAFFLDHLLPTSKT
AIFYKGNKSEQCAGREVIVPSGGVLGGGSSINFMMYTRAQRSDFDSWKSPGWSADEILPFLKKLETYHGPGD
KSRHGDSGPVHISSGTFRSEFSESEFIKATGEVGWPEIKDLQTLDANNGIERWLRYVSPEGKRQDSARVYLH
DKMDNDKYPNLHILTQSKVVRVLLDDDKRAVGVEYTPNPDFQAVLETTKHPKKQVKARQLVVVSCGACGTPP
VLERSGLGDPEILKKAGVDVKVDLPGVGRDYQDHQLILYPYLSSLKEHETIDGMLRNPDKRQELIDKKDPRV
GWKSIDISSKLRPSDDDVSALGPEFQDAWNKDFKNAPDRPLMLMGLVSCFLGDPASVPEAGYVTVGTYTAYP
YSRGHMHITGPEVSDALDFDPGYLSDAHDIDLKKQLWAYKKQREIMRRTAMFRGELAAGHPAFAEGSAAACA
AVESALSDVKDIEYSAEDDKAIEQWIRENVGTTWHSIATAKMAPREENGVVDHDLNVWGTKGLKIADLSIPP
MNVGANTNNTALVVGEKAADIIIRELGLSV
>C7ZBV1|Nectria_haematococca_mpVI_77-13-4_Ascomycota_Sordariomycetes_Hypocreales
MGVYTKLADGIDEVDIIIAGGGAAACVVAGRLAGADPSLSILVVEGGPDNRGVQNIEHPVFFLDHLLPTSKT
TIFYKGNKAEQLNGREPIIACGGTLGGGSSINFSMYTRAQRSDLDSWNTPGWSTNDLVPFLQKIETFHGEKK
HESHGTSGPVQISSGTFRSKNSESDFIQAAAQVGWPEHDDLQVLDANNGFQRWHRHVSPEGRRQDTATAYLH
EKMNNQAKYPNLHVLVQSKVVRVLLDDDKRAVSVEYTPNPAFQVDTNTTQHPKLTIKACKLVVVSCGALGTP
LVLERSGLGDPKVLEKAGVPVQVDLAGVGSNYEDHQLILYPYKTNLQPHETIDRVLRNPDKHQELIDAKDPV
LGWNSIDVSSKLRPSDADVAALGPEFQKSWDRDFKNQPDRPIMLMGLVSCFLGDPSSVPEGQYVTIGNYTAY
PYSRGHIHITGPEITDAPDFDVGFLNDENDIDLKKQLWAYKKSREIMRRTSMYRGELEAGHPQWPAGSKAAS
PEFDGKDVEYSAEDDEAIEQWIRGHVETTWHSIATCKMAPREENGVVDGRLNVWGTKGLKLADLSIVPKNVG
GNTGNTAMLVGEKAADIIIKDLGL
>C7ZFB7|Nectria_haematococca_mpVI_77-13-4_Ascomycota_Sordariomycetes_Hypocreales
MGLYTKLADEIDEVDIIIAGGGTAACVVAGRLAEADPNLSILVIEGGPDNRGIQNIGNPVFYPDHLLPTSKA
TIFYKANKAEQLAGRECIVPSGGVLGGGSSINFLMYTRAQRSDFDSWNTPGWSGEEMLPFLKKFETYHGKGN
PELHGFDGPIHVSDGTFRNTKVEDDVLQAAAAVGWPEIKDLQDLDSNNGFERWLRYISPDGKRQDTARKYLH
DKLEGNKYPNLHILVESKVVRALLDDEKRAVGVEYTPNPAFQLQLAATQHPKRIVKARKLVVVSCGACGTPS
VLERSGVGNPKILKRADVPVLVDLPGVGHEYEDHNIILYPYRTGLEPHETADWIFRDPEQRQALVDSNHHQI
GWNTVELSSKLRPTEAQVDELGPEFRAAWDKDFKDVPNRPLMLTAVISAFYGDLATVPMGQYMTIANYTAYP
YSRGHLHITGPEITDPLDFNVGFLTDKGDIDLKKQLWAYKRSREIMRRTELYRGEIPAGHPNFPTGSKAACV
DLGERLENVEDLEYSPEDDKAIEQFIRERVETTWHSIGTAKMAPREKFGVVDKGLNVWGTKGLKLADLSIPP
MNVGANTNNTAIVIGEKAADIIIKELGLGSKAAKL
>A0A0N8H7Q6|Neonectria_ditissima_Ascomycota_Sordariomycetes_Hypocreales
MGLYTKLADDIKEVDVIIAGGGTAACVVAGRLAEADPKLSILLIEGGQNNYDVPNIIHPVFFLDHLHPSAKT
TIFYKGNKAKQLADREVIVPSGGTLGGGSSINFMMYTRAQRSDFNSWKARGWSADELLPYLRKMETYHGKGS
KELHGHDGPIHVSDSTFRARGSQDDFIEAAAKVGWPEIHDLQDLDANNGIERWQNYISKEGKRQDTAHTYLH
EKLRGGAYPNLHVLVESQVVRVILDDEKRAVGVEYTPNPDFQPALNTSPHPKVTVKARKQVIVSCGALGTPP
VLERSGLGDPELLKKVGVEVVVDLPGVGRDYQDHNLCLYPYKTALKPRETIDSVLRNPGNRQALIDSKDEIL
GWNSIDISSKLRPTEEDVVSLGPEFKEAWDRDFKNAPDRPLMLMGVVSCFLGDPSAVPEGQYVTVGNYTAYP
YSRGHIHVTGPELSDPLDFDVGYFTDKHDLDIKKQIWAYKKNREIMRRTAMYRGEIAPGHPAFPEGSAAACV
ETDTPLGDDVSDIKYTAEDDKAIEEWLRGNIGTTWHSLGTAKMAPREEYGVVDEALNVWGTKGLKVIDMSIP
PENVGANTNNTAILVGEKGAAILIEELGLKVKELSSKIEELGIAK
>A0A0P7BTU3|Neonectria_ditissima_Ascomycota_Sordariomycetes_Hypocreales
MGISNNLTDATREVDVIIAGGGTAACIVAGRLAEADPALSILVIERGQDNYDVATVTNPALFLSHLAPTSKT
AIFYKGNKASQLTDREPIVPCGGTLGGGSAINFMMYTRAQRSDYDAWKTPGWSADELLPYMKKLETYHGDDP
DNVHGRDGPVHVSDGTYRAVGAENDFIDAAGQVGWPEISDLQNFKDINGFQRWKRYVSPDGKRQDTAHRYLH
PLLQGGKHPNLHVLTESSVVRVLLDEDKRATGVECVPTADFQVTLGLAKQPTYTIKAKKMVIVSSGACGTPS
VLERSGLGDPTILKRAGVPLVVDLPGIGRDYQDHNLLLYPYQTGLKPDETIDGILSGRADVPKLMQDKDKLL
GWNAIDVCAKLRPKDSEVEALGPEFKAAWDRDFKSAPDRPLMLTGLVSCFLGDPSTVSPGQYATLGNYTGYP
YSRGHLHITGPQCGDELDFDVGFLTDPHDIDLKKQVWAYKKSREIMRRTKMYRGELSLGHPAFPSDSPAACI
TTESALSTESIEDIAYSAEDDALIEQWIRENLNTTWHSLGTAKMAPRDDYGVVDGDLSVYGTKSLKIADMSI
APGNVGANTNNTALVIGEKAADIIIKELGIKA
>A0A094A450|Pseudogymnoascus_sp._VKM_F-4246_Ascomycota_Leotiomycetes
MPLYQKLVEDLQEVDVIIAGGGTAACIVASRLAAADPDLSILLIEGGKNNYNEANVVNPALFLEHLAPGSKT
AIFYKGKKSEALAGRELIIPSGGILGGGSSINFMMYTRAQRCDFDSWKSPGWSADELLPFMKKLETYHGAGD
AKYHGYDGPVHISDGGHRSFKSESDFITAASKVGYPEIKDLQNLDSNNGFERWMRTVSKDGKRQDTAHRYLH
PLLQDGNHPNLHVLVESKVVRVIFDDCKRATGVEYTPNPDFQAEIGLTSHPKLIIKARKLVVVSCGACGTPS
VLERSGVGNPEILKEASVPLVADVPGVGHNYQDHNLIFFPYRTALDTDETNDAFLSGRYPREAFLAEKPPIL
RWNAVDVSSKIRPTDCEVAALGKEFQAAWDRDFKNQPNRPLMLMALVSSYLGDQSSIPPGQYVSVANYTAYP
YSRGSIHIVGPKVTDAPVFDTGFFSDAHDIDLKKQIWAYKKQRELMRRTEMYRGELEIGHPKFPVGSKAACV
DLTSNAYIPGSEIRDIEYFAEDDIAIEQFLRENINTTWHSLGTAKMAPRDQMGVVDLDLSVYGVQGLKLVDL
SIAPENVGANTNNTAMVIGEKGADIIAKELGLIKGGFGKSILPN
>M7SQM9|Eutypa_lata_UCREL1_Ascomycota_Sordariomycetes_Xylariales
MGIFSKLADEIEEVDVIIAGGGTAACIIASRLADADPTLSILVIEQGINNYNLPLVVNPLFYMSHLVPGSKT
ALFFKGNKAERLGGREPIVPTGNILGGGSSINFTMYTRAQRDDFDDWNTKGWSADELLPFLKKFETYHGPGD
KNRHGHDGPIHVSDGTFREKVTEDDFIAAIGQLGYPEIEDINSLDDNNGVQRWVRYVSPEGKRQDTAHTYLH
PRLRDGKHPNLHVVVESQVVRVLFDNEGDEGGKRATGVEYRPNPEFQAQGIGGPTLTPVRTVRARKMVVVSC
GALGTPAVLERSGVGDPEVLGRAGVPVVADVPGVGRDYQDHNLLLPAYKAGVGPEDTTDALLSGRIQAESLI
ESRDRKLGWNTVDISSKLRPTEAEVDALGPEFRAAWDRDFKDAPNRPLMLMALVDTYLGDHAAIPAGQYFTI
GPYTAYPYSRGHVHITGPSVDDPIDFETGFFSDANDIDLKKQIWGYKKQREVARRMKTFRGELALTHPPFPP
SSKAALLEDAADGGQASGSATTIEYTAEDDKILEKHLRENINTTWHSLGTCKMAPRDEFGVVDADLSVYGVR
GLKIADISIPPTNVAANTNNTALMIGEKAADIFIRELGLTPQ
>A0A1Y2V6S6|Hypoxylon_sp._CO27-5_Ascomycota_Sordariomycetes_Xylariales
MGLYKKLASDLNEVDVIIAGGGTAGCIIAGRLAEADPGLSILVIEGGPDNYDIPEVLIPGLYFSNLQPDSKT
AIFYKTTKSKNLANIERIVPSGGTLGGGSSINFMMYTRAQRDDYDSWKTPGWTADELWPYLKKLETYHGPGK
PEHHGYSGPIQVSDGTFRSKRVEDEWLRVAEQFGYPEIVDLQNLDTNNGFQRWLRYISPDGKRQDTAHAYLH
PLLRDGKHPNLHVLVESKVVRVLFDEDKRACGVEFTPNSRFQVKMTYSTPHPKQTVRARKLVIVSCGACGTP
SVLERSGIGAKDVLDRAGVPMIEELPAVGSNYQDHNLIAYIYRTSLDPTDTGDDIIAGRVTAEELIARKDPH
LGWNFIDLSSKLRLTDAEVAALGPEFQAAWDRDFKNYPNRPLMLMVVSSGILGDPTGIPPGQYVSICPYTAY
PYSRGHIHITGPDVDDPLEFELGIFSDANDIDLKKQVWAYKKGREMVRRTAYYRGEIASKHPKFPEGSKAAC
FEEWAPPAEGHEIQDLEYSPEDDAAIEQYLRENIQTTWHSLGTARMAPRDEMGVVDKDLNVYGVRGLKVADV
SIPPYNVAANTNNTALVIGEKAADIIAKELGLTLK
>A0A1Y2X7A0|Daldinia_sp._EC12_Ascomycota_Sordariomycetes_Xylariales
MGLYRKLPADIKEVDIIIAGGGTAGCIVAGRLTEADPELSILVIEGGQENYDNPKVTTPALYPLNFQPDSET
AIFYKSAKSKHIANREYVVPSGGTLGGGSSMNFLMYTRAQRDDFDSWNTPGWTTDELWPYLKKIETYHGPGN
PEHHGFSGPIQVSDGPFRGRTIEDDWLQAAEQIGYPEIKDLQSLDTNNGFQRWLKYATPEGKRSDVARGYIH
PRLRDGKHPNLHVLVEHNVVRVLLDKSKRACGVEFTPNTRFQPQANGSASRAKQTVRARKLVIVSCGACGTP
PVLERSGIGDKDVLDRAGVPVIQELPGVGSGYQDHLKVPYVFKTSLKEDETADALLSGRLSLKDAIAQEHPH
LGWNFVDLASKIRPTDAEVAALGPEFQAAWDKDFKNRPNKPLMVMVIVSGLYGDNASVLPTGQFLSILPFTA
YSYSRGHMHITGPEVSDALDFDTGFFNDKNDIDLKKLIWGYKKGREIMRRTKMYRGEHQPCHPVFPKGSKAE
LDEEWNQSVDGSPLVDLEYSAEDDEAIEQYIREHVETSWHSLGTAKMAPQDKMGVVDKNLNVYGVQGLKVTD
ISIAPENVGANTANTAMVIGERAADIIAKELGIIIK
>A0A1V1SXN1|fungal_sp._No.14919
MGLYKNLDENIGEVDVIIAGGGTAGCIVAGRLAEADPNLSILVIEGGPDNYQNPAVVTPAMFLTHLAPGSKT
ALFYQARKSDHLAGREVIVPCGGTLGGGSSINFMMYTRAQRDDFDSWKTPGWSTDELYPFLKKLETFHGPKD
EEHHGFNGPVHVSSGTLRVKKVEEDFIHAGGEIGYPETPDLQTLDHNNAFARYMRYVSPEGKRSDAAHMYLH
PRLRDGKHPNLHVLVESQVVRVLFDEDKRACGVEYRPNPLFQPPDAATPPPKRTVRARKLIVVSSGACGTPS
VLERSGLGDPDILEKAGVPLVENLPGVGHDYQDHHLILYPFKTTLEPHETLDELFFGQLSWEEAMKRRDPRL
GWNGIDAAGKTRPTEEEVASLGPEFKAAWDRDFKDKPNKPLMLMALLNAYFGPPGGAEPGQYATFGNYTAYP
YSRGHIHITGPEVGDPLDFNAGYFSDKGDVDLKKQVWAYKRGRELMRRTSIYRGELTAFHPPFSAQSKAVYT
PVDAEQDRTNLQDLEYSAEDDKVIEQFLRENINTTWHSLGTAKMAPREQLGVVDKDLNVYGVKGLKLADLSI
APENVGANTNNTALVVGEKAADIILRELGLGLPN
>A0A136JAH3|Microdochium_bolleyi_Ascomycota_Sordariomycetes_Xylariales
MPIYKKFPDNIDEVDVIIAGGGTAGCIVASRLSDADPNLSILVIEGGQNNHNLPEIVNPILYLSNIAPTSKN
ALFWKARKSNYLADREVIVPTGGVLGGGSSINFMMYTRAQRSDFDSWKTEGWSADELLPYMKKLETYHGRGQ
QDTHGYNGPIHVSSSTYRATISEDQIVQAATELGWPAPHDLQDLDTCNGTQRWLRYISPDGKRQDVAHRYLH
PRLLDGKHPNLHVVTESQVVRVLFDDNKKAVGVEYRANPAFELPVQGTIDPVRTVKARKMVIVSCGACGTPG
VLERSGVGNPEILKAAKVPVVADVPGVGHDYQDHHLIFYPYKTDLAEDETLDGIINSRMDAVKLVQDKHRMA
GWNGIDFSSKLRPNSDEEIDALGPEFRAAWDKDFKNNANRPLMLMAMVNGFLGEGAPNTQYVSMANYTAYPY
SRGSIHITGPSLDDPYDFDAGYFSDANSIDLKKQLWAYKKQRQVIRRTAMFRGELAAGHPRFPEGSKARCVE
DVDPADGGGPLPRAELFDVTYTAEDDEAILQWVREQINTTWHSLGTCKMAPREDKGVVDGSLSVYGVTGLKI
ADLSIPPENVGANTNNTALVIGEKAADIFIRELGLAKA
>A0A1C1XQB6|Diaporthe_helianthi_Ascomycota_Sordariomycetes_Diaporthales
MGLTNKIDQCIKEVDVIIAGGGTAACVVAGRLAEADPDLTILVIEGGQNNFNVPSVVNPLLCYQHLLPTSKT
ALFYKAKASEHLAGRESIVPSGARTGILGGGSSINFMMYTRAQRDDFDSWNTPGWTANDVLPFMQKLETYHG
PGDAGTHGYSGPVHISNGGYSAKNPEDDYIKVLETYGGLPESKDMQSLDANNCCERSLRYVSPEGKRQDAAH
TFLHPKLQDGKHPNLHVLVETKVVRVIFDDTKSACGVEVAPNPDFHLHIQTGVTCTSPKQVVFKARRLVVVS
CGANGTPSVLERSGIGGAHVLARAGVPVVVDLPGVGNNWQDHHLILIPFRTWLQPRETSDFLISGREKEEDL
IRNKDKILGWNFVEVGVKMQPSEADRRTLDKDLLAAWEEDFKDKPNKPLMLMGMINGFVGDQSTLEPGQYVL
MGNYTGYPYSRGSMHITGPSLDDALDFDVGFFSDPGEIDLKKQVWAYKRQREFMRRTKLFRGEVAVGHPKFS
PESKAALVEDTSAIGWNALDVQDLEYTAEDDKAIEQYLRENIQTTWHSLGSCKMAPRREMGVVDGNLNVYGV
QNLKLADLSIPPENVGANTNNVSVLTTSDRDLMSQSLPRYPKLQTALLIGEKAADIIVRDLGLVQE
>A0A194VFK1|Valsa_mali_var._pyri_Ascomycota_Sordariomycetes_Diaporthales
MGLTNKLNEIVKEVDVIIAGGGTAACVVAGRLAEADPGLSILVIEGGQDNYNVPNVVNPLLFYQHLLPNSKT
ALRYKAKSSEHLAGRESIVPSGGTLGGGSSINFMMYTRAQRDDFNSWNTPGWTADDILPFMKKLETYHGPGN
RDRHGYSGPIHISNGGYSAKSPEDDYIEVLESYGLPESKDMQSLDANNCCERSLRYVSPEGKRQDSAHTFLH
PKLQDGEHPNLHVLTETKIVRVLFDENKTACGVEVTPNPDFQLEIGVTKHPKQVIRARKMVVVSCGANGSPS
VLERSGIGNKDVLEKAGVTVVADLPGVGSNWQDHHLILLPFKTSLGPRETSDFLISGRVPVEDLLSSKDKIL
GWNYVEVGVKMQPSESDRATFDKDLLSAWEKDFKDKPNKPLMLMAIINGFVGDQSALEPGQYVLMANYTGYP
YSRGSIHITGPNIEDPLDFDVGFFSDTGDVDLKKQVWAYKKQREFMRRTKMYRGEVALGHPRFPAGSKAALA
EDVPDTGLDATDIQDLEYSAEDNKAIEQFLRENIQTTWHSLGSCKMAPRDDMGVVDANLSVHGVQGLKVIDL
SIPPQNVGANTNNTALVIGEKGADIIINELSLPKE
>A0A194WBV8|Valsa_mali_Ascomycota_Sordariomycetes_Diaporthales
MGLTNKLNEIVKEVDVIIAGGGTAACVIAGRLAEADPGLSILVVEGGQDNYNVPNVVNPLLFYQHLLPNSKT
ALRYKARPSEHLAGRESIVPSGGTLGGGSSINFMMYTRAQRDDFDSWNTPGWAADDILPFMKKLETYHGPGN
QDRHGYSGPIHISNGGYSANNPEDDYIKVLESYGIPESKDMQSLDANNCCERSLRYVSPEGKRQDSAHTFLH
PKLQDGEHPNLHVLTETKIIRVLFDDNKTACGVEVTPNPGFQLEIGVTKQSKQVIRARKMVVVSCGANGSPS
VLERSGIGSKDVLEKAGVTVVADLPGVGSNWQDHHLILLPFKTSLGPRETSDFLISGRVPVEDLLSSKDKIL
GWNYVEVGVKMQPSESDRATFDIDLLSAWEKDFEDKPNKPLMLMGMINGFVGDQSALEPGQYVLMANYTGYP
YSRGYIHITGPNIEDPLDFDVGFFSDPGDVDLKKQVWAYKKQREFMRRTKMYRGEVAIGHPRFPAGSKAALA
EDVPGTGLDATDIQDLEYSAEDNKAIEQFLRENIQTTWHSLGSCKMAPRDDMGVVDANLSVYGVQGLKVIDL
SIPPQNVGANTNNTALIIGEKGAEIIINELSLPNE
>A0A084G9C1|Scedosporium_apiospermum_Ascomycota_Sordariomycetes_Microascales
MGATKTELPSDLKEVDVIVAGGGTTACVVASRLSDADPNLSILVIEAGPDSYQDPSVIHPLLMLTHLMPTSK
NTLFYKGSKESQLADREVVVPSGGTLGGGSSINLLTYSRPQRDDFDSWDTPGWTANDMIPYLKRFETYHGPG
SPATHGDLGPIHVSESTFNVEWSESDFIQAAGKLGWPGVNDLMDLDTNNAVYRNLRFANKDGLRQDAAHRYL
HPRLRDGEHPNLHVLVENQVIRVLFDENKRANGVEFQRNPSLSQNGDSSTTPQVVKARKLVIVSSGALGTPL
ILERSGVGDPEILAPVGVQPIADVPGVGRNYLDHHLLTYPYKSSLLPSETADAVYGGRRDIPELIRTNDAIL
GWNIADVTGKIRPSDEDVAVLGPAFQAAWNKDYKEKPNKPLTIITSLSGFPGDPTGVEPGQYMVSDPPDFKT
GFFSDPEDVDIKMSVWAYKKQRELFRRMEIYRGEYAPSHPPFPAGSEAASIDTSEPLKDVKDIVYTSEDDAI
LEQWLRKNVGSTWHSMGTCKMAAKENLGVVDHDLSVYGVKGLKIADLSVVPKNVGANTAATAFALGEKAADI
FLEELGLKSAW
>A0A093XLA9|Pseudogymnoascus_sp._VKM_F-3808_Ascomycota_Leotiomycetes
MGILSHIPGDLSEVDVIIAGGGTAGCVVASRLSDADPSLSILVIEGGQNNYNDPSIIHPLLFLSHLLPTSKA
TLFYQGTKEPQLGNREVVVASGGILGGGSSINVLTYSRAQREDYDAWQMPGWSSNDLLPFMKKLETYHGQGT
SETHGTDGPVQITSGTFRAATSENDFIQAADKVGWPEKSDIQNLDTNNATQRNVRFVGPDGLRQDAAHTYLH
PRLQDGKHDNLHVLLEHQVIRVLFEGKKAIGVEYQSNPTFHEDPIIKTIKAKKLVIVSAGALGTPLILERSG
LGDPTILQNAGVEVVAEVPGVGYNYMDHQLLSYPYRSSLSPDETVDAVYGGRVDIGQLLATNASILSWNAAD
VVAKVRPTDAEAAALGPEFLAVWKKDFENVPNKPAVIITSLNGFPGDPTGLPVAQFIAATTFTVYPYSRGHI
HITSKDPNTLLDFQTGFFSDAQDIDIKKAAWGYKKQREILRRMQIYRGEYTPGHPPFADQSAAACKELDGPL
EDAVDIVYTPEDEIVLEQWLRQNVGTTWHSMGTCKMAPLDQGGVVDAALSVYGVEGLKIADLSIPPSNVAAN
TGNTAFVVGEKAADIFIKELGLDK
>A0A094F7Y3|Pseudogymnoascus_sp._VKM_F-4516_FW-969_Ascomycota_Leotiomycetes
MGILSQIPGDLSEVDVIIAGGGTAGCVVASRLSDADPGLSILVIEGGQNNYNDPSIIHPLLFLSHLMPTSKA
TLFYQSTKEPQLGNREVVVASGGILGGGSSINVLTYSRAQREDYDAWQMPGWSSNDLLPFMKKLETYHGQGT
SETHGTDGPVQITSGAFRAATSENDFIQAAAKVGWPEKADIQNLDTNNATQRNVRFVGPDGLRQDAAHTYLH
PRLQDGKHDNLHVLLEHQVIRVLFEDKKAIGVEYQSNPTFHEDPTVKTIKAKKLVIVSAGALGTPLILERSG
LGDPTILQNAGVEVVAEVPGVGYNYMDHQLLSYPYRSNLSPDETVDAVYGGRVDIGQLLATNASILSWNAAD
VVAKVRPTDAEAAALGPEFLAVWKKDFENVPNKPAVIITSLNGFPGDPTGLPVAQFIAATTFTVYPYSRGHI
HITSKDPNTLLDFQTGFFSDAQDIDIKKAAWGYKKQREILRRMQIYRGEYAPGHPPFADQSAAACKELDGPL
EDVVDIMYTPEDEIVLEQWLRQNVGTTWHSMGTCKMAPLDQGGVVDAALSVYGVEGLKIADLSIPPSNVAAN
TGNTAFVVGEKAADIFIKELGLDN
>PGH00930|Polytolypa_hystricis_UAMH7299_Ascomycota_Eurotiomycetes_Onygenales
MGGIFNQLPSGLDEVDVIIAGGGTAGCVVAARLSDADPKLSILVIEGGQNNYNDPSIIYPVLFLSHLMPTSK
TTLFYQGSKESALADRELVVPSGGVLGGGSSINLMTYSRAQRSDYDSWQAPGWSAKELGPYLRKLETYHGPG
AADTHGDAGPVHISAGTYVVDRSQGDFIQSAARLGWPEVKDLQNFETNNATQRNLRFIGLDGKRQDAAHRYL
HPRLQDGNHSNLYVLVENQVVRVLFENKKAVGVEYQPNPNFHNDIAVRSIKAKKMVIVCCGALGSPLVLERS
GIGDPSILERAGVGVVADVPGVGWNYIDHHLLAYPYRSSLRLDETVDAIYGQRIDVGSLIQSNASILGWNAA
DVTSKLRPSETDIAALGPAFQEAWNRDYKDNPNKPLAIMTSLNGFPGDPTGLPVAQFMSVSTFTVYPYSRGH
IHITGPGVSDAIDFKTGFFSDENGIDVKKSMWAYKKQREIFRRMDIYRGEYPPGHPPFHTSSNAACIETDIP
LRDVQDIVYSSEDDAILEQWLRQNVGSTWHSMGTCKMAPREELGVVDLSLSVYGVKDLKVVDLSIPPQNIAA
NTANTAFVVGEKAADIIIEELGLGRK
>A0A1Y2XE20|Daldinia_sp._EC12_Ascomycota_Sordariomycetes_Xylariales
MGIFNQLSPDLQEVDVIVVGGGTAGCIVASRLSDADQNLSVLVVEGGQNNYNLPEVVHPILFMSHLAPTSKA
TLFYQAGQEEKVGNRQLVVPAGGILGGGSSINMNMYSRAQRSDFDAWNMPGWSADEMIPYLKKLETYHGPGS
KDTHGSNGPVQISGGTYRALKSENNFIKAAKKVGLSEVEDLQNLDPNNGVGAQRAVRFISPDGRRQDTAHAY
LHPRLRDGKHPNLHVLVESQVIRVITDEKKNAVGVEYRPNPKFQSDTTVRSVRARRMVILSSGAMGTPSVLE
RSGIGSPEILKRAGIPVVSDLPGVGNNYQDHHVLPYPYRTNLAPDETADAIVYGGLSVEELVKNKDPRVGWN
AQDITSQIRPTEADVAQLGPEFQEAWERDFKAKPDKPLAIMALVSGFAANPTGVPLGQYVSVTAFTVYPYSR
GHVHITSPRVDDPVDFRTGFFADPHDLDVKKHIWLYKKQREILRRTEMYRGEVASAHPPFARDSKAACIELS
DGPLADMQDIEYTPADDAIIEKWLRENVATTWHSLGTCKMAPLEQGGVVDASLSVYGVKGLKVADLSIPPGN
VAANTANTACVIGERAADIFIAELGNGGKSM
>S3D9B1|Glarea_lozoyensis_ATCC_20868_Ascomycota_Leotiomycetes_Helotiales
MAVYTELPQSLTEVDVIIVGGGTAACIIASRLSDADAELTVLVIESGPDNLNDPAVVHPLLFLSHLLPTSKR
TIFYQGTAEAQLGGRKLVVPSGGSLGGGSSINLMMYSRAQRSDWNDWGPGWSAEEMIPYLKKLETYHGPNSG
STHGLEGPTLISGGTYRAHRSENDFIQAANKVGYPEIEDLQDLDSNNGVQRALRFIGPDGKRQDTAHRYLHP
RLQDGKHPNLMVLVESQVLRILFQGTKASGIEYQPNPAFQSSGTKKRIAAKKMVIVSAGALGTPLVLEKSGV
GDPEVLKRASVPVVAEVPGVGKEYQDHHLLAYPYHTSLDADETVDALTGGRLDIPELIATNASILGWNAQDV
GAKIRPTDAEVDALGPDFKATWDRDFKNNINKPLVSMALISGFPGDPTGLPVGQYISLSTFSVYPYSRGHIH
INSTNPSDAVDFQTGFFLSPIDVTKHVWAYKTQREIMRRMATYRGELAVGHPPFPPESDAVCNKTDGPLTNV
QNIKYTVEDDAIIRTWLIDNVSTTWHSLGTCKMAPLAQSGVVDSNLNVYGVQGLKIADMSIPPGNIAANTAN
TAFAIGERAADIFIDELRLGKSP
>A0A179GK96|Purpureocillium_lilacinum_Ascomycota_Sordariomycetes_Hypocreales
MSLFNTIPNDLDEVDIIIAGGGTAGCVLAARLSDASPNTSILVVEGGRDNRGDPSIVHPALFLSGIAPTSKT
TLFYKGAAEPSLAGREMVVPSGGVLGGGSSINLLTYSRAQKSDLDAWGAPGWTADELVPYMKKFETYHGPGK
AATHGDSGPVHVTGGTFTASHSKADFIQAADKLGWPLSRDLQAVDGSACSPGAVQANLRYIGEDGTRQDAAH
RYLHPRLDDGAHPQLRVLTEHQVVRVLFDGEKRAVGIECQRDSRFLDGDAVDGPAASASPRIIMARRLVVVS
CGALGSPLVLERSGVGDPAVLKRAGVPLVADVPGVGLNYMDHHVLACPYRSSLEPDETLDALYAGRIDMGAL
VARRDPLLGWNAADVTSKLRPSEDDVDAMGEEFRDVWDRDFKERPDRPLAIITSLNCFPGDPSTLPVAQFMS
ASSFTTYPYSRGHIHITGPRATDAPDFCTGFFTDPHGVDVRSSMWAYKKQREILRRMAVYRGEWAQGHPPFV
SDSPAACVEREGPIAGEVTDIAYTREDDAVLEKWVRENVQTTWHSMGTCKMAPREDGGVVDPTLSVYGVQRL
KVVDLSIPPSNIAANTGSAAFMVGEKAADLIIAELGL
>A0A179H6S2|Purpureocillium_lilacinum_Ascomycota_Sordariomycetes_Hypocreales
MTLFNTIPNDLDEVDVIIAGGGTAGCVLAARLSDASPNTSILVVEGGRDNRGDPSIVHPALFLSGIAPTSKT
TLFYKGAAEPSLAGREMVVPSGGVLGGGSSINLLTYSRAQKSDLDAWGTTGWTADELVPYMKRFETYHGPGK
AATHGDSGPLHVTGGTFTASHSKADFIQAADKLGWPLSRDLQAVDGSACSPGAVQANLRYIGEDGTRQDAAH
RYLHPRLDDGAHPQLRVLTEHQVVRVLFDGEKRAVGIECQRDSRFLDGDAVDGPAASASPRIIMARRLVVVS
CGALGSPLVLERSGVGDPAVLKRAGVPLVADVPGVGLNYMDHHVLACPYRSSLEPDETLDALYAGRIDMGAL
VARRDPLLGWNAADVTSKLRPSEDDVDAMGEEFRDVWDRDFKERPDRPLAIITSLNCFPGDPSTLPVAQFMS
ASSFTTYPYSRGHIHITGPRATDPPDFRTGFFTDPHGVDVKSSMWAYKKQREILRRMAVYRGEWAPGHPPFA
SDSPAACVEREGPIAGEVKNIAYTAEDDAVLEKWLRENVQTTWHSMGTCKMAPREERGVVDPTLSVYGVQRL
KVVDLSIPPSNIAANTGSAAFMVGEKAADLIIAELGL
>A0A0U1LMB2|Talaromyces_islandicus_Ascomycota_Eurotiomycetes_Eurotiales
MGLYTNLPDAVAEVDVIIAGGGTAGCVVAARLAEADPSLSILVVEGGSNNDISSIDVPVLFLSHLAPTGKTN
IFYAAKKEKQLGYREIFVPSGGVLGGGSSTNLMMYSRAQRSDFDAWKTPGWSAEDMLPYLRKLETYHGPGAK
DRHGYDGPIQVSRGTYRAARSEDDFISAAGKLGYPEIEDLQSLDANNGVQRAMRYISPDGKRQDAASRYLHP
KLQDGNHPNLHVLLHAQVVRVVFDKENQRAVGVEYRPNPNSEWGVPNLHPIRTAMAKKLVIVSSGACGTPSV
LERSGIGSPEVLSRANIPVVADVPGVGDEYEDHQLLVYPYKSSLNPEETLDEIASGRRDPEEIIRNNDDILG
WNCQDITCRLRPSDAEVTALGPEFQRSWDADFRDNPNKPLTLMSLVSGFPGDPTGVPAGQYFAMTIFSVYPY
SRGHLHVTGPNIGDPLDFETGFFTDANDIDLKKAMWAYKKQREIARRMQTYRGEFAPGHPPFPASSKAACIS
TQGPLVDVQDIEYTTEDDAILEKWLRENVSTTWHSVGTCKMAPREEKGVVDSRLRVYGVDALRIADLSILPH
NVAANTNNTALAVGERAADIFIEDLGISK
>B8MSB1|Talaromyces_stipitatus_ATCC_10500_Ascomycota_Eurotiomycetes_Eurotiales
MAIYTALPDDLNEVDVIIAGGGTTGCVVAARLAEADPALSILVIEGGANNDIPLVSVPALFLANLMPTSTTN
ILYKTNKEKQLGDRELIVPSGGVLGGGSSTNLMMYSRAQRSDFDSWQMPGWSAEEMLPYLRKLETYHGPGAK
DTHGSNGPIHVSGGTYRALKSENDFISAAKKVGWTEIEDLQDLDSNNGVQRAMRYISPDGKRQDAATKYLLP
RLQNGKHPNLHVLIESKVVRVLFDNGNKKAVGVEYLPKTDSPENDESNKSGPPVQRVKARKLVIVSCGACGT
PSVLERSGIGSPEILQRAGIPLVAEVPGVGYEYEDHQLLTYPYKSSLDVEETIDAVVSGRRSVEELVRNNDK
ILGWNTMDIACKLRPSETDIARLGPEFEKTWNRDFKKNPNKPLVLMSLINGFPGDPSTVPAGQYLGISVFTV
YPYSRGHLHITGPSPSDPLDFSTGFFSDPGDIDLKKHMWAYKKQREIARRMHTYRGEVVSGHPPFPSSSKAA
CFERVNDYDHATIQGDIEYTADDDDILAQWLRENVGTTWHSVGTCKIAPLANNGVVDGKLRVYGVEALRIAD
LSILPRNVAANTNNTALAVGERAADIFIEELGLNRR
>PCG88436|Penicillium_occitanis_Ascomycota_Eurotiomycetes_Eurotiales
MAIYTALPEELSEVDVIIAGGGTTGCVVAARLAEADPGLSILVIEAGANNDIPLVSVPALFLVNLMPTSTTN
MFYQTNKEKQLGDRTLIVPSGSVLGGGSSTNLMMYSRAQRSDFDSWGVPGWSAEEMVPYLRKLETYHGPGTK
DTHGSSGPIHVSSGTYRALKSENDFIQAAEKVGWNEIEDLSSLDANNGVQRAMRYISPDGKRQDAASRYLHP
RLRDGKHPNLHVLLKTKIVRVLFDCDNKKAGGVEYIPKSGAPGDDELAANKSPPVQKAKARKLVIVSCGALG
TPPILERSGIGSPEILQRAGISIVAEIPGVGHEYEDHQLLVYPYKSSLSPEETIDAIAGGRRNVEELLKNND
KILGWNTQDIICKLRPSETDIAGIGPEFQNIWKRDYANNPNKPLVLMSLINGFPGDPSNIPVGQYVGISVFT
VYPYSRGHLHITGPSPNDSLDFSTGFFSDPDDIDIKKHMWSYKKQREIARRMHTYRGEVVSGHPPFPPTSNA
ACIDNVTQHDPDGIQDIEYTVEDDAILAAWLRANVGTTWHSMGTCKMAPLANNGVVDDKLRVYGVEALRIAD
LSILPHNVAANTNNTALVVGEKAADIFIEELGLK
>KUL87685|Talaromyces_verruculosus_Ascomycota_Eurotiomycetes_Eurotiales
MGSYTVLPDSLSEVDVIIAGGGTTGCVVAARLATADPGLCILIVEGGSNNDMPTIAVPALFPANLMPSSTAN
IFYKTVKEKQLGDRELVVASGGVLGGGSSTNLMMYSRAQRSDFDSWNTTGWSADDMLPYLRKLETYHGPGAK
DVHGHEGPIHVSSGTFRCTTLENDFIVAAEMLGWPEIEDLQSLDANNGVQRAMRYLSLDGKRQDAASKYLHP
RLQDGDHPNLHVLLETKIVRVLFDDDKRAIGVECCKSGSSMSTTTQIKARKLVILSCGACGTPSVLERSGVG
SVEILQRASIPLVAEVSGVGEEYLDHQLLLYPYKSNLKPEETLDAILSSRRNVQDLIKNHDPILGWNSMDIT
CKLRPSEADIEGLGLAYKKTWDLDFKNIPDKPAVLMSVVNGFPGDPSSIPAGQYISITVFTAHPYSRGHLHI
TGPNLSDPLDFETGFFADADNIDIKQHMWAYKKQREIARRMQTYRGEVISCHPPFPASSQAVCIETDAPLVD
VKNIEYSLEDDLILEKWLRQKVETTWHSAGTCKMAPLQHGGVVDAKLRVHGVDGLRIADLSILPHNVAANTN
NTALAVGEKAADIFIQELGLGRN
>PCG97883|Penicillium_occitanis_Ascomycota_Eurotiomycetes_Eurotiales
MGIYTVLPDGLSEVDVIIAGGGTTGCVVAARLATADPGLCILVVEGGSNNDMPTIAVPALCPANLVPSSTAN
IFYKTNKEKQLGDRELLVASGGVLGGGSSTNLMMYSRAQRSDFDSWNTPGWSADDMLPYLRKLETYHGPGAK
DVHGHEGPIHVSSGTFRCSTSENDFIVAAEMLGWPEIEDLQNLDANNGVQRAMRYLSPDGKRQDAASKYLHP
RLQGGDHPNLHVLLETKIVRVLFDDDKRAIGVECCKSGSSMSTTTQIKARKLVIISCGACGTPSVLERSGVG
SVEILQRAGIQLVAEVPGVGEEYLDHQLLLYPYKSNLKPEETLDAIFSGRRNVQDLIKNHDPILGWNSMDIT
CKLRPSEANIEGLGLAYKKMWDLDFKNIPDKPAVLMSVVNGFPGDPSSIPAGQYISITVFTAHPYSRGHLHI
TGPELSDPLDFETGFFADADNIDIKQHMWAYKKQREIARRMHTYRGEVTSCHPPFSASSQAVCIETDAPLVD
VKNIEYSLEDDLILEKWLRQTVETTWHSAGTCKMAPLQNRGVVDANLRVHGVEGLRIADLSILPHNVAANTN
NTALAVGEKAADIFIQELGLGRN
>A0A0G2FLB2|Diaporthe_ampelina_Ascomycota_Sordariomycetes_Diaporthales
MGLYNKLPEDIGEVDVIIAGGGTTACVVAARLADADPKLSVLLIEGGPNNQTPTIEYPGFFTASLAPDSKTS
LFYMTKKSPAVGDRELILPSGGVLGGGSSINFMMYSRAQRSDFDSWQTPGWSADDMLPYLQKLETYHGEDRG
THGHNGPIHISRGTYSSPRIEDEFIASATKQGWPEVPDLSDLDSVNAVWRAQRFISPEGQRQDAASCYIHPR
LEDGKHPNLHVLVESQVLRVVFEDKKAVGVEYRPNPRFHPDVASQKRLVKARKLVISSIGACATPSLLERSG
VGSSKVLTAAGVSVVAELPGVGDGYEDHHLLAYPYLNTLDPKDTLDALVFGRMGSPEDLIKSNNQMLGWNAQ
EIQAKVRPTDAEVAALGPEFKEAWDKEFKASPDKPLVLMSIIAGFPGDPRLATGDPSLAVTAFTVYPFSRGH
IHITGPNLEDPLDFEHGFFTDAGDIDLKKHIWSYKKQREVIRRMPSYRGEMAQCHPPFAPESKAAIVELSGP
LPADVSDIEYSADDDVVLEKWLRSNVGTTWHALGTCKMLPRDKNGVVDANLSVYGVEGLKIADLSIVPRNVA
ANTNNTALAVGEKAADIFIKELGLVSA
>A0A194V5J1|Valsa_mali_var._pyri_Ascomycota_Sordariomycetes_Diaporthales
MGLYTKLPDAIDKVVIVIAGGGTAGCVVTSRLADADPELSILVIEGGPNNETPNIEYPACFLAHLMPDSKTN
LFYMTQKSPAVADRMLLLATGGVLGGGSSTNMMMYSRAQRSDWDSWETPGWSADEMLPYLRKTYHGRDNKGV
HGHDGPIHVSRGTWNSPRIENEFISAAEKVGWSEVHDLSDLESSNAVWRAQRFISPDGKRQDAASCYVHPRL
RSGKHPNLHVLVESQVTRVLIENKRAVGVEIVPTPRFHPDSADQPLRSVKARKLVIASCGACGTPALLERSG
VGDPKVLDRAGVPVVADLPGVGNSYEDHHLLARPYLNNLTPADTLDGLVFGRMGSYEDLLKTNNKMLGWNGQ
EVQGKVRPTEAEVAALGPDFQKAWDREFRDHPDKPLVVFSVMGGQALSERFPGDPRLATGDPCLSVTAFTVY
PFSRKHIHITGPKLDDPVDFVTGFFADEGQLDIKKHIWMYKKQREVIRRMPSYRGEMAQCHPPFAAESGAAC
VKLPDCPLAADAPDIEYSAEDDAVLEKWLRENVSTTWHSLGTCKMLPRDQMGVVDASLGVYGVQNLKIADLS
IAPRNVAANTNNTALAVGERAADIFIKELGLGST
>A0A194VQA7|Valsa_mali_Ascomycota_Sordariomycetes_Diaporthales
MGLYTKLPDTIDEVDVVIAGGGTAGCVVAARLADADPELSILVIEGGPNNEMPTIEYPACFMAHLTPDSKTN
LFYMTKKSPAVADRMLLLATGGVLGGGSSTNMMMYSRAQRSDWDSWETPGWSADEMLPYLRKLETYHGTDDK
GVHGHDGPIHVSRGTWSSPRIENEFISAAEKVGWSEVQDLSDLESSNAVWRAQRFISPDGKRQDAASCYLHP
RLRDGKHPNLHVLVESKVQRVLIDNKRAVGVEIGPTPLFHPDSADQPLRSVKARKLVIASCGACGTPALLER
SGVGDPKVLDRAGVPVVADLPGVGNGYEDHHLLSYPYLNTLTPTDTLDGLVLGRMGSYEDLMKANNKMLGWN
GQEVQGKVRPTEAEVAELGPDFQKAWDRDFRDHPDKPLVVFSVVGGFPGDLRLATGDPCLAVTAFTVYPFSR
GHIHITGPKLDDPVDFDTGFFADEGQLDIKKHIWMYKKQREVIRRMPSYRGEMAQCHPPFAAESGAACVKLT
DGPLAADAPDIKYSAEDDAVLEKWLRENVSTTWHSLGTCKMLPRDQMGVVDASLGVYGVQNLKIADLSIAPR
NVAANTNNTALAVGERAADIFIKELGLGST
>A0A1Y2VUS4|Hypoxylon_sp._CI-4A_Ascomycota_Sordariomycetes_Xylariales
MGLYTKLPEAIDEVDVIIAGGGTAACVVASRLADADNKLSILLIEGGPNNEMPTIEYPALFLSHLAPDSKTN
LFYMTKKSPEVADRTLVLPTGGVLGGGSSTNMMMYSRAQRSDWDSWKAPGWSADDMLPYLKKLETYHGKDGK
GVHGHDGPIHVSSGAYNSSRIGSEAVAVSNKLGWPEVEDLSDLESVNAVWRAKRYISPEGKRQDAASCYLHP
RLKDGKHPNLHVLVESQVTLEFRPTPALHSGAVDQPLRSVKAKRLVIASCGACGTPSLLERSGIGAAEVLDR
AGVPVAVDLPGVGDGYEDHHLLGYTYRNTLSPSDTLDGLILGRMGSYEGLIKNKEKMLGWNGQEIQGKIRPS
EAEIAALGPDFQNAWDEEYKDYPDKPLGIINVNGGFPGDVRLTNGDPCLAVTAFTPYPFSRGHIHITGPSLD
DPVDFETGFFADAGQLDVKKHVWLYKKQRELIRRMASYRGETAQFHPPFAAESDAALVTLDDGPLPADVADI
VYTAEDDAVLEKWIRENVSTTWHSLGTCKMLPRDQKGVVDASLGVYGVSGLKIADLSIAPRNVAANTNNTAL
AVGEKAADIFISELGL
>A0A1V1TG37|fungal_sp._No.14919
MPLYTELPTGIDEVDIIIAGGGTAGCIVASRLSDADPNLSILVIERGSNNYNLPNVVKPAFMFTHVIPGSKT
TTFHKGRKEGQLNDREVVVPSGSILGGGSSVNFLMYTRGQRSDFDSWQTAGWSADDILPYLKKLETYHGPGP
RDRHGYEGPVHVSGGTYRVPRSEDDFIAAAKNAGWPELQDAQDLDSNNGVQRAMRYVSPDGQRQDVAHAYLH
PRLLDGNHPNLHVVVGSRVIRILLENKKATGVEYVTDPDLQPNQTRIRDSVRRIRARKLVIASCGTFGTPPL
LERSGIGNREILNRAGVSDVIAHIPGVGEAYSDHHLLVYSYRSSLAPEETMDALAGGRLDPGELLKNNDKIL
GWNAMDITCKLRPSEADVAALGPKFQEAWDRDFKTNPNKPLLLMSLINTFPSLPIGLPVGQYLAVSAFSVYP
YSRGRLHITGTSLSDPVDFVTGFFSDPHGVDIKKCVWAYKKQREIVRRMENYRGEVSGTHPPFPAASQAACA
EIGEPIGPDVADIEYTPEDDIIIEHWLRENVGTAWHSLGTCKMAPLDQMGVVDANLNVHGIENLKVIDLSIP
PLDVAANTNNTAMAIGEKGADICIHELALV
>A0A0D2DHT9|Exophiala_xenobiotica_Ascomycota_Eurotiomycetes_Chaetothyriales
MPLHTKLPDDLKEVDVIIAGGGLAGCVVASRLAEADRNLVILVIEQGPNNYGMPEVVHPALYPRNLFPSSKI
TLFWQTKKSPQLGNRSPIVPSGGTLGGGSAMNWMVYTRAQRSDFDSWKTPGWSADEMLPFLKKLETYHGKGD
KDRHGFDGPVNISKGTHVCGRAENAFVEAAAKLGYPEVSDLQNLDANNAIERYYRYVGPNGRRQDAAHRYLH
PKLQSGDYPNLHVLVEKQVLKVLFDDNKRAVGVEYQTNPKYLANPEYLATAYTALRTVRARKLVVISAGANA
TPGILERSGIGDPQVLQRAGVPVVEDLPGVGEDYQDHHLSLWAYRTNLTPRECINGFQDGRFNIDDAIKNTD
ELLGTNAMDAQGKFRPTDAEVEALGPEFKKAWDRDFKNVPDRPLMILALYCCFYGDHSVLPDDAEYVSMANW
TAYPYSRGHIHITGPAMSDPVDFDTGWLTDAGDVDVKKHIWAYKITREMWRRMPIFRGELASNHPRFSPDSK
AAVIEKADGPIMTDDAARIEYSPEDDKAIDQKVREVLSTTWHSLGTCKMAPREKKGVVDKDLNVYGVTGLKL
ADLSVPPENVGANTGNTAFVVGEKAADIFIKELGLGKDKSDLPQARL
>A0A0D2CQI8|Phialophora_americana_Ascomycota_Eurotiomycetes_Chaetothyriales
MPLYTKLPADLLEVDVIVAGGGLAGCVVASRLAEADRNLSILLIEQGPNSYGMPEVVHPALYPRNLFPSSKI
TLFWQTQKSPQLLDRTPIVPSGGTLGGGSAINWMVYTRAQRSDYDSWKTPGWAADDLLPFLKKIETYHGKGD
KDRHGFDGPVNISKGTYVCSRAEDAFVDAAAKLGYPEVKDLQNLDANDAIERYYRYVGPNGRRQDSAHRYLH
PKLHGGDYPNLHVLVEKQVVKVLFDDNKRAVGVEYQTNPKYLPNPEFLSTAYTARRTVRARKLVVVSAGANA
TPGILERSGIGDAKILQGAGIPVLEDLPGVGSDYQDHHLSLWAYRTNLTPRETINGYQDGRFDIDEAIKTTD
ELLGTNAMDAQGKFRPTEADVEALGPEFKKAWDRDFKNVPDRPLMILALYCCYYGDHSVLPDDAEYVSMANW
TAYPYSRGSIHVTGPAMSDPVDFNTGWLTDPGDVDIKKHIWAYKVSREMWRRMPIFRGELAASHPRFPVGSK
AAVIEKADGPVVTDDAARIEYSAEDDKAIDQRIREILSTTWHSLGTCKMAPREKKGVVDGALNVYGVTALKL
ADLSVPPENVGANTGNTAFVVGEKAADIIIKELGLGGNTHQSQPQAQARL
>A0A1C1CTN3|Cladophialophora_carrionii_Ascomycota_Eurotiomycetes_Chaetothyriales
MPLYTKLPGDLQEVDVIVAGGGLAGCVVASRLAEADRNLSILVIEQGPNNYGMPEVVHPALYPRNLFPSSKI
TLFWPTKKSPQLADRTPIVPSGGTLGGGSAMNWMVYTRAQRSDFDSWKTPGWTADEMLPFLKKMETYHGKGD
KDRHGFDGPVNISKGTYVCSRAEDAFVEAAAKLGYPEAKDLQNLDANNAIERYYRYVGLNGRRQDAAHRYLH
PKLQSGDYPNLHVLVEKQVVKVLFDDNKRAVGVEYQTNPKYLPNPEFLSTAYTARRTVRARKLVVVSAGANA
TPGILERSGLGDAKVLEKAGIPVLEDLPGVGSDYQDHHLSLWAYRTNLTPRETINGYQDGRFNIDECIKSTD
ELLGTNAMDAQGKFRPTEAEVEVLGPEFKKAWDRDFKNAPDRPLMILALYCCYYGDHSVLPDDAEYVSMANW
TAYPYSRGSIHVTGPAMSDPVEFDTGWLTDPGDVDIKKHIWAYKVSREMWRRMPIFRGELASTHPRFPAGSK
AAVIEKADGPVVTDDASRIEYSAEDDKAIDQRIREILSTTWHSLGTCKMAPRESKGVVDGSLNVYGVQGLKL
ADLSIPPENVGANTGNTAFVVGEKAADIIVKELGLEGKNQSQPQARL
>W9W1F7|Cladophialophora_yegresii_CBS_114405_Ascomycota_Eurotiomycetes_Chaetothyriales
MPLYTKLPGDLQEVDVIVAGGGLAGCVVASRLAEADRNLSILVIEQGPNNYGMPEVVHPALYPRNLFPSSKI
TLFWPTKKSPQLLDRTPIVPSGGTLGGGSAMNWMVYTRAQRSDFDSWNTPGWSADEMLPFLKKMETYHGKGD
KDRHGYDGPVNVSKGTYVCSRAEDAFVDAAAKLGYPEAKDLQNLDANNAIERYYRYVGPNGRRQDAAHRYLH
PKLHGGDYPNLHVLVEKQVVKVLFDDNKRAVGVEYQTNPKYLPNPEFLSTAYTARRTVKARKLVVVSAGANA
TPGILERSGLGDAKVLEKAGIPVLEDLPGVGSDYQDHHLSLWAYRTNLTPRETINGYQDGRFDIDECIKSTD
ELLGTNAMDAQGKFRPTEAEVEALGPEFKEAWDRDFKDRPDRPLMILALYCCYYGDHSVLPDDAEYVSMANW
TAYPYSRGSIHVTGPAMSDPVDFDTGWLTDPGDVDVKKHIWAYKVSREMWRRMPIFRGELASQHPRFPEGSK
AAVIEKADGPVVTDDSSRIEYSAEDDKAIDHRIREILSTTWHSLGTCKMAPREKKGVVDGSLNVYGVKGLKL
ADLSIPPENVGANTGNTAFVVGEKAADIIIKELGLGGEDHSQPLARL
>V9D5R3|Cladophialophora_carrionii_CBS_160.54_Ascomycota_Eurotiomycetes_Chaetothyriales
MSLPVPANIVWEVSAADEVQVAGGGLAGCVVASRLAEADPNLSILVIEQGPNNYGMPEVVHPALYPRNLFPS
SKITLFWPTKKSPQLADRTPIVPSGGTLGGGSAMNWMVYTRAQRSDFDSWKTPGWTADEMLPFLKKMETYHG
KGDKDRHGFDGPVNISKGTYVCSRAEDAFVEAAAKLGYPEAKDLQNLDANNAIERYYRYVGLNGRRQDAAHR
YLHPKLQSGDYPNLHVLVEKQVVKVLFDENKRAVGVEYQTNPKYLPNPEFLSTAYTARRTVRARKLVVVSAG
ANATPGILERSGLGDAKVLEKAGIPVLEDLPGVGSDYQDHHLSLWAYRTNLMPRETINGYQDGRFNIDECIK
STDELLGTNAMDAQGKFRPTEAEVEALGPEFKKAWDRDFKNAPDRPLMILALYCCYYGDHSVLPDDAEYVSM
ANWTAYPYSRGSIHVTGPAMSDPVEFDTGWLTDPGDVDIKKHIWAYKVSREMWRRMPIFRGELASTHPRFPA
GSKAAVIEKADGPVVTDDASRIEYSAEDDKAIDQRIREILSTTWHSLGTCKMAPRENKGVVDGSLNVYGVQG
LKLADLSIPPENVGANTGNTAFVVGEKAADIIIKELGLEGKNQSQPQARL
>W2S3I9|Cyphellophora_europaea_CBS_101466_Ascomycota_Eurotiomycetes_Chaetothyriales
MPLHNKLPADLKEVDVIIAGGGLAGCVVASRLAEADRNLTILVIEQGPNNYGMPEVVHPALYPRNLFPNSKI
TLFWQTKKSPQLADRSPIVPSGGTLGGGSAMNWMAGNVYTRAQRSDFDSWKTPGWAADDMIPFLKKMETYHG
KGDKDRHGFDGPVNISKGTHTCSRAENAFVDAAAALGYPEATDLQNLDANNAIERYYRYVGPNGRRQDAAHR
YLHPKLRSGDYPNLHVLVEKQVIKVLFDDNKRANGVEYQSNPKYLANPEFLATKYTARRTVGARKLVVVSAG
ANATPGILERSGIGDPKVLERAGVPVVQDLPGVGNEYQDHHLSLWAYRTNLSPKETINGFQDGRFNLDDAIK
QGDELLGTNGMDAQGKFRPTEAEIDALGPEFRKAWDNDFKNTPDRPLMILALYTCYYGDHSTLPDDAEYVSM
ANWTAYPYSRGSVHITGPSPADPPEFDTGWLTDANDIDLKKHVWAYKVTREMWRRMPIFRGELPTNHPRFPK
GSKAAVVEKADGPLMDMADKDSRIEYTAEDDRAIEQKVREVLSTTWHSLGTCKMAPRDKGGVVDGGLKVYGV
ENLRLADLSVPPENVGANTGNTAFVVGEKAADLFIKELGLGKGVTANGDAQAQPRL
>M2YME2|Dothistroma_septosporum_NZE10_Ascomycota_Dothideomycetes_Capnodiales
MPIHTRLPEDLKEVDVIIAGGGLAGCVVAGRLAEADKNLVILVIEQGPNSYGMREVVHPALYPRNLFPQSRV
TLFWQTKKSPQLADRSPIVPSGGTLGGGSAMNWMVYTRAQRSDFDSWKTPGWSADEILPFMNKLETYHGKGD
KDRHGFDGPINVSKGTHTCTRAENAFVEAAAKLGYPEANDLQNLDSNNAIERYYKYIGPNGRRQDAAHRFLH
PKIQSGDYPNLHVLVEKQVIKVLFNGKRATGVEYQTNPKYLANPEFLSTAYTARRSVQARKLVVVSAGANGT
PGVLERSGVGDAKLLEKLGIPVVEDLPGVGEDYQDHHLSLWTYRTNLNPRECINGFMDGRWDIDDAIRHGDE
LLGTNGMDAQGKFRPTEEEVDALGPKFRKAWDRAFKPFPDKPLMILALYTCYYGDHSVLPGDAEYVSMANWT
GYPFSRGSVHITGADMHAPVDFDTGWLTDPDDNDVKKHIWAYKVTREMWRRMPIFRGELKGNHPNFPEGSEA
AVVEKADGPMYTDNNSRIKYTKEDDAAIEQRIREIISTTWHSLGTCKMAPRESKGVVDGSLNVHGLEGLKLA
DLSIPPENVGANTGNTAFVIGEKAADIFIKELGIQKIDSPQM
>A0A0N1HDT1|Phialophora_attae_Ascomycota_Eurotiomycetes_Chaetothyriales
MSLTKDNAEYTNKLTDDEQVRKYAEGLLFLESTVNTVIKMPLYSKLPQDLQEVDVIIAGGGLAGCVVAGRLA
EADRNLSILVIEQGPNSYGLPEVVHPGLYPRNLFPNSKVTLFWKTRKSDKLAGRSPIVPSGGTLGGGSAINW
MVYTRAQRSDFDSWATPGWTADEMMPFLKKMETYHGKGDPSTHGSDGPVNISKGTHVCSRAENAFVDAAAKL
GYEEAKDLQNLDANNAIERYYKYIGPNGRRQDAAHRYVYPKLFSNDYPNLHVLFEKQVVKVLFDENKRATGV
EYQTNPTTLANPEFLSTGYTATRSIKARKLVVVSTGANATPGVLERSGLGDPEVLKAAKIPVVEELQGVGKD
YQDHHLSLWTYRTNLSPKETLNGYQDGRVNINEAIRNSDELLGTNGMDAQGKFRPTEAEVDALGPEFRKAWD
KDFKNRPDRPLMILAVYTCYYGDHSVLPDDAEYISMANWTTYPYSRGTIHVTGPTMGDQVDFNTGWLTDAND
IDLKKHVWAYKVTREMWRRMPIFRGELASSHPSFPSGSAAAVVEKADGPLYAEDDKDSRIKYTKEDDAAIEQ
KIREIVSTTWHSLGTAKMAPRDKNGVVDASLNVHGTKGLKLADLSIAPENVGANTGNTAFVIGEKAADIIVN
ELGLSAKSNGTK
>A0A0F4G542|Zymoseptoria_brevis_Ascomycota_Dothideomycetes_Capnodiales
MPYHHRLPEDFEADVIVAGGGLAGCVVAGRLAEADRNLKVLVIEQGPNSYGTPEVVYPALYPRNLFPSSKLT
LFWKGNESKELAGRGPIVPSGGTLGGGSAINWLVYTRPSRSDFESWKSEGWSAEEMIPFLKKLETYHGKGDM
ERHGDSGPINVSKGTYTCKRSEDSFIESAAALGYEEVQDLQNLDNVGVERYYRYVGPNGRRQDAAHRYIHNK
LQDDDYPNLHVLTEKQVLKVVFEGKKAVGVVYQTNPRYMANPEFLDVGYTSPRTVKARRMVVVSAGANGTPG
ILERSGVGDSEVLKKAGVDVVEDLPGVGSDYQDHHLSLWAYRTNLKPRECINGFQDGRFNIDEAIRMNDELL
GTNAMDGQGKFRPTEQEVDALGPEFRKAWDRDFKNVPDRPLMILALYNCYYGDHSVLPDDAEYVSQANWTGY
PFSRGHIHITGPSMADKPDFETGWLKDEGDNDVKKHIWAYKLSREMWRRMPIFRGELAINHPKFPEGSKAAV
VEKADGPLSKNNDERIPYTKEDDAAIEQKVREIVSTTWHSLGTCKMAPREKKGVVDHTLSVHGLENLKLADL
SIPPENVGANTGGTAFVIGERAADLFIKELGILERQDSPVQA
>A0A1X7RIP1|Zymoseptoria_tritici_ST99CH_3D7_Ascomycota_Dothideomycetes_Capnodiales
MPYHHRLPEDFEADVIVAGGGLAGCVVAGRLAEADRNLKVLVIEQGPNSYGTPEVVYPALYPRNLFPSSKLT
LFWKGNESKALAGRGPIVPSGGTLGGGSAINWPVYTRPSRSDFDSWKSEGWSADDMMPFLKKLETYHGKGDM
ERHGDSGPINISKGTYTCKRSEDSFIESAAALGYEEVQDLQNLDNVGVERYYRYVGPNGRRQDAAHRYIHNK
LQGDDYPNLHVLTEKQVLKVVFEVVSAGANGTPGILERSGVGDSEVLKKAGVEVVEDLPGVGNDYQDHHLSL
WAYRTNLKPRECINGFQDGRFNIDEAIRMNDELLGTNAMDGQGKFRPTEEEVDALRPEFRKAWDRDFKNVPD
RPLMILALYNCYYGDHSVLPDDAEYVSQANWTGYPFSRGFIHITGPSMADKPDFETGWLKDEGDNDVKKHIW
AYKLSREMWRRMPIFRGELAINHPKFPEGSKAAVVEKADGPLSKNNDERIPYTKEDDAAIEQKVREIVSTTW
HSLGTCKMAPREKKGVVDHTLSVHGLENLKLADLSIPPENVGANTGGTAFVIGERAADLFIKELGILERQDS
PVQA
>A0A1Y6LEK5|Zymoseptoria_tritici_ST99CH_1A5_Ascomycota_Dothideomycetes_Capnodiales
MPYHHRLPEDFEADVIVAGGGLAGCVVAGRLAEADRNLKVLVIEQGPNSYGTPEVVYPALYPRNLFPSSKLT
LFWKGNESKALAGRGPIVPSGGTLGGGSAINWLVYTRPSRSDFDSWKSEGWSADDMMPFLKKLETYHGKGDM
ERHGDSGPINVSKGTYTCKRSEDSFIESAAALGYQEVQDLQNLDNVGVERYYRYVGPNGRRQDAAHRYIHNK
LQGDDYPNLHVLTEKQVLKVVFEGKKAVGVVYQTNPRYMANPEFLDVGYTSPRTVKARRMVVVSAGANGTPG
ILERSGVGDSEVLKKAGVEVVEDLPGVGNDYQDHHLSLWAYRTNLKPRECINGFQDGRFNIDEAIRMNDELL
GTNAMDGQGKFRPTEEEVDALGPEFRKAWDRDFKNVPDRPLMILALYNCYYGDHTVLPDDAEYVSQANWTGY
PFSRGFIHITGPSMADKPDFETGWLKDEGDNDVKKHIWAYKLSREMWRRMPIFRGELAINHPKFPEGSKAAV
VEKADGPLSKNNDERIPYTKEDDAAIEQKVREIVSTTWHSLGTCKMAPREKKGVVDHTLSVHGLENLKLADL
SIPPENVGANTGGTAFVIGERAADLFIKELGILERQDSPVQA
>PIB02471|Cercospora_beticola_Ascomycota_Dothideomycetes_Capnodiales
MPYHTKLPSDLNDVDVIIAGGGLAGCVVAGRLAEADKNLKILVIEQGPNNYGMPEVVHPALYPRNLFPTSKI
TLFWHGNESEQLAGRKPIVPSGGTLGGGSAMNWMVYTRAQRSDFDSWKCPGWSADEMLPFLKKLETYHGKGD
KDRHGDSGPINVSKGTYTCSRSENAFVESAAALGYPEVQDLQNLDNNNAVERYYRYVGPNGRRQDAAHRYLH
PKLQGNEYPNLHVLTEKQVLRVMFDGKKATGVEYQTNPKFMANPEYLDIGYVSPRVVKARKMVIVSAGANAT
PGILERSGVGGAEVLKKAGVEVVEDLPGVGSDYQDHHLSLWSYRTNLAPRECINGFQDGRFNIEEAIRMNDE
LLGTNAMDGQGKFRPTEEEVDALGPEFRKAWDRDFKDVPDRPLMILALYNCFYGDHSMLPDDAEYVSQANWT
GYPFSRGHIHITGKTMADRPDFETGWLKDQGDNDVKKHIWAYKLSREMWRRMPIFRGELAMTHPRFPEGSKA
AVVEKADGPIAKGDERIEYSEEDNKAIEQRVREILSTTWHSLGTCKMAPKEKNGVVDEKLSVHGLENLKLAD
LSIPPENVGANTGGTAFVIGERAADLFIKELGIEERQDSPTRAN
>CZT19718|Ramularia_collo-cygni_Ascomycota_Dothideomycetes_Capnodiales
MPYHHRLPKDLEPDVIIAGGGLAGCVIAGRLAEADKKLKILVIEQGPNNYGMPEVVYPALYPRNLFPNSKIT
LFWRGNKSEKLNGRGPIVPSGGTLGGGSAMNWMVYTRAQRSDFDSWKSEGWSADEMLPFLKKLETYHGKGDK
ERHGDSGPVNISKGTHVSSASENAFIDSAAALGYPEVADLQNLDTNNATERYYKYIGQNGRRQDAAHRYLHP
KLQNTDEYPNLHVLTEKQVLKVIFEGKKAVGVEYQTNPKYMANPEFLDVGYTSPRIVKASKMVIVSAGANAT
PGILERSGVGNAEILKKVGVDVVEDLPGVGEEYQDHHLSLWAYRTNLHPRECINGFQDGRFNIEDAIRMNDE
LLGTNAMDGQGKFRPTEEEVDALGPEFRKAWDRDFKNVPDRPLMIMALYNCYYGDHSILPDDAEYVSQANWT
GYPFSRGSTHITGKSMADAPNFETGWLKDEDDNDVKKHIWAYKLSREMWRRMPIFRGELAINHPEFPEGSKA
AVVERADGPLTDMNDRTSRIPYTAEDDKAIDKKVRDILSTTWHSLGTCKMAPREKGGVVDHKLNVHGVENLK
VADLSIPPENVGANTGGTAFVIGERAADLFLQDLGLKK
>A0A1Y1ZPN7|Clohesyomyces_aquaticus_Ascomycota_Dothideomycetes_Pleosporales
MGLYTKLPEEIGEVDVIITGGGLAGCVIAGRLSEADPKLSILLIEQGPDNYGMPEVVHPALYPRNLFPSSKI
TMFWQGKQAPQLANRNPIVPSGGTLGGGSAINWMVYTRGQRSDFDSWNAPGWSANEILPFMRNFETYHGRGD
REHHGDSGPVHVSKGTYIARRAEDTFLDAATKVGYPEIRDLQTLDANNGVERYMRYVGLNGRRQDAAHAYVH
PKLQSGKYPNLHVLVEKQVIRILLDGNKRAVGVEYQTNPKFMANPEYLATGYASPRTVRASKMVVVSAGANA
TPLILERSGVGDPNVLNRAGIPVIEDLPGVGADYQDHHLTLWAYRTNLSPRETINGFSDGRFDIAEAIRQND
VLLGTNAMDAQGKFRPTEEEVVALGPEFKKAWDRDFKNTPDRPLMIMAMYLAYYGDHSTLPDDAEYVSQANW
TAYPYSRGHIHVTGKSMIDPIDFDVGWLKDPGDVDVKKHIWAYKVSREIWRRMSIFRGELASTHPRFPAGSK
AAVVEKADGPLGNDNSRIEYTEEDDKAIEQKVREILSTTWHSLGTCKMMPRELRGVVDPNLNVHGIKGLKLA
DLSVPPQNVGANTGGTAFVVGEKAADIFIGELGLNKAQAKL
>M2M3K0|Baudoinia_panamericana_UAMH_10762_Ascomycota_Dothideomycetes_Capnodiales
MGIFIKLPQELNEVDVIIAGGGLAGCVIAGRLAEADPQLSILVIEQGPNNYGIPEVVHPGLYPRNLHPNSKL
TLFWQGNQSEQLAGRKPIVPSGGTLGGGSSINWMVYTRAQRSDFDSWKTEGWSANDLYPFLKKFETYHGYGE
KEHHGDSGPVNVSSGTHRCKHAEDTFINAADQLGYHELKDLQNLDSNNGTERWMKYVGPNGRRQDAAHRYIH
PKLQSGKYPNLHVMTEKQVIRVLFDENKKAVGVEYQTNPKYLPNPEYMTAKQTPRVVKARKMVILSAGANAT
PLILERSGVGNPEILGRAGVDVVADMPGVGHDYQDHHLSLWYYRTNLEPKDTINALIDGRLDVQQAIHNTDE
RLGTNAMDASGKFRPTEEDVDALGPEFRKKWDADFKNAPDRPLMIMAMYLSYYGDHSMLPDDAEYVSMANWT
AYPYSRGSIHITGKDVNDPIDFNTGWLQDEHDIDVKKHIWAYKLSREMWRRMSIFRGELASSHPRFPAGSKA
AVVEQTDGPIGKGNERIKYTEEDDKAIEQRVREIVSTTWHSLGTCKMAPKDKMGVVDKDLNVHGFTNLKLAD
LSVPPENVGANTGNTAFVVGERAADIFIKELGLGQQSNGEKEDAPLKKVDSPLAVN
>A0A1V8SPC4|Rachicladosporium_antarcticum_Ascomycota_Dothideomycetes_Capnodiales
MASSSLSLESTGPKYAIHKPQYTFAKETAADMGLYTKLPEDLQEVDVIIAGGGLAGCVVAGRLAEADPDLSI
LIIEQGPNNYAVPDIVHPGLFPRNLHPNSKHTLFWQGNQSEVLANRRPIVPSGGTLGGGSSVNWMVYTRAAR
SDYDAFDAPGWSADELYPFLKKFESYQGKGSKDHHGFEGPIGVSSGTFRGKRGEDAFIEAATAVGYTEFEDL
QNLDKNHGTERWLRYVAPNGRRSDAAHGYIHPKLRSGDFPNLHVLVEKQVVRVLFDENKKAVGVEYQTNARF
QANPEMQVALQAPKTVRARRLVVCSAGANGTPLILERSGVGNAQILEKAGVKVVEDLPGVGHDYQDHHLTLY
AYRTNLTKRETLNGFLDGGIDIQEAIRNNDELLGWNSMDASGKFRPTEAEVEALGPEFKAAWEKDFKDKPDK
PLMIIALYLAYFADHSSLPDDSQYVSMANWTAYPYSRGHIHITGPGLLDPIDFDVGYLKDDNDIDLKKHIWA
YKLQREMWRRMPIFRGELATSHPKFPEGSKAAVIEKADGPIFDGEKRIEYTAEDEKAIEQKIREIVSTTWHS
LGTCKIASREKMGVVDPTLSVHGVTGLKLADLSVPPHNVGANTGNTAYVVGERAADLFIKELGLGQQARVDS
PVDDGQAKGYSPVADEQAKEVGIVSLFNGDDKKNKQLPKTTSAEVRAFLLDFDKVPSWTQTSRLIKNLVVHR
SGSQEIVAGIDAEEGDIINVLSAQVGWADATIYINTATHFGYQGGAYGFKAQHWWEFLPLDPRDASKTRFRH
CERMSGWSAFLFWPRSPLHSWLKGLFDGFDKELKAAVEEQNSSS
>A0A1V8SVN5|Rachicladosporium_antarcticum_Ascomycota_Dothideomycetes_Capnodiales
MGLYTKLPEDLQEVDVIIAGGGLAGCVVAGRLAEADPSLSILIVEQGPNNYAVPEIIHPGLFPRNLHPTSKH
TLFWQGNQSEVLANRRPIVPSGGTLGGGSSVNWMVYTRAARSDYDAFDAPGWSADELYPFLKKFEKYQGKGS
KDHHGFEGPIGVSSGTFRGKRGEDAFIEAATAVGYTEFEDLQNLDKNHGTERWLRYVAPNGRRSDAAHGYIH
PKLRSGDFPNLHVLVEKQVVRVLFDENKKAVGVEYQTNAKFQANPEMQVALQAPKTVRARRLVVCSAGANGT
PLILERSGVGNAQILEKAGVKVVEDLPGVGHDYQDHHLTLYAYRTNLTKRETLNGFLDGGLDIQEAIRNNDE
LLGWNSMDASGKFRPTEAEVEALGPEFKAAWEKDFKDKPDKPLMIIALYLAYFADHSSLPDDSEYVSMANWT
AYPYSRGHIHITGPGLLDPIDFDVGYLKDDNDIDLKKHIWAYKLQREMWRRMPIFRGELATSHPKFPEGSKA
AVIEKADGPVFDGDKRIEYTAEDEKAIEQKIREIVSTTWHSLGTCKIAPREKMGVVDPTLSVHGVTGLKLAD
LSVPPHNVGANTGNTAYVVGERAADLFIKELGLGQQARVDSPVDDGQAKVESPVADEQAKEIKIFSLFSVPE
HVAFATAVRVILVKAPKPRPDGLSCWQTFVLKVTPPLRLTGLQPP
>A0A0D1YA91|Exophiala_sideris_Ascomycota_Eurotiomycetes_Chaetothyriales
MPIYTQLPGDLNEVDVVVVGGGTTGCTVSARLAEADPNLRILVIEQGMNNHNVPEVLHPALFPSNILTDSKN
ALFWKGNKSDKLADREPIVPSGGILGGGSSINWMVYTRAQRDDLDSWKTPGWSANDLYPFLKKFETYHGQGE
KEHHGQDGPIHVSSGTFRAKAAENDFIEAAAKMGYNELKDLQNLDTNNGTERWLRYVSPDGKRQDAAHRYLH
PKLESGDYPNLHVLVQNQVVKVLFNEEKRAVGVEYQANPKFETASQSTRCTVRASKMVVLSSGANATPLILE
RSGVGDPEYVKRTGADLVENLPGVGNDYQDHHLTLYAYRTSLSQRETINSFADGRFNIQEMIKKNDELLGWN
SMDASGKFRPTEAEVEALGPDFKEAWDRDFKNAPNRPLMIIAMYLSFFGDHSTLPGDAEYVSMANWTAYPYS
RGHIHATGPELTDPIDFDVGYLKDVNGVDVKKHIWAYKTQREMFRHMGIFRGELASSHPKFPEGSKAAVIEK
ADGPVPDDTKRIEYTAEDDKAIEQHVRETVSTTWHSLGTAKMAPRDQKGVVDATLSVYGLTGLKIADLSIVP
ENVGANTNNTAFLVGEKAADIFIKELGLHGAGLKNGSTNGVTNGLANGVQKVFNQITSALT
>A0A0D2C968|Exophiala_oligosperma_Ascomycota_Eurotiomycetes_Chaetothyriales
MGLYTELPGDLYDVDVIVAGGGTAGCVVAARLAEADPNLRVLLIEQGQNNYERPEVVYPALFPGNILTDSKT
ALFWKGNKSVQLADREPIVPSGGILGGGSSINWMVYTRASKSDLTSWATPGWSADDLYPFLKKFETYHGRGE
REHHGYDGPINVSSGTFRAKRAENEFIDAAAKLGYPEFKDLQNLDANNGTERWLRYVGPDGKRQDAAHRYIH
PKLQSGQYPNLHVLVQHQVVRVLFNENKRAGGVVIQANPKFEDASRTARRVVRATKMVVLSTGANATPLILE
RSGIGQAEYVKRAGVPMIEELAGVGNDYQDHHLTLYAYRTSLSPRETINAFADGRFNVQEMIKNKDELLGWN
SMDASGKFRPTDAEVEALGPDFKRAWERDFKKFSDKPLMIIAMYLSFFGDHSTLPGDAEYVSMANWTAYPYS
RGHIHVSGPDLTDPIDFDVGYLKDVNEIDVKKHIWAYKTQREIFRRMGIFRGELASSHPKFPSGSEAQVVEK
TDGPMAVDDNKRIQYSAEDDKAIEQHVRETVSTTWHSLGTCKMAPREKKGVVDASLSVYGTKGLKLADLSIV
PENVGANTNNTAFLVGEKAADIFIRELELKDKPRL
>A0A0D2F820|Fonsecaea_pedrosoi_CBS_271.37_Ascomycota_Eurotiomycetes_Chaetothyriales
MGLFTELPEEFKEVDVIIVGGGTAGCVLSSRLAEADPSLSILVIELGMNNYNVPQVVQPALFPLNLDPGSKY
TLFWKGNRAPQLADREPIVPSGNTLGGGSSINWMVYTRAQRSDLESWKTPGWSSKELLPFLKKFETYHGRGE
KELHGDSGPINISSGTFRATRAENEFIDAAAKMGYRELKDLQNLDSNNGTERWLRYVGPDGRRQDAAHRFLH
PKLQSGHYPNLHVLTENQVVRILLDDNKRAVGVEYRPNPKFQASARGKALLTARASKLVIVSAGANATPLIL
ERSGIGDSKILKRAGVPVVEDLPGVGNDYQDHHLTLYTYRTSLRPTETINAFADGRLNVQEEIRKNNKQLGW
NSMDASGKFRPTEAEVEALGPDFKRAWDRDFKNSPDRPLMIIAMYLSFFGDHSTLPDNSEYVSMANWTAYPY
SRGHIHITGPNVSDPIDFDVGYLKDPNDIDVKKHIWAYKIQREIFRRMNIFRGELAADHPKFPPGSKAAVVE
KADGPVADDAKRIQYTPEDDKAIEENIRKIVTTTWHSLGTCKMAPREQKGVVDASLSVYGTEGLKLADLSIV
PENVGANTNNTALLVGEKAADIIIRELGLGGKIRGRDAGGYSRENLNIARL
>A0A177EZW5|Fonsecaea_monophora_Ascomycota_Eurotiomycetes_Chaetothyriales
MGLFTELPEEFKEVDVIIVGGGTAGCVLSSRLAEADPSLSILVIELGMNNYNVPQVVQPALFPLNLDPGSKY
TLFWKGNRAPQLADREPIVPSGNTLGGGSSINWMVYTRAQRSDLESWKTPGWSSKELLPFLKKFETYHGRGE
KELHGDSGPINISSGTFRATRAENEFIDAAAKMGYRELKDLQNLDSNNGTERWLRYVGPDGRRQDAAHRFLH
PMLQSGHYPNLHVLTENQVVRILLDDNKRAVGVEYRPNPKFQASARGKALLTARASKLVVVSAGANATPLIL
ERSGIGDSKILKRAGVPVVEDLPGVGNDYQDHHLTLYTYRTSLTPNETINAFADGRLNVQEEIRRNNKQLGW
NSMDASGKFRPTEAEVEALGPDFKRAWDRDFKNFPDRPLMIIAMYLSFFGDHSTLPDNSEYVSMANWTAYPY
SRGHIHITGPNVSDPIDFDVGYLKDPNDIDVKKHIWAYKIQREIFRRMNIFRGELAADHPKFPPGSKAAVVE
KADGPVADDAKRIQYTPEDDKAIEENIRKIVTTTWHSLGTCKMAPREQKGVVDASLSVYGTKGLKLADLSIV
PENVGANTNNTALLVGEKAADIIIRELGLGGKIRGRDAGGYSRENLNIARL
>A0A178CXG4|Fonsecaea_nubica_Ascomycota_Eurotiomycetes_Chaetothyriales
MGMFTELPEEFKEVDVIIVGGGTAGCVLSSRLAEADPSLSILVIELGMNNYNVPQVVQPALFPLNLDPGSKY
TLFWKGNRAPQLADREPIVPSGNTLGGGSSINWMVYTRAQRSDLESWKTPGWSSKELLPFLKKFETYHGRGE
KELHGDSGPINISSGTFRATRAENEFIDAAAKMGYRELKDLQNLDSNNGTERWLRYVGPDGRRQDAAHRFLH
PKLQSGHYPNLHVLTENQVVRILLDDNKRAVGVEYRPNPKFQAAARGKALLTARASKLVVVSAGANATPLIL
ERSGIGDSQILKRAGVPVIEDLPGVGNDYQDHHLTLYTYRTSLTPNETINAFADGRLNVQEEIRKNNKQLGW
NSMDASGKFRPTEAEVEALGPDFKRAWDRDFKNSPDRPLMIIAMYLSFFGDHSTLPDNSEYVSMANWTAYPY
SRGHIHITGPNVSDPIDFDVGYLKDPNDIDVKKHIWAYKIQREIFRRMNIFRGELAADHPKFPPGSKAAVVE
TADGPVADDAKRVQYTPEDDKAIEENIRKIVTTTWHSLGTCKMAPREQKGVVDANLSVYGTKGLKLADLSIV
PENVGANTNNTALLVGEKAADIIIRELGLGGKTRGRDAGGYSRENLNIARL
>OQV02456|Cladophialophora_immunda_Ascomycota_Eurotiomycetes_Chaetothyriales
MGLFTELPEEFQEVDVIVAGGGTAGCVIASRLAEADPSLSILVIEQGMNNYNVPQVVQPALFPLNLNHDSKY
TLFWKGNRAPQLADREPVVPSGGTLGGGSSINWMVYTRAQRSDLESWKTPGWSSKELLPLLKKFETYHGRGE
KELHGDSGPINISSGTFRATRAENEFIEASAKIGYPELKDLQNLDSNNGTERWLRYVGPDGRRQDAAHRFLH
PKLQSGHYPNLHVLTENQVVRVLLDDKKRAVGVEYRPNPKFQAAARGKALLTARASKLVVVSAGANATPQIL
ERSGVGDPKILKRAGVPVIEDLPGVGNDYQDHHLTLYTYRTSLTPNETINAFADGRLNVQEEIQKNNKQLGW
NSMDASGKFRPTEAEVEALGPDFKRAWDRDFKNAPDRPLMIIAMYLSFFGDHATLPDNSEYVSIANWTAYPY
SRGHIHITGPNISDPIDFDVGYLKDPNDIDVKKHIWAYKTQREIFRRMNIFRGELAADHPKFPPGSKAAVVE
KADGPVADDAKRIEYTPEDDKAIEENVRKIVTTTWHSLGTCKMAPREQKGVVDASLSVYGTKGLKLADLSIV
PENVGANTNNTALLVGEKAADIFIRELGLGGKSLSREAGYSRENPNISRL
>A0A178Z628|Fonsecaea_erecta_Ascomycota_Eurotiomycetes_Chaetothyriales
MGLFTELPEEFREVDVIVAGGGTAGCVVASRLAEADPKLSILVIEQGMNNYNVPQIVQPALFPLNLNLDSKY
TLFWKGNRAPQLADREPVVPSGGTLGGGSSINWMVYTRAQRSDLESWKTPGWSSKELLPFLKKFETYHGRGE
KELHGDNGPVNISSGTFRATRAENDFIEAAAKIGYHELKDLQNLDSNNGTERWLRYVGPDGRRQDAAHRFLH
PKLQSGHYPNLHVLTENQVVRVLLDDNKRAVGVQYRPNPKFQAAARGKSLLTARASKLVVVSAGANATPQIL
ERSGIGDPKILKRAGVPVVEDLPGVGNDYQDHHLTLYTYRTSLTPNETINAFADGRLNVQEEIRKNNKQLGW
NSMDASGKFRPTEAEVEALGPDFKRAWDRDFKNAPDRPLMIIAMYLSFFGDHATLPDNSEYVSIANWTAYPY
SRGHIHITGPNISDPIDFDVGYLKDPNNIDVKKHIWAYKTQREIFRRMNIFRGELAADHPKFPPGSKAAIVE
KADGPVADDAKRIEYTPEDDKAIEENVRKIVTTTWHSLGTCKMAPREEKGVVDANLSVYGIKGLKLADLSIV
PENVGANTNNTALKQRIYSFGNWVLVGSRRGGKLQDTQERTLIFLGSKYRSEGKDREC
>A0A1L7XCI0|Phialocephala_subalpina_Ascomycota_Leotiomycetes_Helotiales
MGTYTTLPDDIQKVDVIVAGGGTAGCVVASRLAEADPKLSILIIEQGINNYNVPEVVHPALFPRNLLDDSKT
ALFWKGNKAPQLADREPIVPSGGTLGGGSSINWMVYTRAQRSDFESWNTPGWSANELWPFLKKFETYHGKGE
REHHGYDGPINISSGTFRAKRAENDFIEAAAKIGYHELKDLQNLDANDGVERWLRYVGPDGRRQDAAHRYLH
PKLQSGDYPNLHVLVESQVVRVLFDDNKRAVGVEYQPNPKSQAGNVSVRTVGASKMVVVSSGAIGTPLTLER
SGVGDPTILKRAGVPVVEALPGVGNDYQDHHLTLYAYRTSLTPRETINGFTDGRFNVQESIKKNDELLGWNS
MDASGKFRPTEADVSALGPEFKEAWERDFKNASDRPLMIIAMYLSFFGDHATLPDDAEYVSMANWTAYPYSR
GHIHITGPDLSSPIDFDVGYLGDKHGLDVKKHIWAYKTQREIFRRMSIFRGELASSHPRFPAGSKAAIVEKV
EGPVLDDDAKRIEYTVEDDKAIEQHVRETVQTTWHSLGTCKMAPREKLGVVDANLSVYGVKGLKVADLSVPP
ENVGANTNNTALMIGEKAADIFIRELGLLGKERL
>A0A166NPI9|Colletotrichum_tofieldiae_Ascomycota_Sordariomycetes_Glomerellales
MPLYNKLPDDLHEVDVIVAGGGSAGCVIAARLAEADPKLPILLLEQGRDNYQVPEVIHPALFPENLKDGSST
ALFWQGNKAPQLANRSPIVPSGGILGGGSSINWMVYTRAQRSDFTSWNAPGWSADELWPFLKKFETYHGRGD
AEHHGADGPINISSGTFRAKQAEDDFINAASMVGYPELKDLQNLDNNNGVERWLRYVGPDGRRQDAAHRYIH
PKLQSGDYPNLHVLVENQTIRILFDDKKRAVGVEYQPNARYNQSGGGVQAVGARKLVVLSSGANGSPLILER
SGVGNKSILDRAGVPVVEDLPGVGNDYQDHHLSLWTYRTSLSPYQTINGFANGRFNLADMVAKEHPLLGWNS
MDASGKFRPTEDEVAALGPEFKAAWDRDFKNARDRPLMIIALYLVYLGDHRALPDDSEYVSIANWTAYPYSR
GHIHITGPDLSDPIDFNVGYLTDKGDVDIKKHVWAYKTSREIFRRMGIYRGELASGHPRFPIGSKAAVQDTA
EGPVPADAPRIQYTVEDDKAIEESIREIVGTTWHSLGTAKMAPREQKGVVDPSLNVHGVAGLKVADLSVPPE
NVGANTNNTALMIGEKAADIIIKELGLA
>A0A139HEI2|Pseudocercospora_musae_Ascomycota_Dothideomycetes_Capnodiales
MEGTPIARMSVAPFMVYERSYAQEERQLVGSFHETGPPRPTQFLQSFEMPIYNQLPDDLSTFDVIIAGGGTA
GCVIAGRLSEADPDLSILVVEQGLNNHNLPEVIYPALFPLNLLPDSKTALFWQGNYSDVLNNRAPIVPSGGT
LGGGSSINWMVYTRAQRSDFDSWNTPGWSSDELYPYLKKFETYHGRGEREHHGYEGPINVSSGTFRAKRAED
DFIEAAAKLGYRELKDLQNLDANNATERWLRYVGPDGRRQDAAHRYLHPKLNSGGYPNLHVLTEHHVAKVLI
DEDKKATGVVVQPNPKFQSGGGKQTIRANKLVVVSAGANSTPQILERSGVGDPKVLEKAGVPVIESLPGVGN
EYQDHHLTLYAYRTSLSPREAINGFSDGRFDIHDAIRKNDELLGWNSMDASGKFRPTEEEVTAMGPAFRQAW
DRDFKEQKDRPLMIIAMYLSYFGDHATLPDDAEYVSMANWTAYPYSRGSMHINGPEVSDGYSFNVGYLTDKD
DNDIKKHIWAYKIQREMFRRMSIYRGELASSHPKFSKTSAAAIVEKADGPVTDDSRIVYTEEDEKAIDSHAR
DTVATTWHSLGTCKMAPREKGGVVDATLGVYGIKNLKLADLSVPPENVGANTNNTALMIGEKAADIFLKELG
IKA
>M3BX80|Sphaerulina_musiva_SO2202_Ascomycota_Dothideomycetes_Capnodiales
MGYYTKLPDDIREVDVIVAGGGTAGCVIASRLAEAAPDLSILVIEQGINNLNVPEVIYPALFPRNIKEGSKT
ALFWQGNESPQLANRSPVVPSGGTLGGGSSINWMVYTRAQRSDFDSWNTPGWTADDLFPFLKKFETYHGKGE
AVHHGFDGPINISKGTFTAKRAENDFIDAAAKLGYRELKDLQNLDANDGVERWLRYVGPDGLRQDAAHRYLH
PKVQSGGYPNLHVLTETRVVKVLIEGGRAVGVEYQPNPKFSSDDTKRKIRALKLVCLSAGANATPLILERSG
VGDPDVLRKAGVQLVQPLRGVGNEYQDHHLSLWAYRTDLGPREAINGFNDGRFDLHQAIRNKDELLGWNSMD
ASGKFRPTDADLQKLTPAFQRAWDKDFRNAPDRPLMIIALYNSFFGEYSTLPDSAEYVSMACWTAYPYSRGS
IHITGPELSDPIDFDVGYLKDADDIDVQKHIWSYKLQREMFRRMSLYRGEEAGSHPPFPKSSKAAIVEFADG
PIPDNTPPIEYTKEDDKVIEQKVRETVSTTWHSLGTCKMAPKEQGGVVDSTLSVYGIKGLKLADLSVPPENV
GANTNNTALMIGEKAADIFIHELGLKARL
>A0A1Y1Z2R7|Clohesyomyces_aquaticus_Ascomycota_Dothideomycetes_Pleosporales
MSGIYDELPDTIQEVDVIIAGGGTAGCVIAGRLAEANSNLSVLVIEGGPSNLDVPTITHPALFLAGLMPTSK
HTLFYQGTKENQLGDRELIVPSGGTLGGGSSINLMMYSRAQRSDFNSWNVPGWSTEDMIPYLKKLETYHGSG
PRAIHGFDGPINVSRGTYSAERSESDFVQAAGKVGFPEIEDLASLDANNGIQRALRYIGTDGTRQDTARGYI
HPKIKSGQYPNLHVVVNSRVKRIIFDNKRACGVEYTLDPQINPGARLRTIRTRKMVIVSSGALGTPSILERS
GVGNPEILRKAGVDVVVDLPGVGENYQDHHLLTYPYLCALDETETIDALVGGRLDVGKLIQDKAPILGWNAM
DITYKIRPTDEEVAALGSNFQAMWNKDYKNKSDKPLASGSLVSGFPGDPSLVPAGQYFAMSVFTGYPQSRGS
IHISGPESADKPTFTTGFFSDAQGVDIKKHVWAYKKHREISRRMKTYRGELALSHPPFSPSSGAALVQLSEK
PAGEVTDIVYTSEDDKVIEEYLRGHVGTTWHSLGTCKMGPREEKGVVDASLSVYGVHGLKIADLSIPPLNVA
ANTMNTAVAIAEKAADIFIKELGL
>A0A1Y2M1A8|Epicoccum_nigrum_Ascomycota_Dothideomycetes_Pleosporales
MATIYELLPDAFQQFDVIIAGGGTAACVVAGRLAEADPNLCVLIIEQGPNNFGVSTVVHPALCLNALMPTSH
ATIFYQAVKEHQLADRELVVPSGGTLGGGSSINLMMYSRPQRSDFNAWQVPGWTTDDMIPYLEKLETYHGTS
LSETHGFKGPMHVSSGTYRANRSENDWAQAAIKLGYPEIDDLASLDANNGFQRALRYIGPDGTRQDTANRYI
HPKILSGKFPNLHVVVNSTVKRIIFDESKRASGVEFISKGNSTLRTVRAKKMVVVSSGALGTPSILERSGLG
KPEILMKAGVQEIVSDLPGVGENYQDHHLLVYPYYSSLMEHETMDAIVGGRVNVDQLIQDKAPILGWNAMDI
VCKIRPSDVEIAALGSAFQDFWDKEYKTDPNKPLALGSLINAFPGDPSLASPGQYFAMSVFTGYPLSRGSIH
ITGTECTDKPAFATGFLTDPQGIDIKKHVWAYKKQREIFRRMDTYRGEFEILHPPFPSTSDAALIRIDAPLT
DVKDIVYTPEDNKIIEDWIRSHVETTWHSLGTCKMGPQDKAGVVDASLSVYGVQGLKIADLSIPPRNVAANT
MSTAVAIAEKAADILIKELGL
>A0A117E0D3|Aspergillus_niger_Ascomycota_Eurotiomycetes_Eurotiales
MGIYTRLPESIDEVDIIIAGGGTAGCVVASRLADADPSLSILVVEGGQNNKGNHLIAFPLLFPTALLPTSTA
TLFYKGNAEPQLDNREMIVPAGGVLGGGSSINLMMYSRAQRHDWDSWATPGWSTDEMIPFLKKLETYHGPGP
DSVHGKSGPIVVSPGTFYSERTAEQFIAAANEVGYPTVNDLQDLDTSNGVQRALRFVDKEGRRQDAASNYLH
PKLEDGAHPNLHVLVETKVVKILFKGKRAVGVEFKPNPAFQKEDHTNVRCVKARKLVISSCGAIGTPLLLER
SGLGDEAILNKAGVPAVAHISGIGRDYQDHHLLIQAYYSALEPTETFDAPLAGRINMEELIKTNAPIMGWNG
QDASCKLRPTEADVTALGPEFEAAYARDYRSTPNKPMALMALLGGFPGEPHTIESGQYLATSLFTVYPYARG
HVHITSPDPDADISFETGFLKSDLDVKKLIWAYKKQREIVRRMGVYRGEFAGMHPPFAEDSAAALVRLDKPN
DKTISDIQYTAEDDKVIEGWVRKNVGTTWHSLGTCKMGALADGGVVDPELNVHGIEGLKLVDLSIVPQNIGA
NAATTAYAIGEKAATIIMKDLGLAGNE
>A0A1L9MSI3|Aspergillus_tubingensis_CBS_134.48_Ascomycota_Eurotiomycetes_Eurotiales
MGIYTRLPESIDEVDIIIAGGGTAGCVVASRLADADPSLSILVVEGGQNNKGNHLIAFPLLFPTALLPTSTA
TLFYKGNAEPQLDNREMIVPAGGVLGGGSSINLMMYSRAQRHDWDSWATPGWSTDEMIPFLKKLETYHGPGP
DSVHGKNGPIVVSQGTAILQDLDTSNGVQRGLRFVDKEGRRQDAASNYLHPKLEDGAHPNLHVLVETKVIKI
LFEGKRAVGVEFKPNPAFQKDDNTDIRYVKARKLVISSCGAIGTPLLLERSGLGDEAILNKAGVPAVAHIPG
IGRDYQDHHLLIQAYYSALEPTETFDAPLAGRINMEELIKTNAPIMGWNGQDASCKLRPTEADVTALGHEFE
AAYARDYRSTPNKPMALMALLGGFPGEPHTIEPGQYLATSLFTVYPYARGHVHITSPDPDADISFETGFLKS
DLDVKKLIWAYKKQREIVRRMGVYRGEFAGMHPPFAEDSAAALVRLDKPNDKNISDIQYTAEDDKVIEGWVR
KNVGTTWHSLGTCKMGALADGGVVDPELNVHGIEGLKLVDLSIVPQNIGANAATTAYAIGEKAATIIMKDLG
LAGNE
>A0A146FV03|Aspergillus_luchuensis_Ascomycota_Eurotiomycetes_Eurotiales
MGIYTRLPAGIDEVDIIIAGGGTAGCVVASRLADADPSLSILVVEGGQNNKGNHLIAFPLLFPTALLPTSTA
TLFYKGNAESQLDNREMIVPAGGVLGGGSSINLMMYSRAQRHDWDSWATPGWHVNKSTKLHSVNPAALPFLT
TLETYHGPGPDSVHGKNGPIVVSPGTFYSERTAEQFIAAANEVGYPTVNDLQDLDTSNGVQRALRFVDKEGR
RQDAASNYLHPKLEDGAHPNLHVLVETKVIKILFEGKRAVGVEFKPNPAFQKDNNTDVRRVKARKLVISSCG
AIGTPLLLERSGLGDEAILNKAGVPTVAHIPGIGRDYQDHHLLTQAYYSALEPTETFDAPLSGRINMEELIK
SNAPIMGWNAQDASCKLRPTEADVAALGPEFEAAYARDYRSTPNKPMALMALLGGFPGEPHTVEPGQYLATS
LFTVYPYARGHVHITSPDPDADISFETGFLKSDLDVKKLIWAYKKQREIVRRMDVYRGEFAGVHPPFAEDSA
AALVRLDKPNDENIPDIQYTAEDDKVIEGWVRKNVGTTWHSLGTCKMGALADGGVVDPELNVHGIEGLKLVD
LSIVPQNIGANAATTAYAIGEKAATIIMKDLGLAGSE
>A0A1M3TH02|Aspergillus_luchuensis_CBS_106.47_Ascomycota_Eurotiomycetes_Eurotiales
MGIYTRLPESIDEVDIIIAGGGTAGCVVASRLADADPSLSILVVEGGQNNKGNHLIAFPLLFPTALLPTSTA
TLFYKGNAEPQLDNREMIVPAGGVLGGGSSINLMMYSRAQRHDWDSWATPGWSTDEMIPFLKKLETYHGPGS
DSVHGKNGPIVVSQGTFYSERTAEQFIAAANEVGYPTVKDLQDLDTSNGVQRALRFVDKEGRRQDAASNYLH
PKLEDGAHPNLHVLVETKVIKILFEGKRAVGVEFKPNPAFQKDNNTDVRRVKARKLVISSCGAIGTPLLLER
SGLGDEAILNKAGVPTVAHIPGIGRDYQDHHLLIQAYYSALEPTETFDAPLSGRINMEELIKTNAPIMGWNA
QDASCKLRPTEADVAALGPEFEAAYARDYRSTPNKPMALMALLGGFPGEPHTVEPGQYLATSLFTVYPYARG
HVHITSPDPDADISFETGFLKSDLDVKKLIWAYKKQREIVRRMDVYRGEFAGVHPPFAEDSAAALVRLDKPN
DKNIPNIQYTAEDDKVIEGWVRKNVGTTWHSLGTCKMGALADGGVVDPELNVHGIEGLKLVDLSIVPQNIGA
NAATTAYAIGEKAATIIMKDLGLAGSE
>A0A1L9U7F0|Aspergillus_brasiliensis_CBS_101740_Ascomycota_Eurotiomycetes_Eurotiales
MGIYTQLPEGIDEVDIIVAGGGTAGCVVASRLADADPSLSILVIEGGQSNKGNHLLAFPLLFPTALLPTSTA
TLFYKGNAEPQLDNREMIVPTGGVLGGGSSINLMMYSRAQRHDWDSWATPGWSTDEMIPFLKKLETYHGPGP
ESVHGKDGPIVVSPGTFYSERMADQFIAAANEVGYPTVKDLQDLDTSNGVQRALRFVGTDGRRQDAASNYLH
PKLEDGAHPNLHVLVETKVIKILFEGKRAVGVEFKPNPAFQKDNNTGVQRVKARKLVVGSCGALGTPLLLER
SGLGDEAVLNKAGVPVVSHIPGIGRDYQDHHLLIQAYNSALEPTETFDAPLAGRINMEELIKTNAPITGWNG
QDASCKLRPTEADVTALGPEFEAAYARDYLSTPNKPLALMALLGGFPGDPTTIEAGQYFATSLFTVYPYARG
HVHITSPDPDAAIDFETGFLKSDLDVKKLIWAYKKQREIVRRMDVYRGEFVGSHPPFAEDSAAALVKLDKPN
DKNIANIQYTAEDDKVIEGWVRKNVGTTWHSLGTCKMGPLADGGVVDADLNVHGIEGLKLVDLSIVPQNIGA
NAATTAYAIGEKAATIIMKDLGLAGSQ
>A0A1M3T050|Aspergillus_luchuensis_CBS_106.47_Ascomycota_Eurotiomycetes_Eurotiales
MGIYTRLPEGIDEVDIIIAGGGTAGCVVASRLADADPSLSILVVEGGQNNKGNHMIAFPLLFPTALLPTSTA
TLFYKGNAEPQLDNREMIVPTGGVLGGGSSINLMMYSRAQRHDWDSWATPGWSTDEMIPFLKKLETYHGPGP
DSVHGKDGPIVVSQGTFYSERAADQFIAAANEVGYPTVKDLQDLETSNGVQRSLRFVDSKGRRQDAASNYLH
PKLEDGAHPNLHVLVETKVIKILFEGKRAVGVEFKPNPAFQKEDNTKVQRVKARKLVIGSCGALGTPLLLER
SGLGDEAILNKAGVPVVAHTPGIGRNYQDHHLLIQTYYSALEPNETFDAPLAGRIDMDELIKSNAPIMGWNG
QDASCKLRPTEADVTALGPEFEAAYARDYLHTPNKPLALMALLGGFPGDPSTVEPGQYLATSLFTVYPYARG
HVHITSPDPDSDITFETGFLKSDLDVKKLIWAYKKQREIVRRMDVYRGEFVGAHPPFAEDSAAALVKLDKPN
DKNISNIQYTAEDDKVIEGWVRKNVGTTWHSLGTCKMGALADGGVVDADLNVHGIEGLKLVDLSIVPQNIGA
NAATTAYAIGEKAAIIILKDLGIAVSQ
>A2R501|Aspergillus_niger_CBS_513.88_Ascomycota_Eurotiomycetes_Eurotiales
MGIYTRLPEGIDEVDIIIAGGGTAGCVVASRLADADPSLSILVVEGGQNNKGNHMIAFPLLFPTALLPTSTA
TLFYKGNAEPQLDNREMIVPTGGVLGGGSSINLMMYSRAQRHDWDSWATPGWSTDEMIPYLKKLETYQGPGP
DSVHGKDGPIVVSKGTFYSERAADQFIAAANEVGYPTVNDLQDLDTSNGVQRALRFVDSKGRRQDAASNYLH
PKLEDGAHPNLHVLVETKVIKILFEGKRAVGVEFKPNPAFQKEDNKVQRVKARKLVIGSCGALGTPLLLERS
GLGDEAILNKVGVPVVAHLPGIGRNYQDHHLLIQTYHSALEPNETFDAPLAGRINMEELIKSNAPIMGWNGQ
DASCKLRPTEADVTALGPEFEAAYARDYLHTPNKPLALMALLGGFPGDPSTVEPGQYLATSLFTVYPYARGH
VHITSPDPDADIAFETGFLKSDLDVTKLIWAYKKQREIVRRMDVYRGEFVGAHPPFAEDSAAALVRLDKPND
KNISDIQYTAEDDKVIEGWVRKNVGTTWHSLGTCKMGAQADGGVVDADLNVHGIEGLKLVDLSIVPQNIGAN
AATTAYAIGEKAATIIMKDLGLPVSQ
>A0A1L9P954|Aspergillus_versicolor_CBS_583.65_Ascomycota_Eurotiomycetes_Eurotiales
MGIYTQLPEGIDEVDIIIAGGGLSACVVAARLADADPSLSILVVEGGQNNKGNDSIALPLYFLTALLPTSPA
TLFYKGNAEPQLDNREMTVPAGGVLGGGSSINFMMYSRAQRHDWDSWATPGWSADEMIPFLKRFETYHGPGP
DSVHGKDGPIAVSKGTFCPERVTDQFIAAANEVGYPTVKDLQDLDTNNGVQRALRFVGTDGRRQDAASNYLH
PRLEDRAHPNLHVLVETKVIKILIEDKRAVGVEFKPNPSFQKDNTNVQRVKARKLVIGSCGALGTPLLLERS
GLGDEAILKKAGVPVVAHMPGIGRNYQDHHLLTHPYYSALEPSETFDAPLGGRINMEELIKSNAPILGWNGQ
DASCKLRPTEADVVALGPEFEAVYARDYLSNPNKPLALLALLGGFPGDPSAVEPAQYLATTTFTVYPYARGH
VHITSPDLDADIAFETGFLKSELDVKKLIWAYKKQREIVRRMDIYRGEVVSAHPPFAEDSAAALVKLERPND
KNISDIQYTAEDDKIIGDWARKNVGTTWHSLGTCRMGALADGGVVDADLNVHGIEGLKLVDLSIVPQNMGAN
TASAAYAIAEKAATIIMKDLGLALGQ
>A0A167WW57|Moelleriella_libera_RCEF_2490_Ascomycota_Sordariomycetes_Hypocreales
MGIYTQLPDHLEEVDVIIAGGGTAACIIAARLSDADSELSILLIERGQDNHEDPSVIYPVAFLSALSPDSNK
TLFYKAVRESQLAHRELIVPSGGMLGGGSSINLMMYSRAQRHDWDSWKMPGWSANDMIPFLKKLETYHGPGP
MNVHGDGGPVHISNGTYTASRSQQQFIKAAQQVGYPEHQDLQNLDSNNGVQQALRFIGTNGRRQDTAHCYLH
PRLQDGAHPHLHVLVQSDVMRVLFDGQRATSIEYRSNPTFQSSTMPRTVRARRLIVASCGALGTPLLLERSG
LGNKSILEKAGVSTIAHLPGVGENYQDHHLMTYPYYSALKPNETVDGLFAGRQDMAELIRTKDPMLGWNAQD
ITCKIRPTEADLAALGPDFQAAYDKDFRSEPSKPLALVASLNAFPGDPSGVPAGQYFSTSTFSVYPYSRGHI
HITRPETGVEGSDFETGFLRDALDVKKLIWVYKKQREIVRRMDIYRGEFEAGHPQFPSGSAAASAKFDTPPP
NMTVDDLVYTAEDDAAIEDWVRSHVGTTWHSLGTCRMGTLEDGGVLSPRLDVHGVSGLKIADLSIAPENVAA
NTADTAMAIGEKAASIILEDLELGPT
>A0A173G978|Hypocrella_siamensis_Ascomycota_Sordariomycetes_Hypocreales
MGLYTQLPDNINEVDVIIAGGGTAACIIAARLSDGDPKLSVLVIEGGQNNHGDPTIAHPMLFLSALLPTSTK
TLFYKAAKEPQLNDRELVVPSGGVLGGGSSINLMMYSRAQRHDWDSWKVPGWSAEEMVPHMKKAIDIFRQLE
TYYGKGPMSVHGDHGPIEISTGTYTATRSQEQFIHAAQKVGYPEHSDLQDLDSSNGVQRALRFVGTNGLRQD
TAHGYLHPRLQDGAHPNLHVLVESQVVRVIFEGKKAVGVEYRPNPAFQTDTTHRIIRARRLVVGSCGALGTP
LLLERSGIGNSKVLERAGIATVAHVPGVGENYQDHHLMIYPYYSALEPHETFDSIMAGREDVANLMQQKSTI
LGWNGQDVTCKLRPTESDMVSAGPEFQAVYDKDFGRVPSKPLILMATINGFPADPSTIAPGQYYSTSVFSVY
PYSRGHIHTTGPDPGLEGVDFETGFLKDPMDVKKIVWAYKKQREIVRRMNIFRGEFEAAHPQFSKNSAAATV
KLDAPPPTGDIPDIVYKAEDDAVIEEWARNKVETTWHSLGTCKVGSVEDNGVVSPVLDVHGVEGLKIADLSI
APENVAANTAATAMTIGEKAASIILEELLGPGH
>W3XKS1|Pestalotiopsis_fici_W106-1_Ascomycota_Sordariomycetes_Xylariales
MGLYTRLPVELTEVDVIVVGGGTAGCVVAARLSDADPNLTILVIEEGKNNDGDPSVMYPILCFGSILPGSST
TRAYVSNAEPQLSGRQVSVSVGNVLGGGSSVNLMMYSRAQRHDRDSWKTPGWTAEEMLPFLKKLETYHGPDP
KGVHGDQGPIVVSRGPYEMKKSEDDFINAATKLGWAEQADLQDLDSNNGVQRAKRLISKDGQRSNTAHAYIH
SRLGDDAHSNLHVLVETQVAKILFDGKRAVGVEVRANPKSQSDTTTQSIKARKLVVLSAGALASPLILERSG
LGDPNILKAANIPVIAPIPGIGKNYQDHHLISYSYKSSLEPHETIDGIFGGRVDIGNMIQTKDPRLGWNAQE
VTCKLRPSEADLSALGPEFQAAYKKDFNGHPDKPLALMSFLSGYAADPTGNPAEQYMSITTFTVYPYSRGHV
HITGATLDDPVDFSTGFFADPVDVTKHIWVYKKQREIARRMQAYRGEVPAMHPPFPQSSAAALVETDAPLLA
NVTDIEYTAEDDAIIAQWARDHVGTTWHSLGTCNMAPLEQGGVVDETLGVHGVEGLKIVDLSIAPGNVAANT
AATAMAIGEKAADIIIKELGY
>A0A229YJH9|Aspergillus_turcosus_Ascomycota_Eurotiomycetes_Eurotiales
MASLTPLSTALLAVWLALLSLVLFAQASCSSLPKMNIYTQLPSNLTEVNIVIAGGGTAGLIVASRLSDADPS
LVILVVEAGQNKYEDANVAKPVLFLNNLMPGSTTAVTHVSIAEPAIGDRQLAVPIGSTLGGSSSINIMMYSR
AQRSDLDAWAMSGWSADDLLPYMKKLETYFGEGGTPGTHGDSGPVQISRGTYAAPRPQDDFIQAAQTVGWPE
YPDLQDLDTKNGVQKAMRYVGPDGIRQSTAHAYLHSRLLDGKHPNLHVLVEHQVSRVLFHNSRAVGVEIRPN
PLFQDGTTCQTVKADSLTVVSAGSLGSPSVLERSGVGNPDVLSAAGVDLVASVPGVGNNYQDHHLLSYSYYT
SLLPNETVDGFITGRVDTQAMIANNDSMLGWNAQDITCKLRPSDADVASLSSAFQDAWNSDFANQPDKPLML
MAPINGFPGDPSTVPAGQYYSLSTFSVYPYSRGYLHIKGPTIDDGEEFYTGFFADQGNVDIEKHMWAYKKQR
EILRRMKTYRGEVPSMHPPFSNTSDAALVHLDAPLPDDVQDIVYTSDDDAVLEQYLRNNVGTTWHSMGTCKM
AKLEDGGVVDANLSVYGVEGLKVADLSIPPSNVAANTANTAMFIGEKAADIIIKELGL
>A0A229WX35|Aspergillus_turcosus_Ascomycota_Eurotiomycetes_Eurotiales
MASLTPPSTALSAVWLALLSLVLFAQASCSSLPKMNIYTQLPSNLTEVKVVIAGGGTAGLIVASRLSDADPS
LVILVVEAGQNKYEDANVAKPVLFLNNLMPGSTTAVTHVSIAEPAIGDRQLAVPIGSTLGGSSSINIMMYSR
AQRGDLDAWAMPGWSADDLLPYMKKLETYFGEGGTPGTHGDSGPVQISRGTYAAPRPQDDFTQAAQTVGWPE
YPDMQGLDTNNGIQKAMRYVSPDGIRQSTAHAYLHSRLLDGKHPNLHVLVEHQVSRVLFHNSRAVGVEIRPN
PLFQDGTTCQTVKADSLTVVSAGSLGSPSVLERSGVGNPDVLSAAGVDLVASVPGVGNNYQDHHLLSYSYYT
SLLPNETVDGVIMGRVDTQAMIPNNDSMLGWNAQDITCKLRPSDADVASLSSAFQDAWNSDFANQPDKPLML
MAPINGFPGDPSTVPAGQYYSLSTFSVYPYSRGYLHIKGPTIDDGEEFYTGFFADQGNVDIERHMWAYKKQR
EILRRMKTYRGEVPSMHPPFSNTSDAALVHLDAPLPDDVQDIVYTSDDDAVLEQYLRNNVGTTWHSMGTCKM
AKLEDGGVVDANLSVYGVEGLKVADLSIPPSNVAANTANTAMFIGEKAADIIIKELGL
>A0A086T358|Acremonium_chrysogenum_ATCC_11550_Ascomycota_Sordariomycetes_Hypocreales
MAGGLYTELPDRLDEVDVIIAGGGTAGCVVASRLSDADPTLSILVIEGGRNNQDINTITYPLLHFSNVLPGN
PDTLFYEGIEEQAVGNRALVVPSGGVLGGGSSINLLTYSRAQAIDYDAWEMEGWSSKDVLPYLKKGRIEKII
RRLTDPIPQLETYGGKGTPETHGYSGPMVVTPGNYTAKASEEGFIKSAAKLGYPEAEDIQDLTTINATQRNI
RYVNEGKRQDAASNYLHPRLADGLHPNLHVLTQHQVVRVLFDGDKASGVEFRSNPRFSPDSRGTQKVKAKRL
VVVSCGAMGTPLVLERSGVGDPKVLANAGVDKIVADVPGVGAEYQDHHLMTYAYYSSLEPHETLDAVYGGRR
DLGELIEKNDPILGWTASDVYSKLRPSDAEAKALGPEFEKAWDRDYKTAVTRPLSMITSINAFPGLPTGPPR
QYFSCSTFTPYPYSRGHLHITSTDLDAPLDFATGFFADKGDVDIKKLVWAYKKQREIVRRMDIYRGESATLH
PPFAAGSDAAVTQEPLDGPLPEDVPDIVYTAEDDAVLEKWLRDNVGTTWHSLGTCKMAPQKDGGVVDANLSV
YGVQGLKIADLSVPPANVGANTANTAFMIGEKAADIFIKELGLGGDGRHCD
>A0A0F0IAB0|Aspergillus_parasiticus_SU-1_Ascomycota_Eurotiomycetes_Eurotiales
MFSSLRGGQRTTHFWLRALICWTLFSSLVCAETPFSPVMGGLYKELPEGLDEVDVIIAGGGTAGCVVASRLS
DAYPTLSILIVEGGRDNRGLPNVTYPILLLSNILPGNTDTLFYEGIPEKAVGNRSLVVPSGGVLGGGSSINL
LTYSRAQAVDYDQWGVEGWFSKDLVPYLQRLETYKGEGTPETHGYSGPMLATPGNYTAKASEEGFIKAAAKL
GYPEARDIQDLETINATQRNIRYVSGSKRQDAASNYLHPRLGDGFHPNLYVLTQHQVIRVLFDGNKASGVEF
RPNPKFNDGAERPVQRVSAKKLVVLSSGALGTPLVLERSGVGDPEILGKAGVDVVAEVPGVGAEYQDHQLMT
YAYYSSLLPNETFDAIYSGRTNVDELIKKNDPIIGWTAADVYSKLRPSDEEAKALGSAFESAWNRDYKTNPT
KPLSMITSLNGFPGDSTSQPEVQYFSCSTFTPYPYSRGHLHITSKDLDASLDFATGFFADEDNIDIKKSVWS
YKKQREIIRRMDIYRGEFAPLHPAFAADSDAATPSEPLDGPLPDDVPDIVYTAEDDAVLEQWLRAHVGTTWH
SLGTCKMAPKSEGGVVDSNLSVYGVEKLKIADLSVPPGNVGANTANTAFMIGEKAADIFIQELKG
>A0A1S9DNJ3|Aspergillus_oryzae_Ascomycota_Eurotiomycetes_Eurotiales
MFSSLRGSQRTTHFWLRALIYWTFVSSLVCAETPFSPVMGGLYKELPEGLDEVDVIIAGGGTAGCVVASRLS
DAYPTLSILVVEGGRDNRGLQNVTYPILLLNNILPGNTDTLFYEGIPEKAVGNRSLVVPSGGVLGGGSSINL
LTYSRAQAVDYDQWGVEGWFSKDLVPYLQRLETYKGEGTPETHGYSGPMLVTPGNYTAKASEEGFIKAAAKL
GYPEARDIQDLETINATQRNIRYVNGGKRQDAASNYLHPRLGDGFHPNLHVLTQHQVIRVLFNGNKASGVEF
RPNPKFNDGVERPVQRVSAKKLVVLSSGALGTPLVLERSGVGDPEILGKAGVDVVAEVPGVGAEYQDHQLMT
YAYYSSLLPNETFDAIYSGRTNVDELIQKNDPIIGWTAADVYSKLRPSDEEAKALGSAFESAWNRDYKTNPT
KPLSMITSLNGFPGDSTGQPEVQYFSCSTFTPYPYSRGHLHITSKDLDASLDFATGFFADEDDIDIKKSVWS
YKKQREIIRRMDIYRGEFAPLHPAFAADSDAATPSEPLDGPLPDDVPDIVYTAEDDAVLEQWLRAHVGTTWH
SLGTCKMAPKSEGGVVDSSLSVYGVEKLKIADLSVPPGNVGANTANTAYMIGEKAADIFIQELKA
>PIG89163|Aspergillus_arachidicola_Ascomycota_Eurotiomycetes_Eurotiales
MGGLYKELPEGLDEVDVIIAGGGTAGCVVASRLSDAYPTLSILIVEGGRDNRGLQNVTYPILLFSNILPGNT
DTLFYEGIPEKAVGNRSLVVPSGGVLGGGSSINLLTYSRAQAVDYDQWGVEGWFSKDLVPYLQRLETYKGEG
TPETHGYSGPMLATPSNYTAKASEEGFIKAAAKLGYPEARDLQDLETINATQRNIRYVSGSKRQDAASNYLH
PRLGDGFHPNLHVLTQHQVIRVLFDGNKASGVEFRPNPKFNNGVERPVQRVSAKKLVVLSSGALGTPLVLER
SGVGDPEILGKAGVDVVAEVPGVGAEYQDHQLMTYAYYSSLLPNETFDAIYSGRTNVDELIKKDDPIIGWTA
SDVYSKLRPSDEEAKALGSAFESAWNRDYKTNPTKPLAMITSLNGFPGDPTGQPEVQYFSCSTFTPYPYSRG
HLHITSKDLDASLDFATGFFADEDDIDIKKSVWSYKKQREIIRRMDIYRGEFAPLHPAFAADSDAATPSEPL
DGPLPDDVPDIVYTAEDDAVLEQWLRAHVGTTWHSLGTCKMAPKSEGGVVDSSLSVYGVEKLKIADLSVPPG
NVGANTANTAYMIGEKAADIFIQELKG
>A0A084REW0|Stachybotrys_chartarum_IBT_40288_Ascomycota_Sordariomycetes_Hypocreales
MGLYNKLPSNVSEVDVIIAGGGAAGCIVASRLAQADPNLVVLLVESGPNNDIESVNIPALYVSNLVPTSGLF
HWYQSQAEQDLGGRELIVPAGRVLGGGSSVNVMIYSRAQRSDMDLWNKTGWTANEMLPFMRQLETYSGAGAK
AVHGTRGPIQVSRGTYHVTRFEDDYISAAKSLGWSETNDLQDLDSINAVERGFHYINPQGRRSDVASAYIHP
LLQEGRHPNLHVLVETQVLRVLFDENKTATGIEYRGSPDLQPNEQSTLKVRARKMVVVSCGGIGTPALLERS
GVGKPEVLERAGVQVIANVSGVGHEYNDHAGYGYPYRSSLAPNETLDGLLSGRLDVRELIRSNDPILGWNAV
DIAAKVRPTEDEVAALGPEFGEAWNRDFKDNPDRPLTLLTGINGFPLDPSLVPPGQYFSVGEFAPYPYSRGY
VHITGPSVDDPLDFKTGYLSDPLDMKMHVWAYKKQREIARRMEVYRGEVALAHPPFSACSKAALIQTNAPLS
KDVQDIEYTSEDDDVIETWLRSNIDTMWHSQGTCKIGPLDEHGVVDSSLSVYGVANLRLADLSILPGNIGAN
TNNMALTVGERAADIFIHALGLIG
>M7SZU7|Eutypa_lata_UCREL1_Ascomycota_Sordariomycetes_Xylariales
MTMHSELPPGMDEVDVIIAGGGTSGCVIASRLSEADPNLSILVIEGGPDNHNVPTIVIPMFFLAYLMPGNNM
TISYQAKKEKQLADRELIVASGGSLGGGSSTNLMMYSRPQGVDLDAWKTPGWSAAEMLPYFKKVTSDGIRVT
IDSHGDSGPIHISGGTYRASRSENDFIAAAQQLNIPEVEDLQDWKSVGAVERAHRFVSPDGKRQDTAHRYLW
PLLEDGKHPNLHVVVESQVVRVTFEGKRASGVVYRTNKGSQPGTLRTVKARKKVVVSCGAIGSPLLLERSGI
GKPEILEAAGVSIVADVPGVGQGYNDHHLLTYPYQSSLNPDETLDALVQRRVDPGEMIKNNDKLLGWNAQDV
TCKLRPSEAEVAALGPQFQDAWNRDFGSAPTRPLMLMSLTSGFPKDPSLVTPGQYFGLSTFSPYPYSRGHVH
ITGPDPASPIDFETGFFSDPHDIDIKKHVWGYKKQREIARRMNVYRGEVAHCHPPFPAGSSAACIETDGPLV
DVCDIEYTTEDDAILEQWLRENVGSTWHSQGTCKMAPLEETGVVDPDLGVHGVDRLKVADMSIAPGNVGANT
NSTALAIAEKAAEIIIWELGLGNPSNYLTTFETARVMAQHAHMEGWQRAKAGLASATADLPTDFASTADKAK
GLAADGAAWARENPGKATIYGAAGAVGLITVAAPGAVAAPVLALGGFGSNGIVGGSLAAGIQSSIGNVLAPS
LFATCQSAAAGGYGVAAVNAAVQAGGAVLAAGAGGAAVIGEKMKGKDGKTSEEEEKENMEDDEVKDGSNAEN
ARL
>A0A194UXJ1|Valsa_mali_var._pyri_Ascomycota_Sordariomycetes_Diaporthales
MGLYNKLPEDITEVDVIVAGGGAAGCIIAGRLAEADPMLSILVIESGPNNYGDPAVVVPAFWLSHMDPNDKY
IRAYTAPASQSLAGRKPIVPVSRVLGGGSSINMMLYSRPQRSEIDAWNIPGWSADEVLKYMKKYESYHGPPG
SEDRHGYDGPLYIGPGNYRGKVLENDFINTVAQLGWPEIDDINTLDHTNGSMRALRYVNPDGKRQDVVHAYL
HPKLQSGNYPNLHVLVETDVERVLFDDNKKAIGVVCRPCADFQPGTEQDPPRTIKARKQVVLSAGALGSPHI
LERSGIGSPDVLARAGVPLVAPVPGVGENYLDHHIMLYPYKTSVGPEETMDGLLAGRLNLAELIPKNDPILS
WNGVDVQSKLRPSDVDVASLGPEFQAAWDKEFKAFPDKPMMIISVVSCFPGDPSSVPAGQYMGIATFSVHPF
SRGHIHITGPKFSDPHDLDAGFLEDEIEIDLKKHLWMYKKQREMMRRMETFTGEIAAGHPDFPSGSKAAVIE
TRVEVAHDVEYSPEDDKAIVKFLRERLASCWHSMGTCKMAPLADGGVVDPGLNVYGVQGLKVADLSIPPSNV
GSNTCSVAMAIGEKAADIIIQELGLAK
>A0A194W8J6|Valsa_mali_Ascomycota_Sordariomycetes_Diaporthales
MGLYHKLPEDITEVDVIVAGGGAAGCIVAGRLAEADSKLSILVIESGPNNYGDPAVVVPAFWLSHMDPNDKY
IRAYKAPASQFLAGREPIVPVSRVLGGGSSINMLLYSRPQRSEIDAWNTPGWSADEVLKYMKKYESYHGPPG
SEDRHGYDGPLYIGPGNYRGKVLENDFINTVAQLGWPEIDDINTLDHINGSMRALRYVNPDGKRQDVVHAYL
HPKLQSGNYPNLHVLVETDVERVLFDDNKKAVGVVCRPCADFQPGTEQDPPRTIKARKQVVLSAGALGSPQI
LERSGVGSPGVLARAGVPLVAPVPGVGENYLDHHIMLYPYKTSVGPEETMDGLLAGRLNLAELIPKNDPILS
WNGVDVQSKLRPSDADVASLGPEFQAAWDKEFRAFPDKPMMIVSIVSCFTGDPSSVPAGQYMGIATFSLHPF
SRGHIHITGPKFSDPHDLDPGFLEDENEIDLKKHLWMYKKQREMIRRMETFTGEIAAGHPEFPSGSKAAVIE
TRAEVTHDVEYSPEDDKAIVKFLRERLASCWHSMGTCKMAPLADGGVVDPDLNVYGVQGLKVADLSIPPSNV
GSNTCSVAMAIGEKAADIIIQELGLAK
>A0A1V1TD37|fungal_sp._No.14919
MGLYKKLPADIGEVDVIIVGGGCTGCIVASRLADADPRLSILIIESGTDNQGLDEVDHVGLWLSHILPGAPY
TKFFQGRKSESIAGRQPTVPVGHIFGGGSSINSVLYSRPQRSDYEAWNTPGWSPDDLLPYMKKLEKFNGPDP
HNMHGSNGPVQVSRGKFRNHRLEDDFITSLSKSGWPELDDINCFRPTNGAMRAMRYLDPEGRRQDTAKVYLR
PRLEDGQHPNLNVLLESQVERVLFENNKAVGVSFRPNPTYHRDVDPDTVQTIKVRELVVICGGPMFSPLILE
RSGIGDPDILKRAGVPVTADVPGVGAEYEDHHSMMYPYYSSLNPEETLDAIHAGRVNVGDLIAAQDGRLTYN
AIDVQAKLRPTEVDVDALGPAFRAAWDEHYKNIKDKPLMMMSPVGCFPGDSSPFGPTQFFTLVAFALYPFSR
GHLHITGPKIDDVVDFDPGLLSDPQGVDIKHHVWMYKKQREVARGMSCCKGAVPGLHPTFPPESTAHQDSPN
IVYSSDDDAIIEKWIREHLDSTWHPIGTCKTAPRDKNGVVDATLSVYGVQGLKVADLSISPRNVGANTSNTA
MTVAEKAADLFIEELGLKRS
>A0A1Y2U1W5|Hypoxylon_sp._EC38_Ascomycota_Sordariomycetes_Xylariales
MGLYTALPDDIREVDVILVGGGCTSCIIASRLSDADPALSILIIESGQNNYELPNIVHPGFWFGHLAPGNGF
VQFFQGPTSKQLAGRKATVPTGHILGGGSSINMSLYSRAQRSDYDSWNVPGWSANDLLPYMKKLEKYHGPGP
KDRHGYDGPIQVSGTTFRGTRLENDFIKGLGELGWPEIEDINTLDNINGVMRALRYSDPDGRRQDTAHMYLH
PRLQDGKHPNLHVLVESQVERVLFDGQRATGVTYRPNPAFQSNKDTPQNDTRVIRAKKLVILSSGPLGTPLL
LERSGIGNPEVLKRAGVPVVADVPGVGHDYEDHNSMMYAYKSDLTPEETMDGINSGRWAAEDLIKNKHKMLG
WNSVDAQAKLRPTDADVASLGPEFQEAWNRDFKNVPDKPLMMMSPVAGFPGDFSLVPVAQYFTIVTFSLHPF
SRGHLHITGPKIDDPPDFDPALLSDPQNLDIKNHIWMFKKQRELVRRMSVFRGEIPGMHPTFPAGSKATFGT
DVKEVEYTKEDDKIIEKWIREHIDSTWHPIGTCKMAPREKLGVVDPALNVYGVQGLKIADMSIPPGNIGANL
ANTAMTIGEKAADIFIEELGLGKK
>A0A1Y2VRA7|Hypoxylon_sp._CI-4A_Ascomycota_Sordariomycetes_Xylariales
MGLYTKLPDGIEEVDVIIVGGGATGCIVASRLSDADPGLHILIIESGINNYEDPMVLHPSYFGKHIAPGAKY
TRTYQGPKSDYLAGRQASLPTGHILGGGSSINLAVYSRAQRSDYEAWQTPGWSADDMLFYMNKFETYHGPDP
EGRHGHDGPIHISPSRFRSQRLMDNFLTALNKVGWPEVEDLNKMGSTNGAMRTMSYIDLNGRRQDAAHKYLH
PRLQDGKHPNLHVLVESQVERVLFEDKRAVGLVYRPNPDYQPSNGSYRTIQARRMVCLSAGPLETPLLLERS
GIGASKVLNRAGIPVVADLPGVGHDYEDHHLAMYTYKSSLTPEETLDAFNAYRLDHSELIAKNDPIMSWNGV
DVQAKFRPTDTDVTSLGPEFQEAWAKEFKNTPDKPLMVMSPVGCFLGDPTTVSGQFFTLVGWSLYPFSRGHI
HITGPSLNDPIDFDPGVLSDSQDLDVKSHVWMYKKQLEVARRMAVFEGVGFDLPPFASDSKARSIESTSSIT
GVEDIEYTTDDDRVLEQWIRSQVNSTWHPIGTCKMAPREEMGVVDPRLSVYGVQGLKVADMSIPPGNIGANL
CNTAFAIAEKAADIFIEELGLGKQNK
>B2ADW8|Podospora_anserina_S_mat__Ascomycota_Sordariomycetes_Sordariales
MGLYKELPESLTEVDIIIAGGGTAGCIVAARLTDADPNLSILVIERGSNNDLPTIAYPLFFMQNIVPGSKAS
IFYQTAPEEQLDGREIIVPAGGVLGGGSSINLMMYTRAQRSDFDGWGVPGWSADEMLPYLKKLETYHGVDHN
GTHGHDGPINVSTGTFTSTRFQNEFLSVVEETGWPTSDDLQNLDSSNGIGAQPALRYVSPDGARQDTANRYL
HPRLQSGTNPNLHVLLETSVIRVLFDDNKRVRAVEVTRNPLYHDTHSPTQTVKARKTIVISSGALGTPPILE
RSGIGSPEVLSRAKVEIVVPLPGVGAEYEDHQLCVYPYHSSLSPSETADSVALGRVDPATLIQNNDPTLGWN
TMDVTCKLRPLADKDITDLGPAFEAAWNNDFANTPDKPLGMIAPVAVFPNNPDLVSAFGPDKQYFSISCFTV
HPYSRGHIHITSPELTSPPDFKTGFLTDKNNLDIKMHIWLYKTQREIARRMPLYRGEVTPCHPPFSPSSKAS
AVHLNQPLNGKVNNISYTPQDDAIIEQHIRQNVSTTWHSLGTCKIGSVVDENLNVYGTTGLKIADLSVLPGN
VAANTNNMAMAVGEKAAGVIIGELGLGL
>A0A1W2TKA0|Rosellinia_necatrix_Ascomycota_Sordariomycetes_Xylariales
MAIYTTLPAEIREVDVIIAGGGSAGCIIAARLSDADPRLSILLIEGGASNHDIPELAHPAMLMSNLAPGNRH
NLYYKAKASPDLAGRELVIPTGGVLGGGSSVNLMVYTRPQRSDFEAWSIPGWDADEMLRYMNKLETYHGPNS
EARHGRDGPIHVSGSRLPSSRLEDDFIAAVSATGWSECQDLQTMDTTIGVQRAMRYVDLEGRRQDTAHQYLF
PRLHDGRHPNLHVLVESPVKRVLFDDKRAVGVEYQARQTSFGDQHVTRMSVKAKKMVIISCGALGSPLLLEY
SGIGNPGILRSANVPIVSDIPDVGSHYQDHHMMTYSYKSCLEPNETIDAISSGRLALQDLVDRKEPILAWNS
IDAYCKLRPDEADVASLGPAFEREWSEKYQQQSDRPLMLVSLAGGFPGDPTSVPEGQYFCIATFSGYPISRG
EIHITGADSTATPEFTTGFFSDPNDIDLKKHVWMYKKQRMMARRMGVFRGELPTTHPEFPASSAAACTDGPV
LGPAPEIQYTSKDDEAIESWLRGNVNTTWHGLGTCRMSQACDQGGVVDANLSVYGVEGLKVADLSILPGNVG
CNTNSVAMAVGEKAADIFIRELGLVT
>A0A1Y2U0I3|Hypoxylon_sp._EC38_Ascomycota_Sordariomycetes_Xylariales
MGIYTILPKEIQEVDVIIAGGGCAGCIIASRLSDADSNLSVLVVETGTNNDNIPTLTHPAFLMDGLVPGNKY
NLYYKAAKSEELAGREIVVPSGGVLGGGTSVNLMVYTRAQRSDYDSWGMAGWSADEMMLYMKKLETYHGPDE
EDRHGFKGPMHVTGDGYCSSRLQNEFINAANDAGWPEIPDLQTMDAVNGVQRAKRYVGPDGKRQNTARQYIH
PKLEDGQHPNLHVLIESKVNRIIFDGKRAVGVEYQPHTTSQDVTQGHTRIVKARRMVVISCGALGTPLVLER
SGVGDPDILSRAGVPMIANVPGVGRNYQDHQLVIYSYNSSLTREETLDSVIRGDLDVEELVTQNGPILGWNS
IDAYGKLRPNEADIRGLGPEFEKAWHNEFRNRPDRPLMMATLSACFPANPPWLPEGQYFSIAAFNAYPFSRG
HIHITGPALSDPPDFEIGFFSDSDNVDIKGHLWMYKKQRQIARRMKVFEGEIANSHPRFPPESRAACTRGPL
PADAPDLEYDSEDDKAIEQWLRESVGTTWHSLGTCNMAAHEEGGVVDANLNVYGVEGLKVADLSIPRSNVAA
NTANVAMAIGEKAADIFIKELGIGV
>A0A1Y2UIC0|Hypoxylon_sp._CO27-5_Ascomycota_Sordariomycetes_Xylariales
MGIYTILPKEIQEVDVIIAGGGCAGCIIASRLSDADSNLSVLVVETGTNNDNIPTLTHPAFLMSGLVPGNKY
NLYYKATKSEGLAGREIVVPSGGVLGGGTSVNLMVYTRAQRSDYDSWGMTGWSADEMMLYMKKLETYHGPDE
EDRHGSEGPMHVTGDGYCSSRLQNEFISAANDAGWPEIPDLQTMDAVNGVQRAKRYVGPDGKRQNTARQYIH
PKLEDGQHPNLHVLIESKVNRIIFDGKRAVGVEYQPCMTSQDVTQGHARVVKARRMVIISCGALGTPLVLER
SGVGDPDILSRAGVPMIANVPGVGRNYQDHQLVIYSYHSSLTREETLDSVICGDLDVEELVTRNEPILGWNS
IDAYGKLRPNEADIRELGPEFEKAWHNEFRNRPDRPLMMATLSACFPANPPWLPEGQYFSIAAFNAYPFSRG
HIHITGPALSDPPDFEIGFFSDSDNVDIKGHLWMYKKQRQIARRMKVFEGEIANSHPRFPPGSRAACTRGPL
PADAPDLEYDSEDDKAIEQWLRESVGTTWHSLGTCNMAAHEEGGVVDANLNVYGVEGLKVADLSIPRSNVAA
NTANVAMAIGEKAADIFIKELGIGV
>A0A1J7JLH7|Coniochaeta_ligniaria_NRRL_30616_Ascomycota_Sordariomycetes_Coniochaetales
MPIYTQLPADLEVDVIIAGGGTAGCVVAGRLAQADPNLSVLVIEGGQDNFDNPSVVHPAFFLDHLAPTSKTT
IFYPTTKQPQLAGRNPVVPAGGVLGGGSSINFAMYTRAQREDYDAWDTPGWSTEELLPFFKKLETYHGQGDP
AVHGFEGPVQISDGGYRAHKATREYINGAVKVGYPFVHDLCDLDSNNAVAPFLRYSSPDGKRQDAAHCYLHP
LLRDGKHPNLHVLVETQVVRVLFDENKRARGVEFVPNTSFHSTVAPLKDSTPPQTICARKLVVLSTGAIGTP
GVLERSGVGAKDILAKAGIPLVAEVPGVGASYEDHHLVFWPYKTSLDPSETNDAIVTGRIDRTTAIAEKQRR
LGWNFVDASVKARPSEQDVAKFDPHLRAAWDRDFASHPQRPLLFFTFVETLLGDPSAVPAGQYVSPAIYTAY
PYSRGHVHVTGPRLSDPLDFHLGIFTDAGDVDLKKQVWGYKKHREIMRRTAFYRGEVAASHPKFPAGSRAAC
VELDVGAAYDPDQAVVADLEYSAADDAAIEQCLRDVIGTCWHSLGTVKMAPLDKNGGVDAKLDVYGVTGLKV
VDLSIVPKNVAANTCNTALMIGEKGADIIMRELGLLGE
>A0A084R5S8|Stachybotrys_chartarum_IBT_40288_Ascomycota_Sordariomycetes_Hypocreales
MVISNTLPPDISDVDVLIAGGGAAGSIIAARLAQADASLSILLVERGADNSTVPTITHPALFLANLAPTSTS
MLFYPGNPEEQLGGRSVVVPAGGTLGGGSATNLMMYSRAQRSDFDAWGVPGWSTEEMIPFMRKLETYTGPGN
KQTHGDSGPINITRGTHAATVKSTEDEFIAAAAELGYPEVDDIQSMEAINSVARAYRYIGSNGRREDVVTRY
LLPLLSSGKYPNLHVLTETEVIRVMFDSDKRASGLETRPNPIFQDKAEPVRAITARKLVILTAGALGTPPIL
ERSGVGSRDILDKAGVSVVVELPGVGKTYDDHQLLLAPYHSNLEPRQTLDDLIRGRVDVGALIASNDSILGW
NAQDVTSKLRPSEEEVEALGPVFKAGWEQDFENVPDRPLSIITLISGLPTDPSLAPDAQYFATTAFCTYPRS
SGHVHITGPSLGDALDFATGFFTDPFDIKACAWSYKKQREIVRRTSIYRGEVPSMHPQFSPSSPAAAAKRDG
PLAKPVENLAYSEEDDAALDEWLRQTISTTWHSLGTCKMAPREQDGVVDGSLSVYGVHGLKLADLSIVPKNV
GANTANTAYAIAEKAAELFKAELGLS
>A0A084QS59|Stachybotrys_chlorohalonata_IBT_40285_Ascomycota_Sordariomycetes_Hypocreales
MVISNTLPPDISEVDVLIAGGGAAGNIIAARLAQADASLSVLLVERGADNSTAPTITHPALLLANLAPTSTS
MLFYPANPEELLGGRSVVVPAGGTLGGGSATNFMMYSRAQRSDFDAWGVPGWSTEEMIPFMRKLETYTGPGS
KETHGDSGPINITRGTHAATVKSTEDEFIAAAAELGYPEVDDIQSMEAINSVARAYRYIGSNGRREDVVTRY
LLPLLSNGKYPNLHVLTETEVIRVLFDSDKRASGLEIRPNPIFQDKAEPVRTVTARKLVILTAGALGTPPIL
ERSGVGSRDILDKAGVSVVVELPGVGKTYDDHQLLVAPYHSNLESRQTLDDLVRGRVDVGALIASNDSILGW
NAQDVTSKLRPSEEEVEALGPVFKAGWEQDFKNVPDRPLSIITLISGFPTDPSLAPDAQYFATSAFCTYPRS
SGHVHITGPSLGDPLDFTTGFFTDPFDIKACAWSYKKQREIVRRTSIYRGEVPSMHPQFSPSSPAVAAKRDG
PLAKPVEKLAYSEEDDAALEEWLRQTIGTTWHSLGTCKMAPREQDGVVDGLLNVYGVRGLKLADLSIVPKNV
GANTANTAYAIAEKAAELFKAELGLS
>A0A1C1XGJ0|Diaporthe_helianthi_Ascomycota_Sordariomycetes_Diaporthales
MGLYTELPGHIQEVDVIIAGGGTAGCIIASRIADADPNLSILVVEKGRNNHDDRLIRHPAYFFNNLAPDGGS
VTYYVGNKSENLAGREIAIPTASILGGGSSVNMVIYSRAQRSDYDSWQMPGWSADDLLPYMKKLETYHNVAG
AGDLHGHDGPISVSGGPYRVPRVEDDFLAALRAAGGWGELTDLSDLDSCNGAQRAMRYVSPDGKRSDVAHAY
LHPRLEDGVHPNLHVLVQSEVVRVILDDKRASGIVYRPSTAAENSPERTIKARKGVVVTCGTFGSPLVLERS
GIGHPDILERAGIAVAVEVPGVGHGYQDHHLVGYPYHSSLEIEETMDAFNTGRVDTASSDGKNILGWNGVDI
TCKIRPSDSEVASLGPDFEKVWERDFKPHPDKPLAMMAVFNGFPGMPPSPDRQYFSHSIFTVYPYSRGHIHL
TGSELTSKVDFNAGFLDDEDGIDIKKCRWAYKTQREIARRRSVYRGEVASGHPTFPAGSKAVSMEYAKPLGT
NVQNIEYTPEDDAAIDTWLRENVTTTWHSLGTCKMAPLARLGVVAENLNVYGVEGLKVADLSIVPRNIAAHP
NNTAMTIGEKAADMLIAELGLKGY
>A0A1Y2XAE4|Daldinia_sp._EC12_Ascomycota_Sordariomycetes_Xylariales
MALYNQLPEAIQEVDVIVAGGGTAGCIIASRLADKDPNLSILVIEGGPNNYNETLIIHPAFFFANLAPGSKS
VAFKVGNKSEHLAGREIVVPTANILGGGSSVNFSLYSRAQRTDLDSWQIPGWSADELLPYMKRIETYQGPDS
RGLHGKDGPIVVSSGSYRATRIEDDFLNALKEVGYPEVEDMNDLDTCNGAQRAMRYVAPDGMRQDVAHSYLH
PRLRDGKHPNLHVLVESTVVRLVLENNRAVGVVYRPSSATSAAEERTIKARKQVVLSAGAFGTPAILERSGV
GNPEILKKAGVQPVVDLPGVGHGYEDHHIIGYPYRSSLNPDESHDAINGGRFNMEDPETRKLLGWNAADITC
KLRPTESDVAALGPDFQKVWEKEWKHNPNKPMVVMAAYNAFPGVPIGLPVAQYFGHNIFTPYPFSRGHVHIT
GPNLEDKIDFESGFFADAGEIDIKMCRWAYKVQREIARRRSVYRGEVARGHPPFAASSKAAIIETEEPLPPP
VSNIEYTAEDDAVIDQFLRENVQTTWHSLGTCKMNRREDLGVVDAKLNVYGVGSLKVADLSILPRNIGAHAA
NMAMVIGEKAADLVIEELGLA
>A0A1Y2TKK8|Hypoxylon_sp._EC38_Ascomycota_Sordariomycetes_Xylariales
MGLYTELPNHVEEVDVIVAGGGTAGCVLAGRLAEAGVSVLVVEGGPNNHDEPTIVQPLMFITHYLPINRFTT
FHQSNQEKQLGGRQLIQPVGGTLGGGSSVNMMVYSRAQRADFDGWNAVGWSANEMLPYLNRIETYHGPGDQD
RHGHQGPLHIARGTYNAPRCEEDFIAAVKKSGFPERHDLNDLDGNNGAQRAMRYISHDGKRQDTAHGYIHPL
LQDGKHPNLHVLVDSQVHRILFNEDKKASGIEYKPKAENLPIRTVKARKLVAVSCGVLGTPPVLERSGIGNP
QILEKAGIQTLIADLPGVGENFNDHNIKLYGYKSSLTPDETIDGVQAGRVSTEELMRAKAKILGWNAQDVHC
KVRPSPSEIASLGPAFQRAWARDFEDVPSKPLAMMASVAGFPGDPSKLAPIQYFGLSAFTVNTYSRGHVHIT
GPAPDDRLDFVTGMLTDPEGLDLEMQKWVYKKQREIVRRMGTFRGELPISHPPFSPTSRAALAGADRAEGLE
GPLPVEKQEVAYDAEDEEVLEKWLRENVDLSWHPLGSCKMAPRDEMGVVDPLLNVYGVKGLKVVDLSIVPGS
VSANTMNTACAIGEKAADIILGELGVLEGN
>A0A1Y2UBG6|Hypoxylon_sp._CO27-5_Ascomycota_Sordariomycetes_Xylariales
MGLYTELPNHVEEVDVIVAGGGTAGCVLAGRLADAGVSVLVVEGGPNNHDEPTIVQPLMFITHYLPINRFTT
FHQSNQEKQLGGRQLVQPVGGTLGGGSSVNMMVYSRAQRVDFDAWNAVGWSANEMLPYLNRIETYHGPGDQH
RHGHQGPLHITRGTYNAPRCEEDFIAAVAKSGFPERYDLNDLDGNNGAQRAMRYISHDGKRQDTAHGYIHPL
LQDGKHPNLHVLVDSQVHRILFNDDKKASGIEYKPKAEDLPIRTVKARKLVAVSCGVLGTPPVLERSGIGSP
QILEKAGIQTLIADLPGVGENFNDHNIKLYGYKSSLTPDETIDGVQAGRVSTDELMRTKAKILGWNAQDVHC
KVRPTPSEIASLSPAFQRAWARDFEDVPSKPLAMMASVAGFPGDPSKLAPIQYFGLSAFTVNTYSRGHVHIT
GPAPDDRLDFVTGMLTDPEGLDLEMQKWVYKKQREIVRRMDTFRGELPISHPPFSPTSRAALAGADRAEGLE
GPLPVEKQEVAYDAEDEEVLEKWLRENVDLSWHPLGSCKMAPRDEMGVVDPLLNVYGVKGLKVVDLSIVPGS
VSANTMNTACAIGEKAADIILGELGVFEGK
>A0A1Y2WEF9|Hypoxylon_sp._CI-4A_Ascomycota_Sordariomycetes_Xylariales
MGLYTELPDHVEEVDVIIAGGGTAGCVLAGRLAEAGVSVLVVEGGPNNYDEPIIVQPLMFITHYLPLNRFTT
FYQSNQEKQLGDRQLIQRVGGVLGGGSSVNMMIYSRAQRADFDEWNAVGWSADEMLPYLNKIETYHGSGDHD
RHGHRGPLHITSGTYSAPRCEEDFLAAAKKSGFSERRDINDLDCSSGAQRSLRYISPDGKRQDTAHCYIHPL
LQDGKHPNLHVLVDSEVHRVLFDTNKKASGIEYRPKFEGSPTRTIKARKLVVVSCGVLGTPPVLERSGIGNP
RILKKAGIQTVIADVPGVGENFNDHNMKLYGYKSSLTPDETIDGIQAGRVSTDELMRTRSKLLGWNAQDVHS
KVRPSPSEVASLSPAFQKAWARDFENVPSKPLAMIASVAGFPGDPSKLAPIQYFGLSAFTLNTYSRGYVHIT
GPAPGDRLDHASGLLSDPEGLDLEMHKWLYKKQREIVRRMDTFRGELPISHPPFLPTSRAALAGTDRAEGLE
GPLPVEKQEVMYDADDENVLEKWLRESVDLAWHPLGSCKMAPRDEMGVVDPLLNVYGVEGLKIVDLSIVPGS
VSANTMNTACAIGEKAADIILGELGVLEK
>W3WMD8|Pestalotiopsis_fici_W106-1_Ascomycota_Sordariomycetes_Xylariales
MGLYSKLPDNVNEVDVIIAGGGTAGCVVAGRLAQAGVSVLVIEGGPNNYNDPSIIHPLMFITHYLPKNKMTK
FYLGEKEEQLGNRQLFEPVGSVLGGGSSINMMVYSRAQRSDYDEWNMPGWSAEEMLPYLNKLESYFGPGDKA
KHGHDGPMQVTSGPFNVPRCEDDFISAAQKVGYSELQTLYDLDVTNGVQRAMRFIGPDGKRQDTAHRYIHPL
LQDGKHDNLHVVVESEVVRVIFNDNKRAIGVEYQARGSDGPVRTVKAKKQVIVSCGVFGTPQVLERSGVGRA
EILRNAGIDNIVAENVGVGENFNDHNMILYPYKSSLTPEETVDSVQAGRVTLEHLLETKDKVMGWNAQDIHG
KIRPSDADIASLSPAFQKAWDRDFKNVPSKPVSVMATIGGFPGDPATLAPLQYLGISTFILHPYSRGHIHIA
GPKPGDAIDFKANIFTDPEDLDLEMMKWTYKKHREIVRRMSLFRGELPAGHPPFSPGSKAALFGIDKPEGLE
GPLPADITDIEYSAEDDAVLEAWLKEMVGLSWHPLGTCKMAPREKEGAVDASLSVYGVDRLKVVDLSIVPGS
VSGNPMNTACAIGEKAADIILSELGNK
>A0A168BUN9|Isaria_fumosorosea_ARSEF_2679_Ascomycota_Sordariomycetes_Hypocreales
MGLHQKLPAGLDEVDVIVAGGGTAGCIVASRLASAEPNLSILVIEGGMDNHQDPTIVNIGLFFQHIMPGSRT
TLFYPAKPSKHLADRALPIQCGGVLGGGSSINMALYSRAHRSDFDAWDVPGWSAKDMTPYMKKLETYHGKGS
LDVHGRDGPVHISRGTWSGGASEDDFMDAVRKAGYPEVDDVQSLEAVNSFGRANRYVSPDGRRQDTAHTYLH
PRLQDGQHPNLHVVVQSQVSRVIVEDGRAAGVVFRPNPRLRPQYAGDVTVRARRLVILSCGALGTPAVLEGS
GIGNPEVLGRAGVAVVAENLGVGVGYEDHQLLGSAYKTSLGPRDTLSDMSFGLLSPEAIFSERPEILGYTGQ
DATGKLRPTDEEAAALGPEFEAAWVADFESKPDKPVVCMSMVNFIPGLPGEGVAPGQYLGLTAFILHPWSRG
HVHITGPSLDDPLDFETGFLSDEKGLDMKQHVWAYKKQREIMRRMACFRGEVGPWHPAFAADSAAAVTETNS
PLPDDVEDIVYSAEDDAAIAEFVRRRVDTTWHSMGTCKMKPRRQGGAVDAALNVYGVEGLKIADLSIAPGNV
SGNTNNTALAIGERAADIFISELGLTA
>A0A168ILB7|Cordyceps_confragosa_RCEF_1005_Ascomycota_Sordariomycetes_Hypocreales
MGLYKQHPAGLDEVDVIVAGGGTAGCIVASRLASADRNLSVLVIEGGMNNYQDPTIVNIGLFFPHIMPGSKT
TLFCPAKPSEHLAGRALTIPCGGVLGGGSSINMAMYSRAHRSDFDAWNMPGWSADEMLPYLKKLETYHGKGS
ADIHGQDGPVQISRGTWNGGASEDNFMAAATKAGYPEIDDVQSLSAINAFGRANRYVSTDGRRQDAAHTYLH
PRLHDGKHPNLHVVVESQVSRVIVRDGRAVGVVFRPNPAFHPTVAGEITVRARKLVIVSCGALGTPAVLERS
GIGHPEVLAKADSPVVAENLGVGVGYEDHQLMGSAYKTNLGPRDTLSDMMFGLLSPEMIFEERPEILGYNGQ
DATGKLRPTDEEAAALGPEFEAAWNADFKNKPDKPVVCMTLLNTVPGIPGEGVVPGQYLGLTAFVLHPYSRG
HVHITGPSIDDPLDFDTGFLSDEKGLDVKQHVWAYKKQREIMRRMYCFRGEVGPWHPAFAADSAAVVTETDG
PLPENVDNIVYSEEDDRAIAEFVRRRADTTWHSMGTCKMKPREQGGAVDAALNVYGVEGLKIADLSIAPDNV
SGNTNNTALAIGERAADMFISELGLAA
>A0A179IEZ7|Cordyceps_confragosa_Ascomycota_Sordariomycetes_Hypocreales
MGLYNKHPAGLDEVDVIVAGGGTAGCIVASRLASADRNLSVLVIEGGMNNYQDPAIVNIGLFFPHIMPGSKT
TLFYPTKPSEHLAGRALAVPCGGVLGGGSSINMAMYSRAQRSDFDAWNMPGWSADEMLPYLKKRVPLTPEQL
ETYHGKGSTDVHGQDGPVHISRGTWNGGASEDNFMAATAKAGYPEVDDVQSLGAINAFGRANRYVSTEGRRQ
DTAHTYLHPRLHDGKHPNLHVVVESQVSRVIVEDGRAVGVVFRPNPAFHSTDAGEVAVRARKLVIVSCGAIG
TPAVLERSGIGRPEVLTKAGLPVVAENLGVGVGYEDHQLMGSAYKTNLGPRDTLSDMVFGLLSPETIFAERP
EILGYNGQDATGKLRPTDEEAAALGPEFAAAWSADFKSKPDKPVVCMTLVNTLLPNPALTESSIPGIPGEGV
APGQYLGLTAFILHPYSRGHVHITGAGLDDSLDFDNGFLSDKRGLDVKQHVWAYKKQREIMRRMDCFRGEVG
PWHPAFAADSAAALTETDGPLPDDVENIVYSEEDDKAIAEFVRRRADTTWHSMGTCKMKPRELGGAVDAALN
VYGVEGLKIADLSIAPDNVSGNTNNTALAIGERAADIFISELGLAA
>M7SN81|Eutypa_lata_UCREL1_Ascomycota_Sordariomycetes_Xylariales
MGLYAALPEEIQEVDVIIAGGGTAGCILASRLADADPGLSILLIEHGSNNEGNPLISHPLLWRAHLLPQTGT
TIYYVSKSETQLAERVIPVASGGILGGGSSINIAIYTRPQGIDYDAWNVKGWSADDLRPYMNKTETYHGNGN
KDHHGVNGPIQISSGTYRQVDAEGDFISAMAQVGYPQISDLQDLRSNNGVSHCLKYVSVDGKRQDVAHMYLH
PRLQDGKHENLHVLVESQVTKVLFDKASKKAIGVEYRANPAIQKDAAQQGPREIKARKLVVLSCGTLGNPGI
IERSGVGDPNVLAKAGVPVVADVPGVGHGYQDHQVISYHYKSSVSKEETSDIAFTDPPASIGKLLMSNDKIL
GWNGFDASSKIRPTEAEVDALGHDFRQAWDRDYKTVPEKPLSTVLMSNGLLGDPSTVPQGSYFSLGLYNAYP
YSRGQVHITGPNPDDPLDFKTGFLADDHEIDLKTHIWAYKKQREVARRMKVFQGELKGHQPSFVTGSKAAVA
EPVHDSADDMIKYSADDDAAIGEWVRKNITTCWHGLGTCKMAPRDQQNLGVVDESLNVYGVQGLKIVDLSIA
PGNVSANTNNTAMTIGEKAADIISKELGLA
>W3XIG6|Pestalotiopsis_fici_W106-1_Ascomycota_Sordariomycetes_Xylariales
MGLYTVLPESVQEVDIIIAGGGTSGCIVASRLADADPNLSILVIEHGPNNQNNPLVTHPLLWRAHLAPQTGT
TIYYIGKNEAQLGNRGIYVAAGGVLGGGSSINLSMYTRPQANDYDAWKSRGWSSNDLIPYINKVETYHGDGL
KEHHGHNGPIHVSSGPYRQNGAERNFISSMNQLGYSENKDLQDLDSSTGVSHCLKYASADGTRQDVAHAYLH
PRIQDGRHDNLEVLLESQVTKVLFDTTTNRALGVEYRANPAFSKEAASQPPRRVNARQFVVLSCGTLGNPPI
LERSGVGDTKILENAGVPVVADVPGVGNGYQDHQVISYHYMSSMAMEETSDIAFRDPATAIGSLLMSQSPIL
GWNGFDASSKIRPTETEVASLGQDFQNAWDKDFKDLPSKPLGTVILSTGLLDNPATFPEGVYFSLGCYNSYP
YSRGHIHITGPAMDDALGFETGFLADHAEIDLKTHIWLFKKQREVARRMNIYKGEVEGHQPAYPTGSSATFA
PAVPTNNRTLIGYTEEDDAAIGDYIRKNITTCWHGLGTCKMAPREEQLGVVDERLNVYGVKGLKIADLSIAP
RNVSANTNNTALTIGEKAADLIIQDLGLI
>A0A0D1XVL9|Exophiala_mesophila_Ascomycota_Eurotiomycetes_Chaetothyriales
MGLYTILPDELHDVDIVVAGGGAAGCVIASRLADADTNCTILLIEAGSDNQDQPAITRPALYKGNFMPDSKS
IQIFMPVPEEQLSGRRAMVMAASVLGGGSSINGAIYNRAQRDDFDSWKTPGWSADDLLPYLTKLEKYEGQGD
SECHGTSGPINVSSGTYASNDMADDFTSAMNEIGYPTVRDLQDFVMANGVSRSYSFISSQTGRRQDSATTYL
HPRLKDGKHPNLHVLVESQIVRILLDEDKRAKAVVYRPNPQHHGDEAAQVRHTVNARKLVVLSAGTHTSPSI
LERSGVGSSEILKKAGVPLVHHLPGVGHDYQDHQMSVYTYKSNMRPEGTLESLVDGTRDVEQLLLDDDNFLG
WNGIDAGAKFRPTESEVGTLSREFRDAWDRDFRNAPTRPLAVMFAVNGILGDPSPFLPGQFFSLACFTSYPY
SRGHLHITGPEIGDPLDFRTGYLSDPNDIDLATQVWLYKTQRQVAQNMRFYKGESHLHPQFSPESTAARLTE
ASMDKAKLPIEYSREDDEAIKKFIRQNVGTTFHSIATCKMAPVEQMGVVDKDLNVHGVQGLKVADLSIAPEN
VSGNTMSTAVMIGEKSADIIIKEFKLGLA
>A0A0D2IS29|Rhinocladiella_mackenziei_CBS_650.93_Ascomycota_Eurotiomycetes_Chaetothyriales
MGLYATLPDELHEVDVIIVGGGTAGCVIASRLADSDPERSILVIEGGPNNQDLPVITYPALYRGNFTPDSHT
FQFYQPAVEEQLSGRAVVVVVGSVLGGGSSINGAIYTRAQRDDYDSWNTEGWSADDLLPFLKKVRTYHGRGD
EGCHGDSGPINVSSGIYRGDAIADDFVAAMNQIGYPEVSDLQDLLSANAVLRVLFNQHKQATRVEYRPNPRI
QADATGNLTQTIKARKLVIISAGTHSTPLILERSGIGSNEILERAAVPVLHDLPGVGHGYQDHQMVVYTYKS
SMRPEDTTESLIDGTRDLEELLAKNDKILSWNGIDASLKVRPTESEVDSLGSEFREVWDKDFKNAPRRPLAL
MFSVAGILGEPSLLLPGQFFSIACYNAYPYSRGYVHITGPNIEDPLDFKTGYLSDHDDIDLKTQVWLYKAQR
EVARRMHFYRGETHRHPNFLQGSNASSFTEPGSDSAKANIEYSSEDDEAIKQWVRENIGTAYHSIGTCKMGP
MERLGVVDKNLNAHGVQRLKVADLSIAPENVSGNTMSTALTIGEKAADIFIKELGLDRR
>A0A1C1CGD7|Cladophialophora_carrionii_Ascomycota_Eurotiomycetes_Chaetothyriales
MGLYTTLPDELAEVDIIIVGGGTAGCVIASRLADTDPQCAILVIEGGPNNLDLPAVAHPALYRGNFMPGSKT
IQPYLPRKEEHLSGRTAIVFAASVLGGGSSVNAAMYNRPQRDDLDSWNTEGWSADELLPSLTKFETYHGRGD
AACHGASGPIKVSSGTYTSNAMADDFVAAMNKTGFPEVRDLQDLVSANGVSRTYRYVSPDDGRRQNAATAYL
HPRLRDGHHPNLHVLVESQVVRVLFDQDKRATAVEYRPNPNIRTEATRDLRRTVKARKLVVISAGTHSTPSI
LERSGIGSREVLDRAAVPVLCDLPGVGRNYQDHQMTVYTYKSSMRAEDTTESIIDGTRDVAQLLGNNDKFLS
WNGVDASAKIRPTESDVDSMGSGFREVWERDFKNAPNRPLGLIFSVAGGRMPKWEMQHITGPDLEDPLDFET
GFLSDRDDIDLTTQVWLYKTQRQVARRMRFYRGETHLHPRFPGRSNADSLAEPASDEEAGSEIRYSPEDDEA
IRQWVREHIGTAFHSLGTCKMAPVEELGVVDKDLNVHGVHMLKVADLSIVPENVSGNTMSTALMIGEKAADI
IIQDLGLACRG
>V9DRA3|Cladophialophora_carrionii_CBS_160.54_Ascomycota_Eurotiomycetes_Chaetothyriales
MGLFTTLPDELAEVDIIVVGGGTAGCVIASRLADTDPQCAILVIEGGPNNLDLPAVAHPALYRGNFMPGSKT
IQPYLPRKEEHLSGRTAIVFAASVLGGGSSVNAAMYNRPQRDDLDSWNTQGWSADELLPSLTKFETYHGRGD
EACHGASGPIKVSSGTYTSDAMADDFVAAMNKTGFPEVRDLQDLVSANGVSRTYRYVSPDDGRRQNAATAYL
HPRLRDGHHPNLNVLVESQVVRVLFDQDKRATAVEYRPNPNIRTEATGDLRRTVKARKLVVISAGTHSTPSM
LERSGIGSREVLDRAAVPVLCDLPGVGRNYQDHQMTVYTYKSSMRAEDTTESVIDGTRDVAQLLGNNDKFLS
WNGVDASAKIRPTESEVDSMGSGFREVWDRDFKNAPNRPLGLIFSVAGILADPTLFLPGQFFSLACYTAYPY
SRGHVHITGPDLEDPLDFETGFLSDRDDIDLTTQVWLYRTQRQVARRMRFYRGETHLHPRLPGRSNAESLAE
PASDEEAGSEIQYSPEDDEVIRQWVREHIGTAFHSIGTCKMAPVEELGVVDKDLNVHGVHMLKVADLSIVPE
NVSGNTMSTALMIGEKAADIIIKDLGLACRG
>A0A1Y2TR17|Hypoxylon_sp._EC38_Ascomycota_Sordariomycetes_Xylariales
MGLYKTLPTTIQEVDVIIAGGGTAGCIIAARLAEADSQLSILLIENGQDNYQVPQVIHPALFRSHLIPGSKT
CLQYKSCELKQLAGRSLIAPSGGLLGGGSSMNGLLYTRAQRCDYDSWNIKGWSSNDLLPCLKKFETYHGPGS
KDRHGVEGPLEISRGSYRGKPLEEDFVAAMKSVGFPETSDLQDLETANAVAHSWAYISPDGRRQDTAHNYLH
PKLQDGKHPNLHVLVETQVVRVLLDNEKRASGVEYRANPGYQTDTAKQQKRTINARKLVILSAGTIGTPSML
ERSGIGNTDSLAKANVKPLHSLPGVGNNYQDHQLLLSFYKAAVPPSDTLDHIFTDPQNIPELLRTNSSKLSW
NGFDASAKVRPTESDIDNLGPHFRKAWDKDFGNNHNKPLVSMLLYSGILGNPAGFSPEPHFTVGSYAAYPYS
RGYVHITGPEIDDPLDYNPGYLADPGDFDLKTHVWAYKKHREVARRMPSYGGEVVSKHPQFPPGSKAALITL
GDDSGTVKDIEYSPEDDQAIEQWIRENVGVCWHFLGTCKMAPSEEMGVVNEKLDVHGLRGLKIADMSIAPKM
VSANTQSTALMIGEKAAEIIIKELGLAEK
>A0A1Y2V9H9|Hypoxylon_sp._CO27-5_Ascomycota_Sordariomycetes_Xylariales
MGLYKTLPTTIQEVDVIIAGGGTAGCIVAARLAEADPQLSILLIENGQDNYQVPQVIHPALFRSHLIPGSKT
CLQYKSCELKQLAGRSLIAPSGGLLGGGSSMNGLLYTRAQRCDYDSWDIKGWSSNDLLPCLKKFETYHGPGS
KDRHGVEGPLEISRGSYRGKPLEEDFVAAMKSVGFPEASDLQDLETANAVAHSWAYISPDGRRQDTAHNYLH
PKLQDGKHPNLHVLVEAQVVRVLLDNEKRASGVEYRANPGYQTDTTKQQKQTINARKLVILSAGTIGTPSML
ERSGIGNTDSLTKANVKPLHSLPGVGNNYQDHQLLLSFYKAAVPPSDTLDHIFTDPQNIPELLRTNSSKLSW
NGFDASAKVRPTESDIDNLGPHFRKAWDKDFGNNHNKPLVSMLLYSGILGNPAGFPPEPHFTVGSYAAYPYS
RGYVHITGPEIDDSLDYDPGYLADPGDFDLKTHVWAYKKHREVARRMPSYGGEVVSKHPQFPPGSKAALITL
GDDSGAVKDIEYSPEDDQSIEQWIRENVGVCWHFLGTCKMAPPEEMGVVNEKLDVHGLRGLKIADMSIAPKM
VSANTQSTALMIGEKAAEIIIKELGLAEK
>A0A010RWF7|Colletotrichum_fioriniae_PJ7_Ascomycota_Sordariomycetes_Glomerellales
MRLKSLEVAYLGAIALATVSEGLYTKLPPDLTEVDVIIAGGGTAGSIVASRLAEADPTLSILIVEQGQDSFN
VTNVIYPALFERNTLPDSDTALFWKANKSPQLADREPVVETGGILGGGSAINWMVYTRGQWDDFDSWNTSGW
SAEELLPLLRKVETYHGATTNESTHGYDGPIHVSKGTHQAPRAERGWIDGAVEAGWSEVEDLQSLHSNNGTG
PWYRYVSPTDGRRQDVAHRYLHPLLQSGEYPNLHVLVETQVLRILFEGEEHRAAGVEIRPNPAFEKDARNNS
TTTVKARKLVVSSAGSFGTPLLLERSGVGDPAVLEKAGIPIVESLDGVGNDFQDHHFVGYVYRTNLDQNETI
NGIARNDRGRDVDAMIAADDKQLGWNGHDASSKFRPSPTDIAALGPEFQAAWDRDFKDSPNRPLMIMGLFNA
YFGDPAALPDDAEYVTTAPWVTYPYARGHVHVTGPSIDDQYDFTTGWLLDENNIDLKSHIWGYKTQRAIARR
MEIFRGELALGHPKFANTSSAAVIQVTEGPITDSIEYSVEDEAAIVQYIRENIGTSRHPLGTCKMAPRENRG
VVDPLLNVYGVSGLKIADLSVPAQQVAANTYNAALLVGEKAAEIIIRDLGL
>A0A135RVH5|Colletotrichum_nymphaeae_SA-01_Ascomycota_Sordariomycetes_Glomerellales
MRLKALEMASVAAIVLATRSEGLYTELPTDLTEVDVIIAGGGTAGSIVASRLAEADPSLSILIIEQGKDSFN
VTNVIYPALFERNTLPNSDTALFWKANKSPQLANREPVVETGGILGGGSAINWMVYTRGQWDDYNSWNTTGW
SAEELLPLLAKIETYHGATNNQSTHGYDGPIHVSKGTHQAPRAERGWIDGAVEAGWSEVEDLQSLHSNNGSG
PWYRYVSPTDGRRQDVAHRYLHPLLQSGEYPNLSVLVETQVLRVLFEGEENRAAGVEIRRNPAFAKDTANKS
TSRVKARKLVVASAGSFGTPLLLERSGVGDPAVLEKAGLPIIESLDGVGNDFQDHHFVGYVYRTNLDQNETI
NGMARNDRGRDVDAMIAADDEQLGWNGHDASSKFRPSPADIAALGPEFQAAWDRDFEDSPNRPLMIMGLFNA
YFGDPANLPDDAEYVTTAPWVTYPYARGHIHATGPSIDDQYDFTTGWLLDENDIDLKSHIWGYKTQRAIARR
MEIFRGELALGHPKFANTSSAAVIEVAEGPVTDSIEYSVEDDAAIIQYIRENIGTSRHPLGTCKMAPRENRG
VVDPLLNVYGVSGLKVADLSVPSQQVAANTYNAALLVGEKAAEIIITELGL
>A0A135SGI3|Colletotrichum_simmondsii_Ascomycota_Sordariomycetes_Glomerellales
MKLKALGMASVAAITLATGSEGLYTELPTDLTEVDVIIAGGGTAGSIVASRLAEADPSLSILVIEQGKDSFN
VTNVIYPALFERNTLPNSDTALFWKANKSPQLANREPVVETGGILGGGSAINWMVYTRGQWDDYDSWNTTGW
SAEELLPLLRKIEAYHGATNNQSTHGYDGPIHVSKGTHQAPRAERGWIDGAVEAGWPEVEDLQSLHSNNGSG
PWYRYVSPTDGRRQDVAHRYLHPLLQNGEYPNLSVLVETQVLRVLFEGEENRAAGVEIRPNPAFAKDAGNNS
TTRVKARKLVVASAGSFGTSLLLERSGVGDPAVLEKAGLPSIESLDGVGNDFQDHHFVGYVYRTNLDQNETI
NGIARNDKGRDVDAMIAADDKQLGWNGHDASSKFRPSPADIAALGPEFQAAWDRDFEDSPNRPLMIMGLFNA
YFGDPATLPDDAEYVTTAPWVTYPYARGHIHATGPSIDDQYDFTTGWLLDENDIDLKSHIWGYKTQRAIARR
MEIFRGELALGHPKFANTSSAAVIEVAEGPVTASIEYSVEDDAAIIQYIRENIGTSRHPLGTCKMAARENRG
VDVIVDPLLNVYGVSGLKVADLSVPSQQVAANTYNAALLVGEKAAEIIITELGL
>A0A135UTM7|Colletotrichum_salicis_Ascomycota_Sordariomycetes_Glomerellales
MATVSAGIYTELPTNLAEVDVIIAGGGTAGSIVASRLAEVDPTLSILVIEQGQDSFNVTNVIYPALFERNTL
PNSDTALFWKANKSPQLADREPVVETGGILGGGSAINWMVYTRGQWDDFESWNTSGWSAEELLPLLRKVETY
HGATTNESTHGYDGPIHVSKGTHQAPRAERGWIDGAVEAGWSETEDLQSLHSSNGSGPWYRYVSPTDGRRQD
VAHRYLHPLLQSGEYPNLHVLVETQVLRILFEGEENRAAGVEIRRNPAFAQGSRDNSTTRVKARKLVVSSAG
SFGTPLLLERSGVGDPAVLEKAGIATVESLDGVGNDFQDHHFVGYVYRTNLEQNETINGIARNDRGRDVDAM
IAANDKQLGWNGHDASSKFRPSPADISALGPDFQAAWDRDFKDSPNRPLMIMGLFNAYFGDPAALPDDAEYV
TTAPWVTYPYARGHIHTTGPNIDDQYDFTTGWLLDEKDIDLKSHIWGYKTQRAIARRMEIFRGELALGHPKF
SNTSSAAVIEVAEGPVTDSIEYSAEDDATIIQHIRENIGTSRHPLGTCKMAPRETRGVDIAVDHELNVYGVS
GLKIADLSVPAQQVAANTYNAALHKSSAMIVTELGAMGVKPGLNIMDESTPEGQIFMGVYRKIIAAPGAPHR
LYLGLELEDPTMVWGFFDWDSIEDHETFAKEYGMELCKDLPKVLTYGEFCKHITTTPTFPDALKSVVTDVFV
IYYPSNVTPEAKDAATARLQEILKGAFGQVPEATVTSYGWGVQDDFPVKGGDPNQTGSILTAFVGWSNLEAN
KTFHQSQAYKEIESKLVTIEGSINLRSFRLSCTVLEKQTR
>A0A1G4BKG2|Colletotrichum_orchidophilum_Ascomycota_Sordariomycetes_Glomerellales
MRLSKLQKAYLGVLAMATGCVGLYTELPTNLTEVDVIIAGGGTAGSIVASRLAEADPTLSILVIEQGQDSFN
VTNVIFPALFERNTMPDSDTALFWKANKSPQLADREPIVETGGILGGGSAINWMVYTRGQWDDFNSWNTSGW
STEELLPLLRKVETYHGATTNESTHGYNGPIHVSKGTHQAPRAERSWIKGAVETGWFEMEDLQALHSNNGSG
PCGEYPNLHVLVETQVLHILFEGEDNRAVGVEIRPNPAFAQDARDNSTISVKARKLVVASAGSFGTPLLLER
SGVGDPAVLGKAGIPTIESLDGVGNGFQDHHFVGYVYRTNLEQNETINGIARNDRGRDVDAMIAVDDKQLGW
NGHDASSKLRPSPADIAGLGPEFQAAWDRDFKDSPNRPLMIMGLFNAYFGNPDALPDDAEYVTTAPWVTYPY
ARGHIHVTGPNIDDPYDFNTGWLLDENDIDLKSHIWGYKTQRAIARRMDIFRGELASRHPQFANSASAAVIE
TAEGPVADAINYSVDDDAAIVQYIRENIGTSRHPLGTCKMAPREEKGVVDHKLDVYGVSGLKIADLSVPAQQ
VAANTYNVALLMGEKAAQIIIGEFRH
>A0A066XF70|Colletotrichum_sublineola_Ascomycota_Sordariomycetes_Glomerellales
MGSMKLQNTIVGILALATVSKGVVTELPNTLAEVDVIIAGGGTSGSIVASRLAETNPSLSILVIEQGQDSYN
VTDIIYPVLFERNTLPGSKTALFWKAKKSPQLSNREPVVETGGTLGGGSAINWMVYTRGQWDDFDSWNISGW
SANDLLPFIQKVETYQGVTNNQSTHGYDGPIQVSKGTHQAPRAERSWIDGAVDAGFAEVEDLQSLHSNNGSG
PWYRYVSPENGRRQDVAHRYLYPLLQSGEYPNLHVLVETQVLRVLFEGEERRAAGVEIRANPNFAQSGRNNS
IKTVKARKLVVASAGSFGTPLLLERSGVGDPDVLEKAGVPVVESLPGVGNNFQGKTSYVYRTNLEQNETING
MVRNDRGRDVEAMIASDDKQLGWNGHDASSKFRPSPADIEAIGPEFQAAWDRDFKDSPNRPLMIMGLFNAYF
GNPDALPDDAEYVTTAPWVTYPYARGHIHITGSDIDNAYDFDSGWLLDENDIDLKAHVWGYKIQRSIARRMS
IFRGELASGHPRSCNTSRAAVIGVADGPVVDAIDYSAEDDAAIVQYIRENIGTSRHPLGTCKMASREDTGVV
DPNLDVYGVSRLKIVDLSVPPQQVAANTYNTALLLGEKAADIIITELQLMEK
>E3QVJ9|Colletotrichum_graminicola_M1.001_Ascomycota_Sordariomycetes_Glomerellales
MGSIKLKSALMGALTMATVSKGVITELPNALTEVDVIIAGGGTCGSIVASRLAETDPGLSILVIEQGQDSYN
VTNVIYPVLFERNTLPDSKTALFWKAKKSPQLANRAPVVETGGTIGGGSSINWMVYTRGQWDDFDSWNTPGW
SADDLLPFIQKVETYHGVTNNESTHGYNGPIQVSKGTHQAPRAERGWIDGAVDAGFAEIEDLQSLHSNNGSG
PWYRYVSPENGRRQDVAHRYLYPLLQSGEYPNLHVLVETQVLRVLFEGEEKRAVGVEIRANPNFAQSGRDNS
TKTVKARKLVIASAGSFATPLLLERSGVGDPEVLERAGVPVVKSLLGVGNDFQDHHFVGYVYRTNLGPNETI
NGMVRNDRGRDVEAMIASDDKQMGWNGHDASSKLRPSPADISAIGPKFQAAWDRDFKDSPNRPLMIMGLFNA
YFGDPDALPDDAEYVTTAPWVTYPYARGHIHITGPTVDDAYDFDSGWLLDENDIDLKSHIWGYKTQRSIARR
MPIFRGELASGNPRFDNTSSAAVIGLADGPVTDAIEYSAEDEAAIVQYIRENIGTSRHPLGTCKMAPREEKG
VVDPNLNVYGVSGLKIADLSVPPRQVAANTYNAALILGEKAADIIMTELKLLEM
>A0A166VI28|Colletotrichum_tofieldiae_Ascomycota_Sordariomycetes_Glomerellales
LAFGFIMGLVHLKNAFIGVLTLATVSTGGFTELPDNLTEADVIIAGGGTSGSIIASRLAESNPGLSVLVIEQ
GQDSYNVTNIIYPALFERNTSPGSDTALFWKAKKSPQLADREPVVETGGTLGGGSAINWMVYTRGQWDDFDS
WNTSGWTAEELLPFIQKVETYHGVTNNESTHGYDGPIHVSKGTHQAPRAERGWIDGAINAGFAEIEDLQSLH
SNNGSGPWYRYVSPEDGRRQDVAHRYLYPLLQSGKYPNLHVLVETQVLRVLFEGDEKRAAGVEIRANPKFAR
SGQDQSKRSIKAKKLVVASAGSFGTPLLLERSGVGDPLVLEKAGVPIVEGLSGVGNDLQGKRVCLIDHHFVG
YVYRTNLEQNETINGIARNDRGRDVEAMIASDDGQLGWNGHDASSKFRPSPADITAIGPEFQAAWDRDFKDS
PNRPLMVMGLFNAYFGDPDALPDDAEYVTTAPWVTYPYARGHIHVTGSEIDDSYDFDPGWLLDENDIDLKSH
IWGYKTQRSIARRMEIFRGELASGHPRFLNTSAAAVVEVTDGPIAGDIEYSAEDDAAIVQYVRENIGTSRHP
LGTCKMAPREKTGVVDPSLNVHGVSGLKIADLSVPPQQVAANTYNAALLLGEKAADIIITELAVPEK
>A0A1S1W1G9|Colletotrichum_incanum_Ascomycota_Sordariomycetes_Glomerellales
MGVLTLATFSTGVFTGPPSNLTEVDVIIAGGGTSGCIIASRLAETNPGLSILVIEQGQDSFNVTNVIYPALF
ERNTLPDSDTALFWKAKKSPQLADREPVVETGGILGGGSAINWMVYTRGQWDDFDSWNTSGWSAEELLPFIQ
KAETYHGVTNNESTHGYDGLVHVSKGTHQAPRAERGWIDGAVNAGFAEIEDLQSLHSNNGSGPWYRYVSPEN
GRRQDVAHQYLYPLLQSGKYPNLHVLVETQVLRILFEGDKKRAAGVEIRANPKFALNVQDKGKKIIKAKKLV
VASAGSFGTPLLLERSGLGDPLVLEKASVPVIENLPGVGNDFQGKHHHFVGYVYRTNLQQNETINGIVRNDR
GREVEAMIASDDKQLGWNGHDASSKFRPSPADIAAIGPEFQAAWDRDFKDSPNRPLMIMGLFNAYFGDPDAL
PDDAEYVTTAPWVTYPYARGHIHITGSEIDDAYDFDPGWLLDENDIDLKSHIWGYKTQRSIARRMEIFRGEL
ASGHPRFSNTSAAAVIEVVDGPVVGDIEYSAEDDAAIVQYVRENIGTSRHPLGTCKLAPREETGVVDPNLNV
YGVSGLKIADLSVPPQQVAANTYNAALLLGEKAADIIITELTLPED
>L2GDF9|Colletotrichum_gloeosporioides_Nara_gc5_Ascomycota_Sordariomycetes_Glomerellales
MGRMSISKAIIATLATVRVAMSVYTELPSDLTEVDIIIAGGGTAGSIIASRLAEAGASTTILVIEQGGDSYN
VTNVIYPALFERNTLPGSDTALFWKANKSPQLADREPIVETGGILGGGSSINWMVYTRGQWDDFDSWNTSGW
TAEDVLPYLKKTETYHGATTNESTHGYNGPIHVSKGTHEAPRAETSFIEGAAKTGFEEIVDLQSLHSNNGSG
PWYRYVSPEDGRRQDVGHRYLHPLLQSGEYPNLHVLVETQVLRVLFDDAKRATGVEFRPNPNFAKAGQDNST
RTISAKKLVVASAGSFGTPLLLERSGVDHHFVGYVYRTSLNQNETINGIARNDRGRDVPAMIAADDPQLGWN
GHDASSKLRPSPADIAALGPEFQEVWDRDFKDSPNRPLMIWGLFNAFFGDPSILPDDAEYVTTAPWVTYPYA
RGHVHITGPTIGDDYDFDPGWLLDENDIDLKSHIWGYKTQRKMARQMDVFRGELASGQPKFPEGSQAAVIEV
ADGPIGEEIKYSAEDEAAIVQYIRENIGTSRHPLGTCKMAPREATGVVDANLNVYGVSGLKIADLSVPPHQV
AANTYNTALMLGEKAADMIIQELGLA
>A0A0N1HT18|Phialophora_attae_Ascomycota_Eurotiomycetes_Chaetothyriales
MPIGTTLQQGLDEFDVIVAGGGSAGCVVAGRLAAADPDLKVLLIEGGENNQSVENVVNPAFFPQHMMPTSTT
AIFHKANMSKELGRQPIVQTGGILGGGSSVNLMLYTRGQRSDYDSWNMPGWSTDELMPYFQKIETYHGRGHK
AIHGYEGPLQITRGPFLATNSQDDFIQSCEKQGIPKKPDMQDFDTANGTERWMRTVSTDGKRQDAAHTYIHP
LLADGKHPNLHVLCQKKVVRVLFDGKRASGVEFIPNPQYQPTESFAPVQPAPQVVRARKQVVLSAGALGTSP
ILERSGIGSKAVLEKAGVPLLVDLPGVGHDYQDHHLCFWAYRTNLAPNETLDGLWSGRYPAEKAFAKKDPIL
GWNACDVSAKVRPTESEVAKLSSKFQELWKRDWSKVPDRPVVIFTLVSAFTGDPSLVEPGQYASIASYTTYP
YSRGHVHIKGPNWQDDLDFDAGFFSGENGDFDIQQHIWAYKKQREILRRTSLYRGELEFGHPKFPDNSVAKA
VNLSGQQKSLSETEEVKDLVYTAEDDAAIEQHLRENVATTWHSLGTAKLAPRDEMGVVDEDLDVYGVGGLKV
ADLSIVPKNVAANTNNTALMIGEKCASLILEELGLKDGAISS
>A0A136IZ99|Microdochium_bolleyi_Ascomycota_Sordariomycetes_Xylariales
MPLYQKDLPDGLDEFDVIIAGGGSAGCVVAGRVAAADPSLSVLLIESGRNNYMNPAVMIPAMYASHLLPNSE
STIFYSTNKSKHLAGREVIVPAGNILGGGSSTNFMMYTRAQRSDYDSWQTPGWSTDELLPYLKKLETYHGPG
DASVHGSDGPIVISDGTYRSKKTEDDWLQAAAKVGYPEIRDLQDLSSNNGFQRWLRYVNPQGIRSDAAHGYV
HPLLNDGKHPNFYVLVEAKVVRVLFDKGDEKRACGVEYEPNVKFHPLTGEVPHVKNVVKARKQVVISCGSCS
TPTVLERSGLGDAEILKAAGVPLVEHLPGVGADYQDHNLILYAYSTNLDAMDTLDGVLQQRIPPEELAGHPH
LGWNSCDIASKVRPTDEDVDALGPEFRAAWDRDFRDRPDRPIMLIAVLNGFYDERPVPPGQYITLAMYTAYP
YSRGHVHITGRETTDRVDFELGFLNDEHDIDLKKHVWAYKKGREIMRRTKMHAGEVDLVQPKFAPGSKVAAV
LNRDKEHDDVSRNLEYSADDDAAIEQYIRENVGTTWHSLGTARMCPRDRLGVVDERCSVYGVKGLKIADLSI
VPLNIGANTNNTALLIGEKVADFVIQDLGLKDSA
>A0A1E1KEI3|Rhynchosporium_agropyri_Ascomycota_Leotiomycetes_Helotiales
MPISNTLPDGLEEFDIIVAGGGTAGCIVASRLAAADPDLLILVVEYGQNNYQLPEIVHPALFPVNVMPGSTA
AIFWQTEESEALAGRKLVVPSGGILGGGSSLETYHGPGSSKTHGSDGPMHVSSGGFRSQGPEEDFITAAAKV
GFPEITDSQDLESTNGMCRWLRYVSPEGTRQDTAHAYLHPLLVDGKHPNLHVLVETQITRVLFHDDGEEKRA
SGVEICANPMFPSSSMGLRFLKARRLVVVSAGTFGSPLILERSGIGSSEILERAGVTVIADVPGVGHDYQDH
NEILCAYKTSLGIEETQNALLGGLQTLADAAEKGDPRVGWNTVDVAGKIRPSLSEVAALGPDFEVAWEKDFK
HEPAKPLGLIALIAGYLGDRSLVQGGEFIQVVSYSAYPYSRGSIHITGPEITDKPRFVNGYLTDANDFDLKA
HVWQYKKQREIMRRTRMYRGEVAAHHPVFPLGSKAACLSLDILQSTDTTTIEDVVYTVEDDKAIEDFVRENL
TTTWHALGTAKMAPREDMGVVDRSLNVYGVRGLKVVDLSIVPENVGANTNNTAMMIGEKGAVIIAEELGLGR
V
>A0A1E1LP94|Rhynchosporium_commune_Ascomycota_Leotiomycetes_Helotiales
MPISNTLPDGLEEFDIIVAGGGTAGCIVASRLAAADPGLLILVVEYGQNNYQLPEIVHPALFPVNVMPGSTA
AIFWQTEESEALAGRKLVVPSGGILGGGSSLETYHGPGSSKTHGSDGPIHVSSGGFRSQGPEEDFITAAAKV
GFPEITDSQDLESTNGMCRWLRYVSPEGTRQDSAHAYLHPLLVDGKHPNLHVLVETQITRVLFHDDGEEKRA
SGVEICANPMFPSSSMGLRVLKARRLVVVSAGTFGSPLILERSGIGSSEILERAGVTVIADVPGVGHDYQDH
NEILCAYKTSLGIEETQNALLGGLQTLADAAEKGDPRLGWNTVDVAGKIRPSLSEVAALGPDFDVAWEKDFK
HEPAKPLGLIALIAGYLGDRSLVQGGEFVQVVSYSAYPYSRGSIHITGPEMTDKPRFVNGYLTDANDFDLKA
HVWQYKKQREIMRRTRMYRGEVAAHHPVFPLGSKAACLSLEILQSTDTTTIEDVVYTVEDDKAIEDFVRENL
TTTWHALGTVKMAPREDMGVVDRSMNVYGVRGLKVVDLSIVPENVGANTNNTAMMIGEKGAVIIAEELGLGR
VYK
>PBP28225|Diplocarpon_rosae_Ascomycota_Leotiomycetes_Helotiales
MGIDIDNKLPRGVTEFDVIIAGGGTAGCVVAGRLARADPTLSILLVEGGRDSLNDATIRHPGVALHHLRADS
KTAIFYQAEKSSDLNHRALVVPSGGVLGGGSAINFMISAVHGSSGPVHISDGGFRSTNSQDDFIAAARRVGF
PEVQDLQDLKSFNGVSRWLRYVSPCGMRQDTAHTYLQPLVDEDVKCNLQVLVQHQVIRVLFDEEKRASGVEV
IRNVVVHPESKILGADAMTFVKARKLVVISCGACGTPSVLERSGIGSADILREASVPLVADVQGVGQNYQDH
NGVFPAYKTFLPGNETNNALVRGSMSLAQALAAKDPRLHWNTVDVAAKIRPTEYEVVGLGRPFRDLWEAEFQ
EKPKPLMLLAFISAYVGADEDLPEGEIISIASYSAYPFSRGSIHISGPHLADALKFKTGYLSDPNGFDLKAH
VWAYKKQREIMRRTTIYRGELASSHPKFSPDSRAACVDHNNPEIEVFIKARGLGDIEYSEDDDLAIEQYLRD
NLGTTWHSLGTAKMAPREQNGVVDKDLNVYGVTGLKVIDLSIALENVGANTNNTAIVIGEKGADIIIKELEL
IENEYARRDSQPPEEREDGNGGGAEPDAEESTTSDSASGDEISYISSNAKGNA
>W3XK12|Pestalotiopsis_fici_W106-1_Ascomycota_Sordariomycetes_Xylariales
MPIYNELPVEIDAVDVIIAGGGTTGCVVASRLSEADSSLSILVIEAGPNNFEDPTIVTPILFVSHLAPGSKT
MSFHVGKKSQFLGDREPVVPTARVLGGGSSVNMLMYSRAQGVDFDSWGMPGWSAEDLIPYMKRVETYHGEDL
KGNHGVNGPIHISYGTYSSKRSQDAFLEAAKRQGLKELADISDLESVNGVQRAKRYISPDEGKRQDSAHRYL
HPKLQDKNYPNLHVLVDTSVVRLTFDGKRVSGVTYQSSGAVTRTVKARKMAVLSCGACGTPSILERSGLGDK
AVLERANVQPIVDLPGVGDGYEDHHTMTYIYRSDLGPNETLDGIITGTFDVPSMMMRNDPLLGWNCLDITGK
IRPTDQEAAALGSKFQRLWERDFKENPSRPLSLMVLANVGAEPVGEPGQYFTMSVFTAYPYSRGQIHITGPN
MDDPVNFDFGLLSDPEGADLLACRWGYKKQREIARRMKTYRGEVASSHPAFAAESEAKPTKCDNAQSLDIPE
ITYSEEDDAAIDQFVREHVSTPWHSIGTCKMAPLDKKGVVDDKLAVYGVQGLKIADLSIPPFNVAAHTNATA
LVIGEKAAEIFIEELKLM
>A0A014P3I4|Metarhizium_robertsii_Ascomycota_Sordariomycetes_Hypocreales
MGSVEEKKEYDVILAGGGTAACIIAGRLAEADPSLSILVVEQGPNNLNDSTIVTPAVYLSHLQPTSKKTIFY
KSNREEALNGREAVVPAGGVLGGGSSINFMMYTRAQRCDYDSWNTKGWDAKSLLPFAKKLETYHYDSPGVNK
ELHGYDGPINVSSGTHVANTAQDDIIEAAKATGEQEVDDLQDFEASNGFSRWLRYICPRGARQDTAHRYVHP
LMASGNYPHLHLLVESTVTRVIFDGNRATGVEYRATTAAAGEQGKTYTVKAKKLVVVSAGALGTPQILERSG
VGSAAILDKLGIPVVSDLPGVGEEYQDHNLIGYPYKTTLAPDQTLDGLNSGRLDFAKALEEKNPILGWNGID
VAAKIRPTEAEVAELGPDFQQLWDRDFKKQTDRPLMLMAAVNYSFDPETTSDAGGGPRQCINMCCYTAYPYS
RGNIHITSKDPAEPPSFNTGFLTHPADLKKLLWAYKKQREIFRRTNCYDGEMAVGHPQFREGSKAALSDKKP
ADGLFTSLEDRRRLPPIEYDAEDDAAIEHWIRGHMNTTWHSLGTCKMAPREYKGVVDENLNVYGTEGLKLAD
LSICPENVGANTNNTALIVGEKAAWIIGRELGLSISP
>A0A0B4F2G8|Metarhizium_brunneum_ARSEF_3297_Ascomycota_Sordariomycetes_Hypocreales
MGSVAEKKEYDVILAGGGTAACIIAGRLAEADPSLSILVVEQGPNNLNDSTIVTPAVYLSHLQPTSKKTIFY
KSNREEALNGREAVVPAGGVLGGGSSINFMMYTRAQGCDYDSWNTKGWDAKSLLPFAKKLETYHYDSPGVNK
ELHGYDGPINVSSGTHVANTAQDDIIEAAKATGEQEVDDLQDFEASNGFSRWLRYICPRGARQDTAHRYVHP
LMASGNYPHLHLLVESTVTRVIFDGNRATGVEYRATTAATGEQGKTYTVKAKKLVVVSAGALGTPQILERSG
VGSAAILDKLGIPVVSDLPGVGEEYQDHNLIGYPYKTTLAPDQTLDGLNSGRLDFAKALEEKNPILGWNGID
VAAKIRPTEAEVAELGPDFQQLWDRDFKKQTDRPLMLMAAVNYSFDPETTSDAGGGPRQCINMCCYTAYPYS
RGNIHITSKDPAAPPSFNTGFLSHPADLKKLLWAYKKQREIFRRTNCYDGEMAVGHPQFREGSKAALSDKKP
ADGLFASLEDRRRLPPIEYDAEDDAAIEDWIRGHMNTTWHSLGTCKMAPRENKGVVDENLNVYGTEGLKLAD
LSICPENVGANTNNTALIVGEKAAWIIGRELGLSISP
>A0A0D9NQJ2|Metarhizium_anisopliae_BRIP_53293_Ascomycota_Sordariomycetes_Hypocreales
MGSVEEKKEYDVILAGGGTAACIIAGRLAEADPSLSILVVEQGPNNLNDSTIVTPAVYLSHLQPTSKKTIFY
KSNKEEALNGREAVVPAGGVLGGGSSINFMMYTRAQRCDYDSWNTKGWDAKSLLPFAKKLERYHYDSPGVNK
ELHGYDGPINVSSGTHVANTAQDDIIEAAKATGEQEVDDLQDFEASNGFSRWLRYICPRGARQDTAHRYVHP
LMASGNYPHLHLLVESTVTCVIFDGNRATGVEYRATTPATGEQGKTYTVKAKKLVVVSAGALGTPQILERSG
VGSAAILDKLGIPVVSDLPGVGEEYQDHNLIGYPYMTTLAPDQTLDGLNSGRLDFAKALEEKNPILGWNGID
VAAKIRPTEAEVAELGPDFQQLWDRDFKKQTDRPLMLMAAVNYSFDPETTSDAGGGPRQCINMCCYTAYPYS
RGNIHITSKDPAAPPSFNTGFLSHPADLKKLLWAYKKQREIFRRTNCYDGEMAVGHPQFREGSKAALSDKKP
ADGLFTSLEDRRRLPPIEYDAEDDAAIEHWIRGHMNTTWHSLGTCKMAPREHKGVVDENLNVYGTEGLKLAD
LSICPENVGANTNNTALIVGEKAAWIIGRELGLSISP
>A0A0B4FA08|Metarhizium_anisopliae_ARSEF_549_Ascomycota_Sordariomycetes_Hypocreales
MGSVEETKEYDVILAGGGTAACIIAGRLAEADPSLSILVVEQGPNNLNDSTIVTPAVYLSHLQPTSKKTIFY
KSNREEALNGREAVVPAGGVLGGGSSINFMMYTRAQRCDYDSWNTKGWDAKSLLPFAKKLETYHYDSPGVNK
ELHGYDGPINVSSGTHVANAAQEDIIEAAKATGEQEVDDLQDFEASNGFSRWLRYICPRGARQDTAHRYVHP
LMASGNYPHLHLLVESTVTRVIFDGNRATGVEYRATTAAAGEQGKTYTVKAKKLVVVSAGALGTPQILERSG
VGSAAILNKLGIPVASDLPGVGEEYQDHNLIGYPYKTTLAPDQTLDGLNSGRLDFAKALEEKNPILGWNGID
VAAKIRPAEAEVAELGPDFQQLWDRDFKKQTDRPLMLMAAVNYSFDPETTSDAGGGPRQCINMCCYTAYPYS
RGNIHITSKDPAAPPCFNTGFLSHPADLKKLLWAYKKQREIFRRTNCYDGEMAVGHPQFREGSKAALSDKKP
ADGLFTSLEDRRRLPPIEYDAEDDAAIEHWIRGHMNTTWHSLGTCKMAPREHKGVVDENLNVYGTEGLKLAD
LSICPENVGANTNNTALIVGEKAAWIIGRELGLSISP
>A0A0B4H244|Metarhizium_guizhouense_ARSEF_977_Ascomycota_Sordariomycetes_Hypocreales
MGRVEERKEYDVILAGGGTAACIIAGRLAEADPSLSILVVEQGPNNLNDSTIVTPAVYLSHLQPTSKKTLFY
KSNREEALNGREAVVPAGGVLGGGSSINFMMYTRAQGCDYDSWNTKGWDAKSLLPFAKKLETYHYDSPGVNK
ELHGYDGPINVSSGTHVANTAQDDIIEAAKATGEQEVDDLQDFKASNGFSRWLRYICPRGARQDTAHRYVHP
LMASGNYPYLHLLVESTVTRVIFDGNRATGVEYRATTAAAGEQGKTYTVKAKKLVVISAGALGTPQILERSG
VGGAAILHNLGIPVVSDLPGVGEEYQDHNLIGYPYKTTLAPDQTLDGLNSGRLDFAKALEEKNPILGWNGID
VAAKIRPTEAEVAELGPDFQQLWDRDFKKQTDRPLMLMAAVNYSFDPETTSDAGGGPRQCINMCCYTAYPYS
RGNIHITSKDPAAPPSFNTGFLSHPADVKKLLWAYKKQREIFRRTNCYDGEMAVGHPQFREGSKAALSDEKP
ASGLFASLEDRRRLPPIEYDAEDDAAIEHWIRGHMNTTWHSLGTCKMAPRENKGVVDEDLNVYGTEGLKLAD
LSICPENVGANTNNTALIVGEKAAWIIGRELGLSISP
>A0A0B4HVA6|Metarhizium_majus_ARSEF_297_Ascomycota_Sordariomycetes_Hypocreales
MGSVEERNEYDVILAGGGTAACIIAGRLAEADPSLSILVVEQGPNNLNDSTIVTPAVYLSHLQPTSKKTLFY
KSNREEALNGREAVVPAGGVLGGGSSINFMMYTRAQGCDYDSWNTKGWDAKSLLPFAKKLETYHYDSPGVNK
ELHGYDGPINVSAGTHVANTAQHDIIEAAKATGEQEVDDLQDFEASNGFSRWLRYICPRGARQDTAHRYVHP
LMASGNHPHLHLLVESTVTRVIFHGNRATGVEYRATTAAAGEQGKTYTVKAKKLVVISAGALGTPQILERSG
VGGAAILHKLGIPVVSDLPGVGEEYQDHNLIGYPYKTTLAPDQTLDGLNSGRLDFAKALEEKNPILGWNGID
VAAKIRPTEAEVAELGPDFQQLWDRDFKKQTDRPLMLMAAVNYSFDPETTSDAGGGPRQCINMCCYTAYPYS
RGNIHITSEDPAAPPSFNTGFLSHPADVKKLLWAYKKQREIFRRTNCYDGEMAVGHPQFREGSKAALSDEKP
AGGLFASLEDRRRLPPIEYDAEDDAAIEHWIRGHMNTTWHSLGTCKMAPRENKGVVDEDLNVYGTEGLKLAD
LSICPENVGANTNNTALIVGEKAAWIIGRELGLSISP
>E9DUC2|Metarhizium_acridum_CQMa_102_Ascomycota_Sordariomycetes_Hypocreales
MGSVQERNEYDVILAGGGTAACIIAGRLAEADPSLSILIVEQGPNNLNDPTIVTPAIYLSHLQPTSKTAIFY
KSNKEEALNGREAVVPAGGVLGGGSSINFMMYTRAQGCDYDSWNTEGWDAKSLLPFAKKLETYHYDSPDVNR
EVHGYHGPIHVSSGTYVANTTQDDIIEAAKATGEQEAVDLQNFKASNGFSRWLRYISPQGTRQDTAHRYVHP
LMASGNCPNLHLLVESTVTRVIFNGKRATGVEYRATTAAAGQEGKTCIVKAKKLVVVSAGALGTPQILERSG
VGSAAILNKLDIPVVSDLPGVGEEYQDHHLIGYPYRTTLAPDQTLDGLVSGRLDFASALKEKNPILGWNGID
VAAKIRPTEDEVAELGPDFKQLWDRDFKKQTDRPLMLMGALNYSFDPEIASGAGDGPIQCINMCCYTAYPYS
RGNIHITSKDPAAPPSFNTGFLSHPADVKKLLWAYKKQREIFRRTNCYDGEMAVGHPQFREGSKAALSDKRP
ASGLFTSLEDRRRLPPIEYDAEDDAAIEDWIRGHMNTTWHSLGTCKMAPRENKGVVDKDLNVYGTEGLKLAD
LSICPENVGANTNNTALIVGEKAAWIIGRELGLSISS
>A0A0D9NI99|Metarhizium_anisopliae_BRIP_53293_Ascomycota_Sordariomycetes_Hypocreales
MGSLEGRKEYDVILAGGGTAACIIAGRLAESDPNLSILVVEQGANNLNDPTIVTPAAYPSHMQPTSKNALFY
KSNREEALNGREAVVPAGGVLGGGSSVNFMMYTRAQGCDYDSWNTEGWDAKSLLPFARKLETYHSESPGVNK
ELHGHDGPINISSGTYVSNTTQDDIIEAAKATGEQEIVDLQDFNAANGFSRWLRYICPRGTRQDTAHRYVHP
LMASGNYPNLHLLVESTVTRVIFDNKRATGVEYRATTAAAGEEAKTHIVKAKKLVVVSAGALGTPQILERSG
VGSAAILDKLDVPVVSDLPGVGEEYQDHHLMGYPYKTTLAPDQTLDGLLSGRLDFARALKEKNPILGWNGID
VAAKLRPTEDEVGELGPEFKQLWDRDFKKQTDRPLMLMLALNFCFDLEAASQADDPCQYITMGCYTAYPFSR
GNIHITSKDPAAPPSFNTGFLSHPADVKKQLWAYKKQREIFRRTNCYGGEMAVGHPQFREGSKAAVSDKKPT
DGRFTSLEDRRRMPPIKYDAEDDAAIEDWIRGHTNTTWHSLGTCKMAPRESQGVVDKDLNVYGTEGLKLADL
SICPENVGANTNNTALIVGEKAAWIIGRELGLSISP
>KJK85474|Metarhizium_anisopliae_BRIP_53284_Ascomycota_Sordariomycetes_Hypocreales
MGSLEGRKEYDVILAGGGTAACIIAGRLAESDPNLSILVVEQGANNLNDPTIVTPAAYPSHMQPTSKNALFY
KSNREEALNGREAVVPAGGVLGGGSSVNFMMYTRAQGCDYDSWNTEGWDAKSLLPFARKLETYHSESPGVNK
ELHGHDGPINISSGTYVSNTTQDDIIEAAKATGEQEIVDLQDFNAANGFSRWLRYICPRGTRQDTAHRYVHP
LMASGNYPNLHLLVESTVTRVIFDNKRATGVEYRATTAAAGEEAKTHIVKAKKLVVVSAGALGTPQILERSG
VGSAAILDKLDVPVVSDLPGVGEEYQDHHLMGYPYKTTLAPDQTLDGLLSGRLDFARALKEKNPILGWNGID
VAAKLRPTEDEVGELGPEFKQLWDRDFKKQTDRPLMLMLALNFCFDLEAASQADDPCQYITMGCYTAYPFSR
GNIHITSKDPAAPPSFNTGFLSHPADVKKQLWAYKKQREIFRRTNCYGGEMAVGHPQFREGSKAAVSDKKPT
DGRFTSLEDRRRMPPIKYDAEDDAAIEDWIRGHTNTTWHSLGTCKMAPRESQGVVDKDLNVYGTEGLKLADL
SICPENVGANTNNTALIVEYVGMGEATKAALWGRRLLAELEGKGEQAVPLLLGDNKGAVQLTRGVSNTSKIK
HIDIAFHHVVDEVKEGRIQVFWEHSQHVREVIDRLIEAGLQIDINKCEFETTKTKYLGLIIASDGIQMDPDK
VATVTGWEKPANVRELQRFLGFANFYRRFIRDFSSICRPLNDLLRKESAWRWAEQQQHAFMQLKIAITTGPA
LAFFDYNRKTVLETDASDWASGGVLSQYDDDGSLRPVAYFSSKHSAAECNYEIYDKELLAIIKALEEWRPEL
QGNASEFEIMTDHKNLEYFTTTKVLNQRQVRWSEFLSQFNFRIIYRPGSKAVRPDALSRRSQDVPSKSDVED
DRLKQRRKTLLPRDRFDPSARADLLGDIDDTTPMAAAPVTTLTPDLERPIDDIIDQAYNNSDLAQTMLTALR
DPNVKYWPKSVRRELRIAMQDCKVRGNRIYYRDRLFLPPTDEAKIQVIYRTHSSGPGGHPGRVKTLDLITRT
YWWPRMSQDVEIFVKGCDLCVRTKTSRSAPPGFLQPLPVPFRAWSDISVDYITPLPDCKRFQSVYKHILVIV
CRLTKTRHFVATRTLNVDELADAFVSRVYALHGAPDNIVSDRGPQFVSEFWRQLSRRLGISLKHSSAYHPET
DGQTERMNSGVEQYLRAFMSFHQNDWVDWLPLAEFAPNNATSDTTGVSPLFANYGFHPRLGIEPADPCPPNL
SMAQRRGFYKANTVVERFERILDQLRALAQQSINRYERNANESRTESPIYHVGQEGMISGRDLIRSLVCTHA
HVASNSFLLPDRIRIFPVFHNSLLRPVSTDEDGNRIGLPGQSEINENESRNIRGRILERDDETEEVIEKWLF
DSILDCRNKDGLQYLVKWKYHAPSWQPASDLKGQDDTLLEFHREHPDKPGPATWVKKPPAQPRRSLRLRRVP
LPTVKGVSFAATQLVKQIGVHFR
>A0A167EN97|Metarhizium_rileyi_RCEF_4871_Ascomycota_Sordariomycetes_Hypocreales
MGNFEEGKQYDVILAGGGTAACIVAGRLAEADPDLSILVVEQGPSNLNNPTIVTPAFYPFHLQPTSKVTVFY
KSNKEEALHGREAIVPAGGVLGGGSSINFMMYTRAQACDYDSWNTEGWDAKSLLPFAKKLETYHHDSPDVDK
ALHGYDGPINVSTGTYTSTATQEDFIAAAKATGEQEIVDLQDFKASSGIARWLRYICPKGTRQDTAHRYVHP
LMASGKYPNLHLLVESTVTRVLFEGKRATGIEYRATTPAAEEQGKTSIVKAKKLVVVSAGALGTPQILERSG
VGGANILDKLGIPVVSDLPGVGEEYQDHHLTAYPYKTSLPPDQTLDDLLSGRLDLANALQERSPILGWNGVD
LAAKLRPTEEEIAQLGPELQEVWDRDFKKQTDRPLMLLGVLNYCLADPDIVTQEVGGPCQCITMGCYTAYPY
SRGDIHITSRDPAAAPSFNSGFLSHPADVKKLLWAYKKQREIIRRTNCYDGELVFGHPTFREGSKAAVSGKR
AAAGAKFATLEDRRSLPPIEYDAEDDAVIEDWIRDNMNTTWHSLGTCKMAPRENKGVVDQHLNVYGTEGLKL
ADLSICPENVGANTNNTALIVGEKAAWIIGQELGLSISS
>A0A179F499|Pochonia_chlamydosporia_170_Ascomycota_Sordariomycetes_Hypocreales
MSTFEPGKEYDVILAGGGTAACIIAGRLAEADPNLSVLVVEQGPNNLNNPTIVTPAIYPSHLQPGSKTALFY
KSNKEEALNGREAIVPAGGILGGGSSINFMMYTRAQGCDYDSWKTEGWDSKTLLQFARKLETYHNDTPGVNK
DLHGYNGPINVSTGTYGCASTQDDIIEGAKATGEKEIVDLQDFKSSNGISRWLRYICPRGTRQDTAHRYVHP
LMASGKAPNLHLLVDSTVTRVIFEGKRAVGIEYRATAPITGEESKTSTVKAKLVVVSAGALGTPQILERSGV
GSAEVLNKLDIPVVSDLPGVGEEYQDHHLIGYPYKTSLPPDQTLDALLGGRLDFADALKEKNPLMGWNGIDL
AAKIRPTEEEVAQLGPEFKELWDRDFKNQTDRPLMLLAVVNFSLTDPATIIKEVGGPCQCITMGCYTAYPYS
RGDIHITSKDPMAPPSFNTGFLSHPADVKKLLWAYKKQREIFRRTNCYDGEITVGHPKFREGSKAALSDKRA
ADGRFTSLEDRRRLNPIEYDAEDDAAIEDWIRENMNTTWHSLGTCKMAPRENKGVVDKDLNVYGTEGLKLAD
LSICPENVGANTNNTALIVGEKAAWIIGKELGLSISA
>A0A063BP73|Ustilaginoidea_virens_Ascomycota_Sordariomycetes_Hypocreales
MGSYQPGREYDVVLAGGGTAACVVAGRLAEADPSLAILLVERGPNNLDDAAVLTPALYRSHLLPGSKTTIFY
KANREAAINGRQAVVPAGGVLGGGSSINFMMYTRGMCDPTRGVTFWPKLTGSPPLPGTAQACDYDSWNARGW
GADSLLPLARKLETFHFQGPQYDASLHGYDGPIHVSRSTYGSRAFQDDIMAAAEAVGEREVPDLQDFRTASG
FSRWGGYISPQGQRQDAAHRYVHPLIQSGRCPNLHVLVETTVSRVLFQGTRAVGVEALPTGAGPDAKPLVVR
ARRLVVVSAGALGTPQILERSGVGSRAVLAELGIPVVSDLPGVGEDYQDHNLAGYGYKSNLSPDETLDGLIS
GRLDVAAAVRERNPILGWNGLDVAAKVRPTDEEVAEMGPDFQRLWDRDFKRQTERPLMLFAVASYFLGDPAL
LGEATGGGGGGGDDEGPHQCVTVGCYTAYPYSRGSIHIVSRDASAAPSFNTGFLSHPADLAVLVWAYKKQRD
MMRRTNAFVAEVPLSHPSFEPGSKAALLDRHPVEGGYASLEDRRHLPPVEYDERDNAAIEEHIRSGVGTAWH
SCGTCKMAPRDKGGVVDEALNVYGTEGLKLADLSICPENVGANTNNTALIVGEKAAWIIGRELGLSISPLEG
E
>A0A024RZT1|Trichoderma_reesei_RUT_C-30_Ascomycota_Sordariomycetes_Hypocreales
MSTHKEGTEYDIIFAGGGTAACIVAGRLARADPSLSILLVEHGKNNLNDPNVVNASRYLYHLAPGTQTAIVY
KGNKTDDLNGREPIVTAGGILGGGSSINFAMYTRASGVDYDSWNTEGWDAKSLLHYAKKLETYHLDHPDVDQ
SVHGHDGPINVSFGAYSAKDAQDDILAGAAAVGFPEIVDMQDFKAANGFSRWLRYNSPDGKRQDTAHRYVHP
LMASGDYPNLHLLVQSTVSRVIFEGNRAVGVEYLPNASFQPITNLTHREPLTIKARKLVVLSAGALGTPQIL
ERSGVGNAELLKKLDIPVVADVPGVGEEYQDHNLIFYSYKTSLKPDQTLDDLHRGRLDFYEAVEKKDPIVTW
NAVDLAAKLRPTDEEVAQLDQEFQDHWNRDFKDQTTRPLMLLAVVSSFLGDHKTLAEEQDGPSQYLSIGMYT
GYPYSRGDIHITSKDPDAAPCFNAGFLSKWVDLTKQIWAYKKQREIFRRTNVMTSELPVGSPKFREGSKAAL
RKQPEALDGFKTLEERKALPPIEYDEDDDRAIEEYIRSNIETTWHSLGTCKMAPKEKGGVVDKHLNVYGTVG
LKICDLSIAPENVGANTNNTALIVGEKGADIIAKELGLVV
>OTA01112|Trichoderma_parareesei_Ascomycota_Sordariomycetes_Hypocreales
MSTHKEGTEYDIIFAGGGTAACIVAGRLAKADPSLSILLVEHGKNNLNDPNVVNASRYLYHLAPGTQTAIVY
KGNKTDDLNGRGPIVTAGGILGGGSSINFAMYTRASGVDYDSWNTEGWDAKSLLHYAKKLETYHLDHPDVDQ
SVHGHDGPINVSFGAYSAKVAQDDILAGAAAVGLPEIVDMQDFKAANGFSRWLRYNSPDGKRQDTAHRYVHP
LMASGDYPNLHLLVQSTVSRVIFEGNRAVGVEYLPNASFQPITNLTHREPLTIKAKKLVVLSAGALGTPQIL
ERSGVGNAELLKKLDIPVVADVPGVGEEYQDHNLIFYSYKTSLKPDQTLDDLHRGRLDFYEAVEKRDPIVTW
NAVDLAAKLRPTDEEVAQLDQEFQDHWNRDFKDQTTRPLMLLAVVSSFLGDHKTLAEEQDGPSQYLSIGMYT
GYPYSRGDIHITSKDPDTAPCFNAGFLSKRVDLTKQIWAYKKQREIFRRTNVMTSELPVGSPRFREGSKAAL
RKQPEALDGFKTLEERKALPPIEYDEDDDRAIEEYIRSNIETTWHSLGTCKMAPKEKGGVVDKHLNVYGTVG
LKICDLSIAPENVGANTNNTALIVGEKGADIIAKELGLVV
>A0A0F9XP40|Trichoderma_harzianum_Ascomycota_Sordariomycetes_Hypocreales
MSTHKEGTVYDIIFAGGGTAACIVAGRLAKADPNLSILIVERGKNNLNDPNVVNASRYLYHLAPNSQTSIAY
KGNKTADLNGREPIVTTGGMLGGGSSINFAMYTRASGVDYDSWKTEGWDAKSLLPFANKLETHHLDHPAVDK
SLHGYDGPINVSFGCYNAKEAQDDILAGAEAIGLPEIPDMQDFKTIGGFSRWLRYVSPDGKRQDTAHRYVHP
LMASGKYPNLHLLVESTISRVIFEGNRAVGVEYLPTASNQPVANFTKGPPLTIKARKLVVVSAGALGTPLIL
ERSGVGNAELLKKLDIPVVADVPGVGEEYQDHNLIFYKYKTTLKPDETLDILNRGDVDFYEAAENKNPVVTW
NGVDLAAKLRPTDEEVAQLDQEFQEHWNRDFKEQKERPLMLLAVVSTYLGDYKTLPEEQNGPSQYLSIGMYT
GYPYSRGDIHITSKDPDAPPSFNTGFLSKRVDMTKQLWAYKKQREIFRRTNGFISELAMAHPNFRQGSKAAL
RTEPEVKGGFKTLEERKSLPPIEYDGEDDKAIEEFIRSNIETTWHSLGTCKMAPKEKGGVVDKDLNVYGTVG
LKLCDLSIAPENVGANTNNSALIVGEKGADIIAKELGLYCN
>A0A1T3CX26|Trichoderma_guizhouense_Ascomycota_Sordariomycetes_Hypocreales
MSTHKEGTVYDIIFAGGGTAACIVAGRLAKADPNLSILIVERGKNNLNDPNVVNASRYLYHLAPNSQTSIAY
KGNKTADLNGREPIVTTGGMLGGGSSINFAMYTRASGVDYDSWNTEGWDAKSLLPFANKLETHHLDHPAVDK
SLHGYDGPINVSFGCYHAKEAQDDILAGAEAVGLPEFPDMQDFKTIGGFSRWLRYVSPDGKRQDTAHRYVHP
LMASGKYPNLHLLVESTISRVIFEGNRAVGVEYLPTASNQPVANFTKGPPLTIKARKLVVVSAGALGTPLIL
ERSGVGNAELLKKLDIPVVADVPGVGEEYQDHNLIFYKYKTTLKPDETLDVLNRGDVDFYEAAEKKNPVVTW
NGVDLAAKLRPTDEEVAQLDQEFQDHWNRDFKEQKERPLMLLAVVSTYLGDYKTLPEEQSGPSQYLSIGMYT
GYPYSRGDIHITSKDPDAPPSFNTGFLSKRVDMTKQLWAYKKQREIFRRTNGFVSELAVAHPSFRQGSKAAL
RTAPEVKGGFKTLEERKRLPPIEYDEEDDKAIEEFIRSNIETTWHSLGTCKMAPKEKGGVVDKDLNVYGTVG
LKLCDLSIAPENVGANTNNSALIVGEKGADIIAKELGLYFN
>G9MXY3|Trichoderma_virens_Gv29-8_Ascomycota_Sordariomycetes_Hypocreales
MTTHKEGTEYDIIFAGGGTAACIAAGRLAKADPNLSILVIERGKNNLDDPNVVNASRYLYHLAPNSQTSIAY
KGNKTADLNGREPIVTTGGLLGGGSSINFAMYTRASGVDYDSWNTEGWDAKSLLHYAKKLETHHVDHPGVDK
SVHGYDGPINVSFGHYSAKAPQDDILAAAEAVGLPEFPDMQDFKTVGGFSRWPRYVCPDGKRQDTAHRYIHP
LMASGDYPNLHLLVESTISRIIFEGNRAVGVEYSPTTCYQPVSNFTKGPPLTVKARKLVVVSAGALGTPLIL
ERSGVGNAELLKKLDIPVVANVPGVGEEYQDHNLIFYKYKTSLKPDETLDDLNRGQIDFNTAVEKKNPVITW
NGVDIAAKLRPTDEEVTQLDQEFQDHWNRDFKEQKERPLMLLAVVSTYLGDYKTLPEEQNGPSQYLSIGMYT
GYPYSRGDIHITSKDPDVAPSFNTGFLSKRVDMTKQLWAYKKQREIFRRTNGFISELPIGHPKFRQGSKAAL
RNGPEVPGGFKTPEERKSLPPIEYDEDDDRAIEDYIRSNIETTWHSLGTCKMAPKEKGGVVDKHLNVYGTVG
LKICDLSIAPENVGANTNNSALIIGEKGADIIAKELGLVV
>A0A0W7VPR2|Trichoderma_gamsii_Ascomycota_Sordariomycetes_Hypocreales
MTTHKPGTEYDVIIAGGGTAACIVAGRLAKADPKLSILIVERGTNNLNDPNVVNPSRYLTHLTPNSKTTILY
KANKSEALNGRSPLVPSGGMLGGGSSVNFTMYTRAAGADFDSWKTEGWDAESLIPFARKLETYHLDHPDVDK
SVHGHDGPVNVSFGSYSAKDCQDDFMAGAAATGLPEITDLQDFTSVDGISRYLRYVSPDGQRQDTAHRYVHP
LIASGDYPNLHLLLESKVTRVIFEGNRAVGVEWVPNPDYQPLTNLTRSEPSIIRARKLVVVSSGALGTPSVL
ERSGVGNAELLKKLDIPVVANVPGVGEEYQDHNLIFYTYKTSLKPDETLDDLHRGRLDFEEALKAKNPILGW
NGVDIAAKFRPTEEEVAQLGEEFQEHWNRDFKEQKTRPLMLLAIVSSYLGDYKTLPEEQEDGPHQYISIGMY
TAYPYARGDIHITSKDPDAAPSFNTGFFNNNVDVTKQIWAYKKQREIFRRVNSVTGEVASGHPSFPEGSKAG
LRKSREVAEGFNSLEERKKLPPIEYTKEDDKAIEDYLRSNIETTWHSIGTCKMAPKEKGGVVDKNLNVYGTE
GLKICDISIAPENVAANTNNTALIIGEKGADIIIRELGLAN
>G9NTT0|Trichoderma_atroviride_IMI_206040_Ascomycota_Sordariomycetes_Hypocreales
MTTHKPGTEYDVIIAGGGTAACIVAGRLAKADPNLSILIVERGTNNLNDPNVVNPSRYLTHLTPNSKTTILY
KGNKSEALNGRSPLVPSGGILGGGSSVNFTMYTRAAGADFDSWKTEGWDAKSLIPYARKLETYHLDHPDVDK
SVHGHDGPINVSFGSYSAKRIQDDFMAGAAAIGLPEITDLQDFTSVDGISRYLRYVSPDGKRQDTAHRYVHP
LMASGEYPNLHLLLESKVSRVIFEGNRAVGVEWVPNPDYQPLTNLTRSEPSIIRARKLVVVSSGALGTPSVL
ERSGVGNAELLKKLDIPVVADVPGVGEEYQDHNLIFYTYKTSLKPGETLDDLHRGQLDFEEAIKTKNPILGW
NGVDIAAKFRPTEEEVAQLGEEFQEHWNRDFKEQKTRPLMLLAIVSSYLGDYKTLPEEQEDGPHQYISIGMY
TGYPYARGDIHITSKDPKAAPSFNTGFFSNNVDVTKQIWAYKKQREIFRRVNSVTGEVASGHPSFPEGSKAG
LRKSREVAEGFNSLEERKKLPPIEYTKEDDKAIEDYLRSNIETTWHSIGTCKMAPKEKGGVVDKNLNVYGTV
GLKICDISIAPENVSANTNNTALIIGEKGADIITRELGLLN
>A0A0L0N025|Tolypocladium_ophioglossoides_CBS_100239_Ascomycota_Sordariomycetes_Hypocreales
MTTHAEGREYDIIFAGGGTAACVAAGRLAKADPHLSILLVEGGKNNLNDPTVVNPAFYLSHLAPGSQTALFY
QSNKEKALKDREAIVPSGGILGGGSSINFMAYTRAQGVDYDSWNTEGWDAKSLLPFAKKLETYDLDDPSVDK
SVHGYEGPIHVSYGTHGPKGPQDDILAAADSLGEKEIVDLQDFKAVGGFSRWLRYVGPDGKRQDAAHRYIHP
LMASGKYPNLHLLLESRVSRVIFDGRRATGVEYEPSATFQPAAGFSKAGRSTIKARNFVVISSGALGTPSIL
ERSGVGNAELLKKLDIPLVSDLPGVGEEYQDHNLLLYPYKTALKADETLDGLLSGRLDFAAALSNKNPLLGW
NGIDIAAKLRPSEEEVAHLGPEFQELWNRDFKEQKERPLMLIGVISSFLGDHMVLNEDNDGVPQYATIATYT
AYPYSRGNIHIIAKDAQTPASFNTGFLSHPADLKKQVWAYKKQREVYRRTNAYAGELAIGHPKFREGRKATL
RDGHPVKGGYNSIEERKNLLPIKYDAEDDAAIEDWIRSNLNTTWHSLGTCKMAPKEKGGVVDKNLNVYGTQG
LKLGDLSIVPENVAANTNNTALI
>A0A179HDU4|Purpureocillium_lilacinum_Ascomycota_Sordariomycetes_Hypocreales
MTTHQEGREYDIIFAGGGTAACIAAGRLAKADPNLSILLVEGGRNNHNDPTVVSPAIYLSHLAPGSQTALFY
QANKEKALNDREAIVPSGGMLGGGSSINFMMYTRAQGIDYDSWKTEGWDAKSLIPLAKKLETYHLDNPSIDK
SLHGYDGPVNVSFGTHGPKGPQDDMLAAGEALGIKEVIDQQDFKDANGFSRWARYVGPDGKRQDTAHRYIHP
LMQSGEYPNLHLLLESKVSRVLFDGTRATGIEYEPTASSQPATSLSKPASSVVKAKKLVVVSAGALGTPSIL
ERSGIGGAELLKKLDIPVVSEVPGVGEEYQDHHLLLYPYKTSLQPDETLDGILSGRLDFATALSEKNPFLGW
NGIDIAGKLRPTEEEVAQLGPDFQELWNRDFKEHQDRPLMLMGVVSSFLGDHKILDEGKDGVSQYATMGAYT
AYPYSRGNIHIVSKDAQTPASFNTGFLSHPADLTKQVWAYKKQREIYRRTNAFAGELAIGHPKFREGSKAAL
SDGPLVQGGFKSVEDRKAIPPIVYDAEDDAAIEDWIRSNLNTTWHSLGTCKMAPKDKGGVVDKSLNVYGTQG
LKLADLSIVPENVGANTNNTALIVGEKAAVIIGEELGLDV
>A0A151GT64|Drechmeria_coniospora_Ascomycota_Sordariomycetes_Hypocreales
MTTHEEGREYDIIFAGGGTAACVAAGRLAHADPGLSILLVEVGRNNFNDPTIVNPALYLSHLAPGSKTALFY
QANEEKAINSRAAVVPAGGVLGGGSSINFMMYTRGNLLPFAKKLETYHLDDPAVDKALHGYDGPVNVSLGTY
SQRGPQDDILAAAEALGIEEIVDLQDFKAANGFSRWLRYIGPDGKRQDAAHRYIHPLLVSGKYPNLHLLLES
KVSRVLFDGRRATGIEYVPSAATPPDAGLSKVSPSVIRAKKLVVVSAGALGTPSILERSGVGRAELLEKLGI
DLVADLPGVGDEYQDHNLVLLPFKTTLEPNETLDGLLSGRLDFAEAAAEGNPILGWNGIDIGAKLRPSDEEV
ARMGPDFQKLWDRDFKHQTTKPMMLVGILSSYLGDHKLLVPREDGGTQYATIGAYTAYPYSRGNIHIVSKDP
HAPASFNTGYLDHPADLEKQLWAYKKLRELYRRTNAYAGELSPGHPKFRPGSKAALAGEHPPKAGYATVEER
RALAPIEYDAEDDAAIEDWIRSNVNSTWHSLGTCKMAPKDRGGVVDESLNVHGTQQLKLVDLSIVPENVAAN
TYNTALIVGEKAADIIGKELGLSV
>ODA80204|Drechmeria_coniospora_Ascomycota_Sordariomycetes_Hypocreales
MTTHEEGREYDIIFAGGGTAACVAAGRLAHADPGLSILLVEVGRNNFNDPTIVNPALYLSHLAPGSKTALFY
QANEEKAINSRAAVVPAGGVLGGGSSINFMMYTRAQAVDYDSWNTKGWDAKSLLPFAKKLETYHLDDPAVDK
ALHGYDGPVNVSFGTYSQRGPQDDILAAAEALGIEEIVDLQDFKAANGFSRWLRYIGPDGKRQDAAHRYIHP
LLVSGKYPNLHLLLESKVSRVLFDGRRATGIEYVPSAATPPDAGLSKVSPSVIRAKKLVVVSAGALGTPSIL
ERSGVGRAELLEKLGIDLVADLPGVGDEYQDHNLVLLPFKTTLEPNETLDGLLSGRLDFAEAAAEGNPILGW
NGIDIGAKLRPSDEEVARMGPDFQKLWDRDFKHQTTKPMMLVGILSSYLGDHKLLVPREDGGTQYATIGAYT
AYPYSRGNIHIVSKDPHAPASFNTGYLDHPADLEKQLWAYKKLRELYRRTNAYAGELSPGHPKFRPGSKAAL
AGEHPPKAGYATVEERRALAPIEYDAEDDAAIEDWIRSNVNSTWHSLGTCKMAPKDRGGVVDESLNVHGTQQ
LKLVDLSIVPENVAANTYNTALIVGEKAADIIGKELGLSV
>A0A1W5D473|Umbilicaria_pustulata_Ascomycota_Lecanoromycetes_Umbilicariales
MIGFAAMAQAQFQFFEHMFQGAGQQQQQQPQNVASDSSWYQQTYESAHCTNYLCPGTLACVSVPHHCPCPFP
AVEDKVELGEGSAICISKGGYKVGFICPKNLEAVTMSTHEDGREYDVVLAGGGTAACIIAGRLAQADPSLSI
LVIEGGKNNLNDPLVTNPAMYLAHLIPDSQTAIFYKANPSEALGGREAIVPMGGVLGGGSSINFTMYTRAQA
CDYDDWKTEGWDFKSVLPFLKKLETYHFEDAAVDKDLHGYDGPVNISRGTYCAKGPQDDLLKAAEALAYPEI
RDATDFTSCGGFSRWARYVGPDGKRQDTAHRYVHPLMEDGNHPNLHLLLESKVVRIIFDENNRATGVEYEPT
VSYQPSLSLSKPRHGVVRAKKMVIVSCGALGTPSVLERSGVGNRELLEKLDINVVSDLPGVGENYQDHHLLL
YPYKTNLKPEDTIDSIFDGRIDFMKANEEKSPRLGWNAIDVAAKLRPTEEEVDQLGSEFRKLWDRDFKDRKE
RPLMMMAMINSFLGDHSILPEPHKQYATMGTFTAYPYARGNIHIVSKSASTPASFNTGFLDHEADLKKHLWA
YKKQREIYRRTNAYQGELELGHPKFPEGSKAALVDGGKEGGFNSLEERKTMKDIEYSAEDDKAIEDWIRQNV
NTTWHSMGTCKMAPKNEGGVVDKNLNVYGTKGLKLADLSIAPENVAANTNNTALMVGEKAADIIMKELGLVK
QERSGSWLSNEPPMQANLSVM
>A0A168AUV2|Moelleriella_libera_RCEF_2490_Ascomycota_Sordariomycetes_Hypocreales
MGSYEESQEYDVILAGGGTAACIVAGRLAEADPGLSILVVEQGPNNLDDPKIVNPAMFSTHLLPDSKTAIFH
KGNREEALNGREPIVPSGGVLGGGSSINFMMYTRGMLPCGVDYDSWKTEGWDSESLIPFAKKLETYHFEGPG
FDKSVHGYQGPVHVSNGPYYAKNVQDDVLAGAEAAGIPEIIDLQDFKASNGFSRWAKYISPDGKRQDTAHRY
VHPKMASGNYPKLKLLVEHAVSRVVFEGKRAIGIECRPSGLAGHARDIFIKARKLVVVSAGALGTPQILERS
GVGRKEALEGLGIPVVSDLPGVGEDYQDHNLVAYVYKTTAGPRESLDALLGGRLDFATALKEKDPILGWNAV
DFAAKIRPTEEEVAELGPEFQELWNRDFKTQTERPLMLLTAVAYCLGDPYIISDSMGSKDHHQYISVVCYTA
YPYSRGNIHIVSRDPTTAPSFNTGFLSHPADVKKLIWAYKKQREILRRTDLFAAEVPLTQPKFPEGSRASVI
KTHPAGGAYGSQQERRDVPPIEYTTEDDAAIEDFIRANMQTTWHSLGTCRMRPRESGGVVDRHLNVHGTEGL
KIADLSICPENVAANTNNTALIVGEKAAWIIGQELGLPVSSGQPQQCK
>A0A173G998|Hypocrella_siamensis_Ascomycota_Sordariomycetes_Hypocreales
MTSAQQGSREYDVIIAGGGTAACVVAGRLAEADPGLSILVVEQGPNNLDDVNVVNPALHLNHLLPGSKTAIF
YQGNEEACINGRAAIVPAGGVLGGGSSINFMMYRKAQGRDYDSWNIEGWDSKSLIPFARKLETFHFRGPAFD
ESLHGYAGPIAVSHGPCIVKDVQDDLLAGAEAAGFREIVDMQDFKASNGFSRCARYVSRDGKRQDTAHCYLH
PKMASGNYPNLHVLVEKTVSRVVFEGNRAVGIEYYPSKSSSQGTGTGTGTIVRARKLVVVSAGCLGTPQVLE
RSGVGSKEILDKLDIPVVSHLPGVGEEYQDHNLMSYVSETNLPPDKTLDAVMSGRLDYEVALREGNPILGWN
GVDLSSKVRPTEAEVAELGPDFQELWNRDFRNQTDRPMMIMALTSFDIGHPREFGESMGGSEKQYISMTGAT
TYPYSRGNIHIVSRDAFVPASFNSGFLSHPADIKMLLWGYKKLRDIVRRTNAFVADVPSTHPNFPPGSSASA
TNKHPNGGAYPSQESRRAVPPIEYNADDDAAIEDFIRSNMQTTWHSLGTCKMAPRENGGVVDKHLNVHGTER
LKLADLSICPENVGANTNNTALIIGEKAAYIIGKELGLSISA
>A0A074X0K7|Aureobasidium_namibiae_CBS_147.97_Ascomycota_Dothideomycetes_Dothideales
MTTHVEGREYDVIFAGGGTAACVAAGRLARADPSLSILLVEGGKNNYNDPTVTNPAMYLSHLVPGSQTALFY
EANSEEALNGRKAIVPCGGILGGGSSINFMMYTRAQGADFDDWETKGWSAEDLLPLMKRLENYHLTDPDIDQ
SLHGHDGPVNISYGTYFQEEAAQDLFNGAIATGHEIHADVQDLNKDIRGLKGVGVFSKWAKYISPEGKRQDA
AHTYIHPLLQSGEYPNLHLLVDSKVIRVLFDDDKRATGVEYLTKPSSQPVTGVNATSTPSKVMAKKMVVVSA
GALGTPSILERSGVGSKDVLSKLDIPVVSDIPDVGENYQDHHLVLYPYKTTLKPEQTLDALLSGRKDFGEAM
QNNDPILGWNGIDAASKIRPTNAEIEAMGPQFKEHWDRDFENRPTRPVMLTGVVQAFLGDPKVLPQREDGVP
TQYCTMGAYTAYPYSRGEIHIVSKDVGTPASFNTGFFRAEADVQKQIWAYKKQREIYRRTDAYDGELAMGHP
VFPEGSKAALIDGPAAKFSSQEDRNNLPEIEYSVEDDRAIEKHVRDNVNTTWHSLGTCRMAPREKGGVVDAN
LNVYGVKGLKLCDLSICPGNVGANTNNTALLVGEKAADIFARDLGLGEVGVPVERVDSAMQALKVN
>A0A074XD72|Aureobasidium_pullulans_EXF-150_Ascomycota_Dothideomycetes_Dothideales
MTTHVQGREYDVIFAGGGTAACVAAGRLARADPGLSILLVEGGKNNYNDPTVVNPAMYLIHLAPGSQTALFY
EANSEEALNGRKAIVPCGGMLGGGSSINFMMYTRAQGVDFDDWETEGWSANDLLPLMKRLETYHLTDPDIDQ
SLHGHDGPIHVSNGTYFAEDAAQDLFKAAIATGHEITADAQDLHKDIRGLKGVGVFSKWAKYISPEGKRQDA
AHTYIHPLMQSGDYPNLHLLLESKVTRVLFDDNKRASGIEYIPTPSSQPVGGVNGTEPFQVKAKRMVVVSAG
ALGTPSVLERSGVGSKEVLEKLDIPVVSDLPDVGENYQDHHLVLYPYKTSLKPEQTLDGLLSGRKDFGESIQ
NQDPMLGWNGIDACSKIRPTNEEIEAMGPNFKEHWDRDFKDRPTRPVMLTGVVQAFLGDQKVLPQREDGVPQ
QYCTMGAYTAYPYSRGDIHITSKDVSTPASFNTGFFKAEADVQKQIWAYKKQREIYRRTDAYSGELAMGHPK
FPEGSKAALQDGPAAKFSSQEDRNNLPEIEYSAEDDKAIEKHVRDNVNTTWHSLGTCRMAPRDKGGVVDADL
NVYGVTGLKLCDLSICPGNVGANTNNTALLVGEKAADIFARDLGLGELGQPIERVDSAMPSPPKVKV
>A0A074YQP4|Aureobasidium_subglaciale_EXF-2481_Ascomycota_Dothideomycetes_Dothideales
MTTHVEGREYDVIFAGGGTAACVAAGRLARADPGLSILLVEGGKNNYNDPTVVNPAMYLVHLAPGSQTALFY
EANAEEAINGRKAIVPCGGILGGGSSINFMMYTRAQGVDFDDWETEGWSAKDLLPLMKRLETYHLTDPDIDQ
SLHGHDGPVHVSHGTYFQEDAAEDLLKGAIATGHEVCADAQDLHKDIRGLKGVGVFSKWAKYISPEGKRQDA
AHTYIHPLMQSGDYPNLHLLLESKVTRVLFDDNKRANGVEYIPTPSTQPVGMVNATGPFQVKAKKMVVVSSG
ALGTPSVLERSGVGSKEVLEKLDIPVVSDIPDVGENYQDHHLVLYPYKTSLKPEETIDCFLSGRKDFGEAIQ
NNDPMLGWNAIDACSKIRPTDKEIEAMGPNFKEHWDKDFKDRPTRPVMLTGVVQTFLGDQKVLPQREDGVPQ
QYCTMGAYTAYPYSRGDIHITSKDVSTPASFNTGFFKAEADVQKQIWAYKKQREVYRRTDAYAGELDMGHPK
FPEGSKAACQDGPAAKFSSQEDRNNLPEIEYSAEDDKAIEEHVRNNVNTTWHSLGTCRMAPREKGGVVDADL
NVYGVTGLKLCDLSICPGNVGANTNNTALLVGEKAADIFARDLGLGQIGQPIERVDSAMPSPPKAKAQMA
>M1W4Z3|Claviceps_purpurea_20.1_Ascomycota_Sordariomycetes_Hypocreales
MDTMGITPAEYDIIIAGGGTVACVVAGRLAEADPTLSILIIEQGQNNLNDPAVTTPALFWSNLGPESKYASF
YKANKEDSINGREAVVPTGRVLGGGSSINFMMYARAQACDFDSWNTEGWDSKSLIALAKKLETFHLHGPEYD
KSIHGYSGPIGVSYGTYEPLAHHDITAAAVAVGEKLVVDMQNFTTATGIFRWLRYVSPDGKRQDTAHRYIHP
LMTSGKYPNIHLLLNTTVSRVLFQDTRATGVECQPSIASNATSTAGSATTNPSTTLTARKLVVVSAGALGSP
QLLERSGIGNKEILAPLDIPLVAHLPGVGENYQDHNMVKSSYKVDLPPSETLDAIIGGRLDYAAALLEEHPT
KTHPILGWNGVDFGARLRPTEPEVAQLGPDFQQLWDRDFKYQTDRPLMLLGAMSTGLGAPEEPADAEGRRKH
FQYITMIPYTAYPYSRGNIHIVSKDPSCPPCFNTGFLSHSADLKAQLWAYKKQREIMRRTNIFHAEVPGCHP
KFPKGSKAALMDHHPLGAMSLYASSEDRGNLPALEYDADDDAAIEEYIRDRLDTTWHSLGTCKMAPRERGGV
VDKDLNVHGVTNLKIADLSICPENVAANTYNTALIVGEKAAILIGRDLGLTISES
>A0A166Y556|Cordyceps_brongniartii_RCEF_3172_Ascomycota_Sordariomycetes_Hypocreales
MASSNLKSEYDVVFVGGGSAACVTAGRLAKADPNLSILLIEQGRNNLDDPTVVTPAMFLSHLFPGSETVLFH
SAKRESSLGDRALVVPSGGILGGGSSINFTMYTRASAVDFDSWKTEGWDGKRMLALANKAENHMLDDPKIDK
NAHGHDGPIQVSYGTHLSKLNNDDILDAAESLGVPHVANLQDFEVGHGFERWAKYISPDGKRQDTAHCYIHP
LIKSGNYPNLHILPYSTVTRIKFDGTHAIGVEYEPTTNRTQTPAAFIAAKKQVVVTSGALTTPLILERSGVG
NAELLRRLGIDVVSDLPGVGEDYQDHNLILYRYKATLTPEMSFDGLLSGREDIHEAVAAGSSKMGWNGLDVG
GKLRPTEDEVAQLDPAFQECWERDFKHQPSRPIMLITYFSGYMGDHVALNEPADNPAHYITAGTYTAYPYAR
GCTHITSTDPRAKPDFVTGFLENPVDLTKLVWAYKKQREIMRRSDRYAGEEATSHPRFPAGSKAACRDTPAA
AAEGGFKSVHDRANLPPLEYSKDDDEAIEDWIRSHIETAWHSVGTCKMAPREKGGVVDKDLNVYGTQGLKVA
DLSIAPENVGANTYNTALIVGERAAEIIGKELGIVV
>A0A168AVT0|Cordyceps_confragosa_RCEF_1005_Ascomycota_Sordariomycetes_Hypocreales
MTSRNLKSEYDIVFAGGGTAACVTAARLSKADPSLSILLIEQGGDNLDDPAIVTPAMFLSHLFPGSKTILFH
AAKKESSLADRALVVPSGGLLGGGSSINFTMYTRASAVDFDSWKTEGWDGKSMLALANKAENHQLNDPKVDK
SAHGQNGPIQVSYGTHHPNMNHDDIFDAAQAVGVPHVSNLQDFEVGHGFERWAKYISPDGKRQDTAHCYLHP
LMKSGSHPNLHILTNSIVTRVKFEGTRAIGVEYEPTTNSAKTAAAFIAAKKQVVVAAGALNTPLILERSGIG
KGELLRGLGIDVVSDLPGVGEDYQDHNLITYRYKANLTPETSFDGLLSGREDFAKALEARSTKMGWNGLDVG
GKLRPSEDEVAQLDPAFRECWARDFKDHPSRPIMLLVYFYGYFGDHVALNEPVDNPAHYMTSGAYTAYPYSR
GSVHITSTDPRSRSEFVTGFLKNPVDLTKQVWAYKKQREIMRRSDKYAGEEPTSHPRFPEGSKAACRDGPAV
AGGFKSMQDRASLSPIEYSKEDDRAIEDWIRSHIETAWHSLGTCKMAPREQDGVVDKNLNVYGTQGLKVADL
SIVPENVCANTYNTALIVGEKAAEIIGHELGLTV
>A0A179IB93|Cordyceps_confragosa_Ascomycota_Sordariomycetes_Hypocreales
MASSNLKSEYDIIFAGGGTAACVTASRLSKADPSLSILLIEQGGNNLDDPAVVTPALFLSHLFPGSKTVLFH
SAKKESSLADRSVVVPSGGMLGGGSSVNFIMYTRASAVDFDSWKTEGWDGKSMLALANKAENHQLNDPKIDK
TAHGQNGPIQVSYGTHHTNMNHDDIFDAAESLGIPHVSNLQDFEAGHGFERWAKYISPDGKRQDTAHCYLHP
LMKSGNYPNLHILTDSIVTRVKFEGTRAIGVEYEPTANKDKTAAAFIAAKKQVVVAAGALNSPLVLERSGIG
KAELLRGLGIDIVSDLPAVGENYQDHNLVTYRYKANLTPDTSFDGLLSGREDFEKALAARSTKLGWNGLDVG
GKLRPSEEEVAQLDPAFRECWARDFRDHLSRPIMLVAYFYGYFGDHVALNEPVDNPAHYMTSAAYTAYPYAR
GSVHIASADPRARSDFVTGFLANPVDLTKQVWAYKKQREIMRRSDKYAGEEPTSHPRFPEGSNAACRDGPAV
QGGFQSILERASLPPIEYSKEDDRAIEDWIRAHIETAWHSLGTCKMAPREQGGVVDKDLNVHGTQGLKVADL
SIVPENVCANTYNTALIVGEKAAEIIGRELGLTV
>A0A168DAZ7|Isaria_fumosorosea_ARSEF_2679_Ascomycota_Sordariomycetes_Hypocreales
MSRKLKFRLQPVPQQAPNPAADYTAPELEFVHIEQPAQMKDAATQRRIRRHVMRNVDRARGGGRAASSVVVR
RSTSDRVKGLVLAPTPAGLDYFGVCSRFECLFRSMDMISEGLLAMTVADLSFHSRLTVGDDLGQLQSLPLYK
QERPINGISQYTESVHLVRESMAQLQHEPSRNAVMGTIICLAYLDMRVHNFGRCKMHLDGLSKIVDLCGGLE
ALESCNAIRQALFIADVLDSTNMDSQPRFQVPREGPAVPSAHVGKPVQNMLHSFARRIEQSPSDQVALGVVE
GAFKSASQLASLLNRFGGQEEMTVNLLLSVCRITHGILSLPALQCSSRSTRASSVEPEADASTTSPACAMAE
LVRLTSLNLARMVMDKTSGDDLYCVNIEGLVLRQLLQRTSDSDWQGFNERGVACGTEWLSPSFQSSASRGRM
ASSNLKAEYDVVFVGGGTAACVTAGRLAKADPKLAILLIEQGHTNLEVPSIVTPAMFLSHLFPGSETVMFHS
AKKESSLADRGLVVPSGGILGGGSSINFTMYTRASAVDFDSWKTEGWDGKHLMALANKAENHQLDDPKINES
AHGHAGPIQISYGTHCPKMINDDIFDAAEALGIPHVANLQDFEAGHGFERWAKYISPDGRRQDTAHGYIHPL
LKSGNYPNLHILPDSTVTRIKFDGTRAVGVEYEPTSNKAKVAAAFIAAKKQVVVTAGALTTPLILERSGLGR
AELLRDLGIDVVSDLPGVGENYQDHNLITYRYKAKLTPETSFDGLLSGREDIAEAMAAGSSKMGWNGLDIGG
KLRPTEDEVAQLGPAFRERWERDFEHQPTRPVMLLAFFAGYFGDHVALNEPADNPAHYMTTGAFTAYPYARG
SVHLTSADPRGGSPAEFATGFLADPVDLTKQVWAYKKQREIMRRSDRYAGEEPNSHPSFPAGSKAACRDGPA
VEGGFRSVAERAALPPIEYSKEDDEAIEGWIRKRIQTAWHSVGTCKMAPREEGGVVDKDLNVHGTQGIKVAD
LSILPENVGANTYNTALIVGERAAEIIGQELGLTV
>G3JU61|Cordyceps_militaris_CM01_Ascomycota_Sordariomycetes_Hypocreales
MASSGLKTEYDVIFVGGGTAACVTAGRLARADPSLSILLVEQGRNNLDDPTVTTPAMFLSHMFLGSETLMFR
SAENEASLANRSLSVPSGGILGGGSSINFLMYTRASAVDFDSWKTDGWDGKSMLALANKAETHLLDNPDIDK
SAHGHAGPVQVSYGTHHRNLNHDDIFDAAESLGIPRVADLQDFEAGHGFERWAKYISPDGKRQDTAHCYIHP
LIKSGNYPNLHILPGSIVTRVQFDGTRAVGVAYEPTSNPKKTAPTFIAAKKQVVLSAGALNTPLVLERSGVG
QSALLRTLGIAVVADLPGVGEHYQDHNLITYSYKASLTPATSFDGLLSGREDVEQALAAGSSKMGWNGLDVG
GKLRPSAAEVAQLGPAFQACWERDFAAQPSRPLALLAYFNGYFGDHAALNEPAANPTHYMTAGAYTAYPYAR
GRIHSTSPEPRAKPAFTTGFLQHPADLAAQLWAYKKQREIMRRSDVYAGEQRASHPAFPAGSKAACRDGPAV
EGGFRSAADRARLPLLEYSAADDAAIEDWIRAHLETAWHAVGTCRMAPREQGGVVDKHLNVYGTQGLKVADL
SIVPENVGANTYNTALIVGERAAEIIGEELGLSV
>A0A0D1ZHL1|Exophiala_mesophila_Ascomycota_Eurotiomycetes_Chaetothyriales
MAHYSHEKHGDMDIIFAGGGTAACVAAGRLAAADPTLKILLIEQGPNNFEEPAVVHPALYLSHLSPDSKTAL
FYKSRPSSHLDGREAVVPAGGTLGGGSSINFMMYTRCQSIDMDAWKTPGWTAREMRPVFNKLETFHQDEQGI
DKNKHGYEGPIHISSGGFRSKSSDVFINTVKQMGFDEIVDLQDLDQVGGFSRWQRYVSPDGKRQDTAHCYIH
PLLQDGKHPNLHILVNSQVIRIVFDGEQSPPRVTGVEYQTKLVSQPATELSQPKVQTISAKKLVVVSAGALG
SPQILERSGVGCFELLHKLGVDVVSDLPGVGENYQDHHLCLYPYHSSLPPEETLDDIFSSRMEVATAAEKKD
HRLGWNAIDICSKLRMTDEDAKALGTDFEADWQRDFAPHPTRPVMLCGMVNAFMGDAALVSPGQYFTLGAYT
AYPYSRGSIHINSATDVDSGYDFDAGFLSHPSDIKKQVWAYKLIREIARRLPFFEGELEMGHPKLPGHTASE
GFLPSRDRDRIQYSQQDDETIENWIRQTVNTTWHSLGTCAMKKAEEGGVVDGDLNVHGTTGLKVADLSICPA
NVGGNTNNLAIAVGEKAASIIARELGFKLELSAML
>OQU98452|Cladophialophora_immunda_Ascomycota_Eurotiomycetes_Chaetothyriales
MFHDAPLLDPDGIAPSISGHICHLRGRVSALETCVRDRAFNSVQLCFKGVITSSIDSRSATENFVVLTNTKT
RCDFVARQSPSRPSSSSDAYHTTDFHFAVPTVSSNQDGALRPLPPTSTITGTADVPQTSALASHRILQGKCQ
VSYWIEAQFLLDGRQVGYVREDVRISWAYPTLRAYLFRGSPLTVQATPGVVTRYVFQSSPDLSLTLYGLDML
IKRDCETGRPQSTLLTAALNIRSPATKGKTSFDPRQSIQCSIKAKWELTVRFTNVSAGGTAKILKAGESICK
KITLSVQKTSITFRPLLSEKQDSQALSDPPAHVATSQLILSVPDGVSQPSFCFDHLSRTYALDLSFSFHNIP
GVAKHYVHVKAPVMVMSSSVLDEVLPKYKAVADEVETPCQTEHEPQEIDYDVVIVGAGISGIAFAYRLQERN
PDLTYCILEARHEIGGTWSLFQYPGIRSDSDLFTFGFPWRPWKERTAMASGPQITRYLKECAAQEGIDQKIK
FGHHLNQAQWSSLNKIWTLHITADTAQKTLRTRFLLLGTGYYDYQKGLKVDIPGIQNFRGPVIHPQFWPSDL
DYANKKIVIIGSGATAITLLPSVANSAAHVTMLQRSPSYIISVPSEDKTEIAIRFVFPERVAVSLIRYKWIL
TSFLLVSFCQWFPNVARRLFNSATKAQLPPGMELDPNFNPRYNPWEQRLCACPDGDFYTCLRNGTASVKTGV
IDMVTSTSIRLRSGEELLPDIIITATGLKLRFGGGIDFVVDDQKFRLAGSLAWQGALLEGLPNLMFAFGYVD
ASWTMGAEATAQLACRLLAQMKKRNFRMIVPRQSDKEKAKTKVLPFWRLNSTYVREGNADMPRAGDRGPWRR
RSYYWKDIMTACRTALFYKSKPSDHLNGREAVVPSGGILGGGSSINFMMYTRPQGIDMDSWKTPGWTAHDML
PLFKKLETFHQGEHGIDENKHGYDGPVHISSGGFRSKSGDIFMDTVTRMDFKEIVDLQDLTQVGGFSRWQRF
VSPEGKRQDAAHRYIHPLLQDGKHPNLHILVNSQVLRVLFDRRQSPPRAIGVEYQTSLHSQPATALSKSITR
TIPAKRLVVVSAGALGSPQILERSGIGNFDILQKLNIEGINHLPGVGENYQDHHLCLYPYRSNLPPEETLDD
IISSRTELATAIKLNDPRVGWNGIDVCSKLRMTNEDVKSLGPAFEVDWQRNFAPYPTRPVMLCGMVNAFLGD
AALVEPGQYFTIGAYTAYPYSRGSIHINSATDVVNGYDFDAGFLNHPSDVKVQIWAYKMSREIARRLPFFEG
ELELGHPKFSKLSQAALGSRPSQDQDSVLYNHDDDKVIEQWIRQNVNTTWHSLGTCAMKKAEDGGVVDGDLN
VHGTCALKVIDLSICPENVGANTNNLALAIGEKAATIIASELGIRPEFFPRL
>A0A0N1HUI4|Phialophora_attae_Ascomycota_Eurotiomycetes_Chaetothyriales
MGSLGPLPIDYTESMGEMDIIFAGGGTAACVAAGRLARANPDLKILLVEGGPNQYQDPQVTNPVIYLSNLVP
DSKNALFYKGQKSEHLNGREPIVPMGGCLGGGSSINFMMYTRAQGADFDSWKTDGWYAKDMMPLCKKLETFH
QDEPGINKDAHGYDGPIHVSDGGFRSKSEKQFMETVKNMGYKEEVDLQNLDTVDGFSRWQRYVSPEGKRQDA
AHTFIHPLLQDGEHQNLHILCNSKVVRVLFDTSDPPRAVGVEYKPNENQQPVLNTSKPVHKIVKASKLVVVS
AGALGSPQVLERSGVGNPDLLKRLGVPLVSDLPAVGEQYQDHHLILYPYRSTLPAEETVDGLLSGRVDFAKA
VAEKNPMLGWNAIDVGSKLRLTEREVKSLGPEFEKDWERDFAPYPTRPVMLCAMLNGFLGDHSLVEPGQYSM
MGVYTAYPYSRGSIHITDPEDVLNGYTFDTGFLNHPSDIKKQLWAYKMSREIARRLPFYSGELELAHPKFPE
TSQAALRKEAFASGEKISDILYTREDDAIIEDWIRNNLNTTWHSLGTCPMKPKEQGGVVDGNLNVYGTSGLK
VADLSIPPENVGANTNNTALVIGEKAAVIIGRELGIKGV
>A0A132B7Y5|Phialocephala_scopiformis_Ascomycota_Leotiomycetes_Helotiales
MSTYNDGTGEVDIIFAGGGTAACVAAGRLAKANPSLKILLVEGGRNNFEDPTVTNPAVYLSHLAPDSKTALF
YKSKASKHLNDREAIVPMGGILGGGSSINFMMYTRAQGVDFDSFETEGWYAKDMLPLAKKLETFHPKGDGFD
PEKHGYDGPVHISDGGYRSKSADTFVETVKGMGYGVIDDLQDFEAVGGFSKWHRYVGLDGKRQDAAHRYVHP
LLQDGQHPNLHILLESKVVKVLFDESSPPKAVGIEYKPNYEHQPNISLSKPIHKTIKATKLVVVSAGALGTP
QILERSGVGNPELLKKLDIPVIADVPGVGEQYQDHHLLLYPYKTTLGEEETIDGILSGRKDFVKALGDKDPI
LGWNAIDICAKLRPSDTEIASLGPSFQKDWDSFFVPHPTRPLMLCGQVSAFLADPSLVPAGQYITMGTYTAY
PFSRGSIHITSPDNVLDGYDFDTGFLSDANGSDLKAQVWAYKMQREICRRLPYYNGELELGHPKFKEGSKAT
LSKGKLEGEVRDIVYSEEDEAAIEDWVRGNLNTTWHSCGTCAMRERERGGVVDGELSVYGTRGLKCVDLSVI
PENVGANTNNTALVVGEKAAVIIGRELGVEV
>A0A1L7WMC2|Phialocephala_subalpina_Ascomycota_Leotiomycetes_Helotiales
MSTYNDSTGEVDIIFAGGGTAACVAAGRLAKANPDLKIVLVEGGRNNFNDPTVTNPAVYLSHLAPDSKTALF
YKSKASKHLNDREAIVPMGGILGGGSSINFMMYTRAQGIDFDSFETEGWTAKDMLPLANKLETFHLKGPGFD
QSKHGHDGPINISDGGYRSKSEDQFCETVKKMGYNVIDDLQDFEACGGFSKWQRYVGPDGKRQDAAHRYVHP
LLQDGQHPNLHILLESKIVKVLFDESSPPRAIGVEYKPNEEHQPNTSLSKPIHKTIKASKLVVVSAGALGTP
QILERSGVGNPELLKKLDILVVADVPGVGEEYQDHHLLLYPYKTSLEENETLDGILSGRKDFVKALGEKDPM
LGWNAIDICGKLRPTDSEVAALGPDFQKDWDRFFAPHPSRPLMLCGQVSAFLADPSLVPTGQYITMGTYTAY
PFSRGSIHITDKENVIDGYDFDTGFLSHPSDIKKQLWAYKMSREIARRLPYYKGELELGHPKFKSGSAAALH
DGPLSGDIKNIEYSKEDDEAIYDWIRGNLNTTWHSCGTTAMRAREKGGVVDKDLNVYGVTGLKCADLSVIPE
NVGANTNNTALVIGEKAAVIIGKELGIQV
>A0A1E1JS10|Rhynchosporium_commune_Ascomycota_Leotiomycetes_Helotiales
MSTYNDAVGEVDIIFAGGGTAACVAAGRLAKANPDLKILLVEGGRNNFNDPTITNPAVYLSHLAPDSKTALF
YKATPSKKLNGREAIVPMGGILGGGSSINFMMYTRAQGVDFDSWETEGWSAKEMHHFSNKLETYHPKGEGHD
PSKHGHDGPIHISDGGFRGKSENQFCDTVKKMGYNVIEDLQDLEANGGFAKWQRYVSPDGQRQDSAHRYIHP
LLQDGKHPNLHVLLESKVIRVIFDESSPPRAIGIEYKPNAEHQPELSLSKPVHKVIKAKKLVVVTAGALGTP
QVLERSGVGNPEILDKLCIPVVSDLPGVGENYQDHHLLLYPYKSNLDENETLDGILSGRKDFVKALGEKDPM
LGWNGIDICAKLRPTDKEVAELGPDFQKDWDKFFKNYPTRPAMLCGVVNAFLADPSLVEPGQYMTMGTYTAY
PFSRGSIHITSKEDVINGYDFDTGFLSAESDLKKQLWAYKMSREIARRLPYYQGELELGHPKFAEGSKAALH
SGSLGDSIQDIEYSKEDDAAIEDWIRGNLNTTWHSLGTCAMKERSKGGVVDGNLNVYGTVGLKVADLSMVPE
NVGANTNNTALTVGEKAADIIGKELGIQV
>A0A218Z6L3|Marssonina_coronariae_Ascomycota_Leotiomycetes_Helotiales
MSTYNDSVGDVDIIFAGGGTAACVAAGRLARANPDLKIVLVEGGGNNFNDPTVTNPAVYLSHLAPDSKTALF
YKSKASKHLNGREAIVPMGGVLGGGSSINFMMYTRAQGIDFDSWNTPGWSASEMHHFSNKLETFHPNGSQID
QSKHGHDGPINISDGGYRGKSENEFCSVVQKMGYNVIEDLQDLEANGGFSKWHRYVGPDGKRQDSAHCYIHP
LLQDGEHPNLHILLNSKVIRVLFDESSPPKAIGIEYKPNSEHQPQISLSKPIRKTIRARKLVVVTAGALGTP
QVLERSGVGNPEILKKLDIPVVADVPGVGENYQDHHLLLYPYKSDLGEGETLDGILSGRKDFIRALEAKDPM
LGWNGIGTSYPPSLCVDSTDWTDICAKLRPTEKEIATLGPEFRKDWDKYFANYPTRPMMLCGVVNAFLADPS
LVKPGQYITMGTYTAYPFSRGSIHITDKDNVIDGYEFDAGFLNAPSDLKKQLWAYKMSREIARRLPYYTGEL
ELGHPKFAPGSDAALINGRLRGDVKDIEYSEEDDKAIEDWIRGNLNTTWHSLGTCAMKPREAGGVVDGSLNV
YGTERLKVADLSMVPENVGANTNNTALTVGEKAADIIGKELGIQV
>PBP23935|Diplocarpon_rosae_Ascomycota_Leotiomycetes_Helotiales
MSTYNDSVGDVDIIFAGGGTAACVTAGRLARANPELKIVLVEGGRNNFNDPTVTNPAVYLSHLAPDSKTALF
YKSKASKHLNGREAIVPMGGILGGGSSINFMMYTRAQGIDFDSWKTPGWSASEMHHFSNKLETYHPKGSQTD
QSKHGHDGPINISDGGYRGKSENEFCATVEKMGYNIIEDLQDLETNGGFSKWHRYVGPDGKRQDSAHCYIHP
LLQDGEHPNLHILLNSKVIRVLFDQSSPPKAIGVEYKPNSGHQPELSLSKPVHKIIRARKLVVVTAGALGTP
QVLERSGVGNPEILEKLDIPVVADVPGVGENYQDHHLLLYPYKSNLGESETLDGILSGRKDFVEAMEAKDPI
LGWNGIDICAKLRPTEEDIATLGPEFKKDWDQYFANHPTRPMMLCGVVNAFLADPSLVEPGQYITMGTYTAY
PFSRGSIHITDKENVLDGYDFDAGFLNAPSDLKKQLWAYKMSREIARRLPYYTGELELGHPKFAPGSQAALT
NGSLGDDIKDIEYSAEDDKAIEDWIRGNLNTTWHSLGTCAMKPREAGGVVDANLNVYGTAGLKVADLSMVPE
NIGANANNTALTVGEKAADIIGKELGIQV
>H0EPR3|Glarea_lozoyensis_74030_Ascomycota_Leotiomycetes_Helotiales
MSTYNDSVGEVDIVFAGGGTAACVAAGRLAKANPDLKILLVEGGKNNFNDPTVTNPAVYLSHLAPDSKTALF
YKSKQSKHLNNREAIVPMGGILGGGSSINFMMYTRAQGADFDAWNTPGWLETYHPTGKDIDQSRHGHDGPIN
VGDGGYRGKSENQFMDTVKSMGYKDITDLQDLDAIGGFSRWHRYVGPDGKRQDAAHRYVHPLLQSGDYPNLH
ILTETKVIRVLFDESSPPKAIGIEYKPNADHQPELALSKPVHKTIKASKLVVVSAGALGSPQILERSGVGNP
EILKKLDIPVVSELPGVGEEYQDHHLLLYPYKTNLDEGETLDGILSGRKDFAKALEAKDPMLGWNGIDICAK
LRPTDAEINSLGANFQEDWDRDFKPFPTRPLMLCGVVNAFLADPSLVEPGQYMTMGTYTAYPYSRGSIHITS
KEDVINGYDFDAGFLNHPSDIKKQLWAYKMSREITRRLPYYKGELELGHPKFKDGSAAAISESASAVDINAP
NIEYSKEDDEAIMDWVRDNLNTTWHSLGTCAMREREKGGVLDGDLNVYGTQGLKVADLSMVPENVGANTNNT
ALVVGEKAATIIGRELGIEV
>S3D5M3|Glarea_lozoyensis_ATCC_20868_Ascomycota_Leotiomycetes_Helotiales
MSTYNDSVGEVDIVFAGGGTAACVAAGRLAKANPDLKILLVEGGKNNFNDPTVTNPAVYLSHLAPDSKTALF
YKSKQSKHLNNREAIVPMGGILGGGSSINFMMYTRAQGADFDAWNTPGWSAKEMLPHLNRLETYHPTGKDID
QSRHGHDGPINVGDGGYRGKSENQFMDTVKSMGYKDITDLQDLDAIGGFSRWHRYVGPDGKRQDAAHRYVHP
LLQSGDYPNLHILTETKVIRVLFDESSPPKAIGIEYKPNADHQPELALSKPVHKTIKASKLVVVSAGALGSP
QILERSGVGNPEILKKLDIPVVSELPGVGEEYQDHHLLLYPYKTNLDEGETLDGILSGRKDFAKALEAKDPM
LGWNGIDICAKLRPTDAEINSLGANFQEDWDRDFKPFPTRPLMLCGVVNAFLADPSLVEPGQYMTMGTYTAY
PYSRGSIHITSKEDVINGYDFDAGFLNHPSDIKKQLWAYKMSREITRRLPYYKGELELGHPKFKDGSAAAIS
ESASAVDINAPNIEYSKEDDEAIMDWVRDNLNTTWHSLGTCAMREREKGGVLDGDLNVYGTQGLKVADLSMV
PENVGANTNNTALVVGEKAATIIGRELGIEV
>A0A1D9PSI4|Sclerotinia_sclerotiorum_1980_UF-70_Ascomycota_Leotiomycetes_Helotiales
MQLPIPQTVDIIFAGGGTAACVAAGRLAKANPALRILLVEGGKNNFEDPSVVTPVVFLSHLAPGSKTALFYK
SQPSPHLNNREAIVPAGGLLGGGSSINFLMYTRAQSIDFDSWNTPGWSAKDMLEMWKKLETYHPEGAVDREK
HGYDGPVHVSDGGFRGKSGDVFLETVKKMGHEEVADLQDGDTCGWGKWHRYVSLSGRRQDSAHTYIHPLRQS
GSYPNLHILTESKVVRVLFDSSSPPRAIGIEYVPNSDYQPALALSKAIPHTITAEKLVVVSAGALGTPQILE
RSGVGRKDVLERCGVEVVSEVEGVGEAYQDHHLLLYPYKTSLDETETIDGFLSGRKDFAQALEAKDPQLAWN
SVDVCSKLRPSPSEIQALGPDFVADWERDFAPHPSKPLMLCVAANTFLADQSLVDPGQYLTMGTYTAYPYSR
GSIHITSSSDVQNGYEFDAGFLSHPSDLKKQLWAYKMQREISRRLPYFRGELELGHPKFPKGSKAALSNGAI
EGTVEDIEYSAEDNMVIEDWIRENLNTTWHSLGTCAMKPREKGGVVDAALNVYGTRGLKVCDLSMVPENVGA
NTNNTALAVGEKAAVIIGRELGIEV
>M7TBT6|Botrytis_cinerea_BcDW1_Ascomycota_Leotiomycetes_Helotiales
MAPIAPQTVDIIFAGGGTAACVCAGRLAKANPNLRILLVEGGKNNFQDPSVTTPAVYLSHLTPESKTALFYK
GQPSEHLNNRSPIVPAGGLLGGGSSINFLMYTRAQSIDFDSWDTEGWTGKDMLEMCKKLETFHPAGEGFDEE
KHGYEGPVNVSNGGYSGKSVDAFMETIKGMGYREIVDLQDGEECGGFSRWHRYVSPNGQRQDAAHTYIHPLL
QSSSYPNLKILTESKVLRVLFDSSTPPRATGIEYVPNEDRQPFVALSKAIPHTIRAEKLVVVSAGALGTPQV
LERSGVGRREVLERCGVEVVNELEGVGESYQDHQLLLYPYKTSLDDSETIDNILSGRKDFVKALEAKDPQLG
WNSVDVCSKLRPTTSEVEALGTDFVSDWDRDFAPYPSKPLMLCAVVNAFLADPTLVDPGQYITMGTYTAYPY
SRGSIHITSSTDVQNGYEFDAGFLSHPSDLKKQLWAYKMQREICRRLPYYRGELELGHPKFSKGSAARLSNG
AIKGEIKDIEYSAEDDALIEDWIRDNLNTTWHSVGTCAMKPREKGGVVDKYLNVYGTQGLKICDLSMVPENV
GANTNNTALAVGEKAAVIIGKELGIEV
>XP_001558616|Botrytis_cinerea_B05.10_Ascomycota_Leotiomycetes_Helotiales
MAPIAPQTVDIIFAGGGTAACVCAGRLAKANPNLRILLVEGGKNNFQDPSVTTPAVYLSHLTPESKTALFYK
GQPSEHLNNRSPIVPAGGLLGGGSSINFLMYTRAQSIDFDSWDTEGWTGKDMLEMCKKLETFHPAGEGFDEE
KHGYEGPVNVSNGGYSGKSVDAFMETIKGMGYREIVDLQDGEECGGFSRWHRYVSPNGQRQDAAHTYIHPLL
QSSSYPNLKILTESKVLRVLFDSSTPPRATGIEYVPNEDRQPFVALSKAIPHTIRAEKLVVVSAGALGTPQV
LERSGVGRREVLERCGVEVVNELEGVGESYQDVCSKLRPTTSEVEALGTDFVSDWDRDFAPYPSKPLMLCAV
VNAFLADPTLVDPGQYITMGTYTAYPYSRGSIHITSSTDVQNGYEFDAGFLSHPSDLKKQLWAYKMQREICR
RLPYYRGELELGHPKFSKGSAARLSNGAIKGEIKDIEYSAEDDALIEDWIRDNLNTTWHSVGTCAMKPREKG
GVVDKYLNVYGTQGLKICDLSMVPENVGANTNNTALAVGEKAAVIIGKELGIEV
>W9CI83|Sclerotinia_borealis_F-4128_Ascomycota_Leotiomycetes_Helotiales
MPPLAPHTVDIIFAGGGTAACVAAGRLAKANPDLRILLIEGGKNNFEDPTVVNPAVYLSHLAPDSKTALFYK
SKASPHLNNRSAIVPAGGLLGGGSSINFMMYTRAQSIDFDSWDTPGWSGKEMMEMCRKLETYHPVGEGRDAN
KHGYEGPVHVSDGGYRGKSEELFMETVRAMGYRDIVDLQDGEACGGFSKWHRYVSLTGRRQDAAHTYIHPLL
QSSTHPNLQILPESKVVRVLFDSPSDSSTPPRATGIEYIPNADHQPMLALSKAVSHTVTAEKLVVVSAGALG
TPQILERSGVGRKEVLERVGVQVVSEVEGVGEAYQDHNLLLYPYKTSLDESETIDNILSGRKDFVQALEAKD
PQLGWNAVDICAKLRPSPSEIQALGPDFISDWEKDFAPHPTKPLMLCGVVNAFLADPSLVDPGQYMTMGVYT
AYPYSRGSIHITDSSDVQNGYEFDAGFLSHPSDLKKQLWAYKMQREICRRLPYFKGELELGHPKFAEGSKAT
LSAGGIEGKVEDINYSAEDDAVIEDWIRENLNTTWHSLGTCAMRPREKGGVVDGDLNVYGTRGLKICDLSMV
PENVGANTNNTALAIGEKAAVIIGRELGIEV
>W2RPG2|Cyphellophora_europaea_CBS_101466_Ascomycota_Eurotiomycetes_Chaetothyriales
MDIIFAGGGTAACVAAGRLAKANPDLKILIIEGGRNNYNDPTVTNPALYLSHLAPDSQTALFYQAKKSEHLN
GREAVVPMGGILGGGSSINFMMYTRAQGVDFDAWKTPGWSAKELLPLCKKLETFHQDEEGIDRNKHGYDGPI
HISDGGFRCKRGESGWIDTVKKMGYKEIVDLQGLDDNDGFSRWQRYVSKDGKRQDAAHCYIHPLLQDGEHPN
LHLLVQTKVVRVLFDTSKTPTRAIGVEYRPTETHQPTIALSKPVHQTVMAKKMVIVSAGALGTPQILERSGV
GGAGLLQKLDIPVVADVSGVGESYQDHHLILYPYKTSYGPEDTLDRILSGRTKFEDAVANKDPILGWNAIDV
CGKIRMPPSAVRSFGPSFQKEWERDFGSSPQRPDMLVGMVNAFLGDPSVVEPGQYMSIGAYTAYPYSRGSIH
INSADNVTNGYDFDAGFFNHPSDVKKQLWAYKMSREIARRLPQYRGELELGHPRFKEGSKAALTDLSGGKDG
GPVHGDRQQTNGTTNGDHGAADVQDIDYSDEDDAAIEDWLRGNINTTWHSCGTCAMRPLEDGGVVDGRLNVY
KTEGLKVVDLSIMPENVAANTNNTALVVGEKAAVLIAEELGVEGV
>A0A094I9C0|Pseudogymnoascus_sp._VKM_F-4518_FW-2643_Ascomycota_Leotiomycetes
MTISNNVADHITEVDILIAGGGTAACVIAGRLAKLDPSLSILLIEGGKNNHNDPTVTCPALYLKHLAPDSKT
AIFYKGNKSEALAGREPIVPSGGILGGGSSINFTMYSRAQGVDFDSFKTEGWTQQDLLPLLRKLETFHSDDP
TIDRNLHGYDGPIHVSSGTYRATRPEREFLEVASKQGWPEIVDLQDLQQNNGFSSWQRYVCPNGKRQDAAHR
YIHDFQERGEYPNLHVLTETLVSRVIFDGKRAVGLEVEPNIVHRPLTGLSKHPRTRITARKTVVIAAGAMGT
PQILERSGVGEERHLKSLGIPVIADLPGVGANYQDHHLTLLPYKTSLAPDETIDALLSGRLDFEAAVKEKNP
ILGWNSVDISSKLRPRDDEVVALGPEFQAAWDRDFKDSPSRPLMLMGVVSTFLGDPSSVPAGQYSTIGCYTA
YPYSRGSIHISGESVYDPPSFETGFLNDKDDLDLKAQVWAYKRQREICRRLSTYRGELQIGHPKFSAESAAA
FVSFEDGAQPEHQSMEDRCKMPNIQYSAEDDKVIAQHIRENVNTTWHSLGTCAMRPLQDGGVVDKDLNVYGL
EGLKLCDLSIIPENVGANTNNTALLVGEKAATILAAALGLTDGEGGEGKRGTKL
>A0A094JMB6|Pseudogymnoascus_sp._VKM_F-4519_FW-2642_Ascomycota_Leotiomycetes
MTISNNVADHITEVDILIAGGGTAACVLAGRLAKLDPSLSILLVEGGKNNHNDLTVNCPALFLKHLAPDSKT
AIFYKGNKSDALAGREPIVPTGGILGGGSSINFMMYTRAQSVDFDSFKTEGWTQQDLLPLLKKLETFHSDDP
IIDRNLHGYDGPIHVSSGTHRATRAEREFLEVASTQGWPEIVDLQDLQQNNGFSSWQRYVSPDGKRQDSAHR
YIHDLLEHGDYPNLHVLTETLVSRVIFDAKRAVGLEVEPNMVHRPLTGLSKHPRTRITARKTVVIAAGALGT
PQILERSGVGEENHLKSLGIPVVADLPGVGANYQDHHLTLLPYKTSLAPDETIDALLSGRLDLEAAVKEKNP
ILGWNSVDISSKLRPRDDEVAALGPEFQAAWDRDFKDSPSRPLMLMGIVSAFLGDPSSVPAGQYSTVGCYTG
YPYSRGSIHISGESVYDPPSFETGFLSDKDDLDLKAQVWAYKRQREICRRLSTYRGELQIGHPKFSTGSAAA
LVSFEDGAQPENRSMEDRCKMPNIEYSAEDDKAIAQYVRENLNTTWHSLGTCAMRPLQGGGVVDKDLNVYGV
EGLKLCDLSIIPENVGANTNNTALLVGEKAAAILAAELGLTDGEGAKGNRTTQL
>A0A1B8D2A6|Pseudogymnoascus_sp._24MN13_Ascomycota_Leotiomycetes
MTISNNVADHITEVDILIAGGGTAACVLAGRLAKLDPSLSILLVEGGKNNHNDLTVNCPALFLKHLAPDSKT
AIFYKGNKSDALAGREPIVPTGGILGGGSSINFMMYTRAQGVDFDSFKTEGWTQQDLLPLLKKLETFHSDDP
IIDRNLHGYDGPIHVSSGTHRATRAEREFLEVASTQGWPEIVDLQDLQQNNGFSSWQRYVSPDGKRQDSAHR
YIHDLLEHGDYPNLHVLTETLVSRVIFDAKRAVGLEVEPNMVHRPLTGLSKHPRTRITARKTVVIAAGALGT
PQILERSGVGEENHLKSLGIPVVADLPGVGANYQDHHLTLLPYKTSLAPDETIDELLSGRLDLEAAVKEKNP
ILGWNSIDISSKLRPRDDEVAALGPEFQAAWDRDFKDSPSRPLMLMGIVSAFLGDPGSVPAGQYSTVGCYTG
YPYSRGSIHISGESVYDPPSFETGFLSDKDDLDLKAQVWAYKRQREICRRLSTYRGELQIGHPKFSTGSAAA
LVSFEEGAQPENRSMEDRCKMSNIEYSAEDDKAIAQYVRENLNTTWHSLGTCAMRPLQGGGVVDKDLNVYGL
EGLKLCDLSIIPENVGANTNNTALLVGEKAAAILAAELGLTDGEGAKGNRTTQL
>A0A1B8EHU7|Pseudogymnoascus_sp._05NY08_Ascomycota_Leotiomycetes
MTISNNVADHITEVDILIAGGGTAACVIAGRLAKLDPSLSILLVEGGKNNHNDLTVNCPALYLKHLAPDSKT
AIFYKGNKSDALAGREPIVPSGGILGGGSSINFMMYSRAQGVDFDSFKTEGWTQQDLLPLLKKLETFHSDDP
IIDRNLHGYDGPIHVSSGTHRATRAEREFLEVASTQGWPEIVDLQDLQQNNGFSSWQRYVSPDGKRQDSAHR
YIHDLLEHGDYPNLHVLTETLVSRVIFNGKRAVGLEVEPNMVHRPITGLSKHPRTRITARKIVVVAAGALGT
PQVLERSGVGEESHLKSLGIPIVADLPGVGANYQDHHLTLFPYKTSLAPDETIDGLLSGRLDLETAVKEKNP
ILGWNSVDISSKLRPRDDEVVALGPEFQAAWDRDFKDSPSRPLMLMGIVSAFLGDPSSVPAGQYSTVGCYTG
YPYSRGSIHISGESVDDPPSFETGFLSDKDDLDLKVQVWAYKRQREICRRLSTYRGELQIGHPKFSAGSAAA
LVSFEGGAQPEHQSMEDRCKISNIEYSAEDDKAIAQHIRENLNTTWHSLGTCAMRPLQDGGVVDKDLNVYGV
EGLKLCDLSIIPENVGANTNNTALLVGEKAAAILAAELGLTDGEGAKGNRTTKS
>A0A177ANI7|Pseudogymnoascus_destructans_Ascomycota_Leotiomycetes
MTISNNVADHITEVDILIAGGGTAACVVAGRLAKLDPSLSILLVEGGKNNHNDPTVNCPALFLNHIAPDSKT
AIFYKGNKSDALAGREPIVPSGGILGGGSSINFMMYTRAQGVDFDSFKTEGWTQQDLLPLLKKLETFHSDDP
IIDRNLHGYDGPIHVSSGTHRATRAEREFIEVASTQGWPEIVDLQDLQQNNGFSSWQRYVSPDGKRQDSAHG
YIHDLLEHGDYPNLHVLTETLVSRVIFDGKRAVGLEVEPNMVHQPLTGLGKHSRTRITAKKTVVIAAGALGT
PQILERSGVGEKNNLRSLGIPIVADLPGVGANYQDHQLTLLPYKTSLAPDETMDALLSGRLDLEAAVKEKNP
ILGWNSVDVSSKIRPRDDEIVALGPEFQAAWDRDFKDVPSRPLMLMGVVSAFLGDPSSVPAGQYATVGCYTA
YPYSRGSIHISGESVYDPPSFETGFLSDKDDLDLKAQVWAYKRQREIFRRLSTYRGELQIGHPKFSAGSTAA
LVSFEGDSQPKHRSMEDRCKMPNIQYSAEDDKVIVEHIRENLNTTWHSLGTCAMRPLQDGGVVDKDLNVYGV
ECLKLCDLSIIPENVAANTNNTALMVGEKAAAILAAELGLTNSEGAKGNRTTKL
>A0A094G302|Pseudogymnoascus_sp._VKM_F-4517_FW-2822_Ascomycota_Leotiomycetes
MTISNNVADHITEVDILIAGGGTAACVIAGRLAKLDPSLSILLIEGGKNNHNDPTVTSPALYLKHLAPDSKT
AIFYKGNKSDALAGREPIVPSGGILGGGSSINFSMYSRAQGVDFDSFKTEGWKQEDLLPLLKKLETFHSDDP
TIDRNLHGYDGPIHVSSGTYRATRAEREFLEVASTQGWPEIVDLQDLQQNNGFSSWQRYVSPDGKRQDAAHR
YIHDPIEQGEYPNLHVLTETLVSRVIFDDKRAVGLEVEPNILHRPLTGLSKHPHARITARKIVIIAAGALGT
PQILERSGVGEGHRLTNLGIPIVADLPGVGANYQDHHLTLIPYKTSLAPNETIDALLSGRLDLDTAVKEKNP
ILGWNSVDISSKLRPRDDEVAALGPEFQAAWDRDFKDSPSRPLMLMGVVSTFLGDPSSVPAGQYSTIGCYTA
YPYSRGFIHISGESVYDTPSFETGFLSDKHDIDLKAQVWAYKRQREICRRLSTYRGELQIGHPKFSAESAAA
FVSFEDGAQPENRSMEDRCKMSNIQYSAEDDKVIAQYVRENVNTTWHSLGTCAMRPLQDGGVVDKDLNVYGV
EGLKLCDLSIIPENVGANTNNTALLVGEKAAAILAAELGLTDGEGVKGKPKL
>A0A1B8E3T1|Pseudogymnoascus_sp._23342-1-I1_Ascomycota_Leotiomycetes
MTISNNVADHIMEVDILIAGGGTAACVIAGRLAKLDPSLSILLVEGGKNNHNDFTVTSPALYLTHLAPDSKT
AIFYKGNKSDALAGREPIVPSGGILGGGSSINFTMYTRAQGVDFDSFKTEGWTQQDLLPLLKKFETFHSDDP
TIDRNLHGYDGPIHVSSGTHRATRAEREFLKVAATQGWPEIVDLQDLQQNNGFSSWQRYVSPDGKRQDTAHR
YIHDPQEQGEYPNLHVLTETLVSRVIFDGKRAVGLEVEPNIVHRPLTGLSKHPRTRIMARKIVVIAAGTLGT
PQILERSGVGEERHLKSLGIPVVADLPGVGANYQDHHLTLIPYKTSLEPNETIDGLLSGRLDLEAAIKEKNP
ILGWNSVDISSKLRPRDDEVVELGPEFKAAWDRDFKDSPSRPLMLMGVVSAFLGDPSSVPAGQYATIGCYTA
YPYSRGSIHISGESVHDPPSFETGFLSDKGDLDLKAQVWAYKRQREICRRLSTYRGELEIGHPRFSAESAAA
LVSFEDGAQPEHQSMEDRCKMSNIQYSAEDDKVIAQYVRETLNTTWHSLGTCAMRPLQDGGVVDKDLNVYGV
EGLKLCDLSIIPENVGANTNNTALLVGEKAAAILAAELGLGDGEGAKDKPRTNL
>A0A0C3GKL7|Oidiodendron_maius_Zn_Ascomycota_Leotiomycetes
MVISEKVTDHVREVDVLIAGGGTAGCILAGRLAQADPSMSILVVEGGRNNFNDPTVTNPAVFLSHLAPDSKS
AIFYQGKRSDKLGGRAPIVPAGGILGGGSSINFMMYTRAQGVDFDSFKTDGWSQKDLLPLLKKLETFHGQDP
SIDKSLHGYDGPIHVSDGGYRATRAEDEFLQVAASQNYPEIVDLQDLQQNNGFSRWQRYVSPDGKRQDTAHR
YLHPLLQDGKHPNLHVLTQTKVERVLFDDHNRAVGVVVLPNKDHQPMTALSDQSRNSITAKKCVVVAAGALG
TPQILERSGIGNSEYLTRLQIPVVAHVPGVGENYQDHHLCLLPYKTNLAPEETNDALLSGRLDFRKAIEEKN
PILGWNSIDISSKLRPTEAEVISLGPEFQAAWEKDFKDEPSRPLMLMGVVSSFLGDPSLVAGGQYCTMGCYT
AYPYSRGSIHITGKSVDDAPDFDTGFLNDKNDLDLKAQIWAYKRQRELFRRLSTYRGELELGHPKFPPNSPA
ALVSFEGGRNPEPSSTEERIKLLDIEYSAADDKAIEQYIRENVNTTWHSLGTCAMRPFQDRGVVDKDLNVYG
VQGLKLCDLSIIPENVGANTNNTALLVGEKATEIMLRELTSKVENEVYDV
>A0A0A1TNH2|Torrubiella_hemipterigena_Ascomycota_Sordariomycetes_Hypocreales
MAEYNASVHGDVDIIFAGGGTAACVAAGRIAKYNPDLKILLIERGGTSFEDPSVRNPFLYLTNLLPTSKNAI
FWKSQASKYLNGREAVVPTGGTLGGGSAINFMMYTRAQKVDFDSWNTPGWSGDDLVPLANKIETYLNDDPAI
DQSKHGHDGPIQVSDGGFRSKCEHDYIATIKKMGKEEIVDMESFGETGGFARWQRYVSKDGKRQDAAFTYLY
PLVQGGQHPNLFIQPNSQVVRVLFDGTRASGVEYIASAEADSVNPARTAVKATKLVVVSAGALGTPLILERS
GVGNPELLNKLNIPVVSAVPGVGEDYQDHHLTLFPFKTSLHPDETLDSVLSGRLDATQLIKDKHPIVGWNGI
DISSKIQMTPEEVAAQPEAFQKLWHRDFAHEKSKPLMLIGKVSAFLGDPTTVEPGQYFTLGCYTAYPWSRGS
IHNNSADAINDYTFDNGFFSDESDVTSQIWSYKVAREVALRLPYSTGELAVGHPVFKQGSKAVRTDEDYKST
ADKQDVEYSAEDDKVIDAFLRENVNTTWHSLGTCPMKPLDKGGVVDGNLNVFGTQGLKCVDLSIVPENVGAN
TNNTALVVGEKAATIIASELGIKI
>A0A0G4MA40|Verticillium_longisporum_Ascomycota_Sordariomycetes_Glomerellales
MGGVVKQVPDGLTEVDIIIAGGGTAGCVVASRLSDADPSLSILVIECGQDNRDDPTVVHPIFSFGHMAPGGK
TMLNYPSIKEPRTADRIINTATAGLLGGGSAINMSTYQRPQRFDYDSWKIESYHGQGSSDTHGYDGPLEVTS
PAFTVTKTQNDFIQAANQVGYPEVKDLQDFDSCNGVQRNLAYIGKDGKRQDAAHNYLYPRLDDGKHPNLHVL
VEHQVSRILFEGTTASGVEIRPNPLFQPDGSVQTIKARKLVIAASGAMATPLLLERSGLGDPEILRKVGVDV
VANLPGVGTNYQDHQLSIYAYYTGLTPEETGDALFGGRIDVAEAIQAKAPILGWHLADSVCKVRPTDQEVAS
LGAEFQEAWDRDFKPNREKPIAVFIPINSYPGVPEGLPVGQYFGVSTWPTYPYSRGQVHITSRSLDDAVDFR
PGFLTDDHDIDLKKSMWAYKKQRELMRRTKLYRGEIQSAHPPFPAGSAAVCAQINEPLKDVENIVYSAEDDA
VLVKHIRENIGGCWHQMGTCKMSAREKGGVVDAALNVYGVQRLKIADLSIAPENLAANLANTAFVTGEKAAS
LIIAGLGLWGASEVNA
>A0A1Y2WGZ7|Hypoxylon_sp._CI-4A_Ascomycota_Sordariomycetes_Xylariales
MGIFATLPGDIEEVDVVIAGGGTVGCVVASRLADADPNLSILVIESGKDNHNDPTVNHPLLWMYNFPSGNLR
EISQKAVKEEQLANRELAMHVGNILGGGSSVNGMMYARAHRCDYDSWNTKGWSTDDLMPYLNKYETYHGSRG
KDYHGYDGPVHVSHGPLCNTKFVDDAIDALKAVGVNQVEDLQDYNSIGVARGNKFMSPGGKRQDVGHSYLHP
RLQDGRHPNLHVLVESQVLKVIFKDGRACGVEYRPNPSTQPNSIKGTTRIVKARQLVVLSCGTLGSPPILKR
SGIGGADILKQAGVLETPVVDLPGVGHDYQDHIIAVCPYKSDFAPGETTDAFHNGEVDTLALLAGKNKILGW
NGVDVSAKLRPTTAEVDALGPAFRESWDKDFKDPTKPLAICVCTTSFFDRSGVPPGQYFSLPFISLYPYSRG
HAHITGPDIDDPLDFKTGYLSDKHDLDLKVQVWAYKKQREIARRMLSYRGELSLKHPVFPAGSKASYAVDAT
AIGESHLAWRKKEDIEYSAEDDAVIEQWIRENLSTCWHGLGTCKMAPREKLGVVDESLGVYGVSGLKIADLS
IAPENVGANTMSTALAIGEKAADIFIHELGLDKQ
>J3NT84|Gaeumannomyces_tritici_R3-111a-1_Ascomycota_Sordariomycetes_Magnaporthales
MGISNRLPQDLEEVDVIIAGGGTAACVIAGRLAEELGPDVSILVIERGRDNFDVPHIIHPVFAPANLLPEMK
TAIFYKGRKSEELGGREPIVASGGTLGGGSSINFLLYTRAQRSDFDAWKAPGWSTDELLPFLKKLETYHGPG
SPAVHGYEGPVQISSGTFRSERVEAEFLDTAASVLDVPQMVDLQDLDSNDGVGKWLRTVSPVTGRRQDAAHT
YLHPKLRDMDTGLPTNDYPSLHVLTEHLAVRVLLEDRVDAHGAASKRAVGVELTPTPEFLAAADGGSSGLPA
TQQQPRVVRARRQVVVSCGALGTPATLERSGIGAPVVLERAGVPLQVPLPGVGADYQDHHLMIYGYESALEE
RETVDSLLSGRLAAADAVQSGRLGWNGYDACSKIRMKAADVASLGPDFETPWNRDFGHDSNRPDMLYVALAG
HVHAAMLPKGQYLALGTYSAYPYSRGFVHISGPSVADPLDFETGYFKDEHDIDVKKMIWAYKKQREIARRMP
CFRGEIPSGHPPFPPGSKAACIGLAAAPVAAEVRDVEYDAEDDLAIERFIREQVATTWHSLGTAKMAPLEQG
GVVGPDLSVHGVQGLKVADLSIPPENIGGNTCNTAFVIGEKASDIILKEMRAVAVKSGAV
>A0A1J7IG61|Coniochaeta_ligniaria_NRRL_30616_Ascomycota_Sordariomycetes_Coniochaetales
MPLWKALPDGVREVDIIIAGGGTAGCTLAGRLAAADPDLSILLIEGGRDNYDVPSVVHLGLMTQNLAPQTLT
ANFHKANASKELAGREVIVPTGGCLGGGSSVNLGLYTRGQRVDYDSWETQGWSTKELLPYLKKIETYHGPGD
AKDHGFDGPIHVSDGGFRQKKMMDDLIEASGATGWPEVRDLQNLEESSGVQRWLRTVTLDGRRSTAAHGYIH
PLLRDGNHPNLHVLTETHVVRVLFDENKRAVGVEVTPNPNFVPALPGGTPSKTTLRARKLVVLSAGALGSAP
ILERSGVGNPDILKRAGVPLVEALPGMGFAYQDHPFTLNVYKTNFAWEETMDRFYTGQKTVEEALADKDEML
KWNGVDFGSKLRPSEADVERMGPEFKAFWDKEFKDELNRPLMFSGTLAGFIYSDPTVHQPGQYHSFANFLLY
PRSRGHVHITGPEVSDQLDFDTGFLRDTVDIPPLVWAYKNTREIMRRSSFYRGEFEPTHPVFPAGSRAALRT
LDDKLYKSSRSEVENIEYTAEDDAAIEEFLRRTVGTTWHSLGTCMMAPRDEMGVVDKDLNVYGVTGLKIVDL
SIPPRNIGGNTNNTAFMIGEKGAGIIAGELGLELSISGRLI
>A0A084R4B8|Stachybotrys_chartarum_IBT_40288_Ascomycota_Sordariomycetes_Hypocreales
MGGLYDSIPHGLTEVDVVIVGGGTSGCVVAARLSDAHPDLSILVVERGPDNFNDPAITNPIFFMENILNTGT
DNPRMMTYSGRDPEPEAGNRVMSVPAGSVLGGGSSINMLTYTRPQREELDWKMPGWSAKEILPFMNKVETYH
GPGAQSMHGSSGPIQVSDGGFSIKSFQDDFIRAAARVGIRESIDLQALDDNQAIQRNLRYISPDGVRSDAAH
AYLHPRLQDNQHPNLHVLVQHEVVRVLTENTVAVGVEICRNPLYQNDPSIHKIMARKMVIMSAGTLGTPLIL
ERSGIGSAEVLGTAGVDVVVDLPGIGEAFQDHNTLILSYYTSQPTTDTYDVLLDGRTTLQTMLAEKNEMLAW
NSAEITSKLRPTEKEIESHTSMSTEARGIWKRDFANFPNKPVATISTAGGFIAKIPEEDRDARFLSTGNFLL
HPYARGHVHITGPSMSDKLDLFSGILTDQAGFDLAMSTWLYKKTREIVRRLDVYRGEVAMLHPPFAATSAAA
IKRRSEPLPNDVEDIQYTAEDDRILGEWVRNALSQNWHGIGTCKMAPRHERGVVDHNLDVYGAKNLKVVDLS
VVPVNQAANTANLAFTIGEKGGSIIAEELGSRV
>A0A086SZE2|Acremonium_chrysogenum_ATCC_11550_Ascomycota_Sordariomycetes_Hypocreales
MGVSNKIPDGLDEVDVVIAGGGTAGCVVAARLSDADPELSILVVERGHDNYEDPTVTNPLFFLENILDLGVP
NPRMMVYQGQPEPNIGNRTMVVPAGSILGGGSSINMLTYTRPQREDLDGWSMPQWSADAILPYLNKFETYHG
PSSSASIHGSEGPIQVSNSSYGPTQLQGDFIRAAADLGIPEDADLQDLDSNHAVQKNLRYISPDGIRQDSAH
AYLHPRLQDGKHPNLHVVVEHEVVRVLSEKDKAVGVEIRPNPEHGNGAEVQTVKAKKMVVVSAGTLGTPLLL
ERSGVGGKDVLDKAGVEVVSDLPGVGEEFQDHNTMLLSYYTSLLPNETYDDILNGQTTLQQMLEEKHEMLAW
NSAEITSKVRPTDEEIDAMGLSEGARLLWDRDFKNNKNKPVATISTANGFIAPIADEDKDWRFLSTGSFLLY
PYARGHVHITGPAIEDKIDLKTGILTDPEGFDRAMAMWLYKKQREVVRRLDVFRGEYAPLHPPFNGDSDAAC
KRYDGPLPPDVEDIKYTKEDDEVLSTWITNNLAQNWHGIGTCKMAASTESGGVVDGDLGVYGIKSLKVADLS
VVAHNVAANTASMALAIGEKAADIFAEELKVSS
>A0A1Z5TMP4|Hortaea_werneckii_EXF-2000_Ascomycota_Dothideomycetes_Capnodiales
MPIANKIAHGLDEVDIIICGGGIAGCVVAGRLAAANPELSVLLIEGGENNAGKDTITHPALFPMNLMPQSKK
TVWYHAKASEALAGREYPLLTGGLLGGGSSVNIMVYSRAKAQDFDDWNVPGWAAKDIIPFMRKLEDYHGPGS
SSVHGYGGPVEVGTGPYVVERTQTEVLRAAKMQGFAISDDLQDPYGNGDFEKALRTVTRDGKRVDAASAYIH
PLLQDGKHPNLHVLCESKVNRVLFDGDNRAVGVEYTPNPGFQIIAPGATARPRLTVKARKLVVLSAGALGTP
LILERSGVGNAEVVKKASVPLVTDLPGVGNGYQDHNLIWWSYKTGLEPHETLDAIWAGRMSHEEASKIGLLG
WNAADVCGKFRPNEKEVDAMGPAFKAVWERDFKNKPSKPLIMVAPMNCNPGDPSLFPAGQYFGCATYNAYPY
SRGNIHITGPDWEDVPDFETGFFTDAGELDLLVHIWGYKKIREIMRRTNFYRGELEVTHPQFPVGSRASLEC
HETCSASEEVQDLVYDAEDDEAIEQYLRKNIGTTWHSLGTCKMAPREEGGVVDAKLNVYGVHNLKIVDLSIP
PGNLGANTANTAYVVGEKGADIIMREIGLV
>M2MXS9|Baudoinia_panamericana_UAMH_10762_Ascomycota_Dothideomycetes_Capnodiales
MPVANKLAHGIDEVDIIICGGGLAGCVVAGRLAAADPQLSILVIEGGANNADNPLTRTPALFPANLVPNSRT
ALWYKSERSDALAGRECPILTGGVLGGGSSINVMLYSRAHKGDFDDWDVPGWRMDDMIPYMRKTETYHGPGK
MDTHGSSGPLHIRPGPVWCKRSGEDILSAVQDVGFSVVNDLQDPTTGDLGFAPSLTTIGADQLRLDAATTYL
HSLLRDGKHLNLHVLCESKVSRILFDDSKRAVGVEYTPNPDFQIASTATARPRMTVKARKMVALSCGALGSP
LVLERSGIGSEKVLAEANVPVVAAVPGVGSNYQDHNLVTWSYKTHLKPEETLDGLLSQRMSAEEAGKVGLLA
WSATDIHAKIRPTEAEVDMLGPKFRSAWEKDFCAKPWKPSVLIATANAFPGDPSLVPAGQYFSMTAYTAYPQ
ARGSIHITGPDWEDAPKFRTGFLENDVDVKHLVWAYKKCREIMRRTTMYRGELAQVHPKFPTGSKAALIETD
EPLTSQGNVTDLTYSAEDDQAIEQDLRERVGTTWHSMGTCRMGPQDEGGVVDERLNVYGVRGLKVIDLSIPP
RNVGANTQMTAYALAEKGADILLHELGLVQTEV
>G4MNS3|Magnaporthe_oryzae_70-15_Ascomycota_Sordariomycetes_Magnaporthales
MGLSNKFTDDIKEVDVIIVGGGTAGCVVASRLAAAAPNLHVLVVEGGRDNYKDPLIINPFAFIKNQDPSAKT
ALFFRAGKSEDLGGRELVVPTGGILGGGSSINFLMYTRGHRSDFESWNTPGWGPDDMLPFLKKAETYHGTGS
AAVHGSTGPIHISSGTYRNEELTTDFIRAVTSLGFPETADLQDLESVDAVSRHLRFVSPAGDRSDSAHAYLH
PLLRDGQHPNLHVLVEHNVSRVLFDDDDDNKQACGIELVPNPLFHQQSPPSPPFTVKSRLNAVVLSAGALCT
PSILERSGIGAAAVLERAGVPLKVDLPAVGENLQDHHMLLVPFRSAFPPEVLGNVALLGDIADVPRQAEALS
VCGRRGSNFIEAAAKLRPSADEVEALGADFREGWERDYVTRPGRGLVQICMAGGFPGPNDEPSCENIALSAF
TLYPYSRGSVHITGPSPTSDEPAFDSGIFSSSPSSAPSLSSPSSSVSSLSATSSSSFDVAASCWTYKKLRDI
ARRLDSYRGEVAYAHPPFPQGSGAALSQLPVDGPSLAEKCGGPDKVPKLVYSAEDDAVLEAYVRNAVQTTWH
TLGSVRMGPREGDGQGGPKGAVDSSLNVYGVKGLKVVDLSIVPENIGGNTNMTAIAIGEKGADILLRELGIL
KTN
>J3PBU2|Gaeumannomyces_tritici_R3-111a-1_Ascomycota_Sordariomycetes_Magnaporthales
MGIFNTLPEGLDEVDVIIAGGGAAGCVVAGRLAAASPELSILVVEAGKDNTGNPMVEQPIMFWKNMDPAAMT
STFHDANKSGEALGRKIVIPSGGILGGGTSVNMMAYARPQRCDLDAWGIPGWAADDMLPYFKKFETYKGLGP
DAVHGKTGPIQVSDGSFRNEELTADFIKAAGACGYPEIKDAQDMSSVNGTAPASRFISTSGARQDTASIYVH
PLLRDGKHPNLHVLTEHNVVRVIFDGDKRASGVEVTPNPIHQEGSGARMEVVRARKLVVLSAGSYSTPLILE
RSGVGRADVLRRAGVPLVAEVPSVGENLQDHHITMWPYRSSFEAKTLGTELLVAPPEAVQQQDRRLGWNCQE
AVFKVRPTDAEAAAIGPAFKARWDEYFAAEPTRPLASFIGIAGCIPLPPNGPPCEHILLSTFTCYPKSRGYV
HITGPSVADKPDLDVAVLTDDGADLEAKVWVYKKGREIMRRLAHYRGEVQALHPAFPEGSAASLVTLAVTEP
APFDAAAGPVPEIVYSAEDDAAIAAQVRAMVAPTWHCLGTARMGAGVGDGAVDAQLDVFGVQGLKVADLSVV
PGNVAGNTASLALAIGEKAADLMVKELGLV
>A0A0D2FXZ0|Phialophora_americana_Ascomycota_Eurotiomycetes_Chaetothyriales
MEALEIREEYDIVVAGGGTAACVLVGRLQKADPSLSILVIEEGRNNYLDPTVQTPALYLSHLVPDSTSAVFL
PARPSQQVGGRLLIIPRAAILGGASSINFMMYARAQAVDFDEWNTEGLSHQEIIPLLKKLETYQSGTKNVKE
SIHGTSGPIQVSQGSWPKSLYSDDFLKSAANYGCPRIDDLQDLESNAGFERMYKFISPEGVRQDAAHTYLHP
LLQDGAHPNLRLLLHSKVCRVLFDGQNRATGVEYVTARPPSSEDSQSPTLRTVKANKLVVICCGALASPAIL
ERSGIGRRAHLEQLGIQPVSDLPGVGEHYRDHPFIHFSYMASLPREETLDWVFRDPAQIPKLMAEKSPVLGT
NGLEIFGRWRPSTSEIKQTGNPRLDRYWAEEFVPHPSKPLMLTGSFAGYLGPPSDVPPGQYFTIGNYIPYPR
SEGSVHITGKHVDAPLDISTGFFEGEGDIDLDLHVWAYKRTREIARRLDCYLGETTVGHPQFATSSKAALVS
LDSGSAREAARRDGSLKDIEYTSEDDEAIKACIRGRIATAWHYLGSAPMRPREEGGVVDKDLHVYGVSKLMT
LSIAPSNVAANTYNTALVIGEKAATIIARELGIEIE
>W9Y124|Cladophialophora_psammophila_CBS_110553_Ascomycota_Eurotiomycetes_Chaetothyriales
MAALGIREEYDIVVAGGGTAACVLAGRLQVADPSLSIIIVEEGRDNYEDPTVRTPALFLAHMAPDSTSAVFL
PSKPTEQVGGRSIIIPRAAILGGASSINFMMYCRAQAVDFDEWKTEGWTHEDMIPLLKRLETYQPGTKQANE
SNHGTSGPVSVSLGPWPKTSYSSQFIKAAAQCGMPRRDDLQDLETSAGFERMHKFISPQGVRQDAAHAYLHP
LLHDGAHPNLKVLLHTKVSRVLFDDQNRATGVEYVFTGPSSPESPPKPTKGVVRASKLVVVCAGALASPAIL
ERSGIGGRARLETLGIPIVSELPGVGERYQDHPFIHFSYKSSLPEDETLDWLCRNPTKIPELMAQSNLVLGT
NGLEIFGRWRPSTSEVEKIGNSALTKIWKEEFLPYPSRPLMLTGSFAGYLGPPTDVPLGQYFTIGNYIPYPR
SRGYVHLTGKDIDAPLEISTGFFEGAGDVDLDVHVWAYKRTREIARRLDSYRGETTIGHPTFAASSKATLVT
LDTSAAAEAAKHGKQLEDLEYSAEDDEAIKACIRERIATAWHYLGSAQMRPREEGGVVDKDLNVYGVSKLKI
ADLSIVPSNVAANTYNTALAIGEKAADIIARELGITIG
>OQV08166|Cladophialophora_immunda_Ascomycota_Eurotiomycetes_Chaetothyriales
MATQGIRDEYDIVVAGGGTAACVLAGRLQMADPSLSILIIEEGRDNYEDPTVRTPALFLAHMAPDSTSAVFL
PSKPTEQVGSRSIIIPRAAILGGASSINFMMYCRAQAVDFDEWKTEGWSQKDMIPLLKRLETYHPGTNKADE
SVHGTSGPVSVSLGSWPKTAYTCQFLRAAAGCGMPHRNDLQDLETVVGFERMYKFISPEGVRQDAAHTYLHP
LLHDGAHPNLKVLLHTKVSRVLFDDQNRATGVEYISTGPPSPGSPANPTQGVVRASKLVVVCAGALASPAIL
ERSGIGGRAHLEKLGIPVSSLPEHETLDWFFRNPARIPELMAQKNLVLGTNGLEIFGRWRPSISEVEKIGKP
ALTKIWKEEFVPHPSKPLMLTGSFAGYLGPPTDVPPGQYFTIGNYIPYPRSRGSVHITGKGVDAPLEISTGF
FEGPGDIDLDVHVWAYKRTREIARRLDCYRGETSIGHPNFPASSKAALATLDNSATEEAAKHGKQPEDLEYS
AEDDEAIKVCIRERIATAWHYLGSAQMRPREQGGVVDKDLNVYGVSKLKVADLSIVPSNVAANTYNTALAVG
EKAADIIARELGLTIG
>A0A086SU59|Acremonium_chrysogenum_ATCC_11550_Ascomycota_Sordariomycetes_Hypocreales
MAAMPVRLNVLFNALLFVPLLISSGYSNPERDMGIYTELPAHLSEVDVIVAGGGTAGCVFASRLSDAHPELS
ILIIERGSNNDDDAAVDNPLFWLTNVMTASSRMLIYHGADEPQIGNRAVDIFTGSVLGGGSSINCMAYSRAQ
SGAMDEWRIPGWGAKDLWPYMKKIETYNDKSGSPDIHGYDGPLQITGNGAWGPTRLQDEVLKAAAGQGYPEA
VDLQDMDTVNAFQRCHRYIDSQGKRQNAAHAYLHPRLKDGKHPNLHVLTQHHVLRALIEGGKAVGVEIVRNT
DASGTRSGGSSTDKTTVGARKMVAVTAGNFGSPQILERSGVGDSEVLAQAGIETAVDLPGVGGNLQDHLGFF
TSYLSGLPSNETYNGIINGSVSLHDMLERHDKKIGWTAYEVTSRLRPSDSEVHRMGRKFEAAWKEDFGRDPT
KTAAVLATYGGYYSPNLPTNLSNELFSVAGFVAYPRSRGSIHVTGPSFSDAPRLVTGYLNDESGFDTQLMVW
MYKKQREMIRRMPTYRGEYCPDHPSFPEGSDAACVTVDGPVPEDAPDIKYTAGDDKAIEAWCRKVVASHSHS
VGTCKMGSQQEGGVLDEHLNVHGVQGLKVVDLSIAPSTVQSNSANLAFTIGEKAADIVSGEFLGEANRI
>A0A0M8N1G4|Escovopsis_weberi_Ascomycota_Sordariomycetes_Hypocreales
MAAHIRGNEYDIIFAGGGTAACVAAGRLAKADPNLSILLVERGKTGFDDPLMTNPGMMMANVAPETGVLYPY
LANADDAVNGRQMIFSSANVLGGGSRVNLMMYTRASAVDYDCWETEGWYAKDLIPLSQRAETFHPSGPAYNK
DVHGYSGPVHITHGPYSFKEGQDDLLAAASAQGIGEIPDLQDFESCNAFSRWARTVTPDGKRADTASAYLVP
LIDSGNYPNLHILAETSVTRVVFEGTRASAVECEPTTNFPGAHADADADARPEPAQTIRARKWVVLSAGTFS
TPSILERSGVGCADRLRRLGISLVADLPAVGEHYQDHYLCLYNYTTRLESHETIDALSFGQVALPDAIRDKN
PVLGWSGIDIAAKLRPSDAEAASLGPAFQAAWDRDFRLAPSRPLMVLATLFGYLSDQLPEPADLRKRFLTMG
LCNAYPNSSGNIHIVSRDPHVPAALNHGIFTSDLDVHAHVLFYKKQRELARRTNLVIAEHKPSHPAFPAGSP
AAALYPEGDHEHDDAAAAGPRFRSAVERASLPPIKYSAADDAAIEAHVRSRVMGMWHSVGTVRMAPRERGGV
VDPRLGVHGTTGLKVVDLSICPTIVGANTCNTAIIVGEKAADLLAADLGLVIS
>B6QK88|Talaromyces_marneffei_ATCC_18224_Ascomycota_Eurotiomycetes_Eurotiales
MPKSNHIPKEVDIVIAGGGTTGIVVASRLAKADPNLSILILEHGPDVRDNPQVVNPALFPTNLLPGSKTATF
YTAEPSEYLNGRQSIVMTGGCLGGGSSINFLVYVRPQEIDFDDWKAEGWSGKEMIPFFKKFENFQDTDPEVD
TSIHGYGGELSVGPGLNAQEELQQDFFQACEALGIGRVADVQDFKTSNAVGKWNSWVDKNDGLRQNVPRGFL
YPILDAKNTGLQVATEVKVGRILFAKDTNRANGVEYFIGKDSEPGVVYARKQVILAAGALGSPQILERSGVG
DSSLLSQLRIPIVSGLPGVGSSYQDHNLVLYTYKSTATKEQTIDGIRSGRLSIEDAYKQKLTAPDRYILGWN
GFDCFGKLRPSEEQIRSFAPSLKELYDRDFKDRPEKPMMLFAILAGYLSDHSTIESGQYFSCVPYTAYPYSR
GSIHVKSTSPFDVPEFNPGFFSNAADVEQMLYGYKLQREVARRLAHYHGPLEITHPKFPPGSKASYEHVDAL
SAERGFPVPIEYTAEDDDAIRDFLRQAVGTTWHSMSTCSMKKRELGGVVNERLNVYGVEGLKVVDLSICPEN
VSANTYSTALAIGEKAATLVAEELGITL
>GAM33961|Talaromyces_cellulolyticus_Ascomycota_Eurotiomycetes_Eurotiales
MSTSNQIPREVDIVVAGGGTTGIVVASRLAKADPTLSILVLEHGPDVRDNPQIVNPALFITNILPESKTATF
YTTEPSKYLNGRQAIVPTGGCLGGGSSINFLVYVRPQEIDFDDWKTEGWSGKEMITFFKKFENFQDTDAEVD
TSIHGYGGELSVSPGSNVHEEFQQDFFQACEVVGIDRVADVQDFKTSNAVGVSWPAINSAYRRLIPGNFNKK
WNSWVDKNNGLRQNVPHGFLYPILDAKNTGLRVATEVKVGRILFENGPNRANRVEYFTGNSSEPQVVYARKQ
VILAAGALGSPQILERSGVGSSTLLSQLNIPVVSDLPGVGTNYQDHNLVLYTYKSAATEQQSLDGLLSGRLS
IENAHKQKLTTPERYILGWNGLDCFGKLRPSEEQIKSFTPSFKELYNRDFRDRPERPMILFGTVAGYLGDHS
SVESGQYFTCIPYTAYPYSRGSIHIKSTSPFEAPEFNPGYLSDPVDVEQMLYGYKIQREIARRLSHYRGPLE
ITHPKFPPESKASYKYVDNLSAEKGFPVPIEYTPEDDEIIRDYIRQSVGTTWHSISTCSMKKLENGGVVDER
LNVYGVEGLKVVDLSICPENVGANTYATALAIGEKAATLVAEDLGITL
>PCH03983|Penicillium_occitanis_Ascomycota_Eurotiomycetes_Eurotiales
MSTSNQIPREVDIVVAGGGTTGIVVASRLAKADPTLSILVLEHGPDVRDNPQIVNPALFITNILPESKTATF
YTTESSKYLNGRQAIVPRGGCLGGGSSINFLVYVRPQEIDFDDWKTEGWSGKEMITFFKKFENFQDTDAEVD
TSIHGYGGELSVSPGSNVHEEFQQDFFQACEVVGIDRVADVQDFKTSNAVGVSWPAINSAYRRLIPGNFNKK
WNSWVDKNNGLRQNVPHGFLYPILDAKNTGLRVATEVKVGRILFENGPNRANRVEYFTGNSSEPQVVYARKQ
VILAAGALGSPQILERSGVGSSTLLSQLNIPVVSDLPGVGTNYQDHNLVLYTYKSAATEQQSLDGLLSGRLS
IENAHKQKLTTPERYILGWNGLDCFGKLRPSEEQIKSFAPSFKELYDRDFRDRPERPMMLFGTVAGYLGDHS
SVENGQYFTCIPYTAYPYSRGSIHIKSTSPFEAPEFNPGYLSDPVDVEQMLYGYKIQREIARRLSHYRGPLK
ITHPKFPPESKASYEYVDNLSAEKGFPVPIEYTPEDDEIIRDYIRQSVGTTWHSISTCSMKKLENGGVVDER
LNVYGVEGLKVVDLSICPENVGANTYATALAIGEKAATLVAEDLGITL
>KUL83021|Talaromyces_verruculosus_Ascomycota_Eurotiomycetes_Eurotiales
MSNRIPKEVDIVVAGGGAAGIVVASRLAKADPTLLILILEHGPDVRESPQVVNPALFITNLLPGSKTATFYT
AEPSEHLNGRRAIVATGRCPGGGGSINFLAYVRPQEIDFDNWEAEGWSGKEMLRFFKKFENFQDPDPEIDPS
VHGYGGELSVSQGSNVQEALQQDFFKACEALGIGRVADMADFKTSNGVGKWHQFVDKNDGIRQNTPHGFLYP
ILDANNTGLQIATEVKVGRILFEEDTNRAKGVEYFTEGSSKPRVVYARKQVILAAGGLGSPQILERSGVGNS
SLLSKLSIPVVSDLPGVGSDYKDHNCVLYTYRSTTTEEQTLDGLLSGRLSMENAFKQKLTTPEQYILGWNGC
YCFGKVRPSEEQIKSFTHSFKELYDRDFRDRPERPMLMLGLVAGYLGDHSAVESGQYFTCVPFNPYPYSRGS
IHIKSSSPFDAPEFNAGFLSNPADVEQMLYGYKLQRDIVRRLSHYRGPLETSHPKFPPGSKASYDYVDALSA
EKGFPVPIEYNSEDDDAIRDYIRQSVETTWHSMSTCAMKKRELGGVVDERLNVYGVEGLKVADLSICPQNVA
ANTYSTALAIGEKAATLVAEDLGITL
>PCG92733|Penicillium_occitanis_Ascomycota_Eurotiomycetes_Eurotiales
MSNRIPKEVDIVVAGGGAAGIVVASRLAKADPTLLILILEHGPDVRENPQVVNPALFITNLLPGSETATFYT
AEPSEHLNGRRAIVAAGGCPGGGGSINFLAYVRPQEIDFDDWEVEGWSGKEMIPFFKKFENFQDPDPEIDPS
IHGYGGELSVSQGSNVQEGPQQDFFKACETLGIGRVADIADFKTSNGVGKWHQFVDKNDGIRQNTPHGFLYP
ILDANNTGLQVATEVKVGRILFEEDTNRANGVEYFTERSGSKPQVVYARKQIILAAGGLGSPQILERSGVGN
SSLLSELSIPVVSDLPGVGSDYKDHNCVLYTYRSTTTEGQTLDGLLSGRLSMENAFKQKLTTPEQYILGWNG
CYCFGKVRPSEEQIKSFTPLFKELYDRDFRDRPERPILMLGLVAGYLGDHSAIESGQYFTCVPFNPYPYSRG
SIHIKSSSPFDAPVFNAGFLSNPADVEQMLYGYKLQRDIARRLSHYRGPLETSHPKFPPGSKASYDYVDGLS
AEKGSPVPIEYTPEDDDAIRDYIRQSVETTWHSMSTCAMKKRELGGVVDERLNVYGVERLKVADLSICPQNV
AANTYSTALAIGEKAATLVAEDLGITL
>A0A1Q5Q6N5|Talaromyces_atroroseus_Ascomycota_Eurotiomycetes_Eurotiales
MLKSTNIPKEVDVVVAGGGTTGLVVAARLAKADPSLAILVLEHGPDVRDNPGVVNPALFATNLANGSKTSTV
YTSEPSEYLNGRRSFVHTGGCLGGGSSINFLVYVRPQEIDFDDWETEGWTGKDMIPFFKKAYTDPAIDKTLH
GYDGELHVSDGSNSQPRFQQDFFKACDGIGIGVTPDVQDFKSSHAVGRWNMWVDKRNGLRQNVPHGFIYPIL
DAGNTGLQVATDTKVARILFDGETKRANGIEYVVNEETGTSRTEVVYVRKQVILSAGGLGSPQILERSGVGN
SSLLSQLQIPVVSDLPGVGSNYQDHNLLLYTYKSGAPKSASVNELLSGGLSLEEALNQKKADSERYMLGWNG
MDCFGKMRPTEKDIESFAPPLKKLWEEEFKNRPEKPLMMLGLFAGYVGDYTTIVPGDYFTCGCYNAYPYSHG
WIHIKSSSPFEPPVFDPGYLSHPADIEQLVYGYKLQREIVRRMSHYRGILESTQPVFPSDSKANYEYVDTLS
QEKCFAVPIDYSPEDDDIIRDFIRERMATSWHSMATCAMKKQEAGGVVDDRLNVYGVQGLKVADLSICPKNV
GANTYSTALAIGEKAAVIIAEDLGLQI
>A0A0D1ZZT2|Exophiala_spinifera_Ascomycota_Eurotiomycetes_Chaetothyriales
MDENIPLIADVVVAGGGTTGLIVAARLAKADPHLSIVVLESGINIRDNPSIVNPAVYISNILPGSKTATFYK
SKCSESLAGRELVIPTGGCLGGGSAINFMVYSRPQMIDFDDWRSEGWSGKDMVPFLKTYESFQDEAPEIDKS
LHGYGGEFSISPGTNAQTIFQEDYFQACRQIGLPQVPDVQDLKTSNAVGRWNMWIDQKTGRRQDVAHQLLYP
LLDTHETVLRVFTQVSVVRVLFNEQKRAVGVEYVRVGPGAPAISSVVRATKLVVLAGGTFGTPGRLTLESAL
EQKEAQPSRYVLGWNGLDCVGKIRPSTGDEDLLGPELRELWESDYRLRPTRPLMLMSSLAAFVGDHSGVPTG
QHFSLGPYTPYPYSRGSIHITGQTVLDPPDFECGFLNHPADVQKLVWGYKKQREIARRMTHYRGALEIGHPV
FPEKSKAGFDFVDNQDRERGIYAPIEYSAEDDQAIELFIRQNVSTAWHSMGTCAMKNKGEGGVLDPRLNVFG
VQGLKVVDLSICPSNVSANTYATALAVGHKAASIIAEELGVPYSV
>A0A0D2H8D9|Cladophialophora_bantiana_CBS_173.52_Ascomycota_Eurotiomycetes_Chaetothyriales
MDGPVPVRTDILIAGGGTTGLVVATRLAKANPHLSITVLESGISVRDDSSIVHPALYLSNILPGSKTATFYT
SKSSESLAGRKLTIPSGGCLGGGSSINFMVYSRPQMIDFDDWKTEGWRGEDMVPFLKVYENFQDNDPNIDRS
LHGYDGEFSISPGTNAQATFQEDYFHACRQIGIPQVPDVQNLKTSHAVGRWNMWIDQKTGWRQGVPHRLLYP
LLDPYETGLHVFTNIKVVRVLFDERERATGVEYVPVGPDSHAKPSVINATKLVVLAGGTFGTPQILQRSGVG
DAHRLSKLGIHVVSNLPGVGQNYQDHHVIFYPYRSTASPSETIDGIISGRFTLESALEQKKAQPTRYLLGWN
GLDCVGKNRPSAGDEELLGPELRDVWERDYRPRPTRPLMLMSSLAAFVGNHTDIPPGQHFSLGPYTPYPYSR
GSIHITGPTVSDPPDFDCGFLNHPADAQKLQWGYKKQREIARRMTHYRGALEVGHPIFSEESKAGFKFVDDQ
DRKSRRYQPIEYSEEDDQAIELFIRQNVSTAWHSMGTCAMKTKEQGGVVDPGLNVFGVQGLKVVDLSICPSN
VSANTYATALTVGHKAASIIAEELGLSYSI
>W9WME4|Cladophialophora_psammophila_CBS_110553_Ascomycota_Eurotiomycetes_Chaetothyriales
MDGFVPVNTDILIAGGGTTGLVVATRLAKANPHLSITVLESGIGVRDDPSIVHPALYLSNILPGSKTATFYT
SKSSESLAGRELVIPTGGCLGGGSSINFMVYSRPQMIDFDDWKTEGWRGEDMVPFLKVYENFQDHDPGIDKS
LHGYGGEFSISPGTNAQTTFQEDYFEACRQIGIPQVPDVQNLKTSHAVGRWNMWVDQKTGRRQDVPHRLLYP
LLDAYKTGLQVFTNIKVVRVLFNEQKRATGVEYVPVGPDSHAKPSVINATKLVVLASGTFGTPQILQRSGVG
DAHRLSKLGINVVSNLPGVGQNYQDHHVIFYPYRSAAGPSETIDGIISGRFTLESALEQKKAQPTRYLLGWN
GLDCVGKIRPSAGDEELLGPELRELWERDYRPRPTRPLMLMSSLAAFVGDHTGIPPGQHFSLGPYTPYPYSR
GSIHITGPTVSDPPDFDCGFLNHPADIQKLLWGYKKQREIARLMTHYRGALEVGHPVFSKESKAGFKFVDDQ
DRKTGRYQPIEYSEKDDQAIELFIRQNVSTAWHSMGTCAMKTKEQGGVVDPGLNVFGVQGLKVVDLSICPSN
VSANTYATALTVGHKAASIIAEELGLSYPI
>A0A0U1LQ08|Talaromyces_islandicus_Ascomycota_Eurotiomycetes_Eurotiales
MLKASSIPTETDIVVVGGGTTGLVVATRLAMADPKLSIVVLEQGVNVQNDPQIVNPALYLTNIAPDSQTATL
HKAEASKELAGRESIVPSGRCLGGGSAINFMVYSRPQSIDFDDWETEGWKGSDMIPFLRKYENFQDTDPGID
RSVHGYGGELSVSAGTNAQPAFQDDFFNACKKLNIQQTADVQDLRTSNAVGKWNMWIDRNTGLRQDVAHRYL
FPLLDQANTSLQVAPNTKVIRILFDDRKAASGVEYVPDGDVKSQPRAIKATKQVILASGALGSPPILERSGI
GGRVLLNKLNIPVVSDLPGVGSSYQDHNVIFYPYKSTCEKDQTIDGIVSGRLGFEEAFQAKLANPKKYILGW
NGLDCVGKLRPSKTDVESFSPALRQAWEKDFEPRPERPLMLISTLAAFVGDHSTVDEGQYFSCGAYTPYPYS
RGSVHIKSRSVFDSAEFHCGYLSNRLDLEKLVWGYKLQRDIVRRMSHYRGSLQAGHPTFPSGSKAGYEAVDK
ESAACGSPVPITYSKEDDEAIESFIRERVQTTWHSMGTCAMKPREANGVVDGNLDVYGVSKLKIVDLSICPS
NVSANTYATALAVGEKAASLLAKDLKIPYTVLGSSSSFVALGIGTNLDDKTMHEILAFAASVALLILYRYFN
STDMPKIKNLPEIPGVPVFGNLLQLGNSHAQVAAKWAKKYGPRIVFANSFDSVKQLWLKEQSSLISRPTFHT
FHSVVSSSQGFTIGTSPWDESCKQRRKAAATALNKPAVQSYMPIIDLEATTSIREMLHDSKSGALDINPIPY
FQRFALNTSLTLNYGIRIEGNIDNTLLKEIVDVERGVSNFRSTSNNWQDYVPLLRLFPKTNNEAEEFRVRRD
KYLTHLLNLLKENIAKGTDKPCITGNILKDPEAKLNEAEIKSLCLTMVSAGLDTVPGNLVMGLAYLSCEDGL
RIQKKAYEEIQKAYPDNDAWEKCLVEEKVPYVTALVKEILRFWTVIPICLPRKSIKDIQYESATIPAGTTFF
MNAWAADYDEDHFKDAHKFIPERYLDSSDSSGTPHYGYGAGSRMCAGSHLANRELYTAFVRLITAFTIHPPK
NEADAPILDAIECNAIPTALTTEPKPFKVGFKVRDQKLLDKWIAESELAQLPPRTIPVLSPRCREQVLLALG
LHMICAYNATMMTTTTTTATIATTPQEPESNCASSPQAGSASNGTGVNKRKRDTYTPTACNECKRRKIKCNG
RTPCERCSRQLLDCRYRSTANSGGSTNVDQLLQKINALQSQVSLLSDHVATQQKPPPPSPAPPVFAINEEPA
LVALSEDRLNIHSSPSSSFEGPTTSAFKIKIARDSLKKERLVDDSDDGEITREASPSPLHHRRAFDSVIDPM
WTITHQEATRLHSVYEEEMGMMYPIVPHEQVTAHINLLYSRSGDLIGSKIDSANHQHHDYKLDSEDVIILKL
IFACALSAEENGHSTLGMKLFHSTRDVINDCVWGAPSIKRICSLTLAIDEERKAWRTIGIAIRMCLEMGLHQ
REILEQKALVDIQKEQLTRLFWSLYVLDNRWSIGTGLPSHLDANDIDPTLPHPEGFHYLALMIEYSHLSAKV
WKHISNPRCNGSNSKKNEVEYLHWQILQWAESIPEYLKLPEKQSWSPGSSPNRAVQRLQCLLYLRTNLMRML
VYQPALLSASAISQNTTEADMMVEIAKETIRFTFRLNETSNIYQLQQVTFNYFLVSALAVLLLAIAHAPSRY
SAQCKEEFYLALELVKKFSVKSYVSKRLWRSIKGLQRYAPKPEVPRTQHHDDSVPVLRQIGTPDTLQGPASL
ELLPEDLGSAAQIGPSGSQMTQDFMSLFEMPETPSYGFVGSDLLGNEERRSYPSEQSGYEALLSSTLNSCFG
SSISLV
>B8MHF8|Talaromyces_stipitatus_ATCC_10500_Ascomycota_Eurotiomycetes_Eurotiales
MTMTVAMSDNSTIPEEVDVVIAGGGTTGLVVATRLAKADSNMSILVLEHGPNTRNDPLVVNPAFYLMNIAPN
SPRASFYRSKASKDLAGRESIVPIGKCLGGGSSINFMVYSRPQAIDFDAWNVPGWSGEDMIPMFRKYENFQD
TDPAIDSSVHGYDGEFGVSAGTNAQPTFQHDFFEACSNVGISTTADVQNFHTANAVGKWNMWIDPKTGLRQD
VPHCLLFPLLDQINTGLQVATDVIVNRILFDDNKATGVEYTRNGNDVAIVKARRLVVLASGALGSPQVLERS
GVGDKDLLSKLGILVISDLPGVGTNYQDHNVVFYPYKSSAGIEETIDGVVSGRLTLQEALKQKQANPSRNVI
GWNGLDCVGKLRPAEVASLHPILQKAWEEDFKLQPERPLMLIATIAGYVGDHSGIDIGQYFSCGPYTPYPYS
RGLIHITGRAVTDEPHFDCGFLSNALDLEKLVWGYKLQREIVRRMSHYRGPLAVGHPTFPEGSNASYEAVDR
VSKEQGRFIPIDYSAEDDEAIRTFIRERVHTTWHSLGTCAMKPREKGGVVDHKLNVYGVESLKIVDLSICPL
NVSANTYATALAVGEKAAYIIAEDLNIPY
>KUL85769|Talaromyces_verruculosus_Ascomycota_Eurotiomycetes_Eurotiales
MSNHPNISGEVDVVIAGGGTAGVLVATRLAKADPNLSILVLEHGPNTRDNPLVVNPAFYLMNIAPDSPRASF
YKSRPSKDLAWRESIVPTGRCLGGGSSINFMVYSRPQAIDFDAWNVPGWSGEDMIPMFKKYEKFQDTDLAID
SSVHGYDGEFSVSAGTNAQPAFQKDFFEACSNVGINTTADVQSFRSANAVGKFNMWIDRETGLRQDVAHCLL
FPLLDQDSTKLQVATDVSVNRVLFDDNKKATGVEYTIRGSKPEVVKACRLVVLASGALGSPQVLERSGVGDK
NLLSKLGIPLISDLPGVGSNYQDHNVVFYPYKSSAGVEETIDGVVSGRLTLEEALKQKQANPSRNVIGWNGL
DCVGKLRPAEVASLHPTLQKAWEEDFKSQPEKPLMLIATIAGHVGDHSAIDSVTDEPDFDCGFLSNPLDLEK
LVWGYKLQREITRRMTYYRGPLAAGHPTFTAGSKANYDVVDRLSKDQGKLVPIEYSAEDDEAIRNFIRERVH
TTWHSLGTCAMKPREEGGVVDCDLNVYGVEGLKIVDLSICPLNVSANTYATALAVGEKAASIIANDLDIPYS
VRSNPEAPVETFQPLDLDPRL
>XP_020119702|Talaromyces_atroroseus_Ascomycota_Eurotiomycetes_Eurotiales
MSKNHSIPDEVDVVIAGGGTTGILVASRLAKADPTLSIVVLEHGPNTRDDPLVVNPAFYLMNIAPDSPRASF
YKSKPSEALAGRESIVPTGRCLGGGSSINFMVYSRPQAIDFDAWNVTGWTGKDMIPMFKKYERFHDTDPDID
TSVHGYDGEFCVSAGTNAQPSFQQDFFKACSDVGISTTADVQSFHTANAVGKFNMWIDPNTGLRQDVPHCLL
FPLIDQGISKLQVATDVSVTRILFDGNKRANAVEYSMNGADISTVKARKLVVLASGALGSPQILERSGVGDK
QLLSKLGIHVVSDLPGVGNNYQDHNVIFYPYKSSAGISETIDGVVSGRLTLEEALKQKKETPGRNMIGWNGL
DCVGKLRPVDPKSLHPTLQRAWEADFKTQAEKPLMLIATIAGYVGDHSCIDVGQYFSCGPYTPYPYSRGSIH
ITGPSTVDVPEFNCGFLSNPIDLEKLVWGYKLQREIVRRMSYYQGPLKEGHPTFPEGSKASYEVVDEASRSR
EQLIHIDYSAEDDEVIRKFIRERVHTTWHSLGTCAMKPREDGGVVDSSLNVHGVSGLKIVDLSICPFNVSAN
TYATALAVGEKAVLITAKELKIPYSVDPPINVPVTSKI
>A0A0G2J0Q2|Emmonsia_crescens_UAMH_3008_Ascomycota_Eurotiomycetes_Onygenales
MAESDVDIIVVGGGTTGLITAGRLAQAKPDLSILVIEAGIDSRDNPMVVNPAVYLSHIAPTSTTAKFYKSKA
SDYLAGREAVIPIGNILGGGSSINFMVYARAQEVDFDDWNTEGWKGKDMIPFLKKIERFQDKDPEIDKSNHG
YNGELSVSAGGTYAQGSFQKDFFKACEEIGIKKVPDIQDLKTANAVGVNVPHNFLFPILDAGNTKLKVLTDS
TVVRVLFDESNRATGVEYIPTGADPSTKPLAVHAKQLVLVAANAMGTPQVLQRSGIGSKSKLEALGIPVVAD
LDGVGSNYQDHHGVFYSYSSKATPEETLDGLLTGRFPFEEAMLQKASNPNRHMLGWNGLDCFGKIRPSETEV
NEFGPTLQEVWDKDFRHRETRPLMLICTVAVNLARRGPPTEGQFFSTVSYTPYPYSRGSIHITGKSVTDIPE
FDAGFLNHPADVMKLIWGYKKQREIARRMPYYNGPHIVGHPVFPPGSKASPEVVDAASKAQGYPVPIEYSEA
DNKAIEQCIRENLTTTWHSMGTCAMKPREHGGVVDKDLNVYGVKNLKVVDLSMCPGNVAANTYSTALAVGEK
AASIIAKELGIPYTV
>PGH35190|Emmonsia_crescens_Ascomycota_Eurotiomycetes_Onygenales
MAESDVDIIVVGGGTTGLITAGRLAQAKPDLSILVIEAGIDSRDNPMVVNPAVYLSHIAPTSTTAKFYKSKA
SDYLAGREAVVPIGNILGGGSSINFMVYARAQEIDYDDWNTEGWKGKDMIPFLKKIERFQDKDPEIDNSTHG
YNGELSVSAGGTYAQGPFQKDFFKACEEIGIKKVPDIQDLKTANAVGRWNMWIDEKTGLRQDVPHNFLFPIL
DAGNTKLKVLTDSTVVRVLFDESNRATGVEYVPTGADSSTKPLAVHAKQLVLVASNAMGTPQVLQRSGIGNK
SKLEALDIPIVADLDGVGSNYQDHHGVFYSYSSKATPEETLDGLLMGRFPFEEAMLQKASNPSRHMLGWNGL
DCFGKIRPSETEVNGFGPVLQEVWDKDFRHRETRPLMLICTVAVNLARRGPPTEGQFFSTVSYTPYPYSRGS
IHITGKSVTDIPEFDAGFLNHPADIMKLIWGYKKQREIARRMPYYNGPHIVGHPVFPPGSKASPEVVDAASK
AQGYPVPIEYSEADNKAIEQCIRENLTTTWHSMGTCAMKPREHGGVVDKDLNVYGVKNLKVVDLSMCPGNVA
ANTYSTALAVGEKAASIIAKELGIPYTI
>A0A0H1BDD7|Emmonsia_parva_UAMH_139_Ascomycota_Eurotiomycetes_Onygenales
MAESDVDIIVVGGGPTGLITAGRLAQAKPDLSILVIEAGVNSRNNPIVVNPAMYLANIAPGSTTAKFYKSKA
SDYLGGREVVVPIGNILGGGSSINFMVYTRAQEIDYDDWNTEGWTGKDMIPLIKKIERFQDTDPEVDKSIHG
YNGELSVSAGGTYVQAPFQKDFFKACGDIGIKKVPDVQDFKTANAVGVSPPSPSYAGNTKLKVLTDSTVVRV
LFDESNRATGVEYVPTGADPSTEPIVARAKQLVLVAANALGTPQVLQRSGIGNKSKLEALGIPVVSDLNGVG
SNYQDHHGVFYSYSSKATAEETLDGLLTGRLPLEQALSLKAANPTRHLLGWNGLDCFGKLRPSETEVNEFGP
ALQEAWDKDFRHRETRPLMLMCTIAANLARKGPPVEGQFFSTVSYTAYPYSRGSIHITGKSVTDTPEFDAGF
LNHPADVMKLVWGYKKQREIARRLPYYNGPHHVGHPAFPPGSRADPEVVDAASKAKGYPVPIEYSEADNKAI
EECIRENLGTTWHSMGTCAMKPREEGGVVDKDLNVYGVKNLKVVDLSMCPSNVAANTYSTALAVGEKAASII
ARELGIPYTV
>A0A1J9QI44|Blastomyces_percursus_Ascomycota_Eurotiomycetes_Onygenales
MAESNVDIIVVGGGTTGLITAGRLAQAKPDLSILVIEAGINSRNNPMVVNPAIYFSNIAPGSTTAKFYKSKA
SDYLGGRETVVPIGNILGGGSSINFMVYTRAQEIDYDDWNTEGWTGKDMIPFIKKIERFQDTDPEIDKSIHG
YNGELSVSAGGTYVQAQFQKDFFKACEDIGIKKVPDVQDFKTANAVGRWNMWIDEKTGLRQDVPHNFLFPIL
DVGNTKLKVLTDSTVVRVLFDESNRATAVEYVPTGADPSTKPIVAHAKQLVLVAANALGTPQVLQRSGIGNK
SKLEALGIPVVSDLYGVGSNYQDHHGVFYSYSSKATAEETLDGLLTGRLPVDQALLLKAANPTRHLLGWNGL
DCFGKLRPSETEVNEFGPALREAWDKDFRDRETRPLMLMCTIAANLTQKGPPVEGQYFSMASYTAYPYSRGS
IHITSKSVTDTPEFDAGFLNHPADVMKLVWGYKKQREIARRLPYYNGPHHVGHPAFPPGSKADPEVVDVASK
AKGYPVPIEYSEADNKAIEECIRENLGTTWHSMGTCAMKPREEGGVIDKGLNVYGVKNLKVVDLSICPSNVG
ANTYSTALAVGEKAASIVARELGIPYTV
>C5G7F0|Blastomyces_dermatitidis_ER-3_Ascomycota_Eurotiomycetes_Onygenales
MAESDVDIIVVGGGTTGLITAGRLAQAKPDLSILVIEAGINSRNNPMVVNPAIYLSNIAPDSTTAKFYKSKA
SDYLGGREAIVPIGNILGGGSSINFMVYTRAQEIDYDDWNTEGWTGKDMIPFIKKIERFQDTDPEIDKSIHG
YNGELSVSAGGTYVQASFQKDFFKACEDIGIKKVPDVQDFKTANAVGRWNMWIDEKTGLRQDVPHNFLFPIL
DAGNTKLKVLTDSTVVRVLFDESNRANGVEYVPTGADPSTAPIIAHAKQLVLVAANALGTPQVLQRSGIGNK
SKLEALGIPVVSDLNGVGSNYQDHHGVFYSYSSKATAEETLDGLLTGRLPLEQALLLKASNPTRHLLGWNGL
DCFGKLRPSETEVNEFGTALQEAWDKDFRHRETRPLMLMCAIAANLARKGPPVEGQYFSMVSYTAYPYSRGS
IHITGKSVTDTPEFDAGFLNHPADIMKLVWGYKKQREIARRLPYYNGPHHVGHPAFPPGSKADPEVVDAASK
AKGYPVPIEYSEADNKAIEECIRENLTTTWHSMSTCAMKPREDGGVVDKDLNVYGVKNLKVVDLSICPSNVA
ANTYSTALAIGEKAASIIARELGIPYTV
>XP_002623434|Blastomyces_gilchristii_SLH14081_Ascomycota_Eurotiomycetes_Onygenales
MAESDVDIIVVGGGTTGLITAGRLAQAKPDLSILVIEAGINSRNNPMVVNPAIYLSNIAPDSTTAKFYKSKA
SDYLGGREAIVPIGNILGGGSSINFMVYTRAQEIDYDDWNTEGWTGKDMIPFIKKIERFQDTDPEIDKSIHG
YNGELSVSAGGTYVQASFQKDFFKACEDIGIKKVPDVQDFKTANAVGVSPPSFSDAGNTKLKVLTDSTVVRV
LFDESNRANGVEYVPTGADPSTAPIIAHAKQLVLVAANALGTPQVLQRSGIGNKSKLEALGIPVVSDLNGVG
SNYQDHHGVFYSYSSKATAEETLDGLLTGRLPLEQALLLKASNPTRHLLGWNGLDCFGKLRPSETEVNEFGT
ALQEAWDKDFRHRETRPLMLMCAIAANLARKGPPVEGQYFSMVSYTAYPYSRGSIHITGKSVTDTPEFDAGF
LNHPADIMKLVWGYKKQREIARRLPYYNGPHHVGHPAFPPRSKADPEVVDAASKAKGYPVPIEYSEADNKAI
EECIRENLTTTWHSMSTCAMKPREDGGVVDKDLNVYGVKNLKVVDLSICPSNVAANTYSTALAIGEKAASII
ARELGIPYTV
>A0A1B7NZD2|Emmonsia_sp._CAC-2015a_Ascomycota_Eurotiomycetes_Onygenales
MAESDVDIVIVGGGTTSLITAGRLAQAKPELSILVIEAGSNSRDNPRVVNPALYLSHIAPTSTTAKFYKSKA
SDYLGGREATVPIGNILGGGSSINFMVYTRAQEVDYDDWKTEGWKGKDMIPFLKKIERFQDKDPEIDKSIHG
YDGELSVSAGGTYVQAPFQKDFFKACEEIGLKKVPDMQDLKTSNAVGRWNMWIDEKTGLRQDVPHNFIFPIL
DAGNTNLKVITDSTVLRVLFDESNRATGVEYVPTGADPSTKPLAVHAKQLVLVAANALGTPQVLQRSGIGNK
SNLEALGIPVVSDLDGVGSNYQDHHGVFYSYLSKASPEETLDGLLAGRFPFKEALMQKASHPTRHMLGWNGL
DCFGKIRPSETEVKEFGPALQKAWEKDFRHRETRPLMLICTIAMNLSKTETPAEGQYFSMASYTAYPYSRGS
IHITGKSVTDIPEFDAGYLNHDADIMKLVWAYKKQREIARRMPYYNRPNRVGHPVFAPESEANPEVVDAASK
AQGYPVPIEYSEADNKAIEECIRKNLTTTWHSMGTCAMKPREQGGVVDQDLNVYGVKNLKVIDLSICPANVA
ANTYSTALAVGEKAASIIAKELGIPYTV
>A0A1J9QI65|Emergomyces_pasteuriana_Ep9510_Ascomycota_Eurotiomycetes_Onygenales
MAENDVDIIVIGGGTTGLITAGRLAQAKPDLSILVIEAGSNSRDNPMVVNPAVYLSHIAPTSTTAKFYKSKT
SDYLGGRQATVPTANILGGGSSINFMVYTRAQEVDYDDWNMEGWKGKDMIPFLKKIERFQDKDPEIDKSIHG
YDGELSVSAGGTYGQAQFQEDFFKTCEEVGIKKVPDVQDLKTANAVGRWNMWIDEKTGLRQDVPHNFLFPIL
DAGNTGLKVITDSTVVRVLFDGSNRATGVEYVPTGADHSTKPHIVNAKRLVLVAANALGTPQVLQRSGIGNK
SKLEALGIPVVSDLDGVGSNYQDHQGVFYSYLSKAPPEETLDGLLMGHFPFKEAMLQKASNPTRHMLGWNGL
DCFGKIRPSEAEVNEFDPALQRAWEKDFRHRETRPLMLICTVALNLARSKTEHPPEGQFFCVVSFTAYPYSR
GSIHITGKSVTDIPEFDAGFLNHPADVKKLVWGYKRQREIARRLAYYNGPHSVGHPIFAPGSKANPEVVDAA
SKAQGYPVPIEYSEEDNEAIEECIRKNLTTTWHSMGTCAMKPREQGGVVDKDLNVYGVKNLKVVDLSICPGN
VAANTYSTALAVGEKAASIVAKELGIPYTV
>PGH04033|Emmonsia_parva_Ascomycota_Eurotiomycetes_Onygenales
MAESNVDIIVVGGGTAGLIAAGRLAQAKPELSILVIEAGINSRNNPMVINPAMFTAHLAPTSTHAKFYKSKA
SDHLAGREVVVPIGNILGGGSSINFMGYTRGQEVDYDDWNTEGWTGKDMIPFIKKIERFQDTDPEVDKSIHG
YNGELSVSGGGTYVQTQFQKDFFKACEDIGIRKVPDVQDFKTGNAVGRWNTWIDEKTGFRQDVPHNFLFPIL
DAGNTKLKVLTDSTVVRVLFDESNRATGVEYVPTGADPSTEPIVAHAKQLVLVAANALGTPQVLQRSGIGNK
SKLEALGIPVVSDLSGVGSNYQDHQGLFYSYSSKATPEETLDGLLTGRLPFDQALLLKSANPTRHLLGWNGF
DCIGKLRPSETEVSELGPAFQEVWEKDFRHRETRPLMLVCTRAAKSAREDPPLEGQYFTLASYTAYPYSRGS
IHITGKSVTDTPEFDAGYLNHPADVMKLVWAYKKQREIARRLPYYNRPHHVGHPVFPPGSKADPEVVDAASK
AQGHPVPIEYSEADNKTIEKFIRENLNTTWHSMGTCAMKPREDGGVVDKDLNVYGVKNLKVSDLSICPSNVG
ANTYSTALAVGEKAASIIAKELGIPYTV
>C0NZ88|Histoplasma_capsulatum_G186AR_Ascomycota_Eurotiomycetes_Onygenales
MAEGGVDIIVVGGGTTGLITAGRLAQAKPDLSILVIEAGINSRNNPQVVTPALYLSNIAPTSTIAKIYKSKA
SDHLGGRVAVVSTGNILGGGSSINFMVYTRAQEVDYDDWNTEGWTGKDMIPFIKKIERFQDTDPEIDKSIHG
YNGELSVSAGGTYVQAPFQKDVFKACEDIGIRKVPDVQDFKTANAVGVSHPSPFRVRVLFDESNRATGVEYV
PTGADPSTEPIVAHAKQFVLVAANALDTPQVLQRSGIGNKLKLEALGIPVVSDLNGVGSNYQDHQTVSYSYS
SKATAEETLDGLFTGRLPLEQALLLKTANPTRHLLGWNGLDCFGKLRPSETEVNEFGPVLQEVWDKDFRHRE
TRPLMLLGILAANLAQKGPPAEGQYFTMGSYTAYPYSRGSIHITGKSVTDTPEFDAGFLNHPADVMKLVWGY
KKQREIARRLPYYNGANPFGNPAFPPGSKADPEVVDAASKAKGHPVPIEYSEADNNAIEEYIRENLTTTFHS
LGTCAMKPRENGGVVDKDLNVYGVKNLKVIDLSICPSNVAANTYSTALAVGEKAASIIAKELGIPYIV
>C0NUZ8|Histoplasma_capsulatum_G186AR_Ascomycota_Eurotiomycetes_Onygenales
MAESEADIIVVGGGTAGLITAGRLAQAKPDLSILVIEAGANSRGNPMVVNPAIYLSHIAPTSTVAKFYKSKP
SDYLAGREAIVPTANILGGGSSINFMVYARAQEVDFDDWNTEVLIPNSLQCSSCQIERFQDRDPEIDKSIHG
YNGELSVSAGGTYVQDSFQKDFFKACEEIGIKKVPDVQDFKTANAVGRWNMWIDEKTGLRQDVPHNFLFPIL
DAGNTKLKVLTDSTVKRVLFDESSRASGVEYVPTADPSADPIVARAKKLVVVAANALGSPQVLQRSGIGNKS
KLEALGIPVVSDLDGVGSNYQDHNAVFYPYSSKATAEETLDGLLTGRLPFKKAVEQKAANPERHLLGWNGLD
CFGKLRPTEAEVQEFGPALREAWDKDFRYRETRPLMLMCTIAANLARKGPPVEGQYFSMAAYTAYPYSRGSI
HITGKSVTDIPEFDAGFLNHPADVIKLIWAYKKQREIARRLSYYNGPHSIGHPIFPPGSKADPEIVDAASKA
QGYPAPIEYSEADNKVIEQFIRENLTTTWHSMGTCAMKPREHGGVVDQDLNVYGVKNLKVVANTYSTALAVG
EKAASIIARELGISAYSSGF
>F0U820|Histoplasma_capsulatum_H88_Ascomycota_Eurotiomycetes_Onygenales
MAESEADIIVVGGGTAGLITAGRLAQAKPDLSILVIEAGANSRGNPMVVNPAIYLSHIAPTSTVAKFYKSKP
SDYLAGREAIIPTANILGGGSSINFMVYARAQEVDFDDWNTEGWRGKDMIPFLQKIERFQDRDPEIDKSIHG
YNGELSVSAGGTYVQDSFQKDFFKACEEIGIKKVPDVQDFKTANAVGRWNMWIDEKTGLRQDVPHNFLFPIL
DAGNTKLKVLTDSTVKRVLFDESSRASGVEYVPTADPSADPIVARAKKLVVVAANALGSPQVLQRSGIGNKS
KLEALGIPVVSDLDGVGSNYQDHNAVFYPYSSKATAEETLDGLLTGRLPFEKAVEQKAANPERHLLGWNGLD
CFGKLRPTEAEVQEFGPALREAWDKDFRYRETRPLMLMCTIAANLARKGPPVEGQYFSMAAYTAYPYSRGSI
HITGKSVTDIPEFDAGFLNHPADVIKLIWAYKKQREIARRLSYYNGPHSIGHPVFPPGSKADPEIVDAASKA
QGYPAPIEYSEADNKVIEQFIRENLTTTWHSMGTCAMKPREHGGVVDQDLNVYGVKNLKVVANTYSTALAVG
EKAASIIARELGISAYSSGF
>PGH18035|Helicocarpus_griseus_UAMH5409_Ascomycota_Eurotiomycetes_Onygenales
MADGDVDIIVVGGGATGLIAAGRLAQAKPDLSILVIEAGINSRDNPLVVNPAVYLSHLMPTSTTAKFYKSKA
SDHLAGREAIVPIGNILGGGSSINFMVYTRAQKTDFDDWNTEGWTGNDMIPFLKKFERYQVTDPEIDRSVHG
YSGELSISAGGTYAQAPFQDAFYRACEQIGIKKVADVQDLKTAHAVGPWNMWIDEKTGLRQDVPHNFLFPIM
DAGNTKLKVLTDSTVVRVLFDESKRAIGVEYVPTGADSSTKPTTVHAKQLVIVAANALGTPQVLQRSGVGNK
SRLEALGIPVVSDLDGVGSSYQDHQGVFYAYHSKAGPEETMDGLLRGRFSFEEAMLQKMSNPSRHMLGWNGL
DCFGKIRPSEEEVKGFGRELQDAWNNDYRDRETRPLMLICTGALNLSDRDPPPEGQYFSMAAYTPYPYSRGS
IHITGKSVTDIPEFDSGFLSHPVDLQKQIWGYKKHREIARRMPYYNGPDKLSHPIFPRDSKANPEVVDAASK
AQGYPASIEYSEADDMIIEQFIRENLTTTWHSMGTCAMKPREQGGVVDKDLNVYGVKNLKVIDLSICPSNVA
ANTYSTALAVGEKAASIIAKDLGIPYEV
>A0A1D2JEU6|Paracoccidioides_brasiliensis_Ascomycota_Eurotiomycetes_Onygenales
MSNGDVDVIFVGGGAAGLIAAGRLAEAKGDLSILVIEAGANSRDNPAVVNPALYPSHLQPTSTTTKFYKSKP
NEYLGGREVVVPIGNILGGGSSINFMVYTRASAVDYDDWNTEGWTGKDMLPFLKKTERFQDDDLEVDKSLHG
YNGPLSVSAGGTFVQAPFQKAFFNACEQIGIKKVADLQDLKTANAVARWNMWIDGKTGFRQDVPHNFIFPIL
DAGNTQLKVITDSTVVRVLFDENKRATGVEYVPTRSDPSTKPTVVRAKQLVVVAANALGSPQILQRSGIGNK
SKLEALSIPVVSDVKGVGTNYQDHHGIFYTYYSKATPEETLDGLLRGRLPLKAAMAQKLSSPGRHVLGWNGL
DCTGKLRPTEEEVKEFPPALLEAWNNDFRDRETRPLMIFGTAALSLAQRDPPPQGQYFTMAAYTAYPYSRGS
IHITGKSVTDIPEFDSGYFNHPADLMKQVWAYKKQREMARRIPYYNGPDRFTHPTFPPGSKADPDVVDAASK
AKGYPVPIEYSEADNEAIEKFICEKLNTTWHSLGTCAMKPREQGGVVDKDLNVYGVERLKVIDLSICPGNVA
ANTYSTALAVGEKAASIIAKDLGIPYTV
>C1GTY4|Paracoccidioides_lutzii_Pb01_Ascomycota_Eurotiomycetes_Onygenales
MSNGDVDVIVAGGGAAGLIAAGRLAEAKPDLSILVIEAGANSRDNPAVVNPALYPSHVQPTSTTAKFYKSKP
NEYLGGREVVVPIGNILGGGSSINFMVYTRASAVDYDDWNTQGWTGKDMLPFLKKTERFQDNDLEVDKSLHG
YNGPLSVSAGGTFVQAPFQKAFFNACEQIGIKKVADLQDLKTANAVARWNMWIDGQTGFRQDVPHNFIFPIL
DAGNTQLKVITDSTVVRVLFDENKRATGVEYVPTRSDPSTKPTVVRAKQLVVIAANALGSPQILQRSGIGNK
SKLEALNIPVVSDVKGVGTNYQDHHGVFYAYYSKATPEETLDGLLRGRLPFEAAMAQKLSSPGRHMLGWNGL
DCTGKLRPTEEEVKEFPPALLEAWNNDFRDRETRPLMIFGTAALSLAQRDPPPQGQYFTMAAYTAYPYSRGS
IHITGKSVTDIPEFDSGYFNHPADLMKQVWAYKKQREMARRIPYYNGPDRFTHPTFPPGSKADPDVVDAASK
AKGYPVPIEYSEADIEAIEKFICEKLNTTWHSLGTCAMKPREQGGVVDKDLNVYGVERLKVIDLSICPGNVA
ANTYSTALAVGEKAASIIAKDLGIPYTV
>PGH27415|Polytolypa_hystricis_UAMH7299_Ascomycota_Eurotiomycetes_Onygenales
MAEHREDAHTVDVIIAGGGATGLVVAGRLAKAQPDLSILVIEAGIDVRDNPEVVNPALFIRNLAPTSNTAKF
YKSNASEHVGGRELIFPTGGALGGGSSINFMVYVRAQETDFDDWNTEGWSGKDMIPFLKKYENFQDTTEGID
KSLHGYEGDFSVSGGTYTEKRFRDDFFKACADLGIGKVPDVQNLKTSHGVGHWNKWIDQHTGRRQDVPHTLI
YPIVDAANTGLKIITESTIVRVLFNDAHQATGVEYLPTAGSSAGEPKRAYARKLVVIASGAFGTPQILERSG
IGDESLLSDLGIPLVSAVSGVGTNYQDHNVVFYPYISAASPYETLDGLLSGRLSLADALKLKTSSPNRHILG
WNGIDCFGKIRPREDELKDLGVDLEKAWHRDFRDRETRPLMLMALGAGFLGNHATVPVGQYFTTGAYPPYPY
SRGSIHITGRSIADPPNFDSGFFSDPVDAMNLVWGYKKQREIARRLADYRGPLKAGHPEFAPDSKANPEVVD
EASKIHGYPVPIEYSEEDNKVIENFIRQTAHTAWHSMGTCAMKPRENGGVVDKDLNVYGVSRLKVVDLSICP
GNVAANTYSTALAVSEKAASIIAKELGIPYPVGE
>A0A094IEJ2|Pseudogymnoascus_sp._VKM_F-4520_FW-2644_Ascomycota_Leotiomycetes
MLPQEVDIIVAGGGAAGCVLAARIAKTHPNLEVVIVEGGISNEAHPQVVTPAIFLSNLVPGSTTARFYKSKS
SQEVAGREVVVATGGCLGGGGSINFMMYLRAQKCDYDDWDTMEKFNISDNSVDTSVHGYDGEFKVSQGGLFH
QAEFLEDFLTASSAAGWERVADAQDLKTANAFAPLPSWIDPLTGLRQDSAHILVHPLLASDTTKLRVITEQE
VIRVLFDSEKKATGIEVHHKGDNSALSSIIYARKLVVLSAGALGTPLILQRSGIGRQEGVSKLGVTTIFENP
GVGNDYQDHQLILYPYHSTALAEETLDGLLSGRVAPQKAALASPGSLNWNGIEGCGKIRPTMKEVLALGPDF
AQIWARDFELQAERPMTIIAVSSGFLGDHSLVTPGQYLTLATITAYPYSRGHIHATGKYTSDPPDFDAGIFN
HNADIAMMLWAYKKQREVARRMKHYAGPVAIRHPVFPEHSNANVAIADRGIGRGLPQVEIKDIEYTKEDDYC
IVQFLKENVGTSWHSLGTCPMKPLSEGGVVDELLDVYGVTSLKIADLSIVPKMVGANTYSTALLVGEKAADI
IINDIARS
>G1XLE0|Arthrobotrys_oligospora_ATCC_24927_Ascomycota_Orbiliomycetes_Orbiliales
MSNISSNSAHFPDEVDIIVAGGGSAGCTLAGRLAAADPSLSIFVIEAGINNKDVPNVVHPAMYLSHLIPGAQ
TTTFHKSKKSEKLNNREAIVPIGGCLGGSSSINFMMYTRGQGIDYDDWKTEGWSGKDLLPLFKKMETFHHDH
PGIDKSVHGYEGPFHVSHGGYASKGFQDDCIRAAAETGLKEVPDANNLTEANGIQKWLKWIHPTTGRRQDAA
HALLHPILESNRTGLQVLTEHKVVKVITSNGRATGVECIPNICVQTITPATEALANPKIIKARKYVVVSAGS
LSTPCILERSGIGSKSVLDKAGIPVVAEVPGVGTNYMDHNLYLMAYDSTLKEGESFDPFLDGRRSFDAEIDA
FSKPGCSNQIAWSAMDVAAKVRPSEAEIASAPESFKKLWRRDYESRPERPLMVAVFGPIHFGDHSVLPVSQY
MTSAIFLSYPYGRGYIHVTGPNVDDERDFDSGILSDDWDLDALVIGYKRQREIVRRMKSFVGGAENVILGPK
FREGSKGSKWDYPTANGAVTQYDAEDDEAIKNFIRDTVATTWHSCGTCAMKPLKDGGVVDGKLNVYGIEGLK
VADLSIMPSNISGNTYATALLVGEKAATILAEELGIQNF
>S8AL16|Dactylellina_haptotyla_CBS_200.50_Ascomycota_Orbiliomycetes_Orbiliales
MKISNQSTSVPDEVDIIVAGGGAAGCTLAARLAKAAPSLSILIIEAGINNRDVPQVIYPALFLSNLAPDSKT
ATFHVGKANEHMNGREPIVPVGGCLGGGSSINFMMYTRAQGIDYDGWNMEGWCQKDLLPLLKKTETYHNDDP
RIDKSLHGYQGDFHVSRSGFVSEKMQQDWFDSAAKIGMKEVADANDLKEADGIHRWLRWVNPNTGRRSDSAH
VMVHPLLDAGTTGLQVLTEHKVVKVLTENGRAVGVEYFPNQGAPVGIPAAEAAVSPKIVKARKLVVVSAGAL
GSPCILERSGIGSKPALSSLGIPVVANVPGVGENYQDHNLFMNVYTTTAEPSESFDPFLDGRRSFDDEIAAL
SSSDPGRPKYVSWNGIDTAAKVRPNAEELERAPEAFKALWNKDYAPYPERPLMVMVMGSAHVGDHSLLPEAQ
YMSTACFTSYPYSRGHVHITGKNVNDKLDFETGMLNNAFDVEALVMGYKRQREIVRRMKCFAGAEGIIAGPK
FPENGKAIRWDWPTDNGACTPYSDEDNAAIEDFVRNATGTTWHSCGTCAMKKEEDGGVVDGRLKVYGVEGLK
VADLSIIPANVSGNTYSTALVIGEKAACIIAEDLGIGGF
>A0A010RMG6|Colletotrichum_fioriniae_PJ7_Ascomycota_Sordariomycetes_Glomerellales
MSGAIPDEFDIIVCGGGSCGCVVAGRLANLDHNLKVLLIENGESNLNNPWVFRPGIYPRNMKLDSKTATFYE
SRPSKHLSGRSAIVPCANILGGGSSINFMMYTRASASDYDDFQAKGWSTKELLPLMKKHETYQRASHNRDTH
GFDGPIKVSFGNYTYPIKDDFLRAASSQGIPVVDDLQDLSTGHGAEHWLKWINRDTGRRSDSAHAYIHATRA
KHSNLYLACNTKVDKVIIENGRAVGVHTIPSKPLRPNEVKGRTFRARKQIVISGGTLSSPLILQRSGVGDPE
KLRRAGVEPIVDLPGVGLNFQDHYLTFSTYRAKPGTESFDDFVRGDPETQKRVFDEWNIKGTGPLATNGIEA
GVKIRPTPEELAEFEKWPTPHFKDGWKSYFENKPDKPVMHYSVIAGWFGDHMVMPPGNFFTMFHFLEYPFSR
GSTHIKSPNPYDAPDFDAGFMNDERDMVPMVWGYIKSRETARRMDAYAGEVANMHPFFSYDSEARARDMDLE
TTNKYALPGNLSAGIQHGSWTQPLNEAESKADKIKTLSAHCVDARDELKYSDEDIKAVEEWVKRHVETTWHS
LGTCSMAPKEGNSIVKHGVLDERLNVHGVKGLKVADLSICPDNVGCNTYSTALLIGEKAAMLVAEDLGYSGE
ALEMKVPTYHAPGEFVLQHRL
>A0A1G4BGG5|Colletotrichum_orchidophilum_Ascomycota_Sordariomycetes_Glomerellales
MSGAIPDEFDIIVCGGGSCGCVVAGRLANLDHNLKVLLIENGESNLNNPWVFRPGIYPRNMKLDSKTATFYE
SRPSKHLSGRSAIVPCANILGGGSSINFMMYTRASASDYDDFQAKGWSTKELLPLMKKHETYQRASHNRDTH
GFDGPIKVSFGNYTYPIKDDFLRAASSQGIPVVDDLQDLSTGHGAEHWLKWINRDTGRRSDSAHAYIHATRA
KHSNLYLACNTKVDKVIIENGRAVGVHTIPSKPLVPSELKGRTFRARKQIVISGGTLSSPLILQRSGVGDPE
KLRRAGVEPIVDLPGVGLNFQDHYLTFSTYRAKPGTESFDDFVRGDPETQKRVFDEWNIKGTGPLATNGIEA
GVKIRPTPEELNEFEKWPTPHFKDGWKSYFENKPDKPVMHYSVIAGWFGDHMVMPPGNFFTMFHFLEYPFSR
GSTHITSPNPYDAPDFDAGFMNDERDMVPMVWGYIKSRETARRMDAYAGEVANMHPFFSYDSEARARDMDLE
TTNKYALPGNLSAGIQHGSWTQPLNEAESKADKIKTLSSHCVDARDELKYSSEDIKAVEEWVKRHVETTWHS
LGTCSMAPKEGNSIVKHGVLDERLNVHGVKGLKVADLSICPDNVGCNTYSTALLIGEKAAMLVAEDLGYSGQ
ALEMKVPTYHAPGEFVLQHRL
>A0A135V8D0|Colletotrichum_salicis_Ascomycota_Sordariomycetes_Glomerellales
MSGAIPDEFDIIVCGGGSCGCVVAGRFVSSVQTDSLLANLDHNLKVLLIENGESNLNNPWVFRPGIYPRNMK
LDSKTATFYESRPSKHLSGRSAIVPCANILGGGSSINFMMYTRASASDYDDFQAKGWSTKELLPLMKKHETY
QRASHNRDTHGFDGPIKVSFGNYTYPIKDDFLRAASSQGIPVVDDLQDLSTGHGAEHWLKWINRDTGRRSDS
AHAYIHATRAKHSNLYLACNTKVDKVIIENGRAVGVHTIPSKPLRPNELKGRTFRARKQIVISGGTLSSPLI
LQRSGVGDPEKLRRAGVEPIVDLPGVGLNFQDHYLTFSTYRAKPGTESFDDFVRGDPETQKRVFDEWNIKGT
GPLATNGIEAGVKIRPTPEELAEFEKWPTPHFKDGWKSYFENKPDKPVMHYSVIAGWFGDHMVMPPGNFFTM
FHFLEYPFSRGSTHITSPNPYDAPDFDAGFMNDERDMVPMVWGYIKSRETARRMDAYAGEVANMHPFFSYDS
QARARDMDLETTNKYALPGNLSAGIQHGSWTQPLNEAESKADKIKTLSSHRVDGRDELKYSDEDIKAVEEWV
KRHVETTWHSLGTCSMAPKEGNSIVKHGVLDERLNVHGVKGLKVADLSICPDNVGCNTYSTALLIGEKAAML
VAEDLGYSGEALEMKVPTYHAPGEFVLQHRL
>A0A066X5A7|Colletotrichum_sublineola_Ascomycota_Sordariomycetes_Glomerellales
MSGSIPDEFDIIVCGGGSCGCVVAGRLANLDHNLKVLLIENGESNLNNPWVFRPGIYPRNMKLDSKTATFYE
SRPSKHLSGRSAIVPCANILGGGSSINFMMYTRASASDYDDFQAKGWSTKELLPLMKKHETYQRASHNRDIH
GFDGPIKVSFGNYTYPIKDDFLRAASSQGIPVVDDLQDLTTGHGAEHWLKWINRDTGRRSDSAHAYIHATRA
KHSNLYLACNTKVNKVIIENGRAVAVHTVPSKPLDPTELKGRTFRARKQIVVSGGTLSSPLILQRSGVGDPE
KLRRAGVEPIVNLPGVGLNFQDHYLTFSTYRAKPGTESFDDFVRGDPEVQKRVFDEWNIKGTGPLATNGIEA
GVKIRPTPEELKEFERWPTPHFKDGWKSYFENKPDKPVMHYSVIAGWFGDHMVMPPGNFFTMFHFLEYPFSR
GSTHIVSPDPYDSPDFDAGFMNDERDMVPMVWGYIKSRETARRMEAYAGEVANMHPFFSYDSDARARDLNLA
DTNKYALAGNLSAGIQHGSWTQPLNEAEKKADLKKTLSAHRVDVREPLKYSNEDIKAVEEWVKRHVETTWHS
LGTCSMAPKEGNSIVKHGVVDERLNVHGVKGLKVADLSICPDNVGCNTYSTALLIGEKAALLVAEDLGYSGE
ALEMKVPTYHAPGEFVLHSRL
>E3QV85|Colletotrichum_graminicola_M1.001_Ascomycota_Sordariomycetes_Glomerellales
MSGSIPDEFDIIVCGGGSCGCVVAGRLANLDHNLKVLLIENGESNLNNPWVFRPGIYPRNMKLDSKTATFYE
SRPSKHLSGRSAIVPCANILGGGSSINFMMYTRASASDYDDFQAKGWSTKELLPLMKKHETYQRASHNRDIH
GFDGPIKVSFGNYTYPIKDDFLRAASSQGIPVVDDLQDLTTGHGAEHWLKWINRDTGRRSDSAHAYIHATRA
KHSNLYLACNTKVDKVIIENGRAVAVQTVPSKPLDPSELKGRTFRARKQIVVSGGTLSSPLILQRSGVGDPE
KLRRAGVEPIVDLPGVGLNFQDHYLTFSTYRAKPGTESFDDFVRGDPEVQKRVFDEWNIKGTGPLATNGIEA
GVKIRPTPEELREFERWPTPHFKDGWKSYFENKPDKPVMHYSVIAGWFGDHMVMPPGNFFTMFHFLEYPFSR
GSTHIVSPNPYDSPDFDAGFMNDERDMVPMVWGYIKSRETARRMDAYAGEVANMHPFFSYDSDACARDLNLP
DTNKYALPGNLSAGIQHGSWTQPLNEADRKADLKKTLSAHCVDVREPLKYSNEDIKAVEEWVKRHVETTWHS
LGTCSMAPKEGNSIVKHGVLDERLNVHGVKGLKVADLSICPDNVGCNTYSTALLIGEKAAILVAEDLGYSGE
ALEMKVPTYHAPGEFVLHSRL
>A0A166RI72|Colletotrichum_tofieldiae_Ascomycota_Sordariomycetes_Glomerellales
LPTANMSGAIPDEFDIIVCGGGSCGCVVAGRLANLDHNLKVLLIENGESNLNNPWVFRPGIYPRNMKLDSKT
ATFYESRPSKHLSGRSAIVPCANILGGGSSINFMMYTRASASDYDDFQAKGWSTKELLPLMKKHETYQRASH
NRDTHGFDGPIKVSFGNYTYPIKDDFLRAASSQGIPVVDDLQDLTTGHGAEHWLKWINRDTGRRSDSAHAYI
HATRAKHSNLYLACNTKVDKVIIENGRAVAVHTVPSKPLDANELKGRTFRARKQIVVSGGTLSSPLILQRSG
IGNPEKLRRAGVEPIVDLPGVGLNFQDHYLTFSTYRAKPGTESFDDFVRGDPEVQKRVFDEWNIKGTGPLAT
NGIEAGVKIRPTPEELKEFERWPTPHFKDGWKSYFENKPDKPVMHYSVIAGWFGDHMVMPPGNFFTMFHFLE
YPFSRGSTHIVSPDPYDAPDFDAGFMNDERDMVPMVWGYIKSRETARRMDAYAGEVANMHPVYSFDSDARAR
DLNLADTNKYALPGNLTAGIQHGSWTQPLNEAERKADLKKTLSAHRVDVREPLKYTDEDIKAVEEWVKRHVE
TTWHSLGTCSMAPKEGNSIVKHGVLDERLNVHGVKGLKVADLSICPDNVGCNTYSTALLIGEKAAMLVAEDL
GYSGEALEMKVPTYHAPGEFVLHSRL
>A0A1B7XRE5|Colletotrichum_higginsianum_IMI_349063_Ascomycota_Sordariomycetes_Glomerellales
MSGAIPDEFDIIVCGGGSCGCVVAGRLANLDHNLKVLLIENGESNLNNPWVFRPGIYPRNMKLDSKTATFYQ
SRPSKHLSGRSAIVPCANILGGGSSINFMMYTRASASDYDDFQAKGWSTKELLPLMKKHETYQRASHNRETH
GFDGPIKVSFGNYTYPIKDDFLRAASSQGIPVVDDLQDLTTGHGAEHWLKWINRDTGRRSDSAHAYIHATRA
KHSNLYLACNTKVDKVIIENGRAVAVHTIPSKPLDPNELKGRTFRARKQIVISGGTLSSPLILQRSGVGDPE
KLRRAGVKPIVDLPGVGLNFQDHYLTFSTYRAKPGTESFDDFVRGDPEVQKRVFDEWNIKGTGPLATNGIEA
GVKIRPTPEELKEFERWPTPHFKDGWKSYFENKPDKPVMHYSVIAGWFGDHMVMPPGNFFTMFHFLEYPFSR
GSTHIVSPNPYDAPDFDAGFMNDERDMVPMVWGYIKSRETARRMDAYAGEVANMHPVFAYDSPARARDLNLA
DTNKYALPGNLTAGIQHGSWTQPLNEAERKADIKRTLNAHCVDGREPLKYSDADIKEVEEWVKRHVETTWHS
LGTCSMAPKEGNSIVKHGVLDERLNVHGVKGLKVADLSICPDNVGCNTYSTALLIGEKAAVLVAEDLGYSGE
ALEMKVPTYHAPGEFVLNSRL
>A0A1Q8RSU2|Colletotrichum_chlorophyti_Ascomycota_Sordariomycetes_Glomerellales
MSGALPDEFDIIVCGGGSCGCVVAGRLANLDHNLKVLLIEGGENNLNNPWVFRPGIYPRNMKLDSKTATFYE
SRPSKHLSGRSAIVPCANILGGGSSINFMMYTRASASDYDDFQAKGWSTKELLPLMKKHETYQRASHNRDTH
GFEGPIKVSFGNYTYPIKDDFLRAAESQGIPVVDDLQDLSTGHGAEHWLKWINRDTGRRSDSAHAYIHATRA
VHSNLYLACNTKVDKVIIENGRAVGVRTIPTKPLHPNELKGRTFRARKQIVVSGGTLSSPLILQRSGIGDPE
KLRRVGVKPIVDLPGVGLNFQDHYLTFSTYRAKPGTESFDDFVRGDPEVQKRVFDEWNIKGTGPLATNGIEA
GVKIRPTPEELKEFEKWPTPHFKDGWKSYFENKPDKPVMHYSVIAGWFGDHMVMPPGKFFTMFHFLEYPFSR
GSTHITSPDPYDAPDFDAGFMNDERDMVPMVWGYIKSRETARRMDAYAGEVANMHPYFAYDSDARARDMDLE
TTNKYALPGNLSAGIQHGSWTQPLNEAEKKCDIKKTVSSNRVNVREELKYSDEDIKAVEEWVKRHVETTWHS
LGTCSMAPKEGNSIVKHGVLDERLNVHGVKGLKVADLSICPDNVGCNTYSTALLIGEKAAVLVAEDLGYSGE
ALEMKVPTYHAPGEFVLTARL
>N4VAA4|Colletotrichum_orbiculare_MAFF_240422_Ascomycota_Sordariomycetes_Glomerellales
MSGALPDEFDIIVCGGGSTGCVVAGRLANLDHKLSVLLIEAGENNLNNPWVFRPGIYPRNMKLDSKTATFYE
SRPSKHLSGRSAIVPCANILGGGSSINFMMYTRASASDYDDFQAKGWSTKELLPLMKKHETYQRASHNRDVH
GFDGPIKVSFGNYTYPIKDDFLRAAESQGIPVVDDLQDLSTGHGAEHWLKWINRDTGRRSDSAHAYVHATRA
VHSNLYLACNTKIDKVIIENGRAVGVRTIPTKPLHPNQLKGRTFRARKQIVVSGGTLSSPLILQRSGVGDPE
KLRRAGVEPIVDLPGVGLNFQDHYLTFSTYRAKPGTESFDDFVRGDPEVQKRVFDEWNIKGTGPLATNGIEA
GVKIRPTPEELQEFERWPTPHFKDGWKSYFENKPDKPVMHYSVIAGWFGDHMIMPPGKFFSMFHFLEYPFSR
GSTHITSPDPYAAPDFDAGFMNDERDMVPMVWGYIKSRETARRMDAYAGEVANMHPFFAYDSDARARDLDLP
TTNAYALPGNLSAGIQHGSWTQPLNEADRKCDVKKILSSNRHNPRDELKYSAEDIKAVEEWVKRHVETTWHS
LGTCSMAPREGNSIVKHGVVDERLNVHGVKGLKVADLSICPDNVGCNTYSTALLIGEKAATLVAEDLGYSGA
ALEMRVPTYHAPGEFVLNSRL
>L2FC28|Colletotrichum_gloeosporioides_Nara_gc5_Ascomycota_Sordariomycetes_Glomerellales
MSGALPDEFDIIVCGGGSTGCVVAGRLANLDHNLTVLLIEGGENNLNNPWVFRPGIYPRNMKLDSKTATFYE
SRPSKHLAGRSAIVPCANILGGGSSINFMMYTRASASDYDDFQAKGWSTKELLPLMKKHETYQRASHNRDLH
GFEGPIKVSFGNYTYPIKEDFLRAAESQGIPTVDDLQDLSTGHGAEHWLKWINRDTGRRSDSAHAYIHATRA
VHSNLYLACNTKVDKVIIENGRAVGVKTIPTKPLHPNELKGRTFKARKQIVVSGGTLSSPLILQRSGVGDPK
KLRAAGVEPIVDLPGVGLNFQDHYLTFSVYRAKPGVESFDDFVRGDPEVQKRVFDEWNIKGTGPLATNGIDA
GVKIRPTAEELKEFERWPTPHFKDGWKSYFENKPDKPVMHYSVIAGWFGDHMVMPPGKFFTMFHFLEYPFSR
GSTHITSPNPYDAPDFDAGFMNDERDMVPMVWGYIKSRETARRMDAYAGEVANMHPFFAYDSSARARDLDLP
TTNQYALAGNLSAGIQHGSWTQPLNEADRKSDIKKTVSSNRVELRDDLKYSDDDIKAVEEWVKRHVETTWHS
LGTCSMAPREGNSIVKHGVLDERLNVHGVKGLKVADLSICPDNVGCNTYSTALLIGEKAATLVAEDLGYSGA
ALEMRVPNYHAPGEFIQPTARL
>A0A0G4KKU1|Verticillium_longisporum_Ascomycota_Sordariomycetes_Glomerellales
MSGAIPDEFDIIVCGGGSTGLANLDHNLSVLLIEGGENNLNNPWVFRPGIYPRNMKLDSKTATFYESRPSEH
LAGRKAIVPCANILGGGSSINFMMYTRASASDYDDFQAKGWSTKELIPLMKKHETYQRASHNRDTHGFEGPI
KVSFGNYTYPIKEDFLRAAESQDIPVVDDLQDLSIGHGAEHWLKWINRDTGRRSDSAHAYIHSTRAVHSNLY
LACNTKIDKVIIENGRAVAVQTVPMKPLERAQIKPRIFRARKQIVVSCGTLSSPLVLQRSGIGHPEKLRAAG
VKPIVDLPGVGLNFQDHYLTFSVFRAKPGTESFDNFVRGDPETQKRVFDEWNIKGTGPLATNGIDAGVKIRP
TKEELKEFERWPTPHFKDGWKSYFEDKPDKPVMHYSVIAGWFGDHMLMPPGNFFTMFHFLEYPFSRGSTHIT
SADPYANPDFDAGFMNDERDMVPMVWGYIKSRETARRMDAYAGEVANMHPTFNYSSPAKALDLDLASTNQYA
LPGNLTAGIQHGSWTQPLCEAESRADKKFTVSSSCKDVRKPLDYSNDDIKAVEEWVKRHVETTWHSLGTCSM
APREGNSIVKHGVLDERLNVHGVKGLKVADLSICPDNVGCNTYSTALLIGEKAAMLVAEDLGYSGDALNMKV
PNYHAPGEFTLNSRL
>G2XHT3|Verticillium_dahliae_VdLs.17_Ascomycota_Sordariomycetes_Glomerellales
MSGAIPDEFDIIVCGGGSTGLANLDHNLSVLLIEGGENNLNNPWVFRPGIYPRNMKLDSKTATFYESRPSEH
LAGRKAIVPCANILGGGSSINFMMYTRASASDYDDFQAKGWSTKELIPLMKKHETYQRASHNRDTHGFEGPI
KVSFGNYTYPIKEDFLRAAESQDIPVVDDLQDLSIGHGAEHWLKWINRDTGRRSDSAHAYIHSTRAVHSNLY
LACNTKIDKVIIENGRAVAVQTVPMKPLERAQIKPRIFRARKQIVVSCGTLSSPLVLQRSGIGHPEKLRAAG
VKPIVDLPGVGLNFQDHYLTFSVFRAKPGTESFDNFVRGDPETQKPTNGIDAGVKIRPTKEELKEFERWPTP
HFKDGWKSYFEDKPDKPVMHYSVIAGWFGDHMLMPPGNFFTMFHFLEYPFSRGSTHITSADPYANPDFDAGF
MNDERDMVPMVWGYIKSRETARRMDAYAGEVANMHPTFNYSSPAKALDLDLASTNQYALPGNLTAGIQHGSW
TQPLCEAESRADKKFTVSSSCKDVRKPLEYSNDDIKAVEEWVKRHVETTWHSLGTCSMAPREGNSIVKHGVL
DERLNVHGVKGLKVADLSICPDNVGCNTYSTALLIGEKAAMLVAEDLGYSGDALNMKVPNYHAPGEFTLNSR
L
>C9SS38|Verticillium_alfalfae_VaMs.102_Ascomycota_Sordariomycetes_Glomerellales
MSGAIPEEFDIIVCGGGSTGLANLDHNLSVLLIEGGENNLNNPWVFRPGIYPRNMKLDSKTATFYESRPSEH
LAGRKAIVPCANILGGGSSINFMMYTRASASDYDDFQAKGWSTKELIPLMKKHETYQRASHNRTYPIKEDFL
RAAESQDIPVVDDLQDLSIGHGAEHWLKWINRDTGRRSDSAHAYIHSTRAVHSNLYLACNTKIDKVIIENGR
AVAVQTVPMKPLERAQIKPRIFRARKQIVVSCGTLSSPLVLQRSGIGHPEKLRAAGVKPIVDLPGVGLNFQD
HYLTFSVFRAKPGTESFDNFVRGDPETQKRVFDEWNIKGTGPLATNGIDAGVKIRPSKEELKEFERWPTPHF
KDGWKSYFENKPDKPVMHYSVIAGWFGDHMLMPPGNFFTMFHFLEYPFSRGSTHITSADPYANPDFDAGFMN
DERDMVPMVWGYIKSRETARRMDAYAGEVANMHPTFNYSSPAKALDLDLASTNQYALPGNLTAGIQHGSWTQ
PLCEAETRADKKFTVSSSCKDVRKPLEYSNDDIKAVEEWVKRHVETTWHSLGTCSMAPREGNSIVKHGVLDE
RLNVHGVKGLKVADLSICPDNVGCNTYSTALLIGEKAAMLVAEDLGYSGDALNMKVPNYHAPGEFTLNSRL
>A0A024S233|Trichoderma_reesei_RUT_C-30_Ascomycota_Sordariomycetes_Hypocreales
MTTQYSGNGSSLPDEFDIIVAGGGSCGCVVAGRLANLDHNLKVLLIEAGESNLNNPWVFRPGIYPRNMKLDS
KTASFYESRPSKWLAGRKAVVPCAHILGGGSSINFMMYTRASASDYDDFQAKGWTTKELLPLMKKHETYQRA
CQNRDIHGFEGPIKVSFGNYTYPIKDDFLRAAESQGIPVVDDLQDLVTAHGAEHWLKWINRDTGRRSDSAHA
YIHATRAAHSNLYLACNTKVDKVIIENGRAVGVQTVPTKPLGTGQPRTRIFRARKQIVVSGGTLSSPLILQR
SGIGDPEKLKKAGVNCLVNLPGVGLNFQDHYLTFSVFRAKPDVETFDDFIRGEPEVQRRVFDEWHLKGTGPL
STNGIEAGVKIRPTEQELKEFESWPTPHFKDGWKSYFKDKPDKPVMHYSVISGWFGDHMLMPPGKFFTMFHF
LEYPFSRGSTHIKSADPYESPDFDCGFMNDERDMVPMVWGYIKSRETARRMDAYAGEVETMHPFFDYDSPAR
AHDMDLATTKSYALPGNLSAGITHGSWSSYLPAPDKKAGFSVLSSNRVDTREELKYSASDIKAIEEWVKRHV
ESTWHSLGTCSMAPREGNSIVKHGVLDERLNVHGVKGLKVADLSICPDNVGCNTYSTALLIGEKAAMLVAED
LGYSGEALEMKVPTYHAPGELALQYRL
>A0A0W7VK54|Trichoderma_gamsii_Ascomycota_Sordariomycetes_Hypocreales
MTTQYSGYGSSLPEEFDIIVAGGGSCGCVVAGRLANLDHNLKVLLIEAGESNLNNPWVFRPGIYPRNMKLDS
KTASFYESRPSKWLAGRKAVVPCAHILGGGSSINFMMYTRASASDYDDFQAKGWTTQELLPLMKKHETYQRA
SQNRDIHGFEGPIKVSFGNYTYPIKDDFLRAAESQGIPVVDDLQDLVTGHGAEHWLKWINRDTGRRSDSAHA
YIHATRAAHSNLYLACNTKVDKVIIENGRAVGVQTVPTKPLGGQPQTRIFRARKQIVVSGGTLSSPLILQRS
GIGDPAKLKNVGVKCLVDLPGVGLNFQDHYLTFSVFRAKPDVETFDDFVRGDPEVQRRVFDEWHLKGTGPLA
TNGIDAGVKIRPTEQELKEFESWPTPHFKDGWASYFKDKPDKPVMHYSVISGWFGDHMLMPNGKFFTMFHFL
EYPFSRGSTHIKSADPYDSPDFDCGFMNDERDMVPMVWGYIKSRETARRMDAYAGEVENMHPFFDYDSPARA
HDMDLATTKAYALPGNLSAGIGHGSWSSPLPGADTMAGANILSSNKVNTRQELKYGSQDIKAIEEWVKRHVE
STWHSLGTCSMAPKEGNSIVRHGVLDERLNVHGVKGLKVADLSICPDNVGCNTYSTALLIGEKAAMLVAEDL
GYSGEALEMKVPSYHAPGELALKYRL
>G9NP24|Trichoderma_atroviride_IMI_206040_Ascomycota_Sordariomycetes_Hypocreales
MTTQYSGYGSSLPDEFDIIVAGGGSCGCVVAGRLANLDHNLKVLLIEAGESNLNNPWVFRPGIYPRNMKLDS
KTASFYESRPSKWLAGRKAVVPCAHVLGGGSSINFMMYTRASASDYDDFQAKGWTTQELLPLMKKHETYQRA
SQNRDIHGFEGPIKVSFGNYTYPIKDDFLRAAESQGIPVVDDLQDLVTGHGAEHWLKWINRDTGRRSDSAHA
YIHATRAAHSNLYLACNTKVDKVIIENGRAVGVQTVPTKPLGGQPQTRIFRARKQIVVSGGTLSSPLILQRS
GIGDPAKLKNVGVKCLVNLPGVGLNFQDHYLTFSVFRAKPDVETFDDFVRGDPEVQKRVFDEWHLKGTGPLA
TNGIDAGVKIRPTAQELKEFESWPTPHFKDGWASYFKDKPDKPVMHYSVISGWFGDHMLMPNGKFFTMFHFL
EYPFSRGSTHIKSADPYESPDFDCGFMNDERDMVPMVWGYIKSRETARRMDAYAGEVENMHPFFDYDSPARA
HDMDLATTKAYALPGNLSAGIGHGSWSSPLPAADTMAGANILSSNKVNSRQELKYSSKDINAIEEWVKRHVE
STWHSLGTCSMAPKEGNSIVKHGVLDERLNVHGVKGLKVADLSICPDNVGCNTYSTALLIGEKAAMLVAEDL
GYSGEALEMKVPSYHAPGELALQYRL
>A0A1T3CJT4|Trichoderma_guizhouense_Ascomycota_Sordariomycetes_Hypocreales
MSTQYSGYGSSLPDEFDIIVAGGGSCGCVVAGRLANLDHNLKVLLIEAGESNLNNPWVFRPGIYPRNMKLDS
KTASFYESRPSKWLAGRKAVVPCAHVLGGGSSINFMMYTRASASDYDDFQAKGWTTQELLPLMRKHETYQRA
SQNREIHGFEGPIKVSFGNYTYPIKDDFLRAAESQGIPVVDDLQDLVTGHGAEHWLKWINRDTGRRSDSAHA
YIHATRAAHSNLYLACSTKVDKVIIENGRAVGVQTVPTKHLGSGQPPTRVFRARKQIVVSGGTLSSPLILQR
SGIGDPAKLKQAGVNCLVNLPGVGLNFQDHYLTFSVFRAKPDVETFDDFVRGDPEVQKRVFDEWHLKGTGPL
ATNGIDAGVKIRPTEQELKEFESWPTPHFKDGWKSYFKDKPDKPVMHYSVISGWFGDHMLMPPGKFFTMFHF
LEYPFSRGSTHIKSADPYDSPDFDCGFMNDERDMVPMVWGYIKSRETARRMDAYAGEVETMHPFFEYDSPAR
AHDMDLATTKAYALPGNLSAGITHGSWSSYLPEADTKAGVNILSSNKVNTRQELKYNSNDIKAIEEWVKRHV
ESTWHSLGTCSMAPKEGNSIVKHGVLDERLNVHGVKGLKVADLSICPDNVGCNTYSTALLIGEKAAMLVAED
LGYSGEALEMKVPTYHAPGELALQYRL
>G9N8S0|Trichoderma_virens_Gv29-8_Ascomycota_Sordariomycetes_Hypocreales
MSTQYSGYGSSLPDEFDIIVAGGGSCGCVVAGRLANLDHNLKVLLIEAGESNLNNPWVFRPGIYPRNMKLDS
KTASFYESRPSKWLAGRKAVVPCAHVLGGGSSINFMMYTRASASDYDDFQAKGWTTQELLPLMRKHETYQRA
SQNRDIHGFEGPIKVSFGNYTYPIKDDFLRAAESQGIPVVDDLQDLVTGHGAEHWLKWINRDTGRRSDSAHA
YIHATRAAHSNLYLACNTKVDKVIIENGRAVGVQTVPTKPLGPGQPPTRVFRARKQIVVSGGTLSSPLILQR
SGIGDPVKLRKAGVNCLVNLPGVGLNFQDHYLTFSVFRAKPDVETFDDFVRGDPEVQKRVFDEWHLKGTGPL
ATNGIDAGVKIRPTEHELKQFESWPTPHFKDGWKSYFKDKPDKPVMHYSVISGWFGDHMLMPPGKFFTMFHF
LEYPFSRGSTHIKSADPYESPDFDCGFMNDERDMVPMVWGYIKSRETARRMDAYAGEVETMHPFFDYDSPAR
AHDMDLATTKAYALPSNLSAGITHGSWSSYLPEADTKAAGNILSSNKVNTRQELKYTTNDIKAIEEWVKRHV
ESTWHSLGTCSMAPKDGNSIVKHGVLDERLNVHGVKGLKVADLSICPDNVGCNTYSTALLIGEKAAMLVAED
LGYSGEALEMKVPTYNAPGELALQYRL
>A0A084GCK7|Scedosporium_apiospermum_Ascomycota_Sordariomycetes_Microascales
MSSKLYGSSSILPEEFDIIVCGGGSCGCVVAGRLANLDHNLKVLLIEAGESNLNNPWVYRPGIYPRNMKLDS
KTASFYESRPSKWLAGRKAVVPCAHILGGGSSINFMMYTRASASDYDDFQAEGWKTEDLLPLMQKHETYQRA
CHNREIHGFEGPIKVSFGNYTYPIKDDFLRAAESQGIPIVDDLQDLTTGHGAEQWLKWINRDTGRRSDSAHA
YIHATRAVHSNLYLLCNTKVDKVIIENGRAVGVRTVPTKAPRSGEPKARTFRARKQIVVSGGTLSSPLILQR
SGVGDPEKLKAVGVDCLVDLPGVGLNFQDHYLTFSVYRAKPETESFDDFIRGDPEVQKKVFEEWHVNGTGPL
ATNGIEAGVKVRPTEEELKEFESWPTPHFKDGWKSYFENKPDKPVMHYSVIAGWFGDHMLMPPGKFFTMFHF
LEYPFSRGSTHIKSADPYETPDFDAGFMNDERDMVPMVWGYIKSRETARRMDAYAGEVQNMHPFFDFDSPAR
AHDLDLATTKAYALPGNLSAGIDHGSWSSHLPEPDKKAAANILNSNKGHGRDELKYSESDIKAIEEWVKRHV
ESTWHSLGTCSMAPRDGNSIVKHGVLDERLNVHGVQGLKVADLSICPDNVGCNTYSTALLIGEKCAVLVAED
LGYSGEALDMKVPTYHAPGEVTLQYRV
>A0A0D2YGJ6|Fusarium_oxysporum_f._sp._lycopersici_4287_Ascomycota_Sordariomycetes_Hypocreales
MATPNSYANSLGVLPEEFDIIVCGGGSCGCVVAGRLANLDHNLKVLLIEAGESNLNNPWVFRPGIYPRNMKL
DSKTASFYKSRPSKWLAGRAATVPCAHILGGGSSINFMMYTRASASDYDDFQAKGWTTEELLPLMRKHETYQ
RHSVNPDIHGFEGPIKVSFGNYTYPVKDDFLRAAESQGIPFVDDLQDLSTGHGAEHWLKWINRDTGRRSDSA
HAYVHATRAKHSNLYLACNTKVDKIIMENGRAVGVQTVPTKPLHPNQLQTRIFRARKQIVVSGGTLSSPLIL
QRSGIGDPQKLRAAGVEPKVDLPGVGLNFQDHYLTFSVYRAKPETESFDDFVRGDPEVQKRVFDEWHQKGTG
PLATNGIEAGVKIRPTEQELKDFERWPTPHFTEGWKSYFKNKPDKPVMHYSVIAGFFGDHMLMPPGKFFSMF
HFLEYPFSRGFTHIKSADPYDTPDFDAGFMNDERDMVPMVWGYIKSRETARRMDAYAGEVENMHPFFDYDSP
ARAHDLDLDTTKQYALPGNLTAGIGHGSWSSPLPEADRKPGANILNSNKAHIREELKYSDADIKAVEEWVKR
HTESTWHCLGTCSMAPKEGNSIVKHGVLDERLNVHGVKGLKVADLSICPDNVGCNTYSTALLIGEKAAMLVA
EDLGYSGEALEMKVPTYQAPGELEVRYRL
>A0A0I9Y842|Fusarium_fujikuroi_Ascomycota_Sordariomycetes_Hypocreales
MATPNSYANSLGVLPEEFDIIVCGGGSCGCVVAGRLANLDHNLKVLLIEAGESNLNNPWVFRPGIYPRNMKL
DSKTASFYKSRPSKWLAGRSATVPCAHILGGGSSINFMMYTRASASDYDDFQAKGWTTEELLPLMRKHETYQ
RHSVNPDIHGFEGPIKVSFGNYTYPVKDDFLRAAESQGIPFVDDLQDLSTGHGAEHWLKWINRDTGRRSDSA
HAYIHATRAKHSNLYLACNTKVDKIIMENGRAVGVQTVPTKPLHPNQLQTRIFRARKQIVVSGGTLSSPLIL
QRSGIGDPQKLRAAGVEPKVDLPGVGLNFQDHYLTFSVYRAKPDTESFDDFVRGDPEVQKRVFDEWHLKGTG
PLATNGIDAGVKIRPTEQELKDFERWPTPHFTEGWKSYFKDKPDKPVMHYSVIAGFFGDHMLMPPGKFFSMF
HFLEYPFSRGFTHIKSADPYDTPDFDAGFMNDERDMVPMVWGYIKSRETARRMDAYAGEVENMHPFFDYDSP
ARAHDLDLDTTKQYALPGNLTAGIGHGSWSSPLPEADRKPGANILNSNKAHIREELKYSEADIKAVEEWVKR
HTESTWHCLGTCSMAPKEGNSIVKHGVLDERLNVHGVKGLKVADLSICPDNVGCNTYSTALLIGEKAAMLVA
EDLGYSGEALEMKVPTYQAPGELEVRHRL
>A0A0E0SDM0|Fusarium_graminearum_PH-1_Ascomycota_Sordariomycetes_Hypocreales
MASSNSYASHQGTLPEEFDIIVCGGGSCGCVVAGRLANLDHNLKVLLIEAGESNLNNPWVYRPGIFPRNMKL
DSKTASFYKSRPSKHLAGREATVPCAHILGGGSSINFMMYTRASASDYDDFQAKGWSTAELLPLMKKHETYQ
RHSTNPEVHGFEGPIKVSFGNYTYPIKDDFLRATDSQGIPFVDDLEDLSTGHGAEHWLKWINRDTGRRSDSA
HAYIHSTRAKHSNLYLACNTKVDKIIMENGRAVGVQTVPTKPLHPNQVQTRTFRARKQIVVSGGTLSSPLIL
QRSGIGDPQKLRAAGVEPKVDLPGVGLNFQDHYMTFSVYRAKPETESFDDFVRGDPEVQKKVFDEWNLKGTG
PLATNGIEAGVKIRPTEQELKEFERWPTPHFTDGWKSYFKNKPDKPVMHYSVIAGFFGDHMLMPPGKFFSMF
HFLEYPFSRGFTHIKSADPYDTPDFDTGFMNDERDMVPMVWGYIKSRETARRMDAYAGEVENMHPFFDYDSP
ARAHDLDLQTTKAYALPGNLTAGIGHGSWSSPLPEADRLPAANILNSNKAHIREELKYSEKDIKAVEEWVKR
HTESTWHSLGTCSMAPKEGNSIVKHGVLDERLNVHGVKGLKVADLSICPDNVGCNTYSTALLIGEKCAMLVA
EDLGYSGEALEMKVPTYQAPGEFVVRHRL
>A0A1B8AE72|Fusarium_poae_Ascomycota_Sordariomycetes_Hypocreales
MASSNSYASHAGTLPEEFDIIVCGGGSCGCVVAGRLANLDHNLKVLLIEAGESNLNNPWVYRPGIYPRNMKL
DSKTASFYKSRPSKHLAGRSATVPCAHILGGGSSINFMMYTRASASDYDDFQAKGWTTEELLPLMKKHETYQ
RHATNPEVHGFEGPIKVSFGNYTYPIKDDFLRAADSQGIPFVDDLEDLSTGHGAEHWLKWINRDTGRRSDSA
HAYIHSTRAKHSNLYLACNTKVDKIIMENGRAVGVQTVPTKPLHPNQLQTRTFRARKQIVVSGGTLSSPLIL
QRSGIGNPEKLRAAGVEPKVDLPGVGLNFQDHYMTFSVYRAKPETESFDDFVRGDPEVQKKVFDEWHLKGTG
PLATNGIEAGVKIRPTEDELKEFERWPTPHFTEGWKSYFKNKPDKPVMHYSVIAGFFGDHMLMPPGKFFSMF
HFLEYPFSRGFTHIRSADPYDTPDFDTGFMNDERDMVPMVWGYIKSRETARRMDAYAGEVENMHPFFDYDSP
ARAHDMDLETTKTYALPGNLTAGIGHGSWSSPLPEADRKPGANILNSNKAHIREELKYSEQDIKAVEEWVKR
HTESTWHSLGTCSMAPKEGNSIVKHGVLDERLNVHGVKGLKVADLSICPDNVGCNTYSTALLIGEKCAMLVA
EDLGYSGEALEMKVPTYQAPGELEVRHRL
>A0A0N0DGZ3|Fusarium_langsethiae_Ascomycota_Sordariomycetes_Hypocreales
MASSKSYANHLGTLPEEFDIIVCGGGSCGCVVAGRLANLDHNLKVLLIEAGESNLNNPWVYRPGIYPRNMKL
DSKTASFYKSRPSKHLAGRSATVPCAHILGGGSSINFMMYTRASASDYDDFQAKGWTTEELLPLMKKHETYQ
RHSTNPEVHGFEGPIKVSFGNYTYPIKDDFLRATDSQGIPFVDDLEDLSTGHGAEHWLKWINRDTGRRSDSA
HAYIHSTRAKHNNLYLACNTKVDKIIMENGRAVGVQTVPTKPLHPNQLQTRTFRAKKQIVVSGGTLSSPLIL
QRSGIGDPEKLRAAGVEPKVDLPGVGLNFQDHYMYFSVYRAKPETESFDDFVRGDPEVQKRVYDEWALKGTG
PLATNGIEAGVKIRPTQDELKEFERWPTPHFTEGWKSYFKDKPDKPVMHYSVVAGFFGDHMLMPPGKFFSMF
HFLEYPFSRGFTHIKSADPYDTPDFDTGFMNDERDMVPMVWGYIKSRETARRMDAYAGEVENMHPFFAYDSP
ARAHDLDLETTKQYALPGNITAGIGHGSWSSPLPEADRKPAANILNSNKAHIREELKYTEEDIKAVEEWVKR
HTESTWHSLGTCSMAPKEGNSIVKHGVLDERLNVHGVKGLKVADLSICPDNVGCNTYSTALLIGEKCAMLVA
EDLGYSGEALEMKVPTYQVPGELEIRHRL
>KIL85787|Fusarium_avenaceum_Ascomycota_Sordariomycetes_Hypocreales
MSTPNSYASHLGTMPDEFDIIVCGGGSCGCVVAGRLANLDHNLKVLLIEAGESNLNNPWVFRPGIYPRNMKL
DSKTASFYKSRPSKWLGGRAATVPCAHILGGGSSINFMMYTRASASDYDDFQAKGWTTDELLPLMRKHETYQ
RHSVNPDIHGHEGPIKVSFGNYTYPVKDDFLRAAESQGIPFVDDLQDLSTGHGAEHWLKWINRDTGRRSDSA
HAYVHSTRAKHNNLYLMCNTKVDKIIMENGRAVAVQTVPTKPLHPNQLQTRTFRASKQIVVSGGTLSSPLIL
QRSGIGDPEKLRAAGVKPIVDLQGVGQNFQDHYLTFSVYRAKPETESFDDFVRGDPEVQKKVFDEWVLKGTG
PLATNGIDAGVKIRPTEEELREFERWPTPHFTEGWKSYFKNKPDKPVMHYSVIAGFFGDHMLMPPGKFFSMF
HFLEYPFSRGFTHIKSADPYDTPDFDAGFMNDERDMVPMVWGYIKSRETARRMDAYAGEVENMHPFFDYDSP
ARAHDMDLETTKSYALPGNLTAGIGHGSWSSPLPEADRKPSANILNSNKAHIREELKYSEQDIKAVEEWVKR
HTESTWHCLGTCSMAPREGNSIVKHGVLDERLNVHGVKGLKVADLSICPDNVGCNTYSTALLIGEKAAMLVA
EDLGYSGEALDMKVPTYRAPGEFEVRHRL
>XP_011327306|Fusarium_graminearum_PH-1_Ascomycota_Sordariomycetes_Hypocreales
MASSNSYASHQGTLPEEFDIIVCGGGSCGCVVAGRLANLDHNLKVLLIEAGESNLNNPWVYRPGIFPRNMKL
DSKTASFYKSRPSKHLAGREATVPCAHILGGGSSINFMMYTRASASDYDDFQAKGWSTAELLPLMKKHETYQ
RHSTNPEVHGFEGPIKVSFGNYTYPIKDDFLRATDSQGIPFVDDLEDLSTGHGAEHWLKWINRDTGRRSDSA
HAYIHSTRAKHSNLYLACNTKVDKIIMENGRAVGVQTVPTKPLHPNQVQTRTFRARKQIVVSGGTLSSPLIL
QRSGIGDPQKLRAAGVEPKVDLPGVGLNFQDHYMTFSVYRAKPETESFDDFVRGDPEVQKKVFDEWNLKGTG
PLATNGIEAGVKIRPTEQELKEFERWPTPHFTDGWKSYFKNKPDKPVMHYSVIAGFFGDHMLMPPGKFFSMF
HFLEYPFSRGFTHIKSADPYDTPDFDTGFMNDERDMVPMVWGYIKSRETARRMDAYAGEVENMHPFFDYDSP
ARAHDLDLQTTKAYALPGNLTAGIGHGSWSSPLPEADRLPAANILNSNKAHIREELKYSEKDIKAVEEWVKR
HTESTWHSLGTCSMAPKEGNSIVKHGVLDERLNVHGVKGLKVADLSICPDNVGCNTHLDSNYRCVKSCFKPA
AVTSLHHQLLLKYILVHVSCLKL
>C7ZD82|Nectria_haematococca_mpVI_77-13-4_Ascomycota_Sordariomycetes_Hypocreales
MAASYTNSVGTLPDEFDIIVCGGGSCGCVVAGRLANLDHNLKVLLIEAGESNLNNPWVFRPGIYPRNMKLDS
KTASFYESRPSKWLAGRKAVVPCAHILGGGSSINFMMYTRASASDYDDFQAEGWTTEELLPLMKKHETYQRA
SQNREIHGTEGPIKVSFGNYTYPIKDDFLRAAESQGIPTVDDLQDLTTGHGAEHWLKWINRDTGRRSDSAHA
YVHATRAVHSNLYLACNTKVDKVIIENGRAVGVQTVPTKPLHPGQLQTRTFRARKQIVVSGGTLSSPLILQR
SGIGDPQKLRAAGVKPIVDLPGVGLNFQDHYLTFSVYRAKPETESFDDFVRGDPEIQKKVFDEWHLKGTGPL
ATNGIDAGVKIRPTQQELRDFERWPTPHFTDGWKSYFQNKPDKPVMHYSVIAGWFGDHMLMPPGKFFTMFHF
LEYPFSRGFTHIKSADPYETPDFDAGFMNDERDMAPMVWGYIKSRETARRMDAYAGEVENMHPFFKYDSPAR
THDLDLATTKQYALPGNLTAGIGHGSWSSPLPECDRKPGAQILNSNKAHIREELKYGKEDIEAVEEWVKRHV
ESTWHCLGTCSMAPKEGNSIVKHGVLDERLNVHGVKGLKVADLSICPDNVGCNTYSTALLIGEKAAMLVAED
LGYSGDALNMTVPTYNAPGELAVRYRL
>A0A1J7JQ54|Coniochaeta_ligniaria_NRRL_30616_Ascomycota_Sordariomycetes_Coniochaetales
MSLPEEFDIIVCGGGSAGCVVAGRLANLDHNLTVLLIEAGESNLNNPWVYRPGIYPRNMKLDSKTASFYESR
PSKWLAGRKAVVPCAHILGGGSSINFMMYTRASASDYDDFQAEGWTTKELLPLMRKNETYQRPCHNKDIHGF
EGPIKVSFGNYTYPIKDDFLRATESQGIPTVDDLEDLVTGHGAEHWLKWINRDTGRRSDSAHAYIHSTRAVH
SNLYLACNTKVDKVIIEDGRAVGVQTVPTKPLHPNQLHTRTFKARKQIVVSGGTLSSPLILQRSGIGDPKKL
EAVGVKPIVDLPGVGLNFQDHYLTFSVYRAKPDTESFDDFVRGDPDVQKKVFDEWALKGTGPLATNGIEAGV
KIRPTEEELQAFKDWPTPHFNSGWESYFKDKPDKPVMHYSVIAGFFGDHMLLPPGKFFSMFHFLEYPFSRGS
THIKSANPYETPDFDTGFMNDERDMAPMVWGYIKSRETARRMDAYAGEVENMHPFFAYDSPARANDMDLATT
KAYALPGNLTAGITHGSWSSHLPEADRKPEANILSSNKRDVREDLKYSKQDIEAVEEWVKRHVESTWHSLGT
CSMAPREGNSIVKHGVLDDRLNVHGVKGLKVADLSICPDNVGCNTYSTALLIGEKAAMLVAEDLGYSGEALE
MKVPDYHAPGETRLPFRV
>R8BGK6|Phaeoacremonium_minimum_UCRPA7_Ascomycota_Sordariomycetes_Togniniales
MGDNPSGTQYSSNQSTLPDEFDIIVCGGGSCGCVVAGRLANLDHNLKVLLIEAGENNLNNPWVFRPGIYPRN
MKLDSKTASFYESRPSKWLAGRKAVVPCAHVLGGGSSINFMMYTRASASDYDDFQAKGWTTKELLPLMQKHE
TYQRACHNKDIHGFEGPIKVSFGNYTYPIKEDFLRATESQGIPTVDDLQDLVTGHGAEHWLKWINRDTGRRS
DSAHAYIHSTRSNYDNLYLACNTKVDKVIIEDGRAVGVQTVPTKPLHPSQLKTRTFRARKQIVISGGTLSSP
LILQRSGIGDPKKLEAVGVKPIVDLPGVGLNFQDHYLTFSVYRAKPETESFDEFVRGNPEVQKRVFDEWNLK
GTGPLATNGIDAGVKVRPTEAELKEFESWPTPHFKDGWKSYFEKKPDKPVMHYSVIAGWFGDHMLMPPGNFF
TMFHFLEYPFSRGSTHIKSADPYDLPDFDAGFMNDERDMVPMVWGYIKSRETARRMDAYAGEVETMHPFFDY
DSPARAHDMDLATTKAYALPGNLTAGITHGSWSTYLPEADKKAAVNILNSNKHDVRDELKYSESDIKAVEEW
VKRHVESTWHSLGTCSMAPKEGNSIVKHGVLDERLNVHGVKGLKVADLSICPDNVGCNTYSTALLIGEKAAV
LVAEDLGYSGDDLKMKVPSYNAPGEVALPYRV
>A0A136J8S2|Microdochium_bolleyi_Ascomycota_Sordariomycetes_Xylariales
MSPLPEEFDIIVCGGGSCGCVVAGRLANLDHNLKVLLIEAGESNLNNPWVFRPGVYPRNMKLDSRTASFYES
RPSKWLAGRKAVVPCAHILGGGSSINFLMYTRASASDYDDFQAKGWTTKELLPLMKKHETYQRACGNRDVHG
FEGPIKVSFGNYTYPIKDDFLRAAESQDIPVVDDLQDLTTGHGAEHWLKWINRDTGRRSDSAHAYVHSTRAV
HSNLYLACNTKVDKVIIENGVAVAVQTVPTKPLHPGQLKARTFRARKQIIVSGGTLSSPLILQRSGVGDPEK
LRAAGVECKVDLPGVGLNFQDHYLTFATYRAKPETESFDDFVRGVPEVQKKVFDQWAHNGTGPLATNGIDAG
VKIRPTQEELKEFESWPTPHFTDGWKSYFQNKPDKPVMHYSVIAGWFGDHMLMPPGNFFTMFHFLEYPFSRG
STHIKSADPYDAPDFDTGFMNDERDMAPMVWGYIKSRETARRMDAYAGEVQDKHPVFDYDSPARANDMDLET
TKKYALSGNLSAGLQHGSWSTFNPKPSRTAAANILNSNKADVREDLKYTKRDIEAIEEWTKRHVESTWHSLG
TCSMAPREGNSIVKHGVLDERLNVHGVKNLKVSDLSICPDNVGCNTYSTALLIGEKCAMLTAEDLGYSGEAL
EMKVPTYEAPSEVKLRYRL
>A0A1Y2EKH6|Pseudomassariella_vexata_Ascomycota_Sordariomycetes_Xylariales
MSPLPEEYDIIVCGGGSCGCVVAGRLANLDHNLKVLLIEAGESNLNNPWVFRPGVYPRNMKLDSKTASFYES
RPSKWLAGRKAVVPCAHILGGGSSINFLMYTRASASDYDDFQAEGWTTKELLPLMKKHETYQRACNNKDIHG
FEGPIKVSFGNYTYPIKDDFLRAAESQDIPFVDDLQDLSTGHGAEHWLKWINRDTGRRSDSAHAYVHSTRAV
HSNLYLACNTKVDKIIIEDGRAVGVQTVPTKPLHPSQNKTRIFKARKQIVVSGGTLSSPLILQRSGIGDPEK
LRKAGVKPIVDLPGVGLNFQDHYLTFSTYRAKPETESFDDFARGVPEVQKRIYDEWALKGTGPLATNGIDAG
VKIRPTEEELKEFESWPTPHFKDGWKSYFEKKPDKPVMHYSVIAGWFGDHMLMPPGNFFTMFHFLEYPFSRG
FTHIKSADPYDTPDFDTGFMNDERDMAPMVWGYIKSRETARRMEAYAGEVQDKHPFFDYDSPARSYDMDLET
TKKYALPGNLTAGLQHGSWSEFCPQPTKQAAANILNSNKTNIREDLKYSKRDIEAIEEWVKRHVESTWHCLG
TCSMAPKEGNSIVKHGVLDERLNVHGVKGLKVADLSICPDNVGCNTYSTALLIGEKCAVLTAEDLGYSGEAL
DMKVPTYHAPGEVSLPFRV
>A0A1Y2U277|Hypoxylon_sp._EC38_Ascomycota_Sordariomycetes_Xylariales
MFSKIFGRDQKQQQDMSPLPEEFDIIVCGGGSCGCVVAGRLANLDHNLKVLLIEAGESNLNNPWVFRPGVYP
RNMKLDSKTASFYEARPSKHLSGRKAVVPCAHVLGGGSSINFLMYTRASASDYDDFQAKGWTTKELLPLMKK
HETYQRACHNKDIHGFEGPIKVSFGNYTYPIKDDFLRAAESQDIPVVDDLQDLTTGHGAEHWLKWINRDTGR
RSDSAHAYIHSTRAVHDNLYLACNTKVDKIIIENGRAVAVQTVPTKPLHPNQLKTRTFKARKQIVVSGGTIS
SPLILQRSGIGDPAKLKAAGVEPIVDLPGVGLNFQDHYLTFSVYRAKPEVESFDDFVRGDPEVQKRVFDEWA
LKGTGPLSTNGIEAGVKIRPSEEELKEFESWPHPQFNEGWKSYFKDKPDKPVMHYSVISGWFGDHMLMPPGK
FFTMFHFLEYPFSRGFIHIKSADPYENPDFDPGFMNDERDMAPMVWGYIKSRETARRMEAYAGEVQAMHPFF
DYDSPARANDMDLETTQRYALPGNLSAGLQHGSWSVFNPAPSKRPEANILNSNKADVRDDLPYSKKDIEAVE
EWVRRHVESTWHSLGTCSMAPKEGNSIVKHGVLDERLNVHGVQGLKVADLSICPDNVGCNTYSTALLIGEKA
ATLVAEDLGYSGEALDMKVPTYNAPGEMTLPFRV
>A0A1Y2VR85|Hypoxylon_sp._CI-4A_Ascomycota_Sordariomycetes_Xylariales
MSPLPEEFDIIVCGGGSCGCVIAGRLANLDHNLKVLLIEAGESNLNNPWVFRPGVYPRNMKLDSKTASFYES
RPSKHLSGRKAVVPCAHVLGGGSSINFLMYTRASASDYDDFQAKGWSTKELLPLMKKHETYQRACHNKDLHG
FEGPIKVSFGNYTYPVKDDFLRAAESQDIPFVDDLQDLSTGHGAEHWLKWINRDTGRRSDSAHAYVHSTRAV
HDNLYLACNTKVDKVIIENGRAVAVQTVPTKPLHPNQLKTRTFRARKQIVVSGGTLSSPLILQRSGIGDPAK
LKAAGVEPIVDLPGVGLNFQDHYLTFSTYRAKPETESFDDFVRGVPEVQKRVYDEWALKGTGPLATNGIDAG
VKIRPTAEELKEFESWPTPQFNEGWKSYFKDKPDKPVMHYSIIAGWFGDHMLMPPGNFFTMFHFLEYPFSRG
FTHIKSADPYESPDFDPGFMNDERDMAPMVWGYIKSRETARRMDAYAGEVQAMHPFFDYDSPARANDMDLET
TQRYALPGNLSAGLQHGSWSVFNPAPSKRPEANILNSNKADVRDELKYSKRDIEAVEEWVRRHVESTWHCLG
TCSMAPKEGNSIVKHGVLDERLNVHGVQGLKVADLSICPDNVGCNTYSTALLIGEKAAVLVAEDLGYSGEAL
DMEVPTYNAPGELTLPFRV
>A0A1Y2WV54|Daldinia_sp._EC12_Ascomycota_Sordariomycetes_Xylariales
MSPLPEEFDIIVCGGGSCGCVVAGRLANLDHNLKVLLIEAGENNLNNPWIFRPGVYPRNMKLDSKTASFYES
RPSKWLSGRKAVVPCAHVLGGGSSINFLMYTRASASDYDDFQAKGWTTKELLPLMKKHETYQRACHNKDLHG
FEGPIKVSFGNYTYPIKDDFLRAAESQGIPVVDDLEDLSTGHGAEHWLKWINRDTGRRSDSAHAYVHSTRAV
YDNLYLACNTKVDKIIIENGRAVAVQTVPTKPLHPSQLKTRTFRARKQIVVSGGTLSSPLILQRSGIGDPEK
LKKAGVEPIVNLPGVGLNFQDHYLTFSVYRAKPETESFDDFVRGVPEVQKAVYDEWAAKGTGPLSTNGIEAG
VKIRPTEEELKEFESWPTPHFNDGWKSYFKSKPDKPVMHYSVIAGWFGDHMLLPAGKFFTMFHFLEYPFSRG
FVHIKSADPYETPEFDPGFMNDERDMAPMVWGYIKSRETARRMEAYAGEVQAMHPFFDYDSPAKANDMDLET
TRRYALPGNLSAGLQHGSWSTYNPEPSRRPEANILNSNKADIRDELKYSKKDIEAIEEWVRRHVESTWHCLG
TCSMAPKEGNSIVKHGVLDERLNVHGVQGLKVADLSICPDNVGCNTYSTALLIGEKAATLVAEDLGYSGEAL
DMKVPTYNAPGELVLPYRV
>W3XJD9|Pestalotiopsis_fici_W106-1_Ascomycota_Sordariomycetes_Xylariales
MGSLPEEFDIIVCGGGSCGCVVAGRLANLDHNLKVLLIEAGESNLNNPWVFRPGIYPRNMKLDSKTASFYES
RPSKWLAGRKAVVPCAHILGGGSSINFLMYTRASASDYDDFQAKGWTTEELLPLMKKHETYQRASHNRDVHG
FEGPIKVSFGNYTYPIKDDFLRAAESQDIPIVDDLQDLSTGHGAEHWLKWINRDTGRRSDSAHAYIHSTRAV
HSNLYLACNTKVDKVIIEDGRAVAVQTVPTKPLHPNQLKTRTFRARKQIIVSGGTLSSPLILQRSGVGDPEK
LKAAGVEPIVDLPGVGLNFQDHYLTFSAYRAKPDTDSFDDFVRGVPEVQKRVFDEWALKGTGPLATNGIEAG
VKIRPSPEELEEMASWPTPHFKDGWESYFKEKPDKPVMHYSVIAGWFGDHMLMPPGKFFSMFHFLEYPFSRG
STHIKSADPYATPDFDTGFMSDERDMAPMVWGYIKSRETARRMDAYAGEVQANHPFFSYDSPARANDMDLET
TKAYALPGNLSAGLQHGSWSSYNPEPSKKAEAHILNSNKAHVREELKYSSEDIKAIEEWVKRHVESTWHCLG
TCSMAPREGNSIVKHGVLDERLNVHGVKGLKVADLSICPDNVGCNTYSTALLIGEKCAVLTAEDLGYSGEAL
EMKVPTYNAPGETALPFRV
>A0A1V1TC36|fungal_sp._No.14919
MSPLPEEFDIIVCGGGSCGCVVAGRLANLDHNLKVLLIEAGESNLNNPWVFRPGVYPRNMKIDSKTASFYES
RPSKWLAGRKAVVPCAHILGGGSSINFLMYTRASASDYDDFQAKGWTTKELLPLMKKHETYQRACHNKDVHG
FDGPIKVSFGNYTYPIKDDFLRAAESQDIPVVDDLEDLSTGHGAEHWLKWINRDTGRRSDSAHAYVHSTRAV
HNNLYLACNTKVDKVIIENGRAVAVQTVPTKPLHPGQAKPRIFKARKQIVVSGGTLSSPLILQRSGIGDPEK
LRRAGVKPIVDLPGVGLNFQDHYLTFSVYRAKPETESFDDFVRGDPEVQKKVYDQWELKGTGPLSTNGIEAG
VKIRPNEKELKDIASWPTPHFTEGWKSYFENKPDKPVMHYSVIAGWFGDHMLMPPGNFFTMFHFLEYPFSRG
FTHIKSPDPYEAPDFDTGFMNDERDMAPMVWGYIKSRETARRMDAYAGEVQAMHPFFDYDSPARANDMDLET
TKGYALAGNLSAGLQHGSWSVFNPPADKTAGVNVLNSNKANIREELKYSGEDIKAVEEWVKRHVESTWHCLG
TCSMAPKYGNSIVKHGVLDERLNVHDVKGLKVADLSICPDNVGCNTYSTALLIGEKCAMLVAEDLGYSGAAL
DMTVPTYNAPGEFKIPYRL
>A0A1W2TQY8|Rosellinia_necatrix_Ascomycota_Sordariomycetes_Xylariales
MSPLPEEFDIIVCGGGSCGCVVAGRLANLDHNLKVLLIEAGESNLNNPWVFRPGVYPRNMKIDSKTASFYES
RPSKWLAGRKAVVPCAHILGGGSSINFLMYTRASASDYDDFQAKGWSTKELLPLMKKHETYQRACHNKDLHG
FEGPIKVSFGNYTYPIKDDFLRAAESQGIPFVDDLEDLSTGHGAEHWLKWINRDTGRRSDSAHAYVHSTRAV
HSNLYLACNTKVDKIIMENGRAVGVQTVPTKPLHPGQLKTRIFRARKQIVVSGGTLSSPLILQRSGIGDPEK
LRRAGVKPIVDLPGVGLNFQDHYLTFSVYRAKPGTESFDDFVRGVPEVQKKVFEQWELKGTGPLATNGIDAG
VKIRPTEAELKQIQSWPTPHFTDGWQSYFKDKPDKPVMHYSVIAGWFGDHMLMPPGNFFTMFHFLEYPFSRG
FTHIKSADPYATPDFDTGFMNDERDMAPMVWGYIKSRETARRMDAYAGEVQAMHPFFEYDSPARANDMDLET
TQKYALEGNLSAGLQHGSWSVFNPAPDRTAESHVLNSNKANIREELQYNSEDIKAVEEWVKRHVESTWHCLG
TCSMAPKEGNSIVKHGVLDERLNVHGVKGLKVADLSICPDNVGCNTYSTALLIGEKCAMLVAEDLGYSGAAL
DMKVPDYNAPGEVKLAYRL
>M7TM12|Eutypa_lata_UCREL1_Ascomycota_Sordariomycetes_Xylariales
MSLPEEFDIIVCGGGSCGCVVAGRLANLDHNLKVLLIEAGESNLNNPWVFRPGVYPRNMKLDSKTASFYEGR
SSKWLSGRKPVVPCAHILGGGSSINFLMYTRASASDYDDFQAKGWSTKELLPLMKKHETYQRACHNRDVHGF
EGPIKVSFGNYTYPIKDDFLRAAESQDIPVVDDLEDLSTGHGAEHWMKWINRDVEKVIIENGRAVAVQTVST
KPLHPNQKKSRIFRARKQIVVSGGTLSSPLILQRSGIGDPAKLRAAGVEPKVNLPGVGLNFQDHYLTFSVYR
AKPDVESFDDFVRGVPEVQKQVFDQWQLNGTGPLSTNGIEAGVKIRPTPEELKEFEKWPTPHFKSGWDSYFK
NKPDKPVMHYSVISGWFGDHMLMPPGKFFTMFHFLEYPFSRGFIHIKSADPYDSPDFDPGFMNDERDMAPMV
WGYIKSRETARRMDAYAGEVQAMHPFYDYDSPARANDMDLDTTQRYALPGNLSAGLQHGSWSVFNPEPSKKP
EANILNSNKANIREELQYGKKDIEAVEEWVRRHVESTWHCLGTCSMAPKEGNSIVKHGVLDERLNVHDVKGL
KVADLSICPDNVGCNTYSTALLIGEKCAMLVAEDLGYSGADLDMKVPTYNAPSEVKLPYRL
>F0X7T2|Grosmannia_clavigera_kw1407_Ascomycota_Sordariomycetes_Ophiostomatales
MTLPEEFDIIVCGGGSTGCVVAGRLANLDHNISVLLIEAGESNLNNPWVFRPGVYPRNMKVDSKTASFYESR
PSKWLAGRKAVVPCANILGGGSSINFLMYTRASASDYDDFQAKGWTTKELLPLMKKNETYQRACHNKDVHGF
EGPIKVSFGNYTYPIKDDFLRATETQGIPFTDDLEDLSTGHGAEHWLKWINRDTGRRSDSAHAYVHSTRAKH
SNLYLACNTKVDKVIIENGRAVAVQTVPTKAVNPNEVATRTFRARKQIVVSGGTLSSPLILQRSGVGDPKKL
REAGIEPIVDLPGVGLNFQDHYLTFSVFRAKPGTESFDDFARGVPEVQKSVFDEWNLKGTGPLATNGIDAGV
KIRPTAEELRQFTSWPTPHFNSGWETYFKNKPDKPVMHYSIIAGWFGDHTLMPPGNFFTMFHFLEYPFSRGF
IHAKSANPYEAPDFDTGFMNDERDMAPMVWGYIKSRETARRMDAYAGEVQNMHPFFEYDSPARTHDMDLETT
KQIALAGNLSAGLQHGSWSIFLPEHDRKAEPNILSSNKVNHRHDLKYSTEDIKAVEEWVKRHVESTWHCLGT
CSMAPREGNSIVKHGVLDDRLNVHGVKGLKVADLSICPDNVGCNTYSTALLIGEKAAMLVAEDLGYSGPALD
MKVPDYYAPGENRLDHRL
>S3D7K6|Ophiostoma_piceae_UAMH_11346_Ascomycota_Sordariomycetes_Ophiostomatales
MPLPEEFDIIVAGGGSCGCVVAGRLANLDHNLKVLLIEAGESNLNNPNVFRPGVYPRNMKVDSKTASFYESR
PSKWLAGRKAVVPCANILGGGSSINFLMYTRASASDYDDFQAKGWTTKELLPLMKKHETYQRASHNPELHGF
EGPIKVSFGNYTYPIKDDFLRATESQGIPFTDDAEDLSTGHGAEHWLKWINRDTGRRSDSAHAYVHSTRSKY
SNLYLATNTKVEKVIIEDGRAVGVQTVPTKSVNPGGVKPRIFRARKQIVVSGGTLSSPLILQRSGVGDPAKL
RAAGIEPIVDLPGVGLNFQDHYLTFSVFRAKPGTDSFDDFARGDPEVQKRVNEEWNLKGTGPLSTNGIEAGV
KIRPTEEELRKFASWPTPHFNAGWDSYFKDKPDKPVMHYSVIAGWFGDHTLMPPGNFFTMFHFLEYPFSRGF
IHVKSSDPYEAPDFDTGFMNDERDMAPMVWGYIKSRETARRMDAYAGEVENMHPFYDYDSAARAHDMDLETT
KQIALPGNLTAGLQHGSWSKFLPEAEKKAGISTLNSNRVDHREDLNYSTADIKAVEEWTKRHVESTWHCLGT
CSMAPREGNSIVRHGVLDERLNVHGVKGLKVADLSICPDNVGCNTYSTALLIGEKAAMLVAEDLGYTGAALD
MKVPDYYAPGENRLSHRL
>A0A0G2G1B8|Diaporthe_ampelina_Ascomycota_Sordariomycetes_Diaporthales
MGEYISNPSLSTLPEEFDIIVCGGGSCGCVVAGRLANLDHNLKVLLIEAGESNLNNPWVYRPGIYPRNMKLD
SKTASFYESRPSKWLAGRKAVVPCAHILGGGSSINFMMYTRASASDYDDFQAKGWTTKELLPLMKKHETYQR
ASHNRNLHGYEGPIKVSFGNYTYPIKDDFLRAVETQGIPVVDDLQDLVTAHGAEHWLKWINRDTGRRSDSAH
AYIHSTRAVHSNLYLATNTKVDKVIIENGRAVAVRTVPSKPCGGMREGKTFKAKKQIIVSGGTLSSPLILQR
SGIGDPKKLRAAGVKPVVDLPGVGLNFQDHYLTFSVYRAKPDVESFDDFVRGDPEIQRKVYEEWNLRGTGPL
ATNGIEAGVKIRPTAEELKDFERWPTPHFKDGWKSYFEKKPDKPVMHYSVISGWFGDHMLMPAGKFFTMFHF
LEYPFSRGSTHIRSPDPYESPDFDTGFMNDERDMVPMVWGYIKSRETARRMDAYAGEVEAMHPFYDYDSPAR
AHDMDLLTTKAYALPGNLSAGLGHGSWSSPLTEAEKKPITTYLNSHRKEIREELQYSSKDIEAIEEWVKRHV
ESTWHSLGTCSMAPKEGNSIVKHGVLDERLNVHGVQGLKVADLSICPDNVGCNTYSTALLIGEKCAVLTGED
LGYSGSALDMKVPEYNVPGELKHPLRL
>A0A1C1WS76|Diaporthe_helianthi_Ascomycota_Sordariomycetes_Diaporthales
MGEYIANPSLSTLPEEFDIIVCGGGSCGCVVAGRLANLDHNLKVLLIEAGESNLNNPWVYRPGIYPRNMKLD
SKTASFYESRPSKWLAGRKAVVPVAHILGGGSSINFMMYTRASASDYDDFQAKGWTTKELLPLMKKHETYQR
PSHNRNLHGYEGPIKVSFGNYTYPIKDDFLRAVETQGIPVVDDLQDLVTAHGAEHWLKWINRDTGRRSDSAH
AYVHSTRAVHSNLYLATNTKVEKVIIENGRAVAVKTVPTKPCGGVREGKTFKARKQIIVSGGTLSSPLILQR
SGIGDPKKLRAAGVKPIVDLPGVGLNFQDHYLTFATYRAKPDVESFDDFIRGDPETQRRVFEEWNLRGTGPL
ATNGIEAGVKIRPTPEELKEFERWPTPHFKDGWKSYFEKKPDKPVMHYSVISGWFGDHMLMPAGKFFTMFHF
LEYPFSRGSTHIKSADPYEAPDFDTGFMNDERDMVPMVWGYIKSRETARRMDAYAGEVEAMHPFFDYDSPAR
AHDMDLLTTKAYALPGNLSAGLGHGSWSSPLTEAEKKPLTTYLNSNQKEIREELQYNSRDIEAIEEWVKRHV
ESTWHSLGTCSMAPREGNSIVKHGVLDERLNVHGVQGLKVADLSICPDNVGCNTYSTALLIGEKCAVLTAED
LGYSGSALDMKVPEYNAPGEMKQPLRL
>A0A194UX87|Valsa_mali_var._pyri_Ascomycota_Sordariomycetes_Diaporthales
MGEYIANPPLGSLPEEFDIIVCGGGSCGCVVAGRLANLDHNLKVLLIEAGESNLNNPWVYRPGIYPRNMKLD
SKTASFYESRPSKWLAGRKAVVPCAHILGGGSSINFMMYTRASASDYDDFQAKGWTTKELLPLMKKHETYQR
AAHDRDLHGYEGPIKVSFGNYTYPIKDDFLRAAESQGIPVVDDLQDLVTGHGAEHWLKWINRDTGRRSDSAH
AYIHSTRAVHSNLYLACNTKVDKVIIENGRAVGVRTVPTKPYSGKPQSRTFRARKQIIVSGGTLSSPLILQR
SGIGDPKKLEAVGVKPIVDLPGVGLNFQDHYLTFSVYRAKPGTESFDDFVRGDPEVQRRVYDEWNLKGTGPL
STNGIEAGVKIRPTAEELREFEAWPTPHFKDGWKSYFQNKPDKPVMHYSVISGWFGDHMLMPPGNFFTMFHF
LEYPFSRGSTHIKSPDPYQSPDFDTGFMNDERDMVPMVWGYIKSRETARRMEAYAGEVEAMHPFFNYDSPAR
AHDMDLLTTKAYALPGNHSAGIGHGSWSSPLTKAEKQPEAHILNSNAKEIRDELQYNSKDIEAIEEWVKRHV
ESTWHSLGTCSMAPKEGNSIVKHGVLDERLNVHGVKGLKVADLSICPDNVGCNTYSTALLIGEKCAVLVAED
LGYSGPALDMKVPEYNAPGELKLPLRL
>A0A194W7X6|Valsa_mali_Ascomycota_Sordariomycetes_Diaporthales
MGEYIASPPLGSLPEEFDIIVCGGGSCGCVVAGRLANLDHNLKVLLIEAGESNLNNPWVYRPGIYPRNMKLD
SKTASFYESRPSKWLAGRKAVVPCAHILGGGSSINFMMYTRASASDYDDFQAKGWTTKDLLPLMKKHETYQR
AGHNRDIHGYEGPIKVSFGNYTYPIKDDFLRAAESQGIPVVDDLQDLVTGHGAEHWLKWINRDTGRRSDSAH
AYIHSTRAVHSNLYLACNTKVDKVIIENGRAVGVRTVPTKPYSGKPQSRTFRARKQIIVSGGTLSSPLILQR
SGIGDPKKLEAVGVKPIVDLPGVGLNFQDHYLTFSVYRAKPGTESFDDFVRGDPEVQRRVYDEWNLKGTGPL
STNGIEAGVKIRPTAEELREFEAWPTPHFKDGWKSYFQHKPDKPVMHYSVISGWFGDHMLMPPGNFFTMFHF
LEYPFSRGYTHIKSADPYQSPDFDTGFMNDERDMVPMVWGYIKSRETARRMEAYAGEVEAMHPFFNYDSPAR
AHDMDLLTTKAYALPGNHSAGIGHGSWSSPLTKAEKQPEAHVLNSNAKEVRDELQYNSEDIEAIEEWVKRHV
ESTWHSLGTCSMAPKEGNSIVKHGVLDERLNVHGVKGLKVADLSICPDNVGCNTYSTALLIGEKCAVLVAED
LGYSGPALDMKVPEYNAPGELRLPLRL
>A0A162IAZ2|Sporothrix_insectorum_RCEF_264_Ascomycota_Sordariomycetes_Ophiostomatales
MPLPDEFDIIVCGGGSCGCVVAGRLANLDHNLKVLLIEAGESNLNNPWVFRPGIYPRNMKLDSKTASFYESR
PSKWLAGRKAVVPCAHILGGGSSINFMMYTRASASDYDDFQAKGWTTEELLPLMRKHETYQRPTHNPEIHGS
EGPIKVSFGNYTYPIKDDFLRAAESQGIPTVDDLQDLKTGHGAEHWLKWINRDTGRRSDSAHAYIHATRAVH
SNLYLATNTKVDKVILDKTGRAVAVQTVPTKAVNHAGVKPRIFRARKQIVVSGGTLSSPLILQRSGIGEPAK
LRAAGVTPLVNLPGVGMNFQDHYLTFSVYRAKPDTESFDDFVRGDPETQKRVFDEWQLKGTGPLSTNGIDAG
VKIRPTEDELKEFESWPTPHFNDGWNSYFKNKPDKPVMHYSVISGWFGDHMLLPPGKFFTMFHFLEYPFSRG
STHIKSADPYATPDFDCGFMNDERDMAPMVWGYIKSRETARRMEAYAGEVENMHPFFDYDSPARAHDLDLAT
TKAYALPGNLTAGIGHGSWSSPLGEADGKSKDGTLSSNRVEHRKELPYSKRDIEAVEEWVKRHVESTWHSLG
TCSMAPREGNSIVKHGVLDERLNVHGTKGLKVADLSICPDNVGCNTYSTALLIGEKAAMLVAEDLGYSGPAL
EMKVPTYHAPGEQRLGYRL
>A0A090CAV9|Podospora_anserina_S_mat__Ascomycota_Sordariomycetes_Sordariales
MSPLPEEFDIIVCGGGSTGCVVAGRLANLDHNLKVLLIEAGENNLNNPWVFRPGIFPRNMKLDSKTATFYES
NPSPSLSGRGAIVPAANILGGGSSINFMMYTRASASDYDDFQAKGWSAEELLPFMKKFETYQRASHNRETHG
FEGPIKVSFGNYQYPIKDDFLRAAESQGIPIVDDLQDLKTGHGAEQWLKWINRDTGRRSDAAHAYIHATRAV
HSNLYLACNTKVDKVIIENGRAVAVQTVPTKPLGNVSTRIFKARKQIVVSGGTMSSPLILQRSGIGDPAKLR
AAGVKPIVDLPGVGLNFQDHYLTFSLYRAKPGVESFDDFARGDPATQKRVFEEWNLKGTGPLATNGIEAGVK
IRPTLEELKEFESWPTPNFKEGWESYFKNKPDKPVMHYSVIAGWFGDHMLVPPGNYFTMFHFLEYPFSRGKT
HITSPDPYAVPDFDAGFMNDPRDMVPMVWGYIKSRETARRMDAYAGECQSMHPVFDYDSEARAHDLNLADTN
AYALPGNITAGIQHGSWSVPLPEPEDKLTPENIKRIVSSNRKDKRRELKYTKKDIQAIEEWVKRHVETTWHC
LGTCSMAPREGNSIVKHGVLDERLNVHGVKGLKVADLSIAPDNVGANTFTVALTIGEKAAALVAEDLGYSGE
ALEMKVPDYHAPGENRLASRL
>B2AS12|Podospora_anserina_S_mat__Ascomycota_Sordariomycetes_Sordariales
MSPLPEEFDIIVCGGGSTGCVVAGRLANLDHNLKVLLIEAGENNLNNPWVFRPGIFPRNMKLDSKTATFYES
NPSPSLSGRGAIVPAANILGGGSSINFMMYTRASASDYDDFQAKGWSAEELLPFMKKFETYQRASHNRETHG
FEGPIKVSFGNYQYPIKDDFLRAAESQGIPIVDDLQDLKTGHGAEQWLKWINRDTGRRSDAAHAYIHATRAV
HSNLYLACNTKVDKVIIENGRAVAVQTVPTKPLGNVSTRIFKARKQIVVSGGTMSSPLILQRSGIGDPAKLR
AAGVKPIVDLPGVGLNFQDHYLTFSLYRAKPGVESFDDFARGDPATQKRVFEEWNLKGTGPLATNGIEAGVK
IRPTLEELKEFESWPTPNFKEGWESYFKNKPDKPVMHYSVIAGWFGDHMLVPPGNYFTMSVTISLSESHSLM
SPYPFSRGKTHITSPDPYAVPDFDAGFMNDPRDMVPMVWGYIKSRETARRMDAYAGECQSMHPVFDYDSEAR
AHDLNLADTNAYALPGNITAGIQHGSWSVPLPEPEDKLTPENIKRIVSSNRKDKRRELKYTKKDIQAIEEWV
KRHVETTWHCLGTCSMAPREGNSIVKHGVLDERLNVHGVKGLKVADLSIAPDNVGANTFTVALTIGEKAAAL
VAEDLGYSGEALEMKVPDYHAPGENRLASRL
>F8N206|Neurospora_tetrasperma_FGSC_2508_Ascomycota_Sordariomycetes_Sordariales
MSPLPEEFDIIVCGGGSCGCVVAGRLANLDHNLKVLLIEAGESNLNNPWIFRPGIFPRNMKLDSKTATFYES
KPSKWLGGRGAIVPAAHVLGGGSSINFMMYTRASASDYDDFQAKGWTTKELLPLMKKHETYQRASHNRDIHG
SGGPIKVSFGNYTYPIKDDFLRAAESQGVPVVDDLQDLKTAHGAEQWLKWINRDTGRRSDSAHAYIHATRAI
HSNLYLACNTKVDKVIIENGRAVAVQTVPTKPMGNDRGVRVFRARKQIVVSSGTMSSPLILQRSGIGNPEKL
RQAGVKPIVDLPGVGLNFQDHYLTFSVYRAKPGTETFDDFARGDPEVQKRVFDEWNIRGTGPLATNGIEAGV
KIRPTEKELKEFEKWPTPHFKSGWETYFKNKPDKPVMHYSLIAGWFGDHMLMPPGNFFTMFHFLEYPFSRGS
THIRSADPYEVPDFDAGFMNDERDMVPMVWGYIKSRETARRMDAYAGEVQNMHPFFNFDSPARAHDLDLEDT
NKYALPGNITAGIQHGSWTVPVPPADEKPNVLHVTSNRKAKRKELKYSNEDIKAVEDWVKRHVETTWHCLGT
CSMAPREGNSIVKHGVLDERLNVHGVKGLKVADLSICPDNVGCNTYSTALLIGEKAAVLTAEDLGYSGEALQ
MKVPDYHAPGESRLSSRL
>G4U5F6|Neurospora_tetrasperma_FGSC_2509_Ascomycota_Sordariomycetes_Sordariales
MSPLPEEFDIIVCGGGSCGCVVAGRLANLDHNLKVLLIEAGESNLNNPWIFRPGIFPRNMKLDSKTATFYES
KPSKWLGGRGAIVPAAHVLGGGSSINFMMYTRASASDYDDFQAKGWTTKELLPLMKKHETYQRASHNRDIHG
SGGPIKVSFGNYTYPIKDDFLRAAESQGIPVVDDLQDPKTAHGAEQWLKWINRDTGRRSDSAHAYIHATWAV
HSNLYLACNTKVDKVIIENGRAVAVQTVPTKPMGNDRGVRVFRARKQIVVSSGTMSSPLILQRSGIGNPEKL
RQAGVKPIVDLPGVGLNFQDHYLTFSVYRAKPGTETFDDFARGDPEVQKRVFDEWNIKGTGPLATNGIEAGV
KIRPTEKELKDFERWPTPRFKSGWETSFKNKPDKPVMHYSVIAGWFGDHMLMPPGNFFTMFHFLEYPFSRGS
THIRSADPYEVPDFDAGFMNDERDMVPMVWGYIKSRETARRMDAYAGEVQNMHPFFNFDSPARAHDLDLEDI
NKYALPGNITAGIQHGSWTVPVPPADEKPNVLHVTSNRKAKRRELKYSHEDIKAVEDWVKRHVETTWHCLGT
CSMAPREGNSIVKHGVLDERLNVHGVKGLKVADLSICPDNVGCNTYSTALLIGEKAAVLVAEDLGYSGEALQ
MKVPDYHAPGESRLSSRL
>F7VSK0|Sordaria_macrospora_k-hell_Ascomycota_Sordariomycetes_Sordariales
MSPLPEEFDIIVCGGGSCGCVVAGRLANLDHNLKVLLIEAGESNLNNPWVFRPGIFPRNMKLDSKTATFYES
KPSKWLGGRGAIVPAAHILGGGSSINFMMYTRASASDYDDFQAKGWTTKELLPLMKKHETYQRASHNRDIHG
FEGPIKVSFGNYAYPIKDDFLRAAASQGIPVVDDLQDLKTAHGAEQWLKWINRDTGRRSDSAHAYIHATRAV
HSNLYLACNTKVDKVIIENGRAVGVQTVPTKPMGDVSNAEKLRKAGVKPIVDLPGVGLNFQDHYLTFSVYRA
KPGTETFDDFARGDPEVQKRVFDEWNIKGTGPLATNGIEAGVKIRPTEKELREFERWPTPHFKSGWETYFKN
KPDKPVMHYSIISGWFGDHMLMPPGNFFTMFHFLEYPFSRGSTHIRSADPYEVPDFDAGFMNDERDMVPMVW
GYIKSRETARRMDAYAGEVQNMHPVFDFDSPSRAYDLDLEDTNKYALPGNITAGIQHGSWTVPVPAADEKPN
PLHVTSNRKAKRKELKYSDKDIKAVEDWVKRHVETTWHCLGTCSMAPREGNSIVKHGVLDERLNVHGVKGLK
VADLSICPDNVGCNTYSTALLIGEKAAVLVAEDLGYSGEALQMKVPDYHAPGENRLTSRL
>XP_003349085|Sordaria_macrospora_k-hell_Ascomycota_Sordariomycetes_Sordariales
MSPLPEEFDIIVCGGGSCGCVVAGRLANLDHNLKVLLIEAGESNLNNPWVFRPGIFPRNMKLDSKTATFYES
KPSKWLGGRGAIVPAAHILGGGSSINFMMYTRASASDYDDFQAKGWTTKELLPLMKKHETYQRASHNRDIHG
FEGPIKVSFGNYAYPIKDDFLRAAASQGIPVVDDLQDLKTAHGAEQWLKWINRDTGRRSDSAHAYIHATRAV
HSNLYLACNTKVDKVIIENGRAVGVQTSNEAYGRRNAEKLRKAGVKPIVDLPGVGLNFQDHYLTFSVYRAKP
GTETFDDFARGDPEVQKRVFDEWNIKGTGPLATNGIEAGVKIRPTEKELREFERWPTPHFKSGWETYFKNKP
DKPVMHYSIISGWFGDHMLMPPGNFFTMFHFLEYPFSRGSTHIRSADPYEVPDFDAGFMNDERDMVPMVWGY
IKSRETARRMDAYAGEVQNMHPVFDFDSPSRAYDLDLEDTNKYALPGNITAGIQHGSWTVPVPAADEKPNPL
HVTSNRKAKRKELKYSDKDIKAVEDWVKRHVETTWHCLGTCSMAPREGNSIVKHGVLDERLNVHGVKGLKVA
DLSICPDNVGCNTYSTALLIGEKAAVLVAEDLGYSGEALQMKVPDYHAPGENRLTSRL
>A0A175W4Q6|Madurella_mycetomatis_Ascomycota_Sordariomycetes_Sordariales
MSPLPEEFDIIVCGGGSCGCVVAGRLANLDHNLKVLLIEAGENNLNNPWVFRPGIFPRNMKLDSKTASFYES
RPSKWLSGRGAIVPAAHILGGGSSINFMMYTRASASDYDDFQAKGWKTEELLPLMKKHETYQRAGHNRDTHG
FEGPIKVSFGNYTYPIKDDFLRAAESQGIPVVDDLQDLKTGHGAEHWLKWINRDTGRRSDSAHAYIHATRAV
HSNLYLACNTKVDKVIIENGRAVAVRTVPTKPMGDNAGARIFRARKQIVVSGGTMSSPLILQRSGIGDPDKL
RRAGVKPIVDLPGVGLNFQDHYLTFSVYRAKPGTESFDDFARGDPEVQKRVFEEWNIKGTGPLATNGIEAGV
KIRPTESELKEFESWPTPHFKSGWESYFKNKPDKPVMHYSVISGWFGDHMLMPPGNFFTMFHFLEYPFSRGW
THITSPDPYAAPDFDAGFMNDERDMVPMVWGYIKSRETARRMDAYAGEVQAMHPFFDYDSEARAYDLNLEDT
NRYALPGNITAGIQHGSWTRPVPAPDEMPGQNIVTSNRKEKRKELKYSNKDIEAIEEWVKRHVETTWHCLGT
CSMAPREGNSIVKHGVLDERLNVHGVKGLKVADLSICPDNVGCNTYSTALLIGEKAAVLVAEDLGYSGEALD
MKVPDYHAPGENRLASRL
>Q2H3S5|Chaetomium_globosum_CBS_148.51_Ascomycota_Sordariomycetes_Sordariales
MSPLPEEFDIIVCGGGSCGCVVAGRLANLDHNLKVLLIEAGENNLNNPWVFRPAIFPRNMKLDSKTATFYES
SPSKWLGGRSAIVPAAHVLGGGSSINFMMYTRASASDYDDFQAKGWKTEELLPLMKKHETYQRASHNRDTHG
FEGPIKVSFGNYAYPIKDDFLRAVETQGIPIVDDLQDLKTGHGAEQWLKWINRDTGRRSDSAHAYIHATRAV
HSNLYIACNTKVDKVIIENGRAVAVRTVPTKPSGDGAGARVFRARKQIVVSSGTMSSPLILQRSGIGDANKL
RRVGVKPIVDLPGVGLNFQDHYLTFSVYRAKPGTETFDDFARGDPEVQKRVFEEWNLKGTGPLATNGIEAGV
KIRPTATELKEFESWPTPDFKEGWESYFKNKPDKPVMHYSVISGWFGDHMLMPPGNFFTMFHFLEYPFSRGQ
THITSADPYAVPDFDAGFMSDERDMVPMVWGYIKSRETARRMDAYAGEVQNMHPFFAFDSEARAHDLNLEDT
NRYALPGNITAGIQHGSWSVPVPEAEDKPAKGIVTSNRKEKRKELKYSKKDIEAVEEWVKRHVETTWHCLGT
CSMAPREGNSIVKHGVLDERLNVHGVKGLKVADLSICPDNVGCNTYSTALLIGEKAAVLVAEDLGYSGEALD
MKVPDYHAPGENRLASRL
>G2R1V2|Thielavia_terrestris_NRRL_8126_Ascomycota_Sordariomycetes_Sordariales
MSPLPEEFDIIVCGGGSCGCVVAGRLANLDHNLTVLLIEAGENNLNNPWVYWPGIYPRNMKLDSKTATFYES
RPSKWLGGRSAIVPAAHVLGGGSSINFMMYTRASASDYDDFQAKGWTTKELIPLMQKHETYQRASHNRDIHG
FDGPIKVSFGNYTYPIKHDFLRAVESQGIPVVDDLQDLKTGHGAEHWLKWINRDTGRRSDSAHAYIHATRAV
HSNLYLACDTKVDKVIIENGRAVAVQTVPTKPIGDNRGTRIFRARRQIVVSAGTLSSPLILQRSGIGDPDKL
RRAGVKPIVDLPGVGLNFQDHYLTFAVYRAKPGTESFDDFARGDPEVQKRVFEEWHVKGTGPLSTNGIEAGV
KIRPTEAELKEMESWPTPDFKKGWESYFKNKPDKPVMHYSIIAGWFGDHMLMPPGNFFTMFHFLEYPFSRGW
THISSADPYAAPDFDAGFMSDERDMAPMVWGYIKSRETARRMDAYAGEVQAMHPFFDYDSEASAHDLNLDDT
NRYALPDNITAGIQHGSWSVPVPEPDAPRPGRAVVSSSRKEKRGELKYSKKDIEAIEEWVKRHVETTWHCLG
TCSMAPKEGNSIVKHGVVDERLNVHGVKGLKVADLSICPDNVGCNTYSTALLIGEKAAVLVAEDLGYSGEAL
AMEVPDYHAPGENRLASRL
>G2QME6|Thermothelomyces_thermophila_ATCC_42464_Ascomycota_Sordariomycetes_Sordariales
MSPLPEEFDIIVCGGGSCGCVVAGRLANLDHNLTVLLIEAGESNLNNPWVYRPAIYPRNMKLDSKTATFYES
RPSKSLSGRSAIVPAAHVLGGGSSINFMMYTRASASDYDDFQAKGWTTKELLPLMKKHETYQRASHNRDIHG
FDGPIKVSFGNYVYPIKDDFLRAVESQGIPIVDDLQDLRTGHGAEQWYTGRRSDSAHAYVHSTRAVHSNLYL
ACNTKVDKVIIENGRAVAVQTDPGIRVFRARKQIVVSAGTLSSPLILQRSGIGDPNKLRRVGVKPIVDLPGV
GLNFQDHYLTFAVYRAKPGTETFDDFARGDPEVQKRVFDEWNVKGTGPLATNGIEAGVKIRPTEAELKQFRS
WPTPDFTEGWESYFKNKPDKPVMHYSIISGWFGDHMLMPPGNFFTMFHFLEYPFSRGETHIRSADPYAAPDF
DAGFLRDGRDMAPLVWGYIKSRETARRMDAYAGEVQAMHPHFPFDSPARAHDLDLDDTTRYALPGNITAGIQ
HGSWSAPLPPADVPVGTAAAGGAGAVVSSNRKERRKELEYSREDIAAIEEWVKRHVETTWHCLGTCSMAPRE
GNSIVKHGVVDERLNVHGVKGLKVADLSICPDNVGCNTYSTALLIGEKAAVLVAEDLGYAGEALEMRVPDYH
APGENRLASRL
>A0A0C4E9L8|Magnaporthiopsis_poae_ATCC_64411_Ascomycota_Sordariomycetes_Magnaporthales
MGDYLSGSSAGALPDEFDIIVCGGGSTGCVVAGRLANLDHNLKVLLIEAGENNINNPWVYRPGIFPRNMKLD
SKTASFYESRPSKWLAGRRAVVPAAHILGGGSSINFMMYTRASASDYDDFQAKGWTTKELLPLMKKNETYQR
ACHNRDLHGFEGPIKVSFGNYTYPIAWDFLRAAESQNIPTVDDLQDLATGHGAEHWLKWINRDTGRRSDSAH
AYIHSTRAVHSNLYLCCNTKIEKVIIENGRAVAVQTVPTKPLHPQQLKPRVFRARKQIVVSCGTLSSPLVLQ
RSGIGDPAKLKAAGVEPKVDLPGVGLNFQDHYLTFSTYRAKAGTESFDDFARGDPEVQKRVFDQWELKGTGP
LATNGIEAGVKIRPTREELDEFKRWPCPSFVQGWDSYFKDKPDKPVMHYSVIAGWFGDHMLMPPGNFFTMFH
FLEYPFSRGSTHITSPDPYATPDFDTGFMNDERDMAPMVWGYIKSRETARRMDAYAGEVQNMHPFFAYDSPA
RAHDMDLETTQKYALPGNLTAGLQHGSWSKFLPPAAKQPDVQVLNSHKKAVFDELQYSADDIKAIEEWVKRH
VESTWHSLGTCSMAPREGNSIVKHGVVDERLNVHGVKGLKVADLSICPDNVGCNTYSTALLIGEKAAMLVAE
DLGYSGKALEMKVPEYSAPGEMKLACRL
>J3PH24|Gaeumannomyces_tritici_R3-111a-1_Ascomycota_Sordariomycetes_Magnaporthales
MADPLAGSSPGALPDEFDIIVCGGGSAGCVVAGRLANLDHNLKVLLIEAGENNLNNPWVYRPGIFPRNMKLD
SKTASFYEARPSKWLAGRKAVVPAAHILGGGSSINFMMYTRASASDYDDFQAKGWTTKELLPLMKKNETYQR
ACHNGDLHGSEGPIKVSFGNYTYPIAWDFLRAAESQGIPTVDDLQDLTTAHGAEHWLKWINRDTGRRSDSAH
AYVHSTRAVHNNLYLCCNTKIDKVIIENGRAVGVQTIPTKPLHPRQLKPRVFRARKQIVVSCGTLSSPLVLQ
RSGIGDPAKLKAAGVEPKVDLPGVGLNFQDHYLTFSTYRAKAGTESFDDFARGDPEVQKRVFDQWELKGTGP
LSTNGIEAGVKIRPTRAELDEFKSWPCPSFVQGWNSYFKDKADKPVMHYSVIAGWFGDHMLMPPGNFFTMFH
FLEYPFSRGSTHITSPDPYATPDFDTGFMNDERDMAPMVWGYIKSRETARRMDAYAGEVQNMHPFFAYDSPA
RAHDMDLETTQKYALPGNLTAGLQHGSWSKFLPPAAKQPDVQVLNSHKKAVFDELQYSADDIKAIEEWVKRH
VESTWHSLGTCSMAPREGNSIVKHGVLDERLNVHGVKGLKVADLSICPDNVGCNTYSTALLIGEKAAMLIAE
DLGYSGKALDMKVPEYNAPGEMKLACRL
>G4N5G7|Magnaporthe_oryzae_70-15_Ascomycota_Sordariomycetes_Magnaporthales
MKDTGQESRGDERGYASGMIPDEFDIIVCGGGSTGCVVAGRLANLDHNLKVLLIEGGENNLNNPWVYRPGIF
PRNMKLDSKTASFYESRASDALAGRKAVVPCAHVLGGGSSINFMMYTRASASDYDDFQAKGWTTKELLPLMK
KHETYQRASHNRDTHGFEGPIKVSFGNYTYPIAWDFLRAAESQGIPTVDDLQDLSCGHGAEHWLKWINRDTG
RRSDSAHAYIHSTRAKHSNLYLVCNTKVDKVIIENGKAVAVQTVATKPLSREQLKPRIFRARKQIVVSCGTL
SSPLVLQRSGVGDPKKLKAAGVEPIVDLPGVGLNFQDHYLHFSVYRAKPGTESFDEFARGNPEVQKAVFDQW
EIKGTGPLATNGIGKYLDAGVKIRPTQKELDEFKTWPCNSFQKGWDSYFKNKPDKPVMHYSVIAGWFGDHML
MPPGSFFTMFNFLEYPFSRGFTHIKSADPYAAPDFDTGFMSDERDMAPMVWGYIKSRETARRMDAYAGEVQN
MHPFFKYDSPARAHDMDLETTKAYALPGNITAGLQHGSWSKFLPPADKQPDIEVLNTHKKAVFDDLKYSTDD
IKAIEEWVKRHVESTWHCLGTCSMAPKEGNSIVKHGVLDERLNVHGVSNLKVADLSICPDNVGCNTYSTALL
IGEKAAVLVAEDLGYSGEALEMKVPEYHAPGEMRLLSRL
>L7IRG9|Magnaporthe_oryzae_P131_Ascomycota_Sordariomycetes_Magnaporthales
MKDTGQESRGDERGYASGMIPDEFDIIVCGGGSTGCVVAGRLANLDHNLKVLLIEGGENNLNNPWVYRPGIF
PRNMKLDSKTASFYESRASDALAGRKAVVPCAHVLGGGSSINFMMYTRASASDYDDFQAKGWTTKELLPLMK
KHETYQRASHNRDTHGFEGPIKVSFGNYTYPIAWDFLRAAESQGIPTVDDLQDLSCGHGAEHWLKWINRDTG
RRSDSAHAYIHSTRAKHSNLYLVCNTKVDKVIIENGKAVAVQTVATKPLSREQLKPRIFRARKQIVVSCGTL
SSPLVLQRSGVGDPKKLKAAGVEPIVDLPGVGLNFQDHYLHFSVYRAKPGTESFDEFARGNPEVQKAVFDQW
EIKGTGPLATNGIGKPTQKELDEFKTWPCNSFQKGWDSYFKNKPDKPVMHYSVIAGWFGDHMLMPPGSFFTM
FNFLEYPFSRGFTHIKSADPYAAPDFDTGFMSDERDMAPMVWGYIKSRETARRMDAYAGEVQNMHPFFKYDS
PARAHDMDLETTKAYALPGNITAGLQHGSWSKFLPPADKQPDIEVLNTHKKAVFDDLKYSTDDIKAIEEWVK
RHVESTWHCLGTCSMAPKEGNSIVKHGVLDERLNVHGVSNLKVADLSICPDNVGCNTYSTALLIGEKAAVLV
AEDLGYSGEALEMKVPEYHAPGEMRLLSRL
>A0A074W4F7|Aureobasidium_melanogenum_CBS_110374_Ascomycota_Dothideomycetes_Dothideales
MTIPDEVDIIVTGGGSCGCVVAGRLANLDHNLQVMLIEAGESNLNNPWVYRPGIYPRNMKLDSKTASFYYSR
PSEWLGGRRAVVPCAHILGGGSSINFMMYTRASASDYDDFQAKGWTTKELLPLMRKHETYQRACNNRDIHGF
EGPIKVSFGNYTYPVMQDFLRAAESQGIPVTDDLQDLKTGHGACHWEKWINRDTGRRSDSAHAYIHSTRAHH
SNLHLVCNTKVEKVIMEGGRAVGVKVVPTKPLSPDQDQAKIYRARKQIIVSGGTLSSPLILQRSGIGDPEKL
RAAGVKPLVDLPGVGLNFQDHYLTFSVFRAKPHVESFDDFVRGDPAVQKAVYEQWNVNGTGPLATNGIEAGV
KIRPDENELAQMDKWPCPEFRSGWESYFKNAPDVNHMLMPPGKFFTMFHFLEYPFSRGFTHITSPSAYDAPD
FDAGFMNDKRDMAPMVWGYIKSRETARRMDAYAGEVTSMHPFYAYDSPARAMDMDLATTKAYAGENHITAGI
QHGSWSMPLESGTAPSPSFLNSNKQEIRKDLVYSNEDINHIIEWTKRHVETTWHSLGTCSMAPKEGNSIVKH
GVLDERLNVHGVKGLKVADLSICPDNVGCNTYSTALLIGEKCAMLVAEDLGYSGSALDMKVPNYHAPREIAG
LSRL
>A0A074XWT8|Aureobasidium_pullulans_EXF-150_Ascomycota_Dothideomycetes_Dothideales
MVVPDEVDIIITGGGSCGCVVAGRLANLDHNLQVMLIEAGESNLNNPWVYRPGIYPKNMKLDSKTASFYYSR
PSEWLGGRRAVVPCAHILGGGSSINFMMYTRASASDYDDFQAKGWTTKELIPLMRKHETYQRACNNRDIHGF
EGPIKVSFGNYTYPVMQDFLRAVESQGIPVTDDLQDLQTGHGACHWEKWINRDTGRRSDSAHAYIHSTRSVH
SNLHLVCNTKVEKIIMEGGRAVGVKTVPTKPLTPGQDQAKVYRARKQIVVSGGTLSSPLILQRSGIGDPEKL
RAAGVKPLVDLPGVGLNFQDHYLTFSVFRAKPHIESFDDFVRGDPVVQKQVFDQWNINGTGPLATNGIEAGV
KIRPTEEELNQMDSWPCPEFRSGWDSYFKNAPDKPVMHYSVIAGWFGDHMLMPPGKFFTMFHFLEYPFSRGF
THITSPSPYDAPDFDAGFMNDKRDMAPMVWGYVKSRETARRMDAYAGEVTSMHPFYAFDSPARALDMDLATT
KAYAGENHITAGIQHGSWSMPLEAGTAPSPSFLNSNKQDIREDLTYTNEDINHVIEWTKRHVETTWHSLGTC
SMAPKEGNSIVKHGVLDERLNVHGVKGLKVADLSICPDNVGCNTYSTALLIGEKAAMLVAEDLGYSGSALDM
KVPNYHAPREIAGLSRL
>A0A074YNW2|Aureobasidium_subglaciale_EXF-2481_Ascomycota_Dothideomycetes_Dothideales
MTVPDEVDIIVTGGGSCGCVVAGRLANLDHNLQVMLIEAGESNLNNPWVYRPGIYPKNMKLDSKTASFYYSR
PSEWLGGRRAVVPCAHILGGGSSINFMMYTRASASDYDDFQAKGWTTKELIPLMRKHETYQRACNNRDIHGF
EGPIKVSFGNYTYPVMQDFLRAVESQGIPVTDDLQDLTTGHGACHWEKWINRDTGRRSDSAHAYIHSTRAVH
SNLHLVCNTKVEKIIMEGGRAVGVKVVPTKPLTPGQDHAKVYKARKQIIVSGGTLSSPLILQRSGIGDPEKL
RAAGVKPLVDLPGVGLNFQDHYLTFSVFRAKPTCESFDDFVRGDPVVQKQVFDQWNINGTGPLATNGIDAGV
KIRPTEEELNQMDSWPCPEFRSGWDSYFAKALDKPVMHYSGKSLANEKTVIAGWFGDHMLMPPGKFFTMFHF
LEYPFSRGFTHITSPSAYDAPDFDAGFMNDKRDMAPMVWGYVKSRETARRMDAYAGEVQSMHPFYAFDSPAR
ALDMDLATTKAYAGENHITAGIQHGSWSMPLESGTAPSPSFLNSNKQEIRQDLVYTNEDINHVIEWTKRHVE
TTWHSLGTCSMAPKEGNSIVKHGVLDERLNVHGVKGLKVADLSICPDNVGCNTYSTALLIGEKCAMLVAEDL
GYSGSALDMKVPNYHAPREIAGLSRL
>A0A074WF13|Aureobasidium_namibiae_CBS_147.97_Ascomycota_Dothideomycetes_Dothideales
MTIPDEVDIIVTGGGSCGCVVAGRLANLDHNLQVMLIEAGESNLNNPWVYRPGIYPRNMRLDSKTASFYYSR
PSEWLGGRRAVVPCAHILGGGSSINFMMYTRASASDYDDFQAKGWTTKELIPLMRKHETYQRACNNRDIHGF
EGPIKVSFGNYTYPVMQDFLRAVESQGIPVTDDLQDLKTGHGACHWEKWINRDTGRRSDSAHAYIHSTRAHH
SNLHLVCNTKVEKIIMEGGRAVGVKVVPTKPLTPGQDQAKVYRARKQIVVSGGTLSSPLILQRSGIGDPEKL
RAAGVKPLVDLPGVGLNFQDHYLTFSVFRAKPDSESFDDFLRGDPVVQKQVYDQWNVNGTGPLATNGIEAGT
KLRPTEEELAQMDSWPCPEFRSGWESYFKDKEDKPLIHYSVIAGWFGDHTVIAPGRFFTMFHFLEYPFSRGF
THITSPSAYDAPDFDAGFMNDKRDMAPMVWAYIKSRETARRMDAFAGEVTSHHPFYAYDSPARAMDMDLATT
KAYAGPNHLSAGIQHGSWTMPLEAGTAPQPNFLNSNKQEIREDLKYTNEDINHIIEWTKRHVETTWHSLGTC
SMAPKEGNSIVKHGVLDERLNVHGVKGLKVADLSICPDNVGCNTYSTALLIGEKAAMLVAEDLGYSGSALDM
KVPTYHAPREIAGLSRL
>A0A0L1HD87|Stemphylium_lycopersici_Ascomycota_Dothideomycetes_Pleosporales
MTIPDEVDIIVCGGGSCGCVVAGRLANLDHNLQVLLIEAGENNLNNPWVFRPGIYPRNMKLDSKTATFYYSR
PSEWLDGRRAVVPVAHILGGGSSINFMMYTRASASDYDDFQAKGWTTKELIPLMKKHETYQRSCNNRDIHGF
EGPIKVSFGNYTYPIKEDFLRAVETQGIPVTDDLQDLVTGHGAEHWLKWINRDTGRRSDSAHGYIHSTRAVH
QNLHLLTSNKVEKVILEGDRAVGVKCVPTKPVSPGQLKSRIIRARKQIIVSGGTLSSPLILQRSGIGDPEKL
RKAGVKPLVDLPGVGLNFQDHYLTFATYRVKPHVESFDDFVRGDPKVQEQVFQQWNINGTGPLATNGIEAGV
KIRPTEEELKMMDSWPCKEFRSGWDSYFKDKPDKPVMHYSVIAGWFGDHMVMPPGKFMTMFHFLEYPFSRGS
THIVSPNPYEAPDFDAGFMNDKRDMAPMVWGYIKSRETARRMDAYAGEVQAMHPFYAYDSPARARDLDLATT
NAYALPGNITAGIQHGSWTAPCEKGRAPEPNTLSSNSQEVYEDLQYSNEDIKHIEDWTKRHVETTWHSLGTC
SMAPKNGNSIVKHGVLDERLNVHGVRGLKVADLSICPDNVGCNTYSTALLIGEKCAVLTGEDLGYSGSALDM
KVPTYHAPREVVGLSRL
>M2RHN8|Bipolaris_sorokiniana_ND90Pr_Ascomycota_Dothideomycetes_Pleosporales
MTIPDEVDIIVCGGGSCGCVVAGRLANLDHNLQVLLIEAGENNLNNPWVFRPGIYPRNMKLDSKTASFYYSR
PSEWLDGRRAVVPCAHILGGGSSINFMMYTRASASDYDDFQAKGWTTKELLPLMKKHETYQRACNNRDIHGF
EGPIKVSFGNYTYPIKEDFLRATESQGIPTTDDLQDLVTGHGAEHWLKWINRDTGRRSDSAHGYVHSTRAVH
QNLHLLTSNKVEKVILEGDRAVGVKVVPTKHVSPGQVQSRTIRARKQIIVSGGTMSSPLILQRSGIGDPEKL
RKAGVKPLVDLPGVGLNFQDHYLTFATYRAKPHVESFDDFVRGDPKVQEQVFQQWNINGTGPLATNGIEAGV
KIRPTEEELKMMDSWPCKEFRSGWDSYFKNKPDKPVMHYSVIAGWFGDHMVMPPGKFFTMFHFLEYPFSRGS
THIVSPNPYEAPDFDAGFMNDKRDMAPMVWGYIKSRETARRMEAYAGEVQSMHPSYAYDSPARARDMDLATT
NAYALPGNLSANIQHGSWTLPLEKGRVPEPTFLNSNQQEVFEDLHYTNEDIKHVEDWVKRHVETTWHSLGTC
SMAPKNGNSIVKHGVLDERLNVHGVKGLKVADLSICPDNVGCNTYSTALLIGEKCAMLTAEDLGYSGSALDM
KVPNYHAPREIAGLSRL
>N4X934|Bipolaris_maydis_ATCC_48331_Ascomycota_Dothideomycetes_Pleosporales
MTIPDEVDIIVCGGGSCGCVVAGRLANLDHNLQVLLIEAGENNLNNPWVFRPGIYPRNMKLDSKTASFYYSR
PSEWLDGRRAVVPCAHILGGGSSINFMMYTRASASDYDDFQAKGWTTKELLPLMKKHETYQRACNNRDIHGF
EGPIKVSFGNYTYPIKEDFLRATESQGIPTTDDLQDLVTGHGAEHWLKWINRDTGRRSDSAHGYIHSTRAVH
QNLHLLTSNKVDKVILEGDRAVGVKVVPTKPVSPGQVQSRTIRARKQIIVSGGTMSSPLILQRSGIGDPEKL
RKAGVKPLVDLPGVGLNFQDHYLTFATYRAKPHVESFDDFIRGDPKVQEQVFQQWNINGTGPLATNGIEAGV
KIRPTEEELKMMDSWPCKEFRSGWESYFKDKPDKPVMHYSVIAGWFGDHMVMPPGKFFTMFHFLEYPFSRGS
THIVSPNPYEAPDFDAGFMNDKRDMAPMVWGYIKSRETARRMEAYAGEVQAMHPFYAYDSPARARDMDLATT
NAYALPGNLSANIQHGSWTLPVEKGRAPEPTYLNSNSQEVFEDLHYSNEDIKHIEDWVKRHVETTWHSLGTC
SMAPKNGNSIVKHGVLDERLNVHGVKGLKVADLSICPDNVGCNTYSTALLIGEKCAVLTAEDLGYSGSALDM
KVPNYHAPREIAGLSRL
>W6YX59|Bipolaris_oryzae_ATCC_44560_Ascomycota_Dothideomycetes_Pleosporales
MTIPDEVDIIVCGGGSCGCVVAGRLANLDHNLQVLLIEAGENNLNNPWVFRPGIYPRNMKLDSKTASFYYSR
PSEWLDGRRAVVPCAHILGGGSSINFMMYTRASASDYDDFQAKGWTTKELLPLMKKHETYQRACNNRDIHGF
EGPIKVSFGNYTYPIKEDFLRATESQGIPTTDDLQDLVTGHGAEHWLKWINRDTGRRSDSAHGYIHSTRAVH
QNLHLLTSNKVEKVILEGDRAVGVKVVPTKPVSPGQVQSRTIRARKQIIVSGGTMSSPLILQRSGIGDPEKL
RKAGVKPLVDLPGVGLNFQDHYLTFATYRAKPHVESFDDFVRGDPKVQEQVFQQWNINGTGPLATNGIEAGV
KIRPTEDELKMMDSWPCKEFRSGWDSYFKNKPDKPVMHYSVIAGWFGDHMVMPPGKFFTMFHFLEYPFSRGS
THIVSPNPYEAPDFDAGFMNDKRDMAPMVWGYIKSRETARRMDAYAGEVQSMHPFYAYDSPARARDMDLATT
NAYALPGNLSANIQHGSWTLPVEKGRAPEPTFLNSNQQEVFEDLHYSNEDIKHIEDWVKRHVETTWHSLGTC
SMAPKNGNSIVKHGVLDERLNVHGVKGLKVADLSICPDNVGCNTYSTALLIGEKCAVLTAEDLGYSGSALDM
KVPNYHAPREIAGLSRL
>R0JW60|Setosphaeria_turcica_Et28A_Ascomycota_Dothideomycetes_Pleosporales
MTIPDEVDIIVCGGGSCGCVVAGRLANLDHNLQVLLIEAGENNLNNPWVFRPGIYPRNMKLDSKTASFYYSR
PSEWLDGRRAVVPCAHILGGGSSINFMMYTRASASDYDDFQAKGWTTKELLPLMKKHETYQRSCNNRDIHGF
EGPIKVSFGNYTYPIKEDFLRATESQGIPTTDDLQDLVTGHGAEHWLKWINRDTGRRSDSAHGYIHSTRAVH
QNLHLLTSNKVEKVILEGDRAVGVKVVPTKPVNPGQVQSRTIRARKQIIVSGGTMSSPLILQRSGIGDPEKL
RKAGVKPLVDLPGVGLNFQDHYLTFATYRAKPHVESFDDFVRGDPKVQEQVFQQWNINGTGPLATNGIEAGV
KIRPTEDELRMMDSWPCKEFRSGWDSYFKNKPDKPVMHYSVIAGWFGDHMVMPPGKFFTMFHFLEYPFSRGS
THIVSPNPYEAPDFDAGFMNDKRDMAPMVWGYIKSRETARRMDAYAGEVQSMHPFYAYDSPARARDMDLATT
NAYALPGNLSANIQHGSWTLPVEKGRAPQSTYLNSNSQEVFEDLHYSNEDIKHIEDWVKRHVETTWHSLGTC
SMAPKNGNSIVKHGVLDERLNVHGVKGLKVADLSICPDNVGCNTYSTALLIGEKCAVLTGEDLGYSGSALDM
KVPNYHAPREVVGLSRL
>A0A177D705|Alternaria_alternata_Ascomycota_Dothideomycetes_Pleosporales
MTIPDEVDIIVCGGGSCGCVVAGRLANLDHNLQVLLIEAGENNLNNPWVFRPGIYPRNMKLDSKTATFYYSR
PSEWLDGRRAVVPVAHILGGGSSINFMMYTRASASDYDDFQAKGWTTKELIPLMKKHETYQRACNNRDIHGF
EGPIKVSFGNYTYPIKEDFLRATESQGIPTTDDLQDLTTGHGAEHWLKWINRDTGRRSDSAHGYIHSTRAVH
QNLHLLTSNKVEKVILEGDRAVGVKVVPTKPLHPEQQMSRTIKARKQIIVSGGTLSSPLILQRSGIGDPEKL
RKAGVKPLVDLPGVGLNFQDHYLTFATYRAKPHVESFDDFVRGDPKVQEQVFNQWNINGTGPLATNGIEAGV
KIRPTEEELNMMDSWPCKEFRSGWDSYFKNKPDKPVMHYSVIAGWFGDHMVMPPGKFFTMFHFLEYPFSRGS
THIVSPNPYEAPDFDAGFMNDKRDMAPMVWGYIKSRETARRMDAYAGEVQAMHPFYAYDSPARANDLDLTTT
NQYALPGNITAGIQHGSWTSPVKKGRAPEPNFLSSNCQEVMDDLPYSNEDIKHIEDWTKRHVETTWHSLGTC
SMAPKNGNSIVKHGVLDERLNVHGVKGLKVADLSICPDNVGCNTYSTALLIGEKCAVLTGEDLGYSGSALDM
KVPNYHAPREIAGLSRL
>A0A178DM25|Pyrenochaeta_sp._DS3sAY3a_Ascomycota_Dothideomycetes_Pleosporales
MTIPDEVDIIVCGGGSCGCVVAGRLANLDHNLQVLLIEGGENNLNNPWVFRPGIYPRNMKLDSKTASFYYSR
PSEWLDGRRAVVPCAHILGGGSSINFMMYTRASASDYDDFQAKGWTTKELIPLMKKHETYQRSCNNRDIHGF
EGPIKVSFGNYCYPIKEDFLRATESQGIPTTDDLQDLVTGHGAEHWLKWINRDTGRRSDSAHGYIHSTRAVH
QNLHLLTSTKVEKVVLEGDRAVGVKVVPTKPLAAGQNASRVIKARKQIIVSGGTLSSPLILQRSGIGDPEKL
RKAGVKPLVDLPGVGLNFQDHYLTFSTYRAKPHVESFDDFVRGDPKVQEAVFQQWNINGTGPLATNGIEAGV
KIRPTEEELTMMDKWPCPEFRSGWDSYFKDKPDKPVMHYSVIAGWFGDHMVMPPGKFFTMFHFLEYPFSRGS
THIVSPNCYEAPDFDAGFMNDKRDMAPMVWGYIKSRETARRMDAYAGEVQAMHPFYAFDSPARANDLDLATT
NAYALPGNLTAGIQHGSWTSPVKKGRAPEPSFLNSNCQDVFEELEYSPQDIKHVEDWVKRHVETTWHSLGTC
SMAPKNGNSIVKHGVLDERLNVHGVKGLKVADLSICPDNVGCNTYSTALLIGEKCAMLVGEDLGYSGAALDM
KVPNYHAPREVTGLSRL
>B2WNP6|Pyrenophora_tritici-repentis_Pt-1C-BFP_Ascomycota_Dothideomycetes_Pleosporales
MTIPDEVDIIVCGGGSCGCVVAGRLANLDHNLQVLLIEAGENNLNNPWVFRPGIYPRNMKLDSKTASFYYSR
PSEWLDGRRAVVPVAHILGGGSSINFMMYTRASASDYDDFQAKGWTTKELIPLMKKHETYQRSCNNRDIHGF
EGPIKVSFGNYTYPIKEDFLRATESQGIPTTDDLQDLVTGHGAEHWLKWINRDTGRRSDSAHGYIHSTRAVH
QNLHLLTSNKVEKVILEGDRAVGVKVVPTKPLHPTQQSSRVIRARKQIIVSGGTLSSPLILQRSGIGDPEKL
RKAGVKPLVDLPGVGLNFQDHYLTFAPYRAKPGTESFDDFMMDSWPCPEFRSGWDSEYPFSRGSTHITSPNP
YDAPDFDAGFMNDKRDMAPMVWGYIKSRETARRMAAYAGEVHHMHPTYAYDSPARARDMDLATTNAYALPGN
ITAGIQHGSWTMPLEKGRAPQPNFLSSNQQEIMDDLHYSNEDIKHIEDWTKRHVETTWHSLGTCSMAPKNGN
SIVKHGVLDERLNVHGVKGLKVADLSICPDNVGCNTYSTALLIGEKCAVLTGEDLGYSGSALDMKVPTYHAP
REVVGLSRL
>E3RDM4|Pyrenophora_teres_f._teres_0-1_Ascomycota_Dothideomycetes_Pleosporales
MTIPDEVDIIVCGGGSCGCVVAGRLANLDHNLQVLLIEAGENNLNNPWVFRPGIYPRNMKLDSKTATFYYSR
PSEWLDGRRAVVPVAHILGGGSSINFMMYTRASASDYDDFQAKGWTTKELIPLMKKHETYQRSCNNRDIHGF
EGPIKVSFGNYTYPIKEDFLRATESQGIPTTDDLQDLVTGHGAEHWLKWINRDTGRRSDSAHGYIHSTRAVH
QNLHLLTSNKVEKVILEGDRAVGVKVVPTKPIHPSQQSSRIIRARKQIIVSGGTLSSPLILQRSGIGDPEKL
RKAGVKPLVDLPGVGLNFQDHYLTFAPYRAKPGTESFDDFVRGDPKVQEKVFNQWELNGTGPLATNGIEAGV
KIRPTEEELKMMDSWPCPEFRSGWDSYFKDKPDKPVMHYSVIAGFFGDHMQLPPGNYFTMFHFLEYPFSRGS
THITSPNPYDAPDFDAGFMNDKRDMAPMVWGYIKSRETARRMGAYAGEVHHMHPYYSFDSPARARDMDLATT
NAYALPGNITAGIQHGSWTMPLEKGRAPQPNFLSSNKQDIMDDIHYSSEDIKHIEDWTKRHVETTWHSLGTC
SMAPRNGNSIVKHGVLDERLNVHGVKGLKVADLSICPDNVGCNTYSTALLIGEKCAVLTGEDLGYSGSALDM
KVPTYHAPREVVGLSRL
>A0A177CWT1|Paraphaeosphaeria_sporulosa_Ascomycota_Dothideomycetes_Pleosporales
MTIPDEVDIIVCGGGSCGCVVAGRLANLDHNLQVLLIEGGENNLNNPWVFRPGIYPRNMKLDSKTASFYYSR
PSEWLDGRRAVVPCAHILGGGSSINFMMYTRASASDYDDFQAKGWTTKELIPLMKKHETYQRSCNNRDIHGF
EGPIKVSFGNYTYPIKEDFLRASESQGIPTTDDLQDLVTGHGAEHWLKWINRDTGRRSDSAHGYIHSTRAVH
QNLHLAVNTKVDKVILEGGKAVGVQTVPTKPLHPNQKHSKIYRARKQIIVSGGTLSSPLILQRSGIGDPEKL
RKAGVKPLVDLPGVGLNFQDHYLTFSVFRAKPHVESFDDFVRGDPKTQEAVFQQWNLNGTGPLATNGIEAGV
KIRPTEEELKAMDSWPCKEFRSGWDSYFKNKPDKPVMHYSVIAGWFGDHMLMPPGKFFTMFHFLEYPFSRGS
THIVSPNPYEAPDFDAGFMNDKRDMAPMVWGYIKSRETARRMDAYAGEVQAMHPFYSFDSPARAKDLDLATT
NAYALPGNLTAGIQHGSWSMPVEKGRDPEPTFLNSNCQHVLEDLKYTNEDIKHIEDWTKRHVETTWHSLGTC
SMAPKEGNSIVKHGVLDERLNVHGVKNLKVADLSICPDNVGCNTYSTALLIGEKCAVLTAEDLGYSGSALDM
KVPTYHAPREITGLSRL
>A0A1Y1Y8W2|Clohesyomyces_aquaticus_Ascomycota_Dothideomycetes_Pleosporales
MTIPDEVDIIVCGGGSCGCVVAGRLANLDHNLQVLLIEGGENNLNNPWVFRPGIYPRNMKLDSKTASFYYSR
PSEWLDGRRAVVPCAHILGGGSSINFMMYTRASASDYDDFQAKGWTTKELIPLMKKHETYQRSCNNRDIHGF
EGPIKVSFGNYTYPIKDDFLRATESQGIPTTDDLQDLVTGHGAEHWLKWINRDTGRRSDSAHGYIHSTRAVH
QNLHLMVNTKVDKVVLEGDRAVGVRTVPTKPLSPGQNHSKTIRARKQIIVSGGTLSSPLILQRSGIGDPEKL
RKAGVKPLVDLPGVGLNFQDHYLTFSVFRAKPDVESFDDFVRGDPEVQKRVFNQWEINGTGPLATNGIEAGV
KVRPTEEELKMMDSWPCKEFRTGWDSYFKNKPDKPVMHYSVISGWFGDHMLMPAGKFFTMFHFLEYPFSRGS
THIVSPNPYEAPDFDAGFMNDKRDMAPMVWGYIKSRETARRMQAYAGEVQAMHPFYSFDSPARANDMDLATT
NAYALPGNITAGIQHGSWSMPVKAGKAPEPSFLNSNQHAIQDDLTYSNEDIKHIENWTKRHVETTWHSLGTC
SMAPREGNSIVKHGVLDERLNVHGVKGLKVADLSICPDNVGCNTYSTALLIGEKCAVLTAEDLGYSGSALDM
KVPNYHAPREVVGLARL
>E4ZS94|Leptosphaeria_maculans_JN3_Ascomycota_Dothideomycetes_Pleosporales
MTIPDEVDIIVCGGGSCGCVVAGRLANLDHNLQVLLIEAGENNLNNPWVFRPGIYPRNMKLDSKTATFYYSR
PSEWLDGRRAVVPCAHILGGGSSINFMMYTRASASDYDDFQAKGWTTKDLLPLMKKHETYQRSCNNRELHGF
EGPIKVSFGNYTYPIKEDFLRATESQGVPTTDDLQDLTTGHGAEHWLKWINRDTGRRSDSAHGYVHSTRAVH
QNLHLLTSHKIDKVVLEGDRAVGVKVIPTKPVAGGEPYSRIYKARKQIIVSGGTLSSPLILQRSGIGDPEKL
RKVGVKPLVDLPGVGLNFQDHYLTFSTYRAKPHVETFDDFVRGDPKVQEAVIQQWNINGTGPMATNGIEAGV
KIRPTEEELKMMDSWPCKEFRSGWDSYFKHKPDKPVMHYSVIAGWYGDHMVMPPGKFFTMFHFLEYPFSRGS
THITSPNPYEAPDFDAGFMNDKRDMAPMVWGYIKSRETARRMDAYAGEVQSMHPFYAFDSPARALDMDLATT
NAYALPDNLSAGIQHGSWTMPLKPGKGPEPNWLNSNCQTVHEDLQYSTEDIKHIENWVKRHVETTWHSLGTC
SMAPRNGNSIVKHGVVDERLNVHGVKGLKVADLSICPDNVGCNTYSTALLIGEKCAMLTGEDLGYSGSALDM
KVPNYHAPREIAGLSRL
>Q0UYY5|Parastagonospora_nodorum_SN15_Ascomycota_Dothideomycetes_Pleosporales
MVIPDEVDIIVCGGGSCGCVVAGRLANLDHKLQVLLIEGGENNLNNPWVFRPGIYPRNMKLDSKTASFYYSR
PSEWLDGRRAVVPCAHILGGGSSINFMMYTRASASDYDDFQAKGWTTKELLPLMKKHETYQRSCNNRDLHGF
EGPIKVSFGNYTYPIKEDFLRAVETQGIPVTDDLQDLETGHGAEHWLKWINRDTGRRSDSAHGYIHSTRSVH
QNLHLLTSNKVDKVILEGDRAVGVKVVPTKHLSNSEVPSRIIRARKQIIVSGGTLSSPLILQRSGIGDPEKL
RKVGVKPLVDLPGVGLNFQDHYLTFATYRAKPHVESFDDFARGDPAVQERVFNQWNINGTGPLATNGIEAGV
KIRPTEEELKMMDSWPCPEFRSGWDSYFKNKPDKPVMHYSVIAGWFGDHMVMPPGKFFTMFHFLEYPFSRGS
THIVSPNPYEAPDFDAGFMNDKRDMAPMVWGYVKSRETARRMDAYAGEVQAMHPFYAFDSPARAVDMDLATT
NAYALPGNVTAGIQHGSWTMPLEKGKAPEPSWLNSNQQEIHRDLHYTKEDIEHVINWTKRHVETTWHSLGTC
SMAPREGNSIVKHGVLDERLNVHGVKGLKVADLSICPDNVGCNTYSTALLIGEKCAVLTGEDLGYTGSALDM
KVPEYHAPREIVGLSRL
>OCK83740|Lepidopterella_palustris_CBS_459.81_Ascomycota_Dothideomycetes_Mytilinidiales
MTIPDEVDIIVCGGGSCGCVVAGRLANLDHSLQVLLIEGGENNLNNPWVFRPGIYPRNMKLDSKTASFYYSR
PSEWLDGRRAVVPCAHILGGGSSINFMMYTRASASDYDDFQAKGWTTKELIPLMKKHETYQRACNNRDIHGF
EGPIKVSFGNYTYPIKEDFLRASESQGIPTTDDLQDLVTGHGAEHWLKWINRDTGRRSDSAHGYIHSTRAVH
QNLHLMCNTKVDKVILEGDRAVGVRTVPTKPLHPYQNTSRTIRARKQIIISGGTLSSPLILQRSGIGDPEKL
RKAGVRPLVNLPGVGLNFQDHYLTFSVYRAKPHVESFDDFARGDPKVQEAVFNQWNINGTGPLATNGIDAGV
KVRPTEEELKEMDNWPCKEFRSGWDSYFKDKPDKPVMHYSVIAGWFGDHMLMPPGKFFTMFHFLEYPFSRGS
THIVSPNPYEAPDFDAGFMNDKRDMAPMVWGYIKSRETARRMESYAGEVQAMHPFYAYDSPARAKDLDLATT
NAYALPGNISAGIQHGSWSVPIEASNCRQPEPNTLNSSQQSVYEDLKYSKQDIEKIEDWVKRHVETTWHSLG
TCSMAPREGNSIVKHGVVDERLNVHGVKGLKVADLSICPDNVGCNTYSTALLIGEKCAVLTAEDLGYSGSAL
DMKVPNYHAPREIAGLARL
>OCL04453|Glonium_stellatum_Ascomycota_Dothideomycetes
MTIPDEVDIIVCGGGSCGCVVAGRLANLSSDLSVLLIEAGESNLNNPWVYRPGIYPRNMKLDSKTASFYYSR
PSEWLDGRRAVVPCAHILGGGSSINFMMYTRASASDYDDFQAAGWTTKELLPLMKKHETYQRSCNNRDIHGF
EGPIKVSFGNYTYPIKEDFLRATESQGIPTTDDLQDLVTGHGAEHWLKWINRDTGRRSDSAHGYIHSTRAVK
SNLHLMCNTKVDRVELEGGRAVAVRTVPTKPLSPGQNQYKTIRARKQIVVSGGTLSSPLILQRSGIGDPEKL
RKAGVKPLVNLPGVGLNFQDHYLTFSVYRAKPNVESFDDFVRGDPATQEKVFNQWNINGTGPLATNGIEAGV
KIRPTEEELKEMDKWPTPEFRSGWDSYFKNKPDKPVMHYSVIAGWFGDHMLMPPGKFFTMFHFLEYPFSRGS
THIVSPNPYEAPDFDAGFMNDKRDMAPMVWGYVKSRETARRMDAYAGEVQAMHPFYAFDSPARANDLDLATT
NAYAGPNHLTAGIQHGSWSMPLEAGEVPKPNFLNSNQQTIYEDLKYTKQDIEKVEEWVKRHVETTWHSLGTC
SMAPKEGNSIVKHGVLDERLNVHGVKGLKVADLSICPDNVGCNTYSTALLIGEKCAVLVAEDLGYSGSALDM
KVPTYHAPREITGLSRL
>A0A163E1X7|Ascochyta_rabiei_Ascomycota_Dothideomycetes_Pleosporales
MTIPDEVDIIVCGGGSCGCVVAGRLANLDHNLQVLLIEAGESNLNNPWVFRPGIYPRNMKLDSKTASFYYSR
PSEWLDGRRAVVPCAHILGGGSSINFMMYTRASASDYDDFQAKGWTTKELIPLMKKHETYQRSCGNRDLHGF
EGPIKVSFGNYTYPIKDDFLRATESQGIPFTDDLQDLTTAHGAEHWLKWINHDTGRRSDSAHGYIHSTRAVH
QNLHLMTNNKVEKVVLEGDRAVGVKVVPTKPLSPGQLTSRVIKARKQIIVSGGTLSSPLILQRSGIGDPEKL
RKAGVKPLVDLPGVGLNFQDHYLTFSAFRAKPGVESFDDFVRGDPAVQKQVFDQWNLNGTGPLATNGIEAGV
KIRPTEEELTMMDKWPCPEFRSGWDSYFKDKPDKPVMHYSVIAGWFGDHMVMPHGNFFSMFHFLEYPFSRGS
THITSPNPYDAPDFDAGFMNDKRDMAPMVWGYIKSRETARRMDAYAGEVQSMHPFYAFDSPARALDMDLSTT
NAYALPGNLTAGIQHGSWTMPLDIKKGKAPSPNFLNSNSQHVLEDLHYTNEDIEHIVTWVKRHVETTWHSLG
TCSMAPKNGNSIVKHGVLDERLNVHGVKGLKVADLSICPDNVGCNTYSTALLIGEKCAVLTAEDLGYSGAAL
DMKVPTYHAPREIVGLSRFSPTEENGDRKPAKRRRVSNAEMAEGPMRPQSAPVLHKATTNPSASIIMASHLA
EDLDIFNRHLAKHRKPGGEASETSNYQTLNHDAEDPIVYLTVPRFRTGLPPGSGCGRSQLEILEQIMGPFKR
EVIELYFKNLHYHFPVLDEEMCALLRNGQLGKVPNNLLCVIYATGSPLWPRSETLKMHPKPDAHFVWNKAIS
ATLEDFLSPGMSTISTAILDQIGRPSVSIVGNITLCGKTVSLAQTFGLHRDPSQWRITENERSVRIRLWWCV
LITDTWASVAYGAPPHITKGYYDVPRPTVSSLVSHKATQQQKQATVCFVHFCALTELVGLILPLIYQIEPDR
MQLSQQVAHFKRELNSLEAQLPTWLPLPNQPGSSNLWFCFLSTRLLLARVTLRSAVLEGDSSLGRDRIHQLR
AASSAVLDFLLSLGELQFQDFWLPYVTHLLVHAITVSLRCTVETQDPETRNASVTRLQRVIAHIQFARDNYD
WDIAIYCLERCAEPVSRIASLNFREPAPPSETELTSVAPNPNGYGSGVEVPPVQTFDDANFLLSDILDPNAF
DFSWEALWDTPSGMTNFAI
>R7YPA1|Coniosporium_apollinis_CBS_100218_Ascomycota_Dothideomycetes
MTIPDEVDIIVCGGGSCGCVVAGRLANLDHNLQVMLIEGGETNLNNPWVYRPGIYPKNMKLDSKTASFYYSR
PSEWLGGRRAVVPCAHILGGGSSINFMMYTRASWSDYDDFQTPGWTTKELIPLMKKHETYQRSCNNRDLHGF
EGPIKVSFGNYTYPIMQDFLRATESQGIPTTDDLQDLVTGHGAEHWLKWINRDTGRRSDSAHGYIHSTRAVH
QNLHLVLNTKVDKIVLEGDRAVGVQTVPTKPLSPGQNHSKIYRARKQIVVSGGTLSSPLILQRSGIGDPEKL
RKAGVKPLVDLPGVGLNFQDHYLTFATYRAKPHVESFDDFVRGDPAVQKTVFDQWNINGTGPLATNGIEAGV
KVRPTEEELKQMDSWPFPEFRSGWDSYFKDKPDKPVMHYSVIAGWFGDHMHMPPGKFFTMFHFLEYPFSRGS
THIVSPNPYEAPDFDAGFMNDKRDMAPMVWGYIKSRETARRMDAYAGEVTGMHPFFAFDSPARAKDMDLATT
QAYAGPNHITSGIQHGSWTMPLDEGKAPEMSFLNSNQQAIREDLNYTTTDLKHIEEWTKRHVETTWHSLGTC
SMAPREGNSIVKHGVLDERLNVHGVKGLKVADLSICPDNLGCNTYSVALLIGEKCAVLVGEDLGYSGSALDM
KVPPYHAPREIVGLSRL
>A0A0D2AFJ7|Verruconis_gallopava_Ascomycota_Dothideomycetes_Venturiales
MTIPDEVDIIVCGGGSAGCVVAGRLANLDHNLQVLLIEAGENNLNNPWVYRPGIYPRNMKLDSKTASFYYSR
PSKWLAGRSAVVPCAHVLGGGSSINFMMYTRASASDYDDFQAKGWTTKELIPLMKKHETYQRACNNRDIHGF
EGPIKVSFGNYTYPIAQDFLRASESQGIPTTDDLQDLVTGHGAEHWLKWINRDTGRRSDSAHAYIHSTREHY
SNLHLVCNTKVDKVIIENGVAVGVQTVPTKPLSPGQVKPRIFRARKQIVVSGGTLSSPLILQRSGIGDPEKL
RKAGVEPLVNLPGVGLNFQDHYLTFAVYRAKPDVESFDDFARGDKEVQRRVFEQWNINGTGPLSTNGIEAGV
KIRPTEEELKKMDKWPCPEFREGWNSYFKNKPDKPVMHYSVIAGWFGDHMLMPPGKFFTMFHFLEYPFSRGF
THITSPNPYDAPDFDAGFMNDKRDMAPMVWGYIKSRETARRMEAYAGEVQAMHPFYKFDSPARAKDLDLATT
KAYAGPDHITAGIQHGSWSLPIEAGKPPEPNFVTSNQQAVYQDLEYSEDDIKAIEEWVKRHVETTWHSLGTC
SMAPKEGNSIVKHGVVDERLNVHDVKNLKVADLSICPDNVGCNTYSTALLIGEKCAVLVAEDLGYSGSALDM
KVPEYHAPREIVGLHRL
>A0A150V9F0|Acidomyces_richmondensis_BFW_Ascomycota_Dothideomycetes
MTIPDEVDIIVVGGGSCGCVVAGRLANLDHKNIHVMLIEAGENNLNNPWVYRPGIFPRNMKLDSKTASFYYS
RPSEWLAGRRAIVPCAHVLGGGSSINFMMYTRASASDYDDFKCKGWTTKELLPLMKKHETYQRSCQNRDLHG
FDGPIKVSFGNYCYPIMQDFLRAAESQDIPVTDDLQDLVTGHGAEHWLKWINRDTGRRSDSAHAYIHSTRAH
HENLHLVCNTKAEKVIIEGGRATGVKTVPTKPLHPNEQKSKIYKARKFVIISGGTLSSPLILQRSGIGDPEK
LRRAGVKPLVDLPGVGLNFQDHYLTFAVYRAKPGTESFDDFARGDKETQERVYNQWNINGTGPLSTNGIEAG
VKIRPNEKELQECAKGPFKEFKSGWDSYFKDKPDKPVMHYSVIAGWFGDHMLVPPGNFFTMFHFLEYPFSRG
FIHITSPSAYDAPDFDAGFMNDKRDMWPMVWGYIKSRETARRMEAYAGEVTSMHPFYAYDSPARAMDMDLAT
TNAYAGPNHITAGIQHGSWSMPVDAGKAPEPNILNSNSQAVREDLQYSEEDLRHIEEWVKRHVETTWHSLGT
CSMGPREGNSVVKHGVLDERLNVHGVKGLKVADLSVCPDNVGCNTYSTALLIGEKCAVLTAEDLGYSGRALD
MRVPEYHAPREITGLARL
>A0A1Z5TU80|Hortaea_werneckii_EXF-2000_Ascomycota_Dothideomycetes_Capnodiales
MTIPDEVDVIVCGGGSCGCVVAGRLANLDHNIQVMLVEAGENNLNNPWVYRPGIYPRNMKLDSKTASFYYSR
PSEWLAGRRAVVPCAHVLGGGSSINFMMYTRASASDYDDFQAKGWTTKELIPLMKKHETYQRASNNRDLHGF
EGPIKVSFGNYTYPIMQDFLRAAESQDIPVTDDLQDLVTGHGAEHWLKWINRDTGRRSDSAHAYIHSTRANH
QNLHLVCNSKVEKVIVEGDRATGVKVVPTKPLHPNEQQSKVYKARKYVIVSGGTLSSPLILQRSGIGDPQKL
RKAGVKPLIDLPGVGLNFQDHYLTFATYRAKPHIESFDDFVRGDKETQDKVFNQWNINGTGPLATNGIEAGV
KVRPTEQELKQMDSWPCPEFRSGWDSYFKNKPDKPVMHYSVIAGWFGDHMLMPPGKFFTMFHFLEYPFSRGF
THITSPSAYDAPDFDAGFMNDKRDMAPMVWGYIKSRETARRMEAYAGEVTGMHPFYSYDSPARALDMDLATT
NAYAGPNHITSGIQHGSWSMPVDSGKPPQPSMLNSNQQAVRDDLQYSKEDLLAIEEWVKRHVETTWHSLGTC
SMAPKEGNSIVKHGVLDERLNVHGVKGLKVADLSICPDNVGCNTYSTALLIGEKCSVLTAEDLGYSGRALDM
KVPEYHAPREITGLARL
>A0A194XNF4|Phialocephala_scopiformis_Ascomycota_Leotiomycetes_Helotiales
MTVPDEVDIIVCGGGSCGCVVAGRLANLDHNLQVLLIEGGESNLNNPWVFRPGIYPRNMKLDSKTASFYYSR
PSEWLGGRKAVVPCAHILGGGSSINFMMYTRASASDYDDFQAKGWTTKELIPLMKKHETYQRASNNRDIHGF
EGPIKVSFGNYTYPIMQDFLRASESQGIPTTDDLQDLVTGHGAEHWLKWINRDTGRRSDSAHAYIHSTRSVY
QNLHLQCNTKVDKVIIENGVAVGVRTVPTKPLHPSQQSRTFRARKQIIVSGGTLSSPLILQRSGIGDPKKLQ
RAGVKPIVNLPGVGLNFQDHYLTFSVYRAKPDTESFDDFVRGVPEVQKAVFDEWNLKGTGPLATNGIEAGVK
VRPTEEELAEMEKWPTPHFKSGWDSYFKDKPDKPVMHYSVIAGWFGDHMLMPAGKFFTMFHFLEYPFSRGET
HIVSPDPYEAPDFDAGFMNDERDMAPMVWGYIKSRETARRMEAYAGEVQAMHPFYAFDSPARAKDMDLATTK
AYALPGNLTAGIQHGSWSMPVESGKPPKPSMLNSNCQHIYEDLKYSNEDIKHVEEWVKRHVETTWHSLGTCS
MAPKEGNSIVKHGVLDERLNVHGVKNLKVADLSICPDNVGCNTYSTALLIGEKCAVLTAEDLGYSGKALEMK
VPNYHAPGELSGIASARL
>A0A1L7WVX5|Phialocephala_subalpina_Ascomycota_Leotiomycetes_Helotiales
MTVPDEVDIIVCGGGSCGCVVAGRLANLDHNLQVLLIEGGESNLNNPWVFRPGIYPRNMKLDSKTASFYYSR
PSEWLGGRKAVVPCAHILGGGSSINFMMYTRASASDYDDFQAKGWTTKELIPLMKKHETYQRASNNRDIHGF
EGPIKVSFGNYTYPIMQDFLRASESQGIPTTDDLQDLVTGHGAEHWLKWINRDTGRRSDSAHAYIHSTRSVH
QNLHLQCNTKVDKVILENGVAVGVRTVPTKPLHPSQQSRTFRARKQIIISGGTLSSPLILQRSGIGDPKKLQ
RAGVKPIVNLPGVGLNFQDHYLTFSVFRAKPDTESFDDFVRGDPEVQKRVFDEWNLKGTGPLATNGIEAGVK
VRPTEQELAEMETWPTPHFKSGWDSYFKNKPDKPVMHYSVIAGWFGDHMLMPAGKFFTMFHFLEYPFSRGET
HIVSPDPYEAPDFDAGFMNDERDMAPMVWGYIKSRETARRMEAYAGEVQAMHPFYAFDSPARAKDMDLATTK
AYALPGNLTAGIQHGSWSMPVESGKPPQASLLNSNSQHVYEDLKYTNEDIKHIEEWVKRHVETTWHSLGTCS
MAPKEGNSIVKHGVLDERLNVHGVKNLKVADLSICPDNVGCNTYSTALLIGEKCAMLTAEDLGYSGKALEMK
VPNYHAPGELSGIASARL
>H0ELG6|Glarea_lozoyensis_74030_Ascomycota_Leotiomycetes_Helotiales
MTVPDEVDIIVCGGGSCGCVVAGRLANLDHNLQVLLIEGGESNLNNPWVFRPGIYPRNMKLDSKTASFYYSR
PSEWLGGRKAVVPCAHILGGGSSINFMMYTRASASDYDDFQAKGWSTKELIPLMRKHETYQRASNNRDIHGF
EGPIKVSFGNYTYPVMQDFLRAAESQGIPTTDDLQDLVTGHGAEHWLKWINRDTGRRSDSAHAYIHSTRSVH
QNLHLQCNTKVDKIIMENGRAVGVKTVPTKPLHPNQLTSRTFRARKQIIVSGGTLSSPLILQRSGIGNPEKL
KKAGVKPIVDLPGVGLNFQDHYLTFSVYRAKPGTESFDDFVRGVPEVQKAVFDEWNIKGTGPLATNGIDAGV
KVRPTEEELKEMDSWPTPHFRSGWDSYFKNKPDKPVMHYSVIAGWFGDHMLMPPGNFFTMFHFLEYPFSRGE
THIVSPDPYEAPDFDAGFMNDERDMAPMVWGYIKSRETARRMEAYAGEVQNMHPFYDFDSPARAKDMDLSTT
KAYALPGNLTAGIQHGSWSMPVEAGKPPKPSLLNSNTHHVYDDLKYSKKDIEHVEEWVKRHVETTWHSLGTC
SMAPREGNSIVKHGVLDERLNVHGVKGLKVADLSICPDNVGCNTYSTALLIGENKSIRIRYCLA
>S3CPI0|Glarea_lozoyensis_ATCC_20868_Ascomycota_Leotiomycetes_Helotiales
MTVPDEVDIIVCGGGSCGCVVAGRLANLDHNLQVLLIEGGESNLNNPWVFRPGIYPRNMKLDSKTASFYYSR
PSEWLGGRKAVVPCAHILGGGSSINFMMYTRASASDYDDFQAKGWSTKELIPLMRKHETYQRASNNRDIHGF
EGPIKVSFGNYTYPVMQDFLRAAESQGIPTTDDLQDLVTGHGAEHWLKWINRDTGRRSDSAHAYIHSTRSVH
QNLHLQCNTKVDKIIMENGRAVGVKTVPTKPLHPNQLTSRTFRARKQIIVSGGTLSSPLILQRSGIGNPEKL
KKAGVKPIVDLPGVGLNFQDHYLTFSVYRAKPGTESFDDFVRGVPEVQKAVFDEWNIKGTGPLATNGIDAGV
KVRPTEEELKEMDSWPTPHFRSGWDSYFKNKPDKPVMHYSVIAGWFGDHMLMPPGNFFTMFHFLEYPFSRGE
THIVSPDPYEAPDFDAGFMNDERDMAPMVWGYIKSRETARRMEAYAGEVQNMHPFYDFDSPARAKDMDLSTT
KAYALPGNLTAGIQHGSWSMPVEAGKPPKPSLLNSNTHHVYDDLKYSKKDIEHVEEWVKRHVETTWHSLGTC
SMAPREGNSIVKHGVLDERLNVHGVKGLKVADLSICPDNVGCNTYSTALLIGEKCAMLTAEDLGYSGSALEM
KVPNYHAPGELSGLASARL
>A0A1E1KHE7|Rhynchosporium_commune_Ascomycota_Leotiomycetes_Helotiales
MTVPDEVDIIVCGGGSCGCVVAGRLANLDHNLQVLLIEGGESNLNNPWVFRPGIYPRNMKLDSKTASFYYSR
PSEWLGGRKAVVPCAHILGGGSSINFMMYTRASASDYDDFQAKGWSTKELIPLMRKHETYQRASNNRDIHGF
EGPIKVSFGNYTYPVMQDFLRAAESQGIPTTDDLQDLVTGHGAEHWLKWINRDTGRRSDSAHAYIHSTRSVH
QNLHLQCNTKVDKIIMENGVAVGVRTVPTKPLHPSQGPRTFRARKQIIVSGGTLSSPLILQRSGIGNAKKLQ
AVGVKPIVDLPGVGLNFQDHYLTFSVYRAKPGTESFDDFVRGVPEVQKKVFDEWNIKGTGPLATNGIDAGVK
VRPTEEELTEMETWPTKGFRAGWDSYFKDKPDKPVMHYSVIAGWFGDHMLMPPGNFFTMFHFLEYPFSRGET
FINSPDPYEAPDFDAGFMNDKRDMAPMVWGYIKSRETARRMEAYAGEVQMMHPFYNFDSPARAKDMDLLTTN
AYALPGNLTAGIQHGSWSMPVESGKPSQPNLLNSNSQSVYEDLKYSKEDIAHVEEWVKRHVETTWHSLGTCS
MAPKEGNSIVKHGVLDERLNVHGVKNLKVADLSICPDNVGCNTYSTALLIGEKCAMLTAEDLGYSGAALDMK
VPNYHAPGELSGIASSRL
>A0A1E1KSQ9|Rhynchosporium_agropyri_Ascomycota_Leotiomycetes_Helotiales
MTVPDEVDIIVCGGGSCGCVVAGRLANLDHNLQVLLIEGGESNLNNPWVFRPGIYPRNMKLDSKTASFYYSR
PSEWLGGRKAVVPCAHILGGGSSINFMMYTRASASDYDDFQAKGWSTKELIPLMRKHETYQRASNNRDIHGF
EGPIKVSFGNYTYPVMQDFLRAAESQGIPTTDDLQDLVTGHGAEHWLKWINRDTGRRSDSAHAYIHSTRSVH
QNLHLQCNTKVDKIIMENGVAVGVRTVPTKPLHPSQGPRTFRARKQIIVSGGTLSSPLILQRSGIGNAKKLQ
AVGVKPIVDLPGVGLNFQDHYLTFSVYRAKPGTESFDDFVRGVPEVQKKVFDEWNIKGTGPLATNGIDAGVK
VRPTEEELTEMETWPTKGFRAGWDSYFKDKPDKPVMHYSVIAGWFGDHMLMPPGNFFTMFHFLEYPFSRGET
FINSPDPYEAPDFDAGFMNDKRDMAPMVWGYIKSSKYPITYDLTRSNILLGETARRMEAYAGEVQMMHPFYN
FDSPARAKDMDLLTTNAYALPGNLTAGIQHGSWSMPVESGKPSQPNLLNSNSQSVYEDLKYSKEDITHVEEW
VKRHVETTWHSLGTCSMAPKEGNSIVKHGVLDERLNVHGVKNLKVADLSICPDNVGCNTYSTALLIGEKCAM
LTAEDLGYSGAALDMKVPNYHAPGELSGIASSRL
>A0A1E1LV00|Rhynchosporium_secalis_Ascomycota_Leotiomycetes_Helotiales
MTVPDEVDIIVCGGGSCGCVVAGRLANLDHNLQVLLIEGGESNLNNPWVFRPGIYPRNMKLDSKTASFYYSR
PSEWLGGRKAVVPCAHILGGGSSINFMMYTRASASDYDDFQAKGWSTKELIPLMRKHETYQRASNNRDIHGF
EGPIKVSFGNYTYPVMQDFLRAAESQGIPTTDDLQDLVTGHGAEHWLKWINRDTGRRSDSAHAYIHSTRSVH
QNLQYVMRKPALFLQGSLKTYLISFWDTSQHKFANSVAYSLQCNTKVDKIIMENGVAVGVRTVPTKPLHPSQ
GPRTFRARKQIIVSGGTLSSPLILQRSGIGNAKKLQAVGVKPIVDLPGVGLNFQDHYLTFSVYRAKPGTESF
DDFVRGVPEVQKKVFDEWNIKGTGPLATNGIDAGVKVRPTEEELTEMETWPTKGFRAGWDSYFKDKPDKPVM
HYSVIAGWFGDHMLMPPGNFFTMFHFLEYPFSRGETFINSPDPYEAPDFDAGFMNDKRDMAPMVWGYIKSSK
FPITYDLTRSNILLGETARRMEAYAGEVQMMHPFYNFDSPARAKDMDLLTTNAYALPGNLTAGIQHGSWSMP
VESGKPSQPNLLNSNSQSVYEDLKYSKEDIAHVEEWVKRHVETTWHSLGTCSMAPKEGNSIVKHGVLDERLN
VHGVKNLKVADLSICPDNVGCNTYSTALLIGEKCAMLTAEDLGYSGAALDMKVPNYHAPGELSGIASSRL
>K1Y422|Marssonina_brunnea_f._sp._multigermtubi_MB_m1_Ascomycota_Leotiomycetes_Helotiales
MTIPDEFDIIVCGGGSTGCVVAGRLANLDHNLQVLLIEGGESNLNNPWVFRPGIYPRNMKLDSKTASFYRSR
PSKWLGGRQAIVPCAHILGGGSSINFMMYTRASASDYDDFQAKGWTTKELIPLMKKHETYQRASNNRDIHGF
EGPIKVSFGNYTYPVMQDFLRAADSQGIPTTDDLQDLVTGHGAEHWLKWINRDTGRRSDSAHAYVHSTRSVY
QNLHLLCNTKVDKVIIEDGVAVGVRTVPTKPLHPSQQQSRTFRARKQVIVSGGTLSSPLILQRSGIGDPEKL
KKAGVEPIVELPGVGLNFQDHYLTFSVYRAKPGTESFDDFVRGVPEVQKRVFDEWNIKGTGPLATNGIDAGV
KVRPTEEELKEMDSWPTPQFRSGWDSYFKNKPDKPVMHYSVIAGWFGDHMLMPPGNFFTMFHFLEYPFSRGQ
THIVSPNPYEAPDFDAGFMNDERDMAPMVWGYIKSRETARRMEAYAGEVQSMHPHYAFDSPARAKDMDLLTT
NAYALPGNLTAGIQHGSWSMPVEAGKPSQPNILNSNSQSVYEDLKYTKEDIAHVEEWVKRHVETTWHSLGTC
SMAPKEGNGIVKHGVLDERLNVHGVKNLKVADLSICPDNVGCNTYSTALLIGEKCAVLTAEDLGYSGSALDM
KVPNYHAPGELSGIATSRL
>PBP23354|Diplocarpon_rosae_Ascomycota_Leotiomycetes_Helotiales
MTVPDEVDIIVCGGGSCGCVVAGRLANLDHSLQVLLIEGGESNLNNPWVFRPGIYPRNMKLDSKTASFYYSR
PSEFLAGRQAVVPCAHILGGGSSINFMMYTRASASDYDDFQAKGWTTKELIPLMRKHETYQRASNNRDIHGF
EGPIKVSFGNYTYPIMQDFLRAAESQGIPTTDDLQDLVTGHGAEHWLKWINRDTGRRSDSAHAYVHSTRSVH
QNLHLQCNTKVDKIILENGVAVGVKTVPTKPLHPSQQSRTFRARKQIIVSGGTLSSPLILQRSGIGDAQKLR
KAGVKPVVDLPGVGLNFQDHYLTFSVYRAKPGTESFDDFVRGVPEVQQKVFDEWNIKGTGPLATNGIEAGVK
IRPTEQELNEMDSWPTPHFRSGWDSYFKNKPDKPVMHYSVIAGWPPGNFFTMFHFLEYPFSRGETHIVSPNP
YEAPDFDAGFMNDERDMAPMVWGYIKSSECTSPIATARRMEAYAGEVQNMHPFYAFDSPARAKDMDLLTTNS
YALPGNLTAGIQHGSWSMPVEAGKPSQPNMLNSNSQSVYEDLKYSKEDIAHVEEWVKRHVETTWHSLGTCSM
APKEGNSIVRHGVVDERLNVHGVKNLKVADLSICPDNVGCNTYSTALLIGEKCAVLTAEDLGYSGNALDMKV
PNYHAPGELSGIAISRL
>PBP26262|Diplocarpon_rosae_Ascomycota_Leotiomycetes_Helotiales
MTVPDEVDIIVCGGGSCGCVVAGRLANLDHSLQVLLIEGGESNLNNPWVFRPGIYPRNMKLDSKTASFYYSR
PSEFLAGRQAVVPCAHILGGGSSINFMMYTRASASDYDDFQAKGWTTKELIPLMRKHETYQRASNNRDIHGF
EGPIKVSFGNYTYPIMQDFLRAAESQGIPTTDDLQDLVTGHGAEHWLKWINRDTGRRSDSAHAYVHSTRSVH
QNLHLQCNTKVDKIILENGIAVGVKTVPTKPLHPSQQSRTFRARKQIIVSGGTLSSPLILQRSGIGDAQKLR
KAGVKPLVDLPGVGLNFQDHYLTFSVYRAKPGTESFDDFVRGVPEVQQKVFDEWNIKGTGPLATNGIEAGVK
IRPTEQELNEMDSWPTPHFRSGWDSYFKNKPDKPVMHYSVIAGWFGDHMLMPPGNFFTMFHFLEYPFSRGET
HIVSPNPYEAPDFDAGFMNDERDMAPMVWGYIKSRETARRMEAYAGEVQNMHPFYAFDSPARAKDMDLLTTK
SYALPGNLTAGIQHGSWSMPVEAGTPSQPNMLNSNSQSVYEDLKYSKEDIAHVEEWVKRHVETTWHSLGTCS
MAPKEGNSIVRHGVVDERLNVHGVKNLKVADLSICPDNVGCNTYSTALLIGEKCAVLTAEDLGYSGNALDMK
VPNYHAPGELSGIAASRL
>A0A218ZHE2|Marssonina_coronariae_Ascomycota_Leotiomycetes_Helotiales
MTVPDEVDIIVCGGGSCGCVVAGRLANLDHNLQVLLIEGGESNLNNPWVFRPGIYPRNMKLDSKTASFYYSR
PSEFLAGRKAVVPCAHILGGGSSINFMMYTRASASDYDDFQTRGWTTKELIPLMRKHETYQRASNNRDIHGF
DGPIKVSFGNYTYPIMQDFLRATESQGIPTTDDLQDLVTGHGAEHWLKWINRDTGRRSDSAHAYVHSTRSVH
QNLHLQCNTKVEKIILENGVAVGVKTVPTKPLHPSVSQAEGPPLISIVDTNSPKQQHSRTFRARKQIIVSGG
TLSSPLILQRSGIGDAQKLRKAGVKPLVDLPGVGLNFQDHYLTFSVYRAKPGTESFDDFVRGVPEVQTKVFD
EWNIKGTGPLATNGIEAGVKIRPTEQELKEMDSWPTPQFRSGWESYFKNKPDKPVMHYSVIAGWPPGNFFTM
FHFLEYPFSRGETHIVSPNPYEAPDFDAGFMNDERETARRMEAYAGEVQNMHPFYAFDSPARAKDMDLLTTN
SYALPGNLTAGIQHGSWSMPVEAGKPSQPNLLNSNSQSVYEDLKYSKQDIAHVEEWVKRHVETTWHSLGTCS
MAPKEGNSIVRHGVVDERLNVHGVKNLKVADLSICPDNVGCNTYSTALLIGEKCAVLTAEDLGYSGSALAMK
VPNYHAPGELSGIASSRL
>A7E6B5|Sclerotinia_sclerotiorum_1980_UF-70_Ascomycota_Leotiomycetes_Helotiales
MTIPDEFDIIVCGGGSTGCVIAGRLANLDHNLQVLLIEAGESNLNNPWVFRPGIYPRNMKLDSKTASFYYSR
PSEWLAGRKAVVPCAHILGGGSSINFMMYTRASASDYDDFQAKGWSTKELIPLMRKHETYQRACNNRELHGF
DGPIKVSFGNYTYPITHDFLRAAESQGIPTTDDLQDLVTAHGAEHWLKWINRDTGRRSDAAHAYVHSTRAVH
SNLHLMCNTKVDKVIIENGRAVGVQTVPTKPLHPNQRPRIFRARKQVVVSGGTLSSPLILQRSGVGDPKKLH
KAGVKPIVDLPGVGLNFQDHYLTFSVYRAKPGTESFDDFARGVPEVQKAVFDEWNLKGTGPLATNGIDAGVK
IRPTEEELKEMESWPTPHFKSGWDSYFKNKPDKPVMHYSVIAGWFGDHMLMPPGNFFTMFHFLEYPFSRGQT
HIVSPDPYEAPDFDAGFMNDERDMAPMVWGYIKSRETARRMDAYAGEVQNMHPFYAYDSPARAKDMDLLTTK
SYALPGNVTAGIQHGSWSVPVEPGKPPQISYLNSNQRDLQQDLKYSKEDIKHIEEWVKRHVETTWHSLGTCS
MAPREGNSIVKHGVLDERLNVHGVKGLKVADLSICPDNVGCNTFSTALLIGEKCSMLVAEDLGYSGKALDMK
VPNYHAPGEISAIATSRL
>W9CNQ9|Sclerotinia_borealis_F-4128_Ascomycota_Leotiomycetes_Helotiales
MTMPDEFDIIVCGGGSTGCVIAGRLANLDHNLQVLLIEAGESNLNNPWVFRPGVYPRNMKLDSKTASFYHSR
PSEWLAGRRAVVPCAHILGGGSSINFMMYTRASASDYDDFQAKGWSTKELIPLMRKNETYQRACNNRDLHGF
DGPIKVSFGNHTYPITHDFLRAADSQGIPTTDDLQDLVTAHGAEHWLKWINRDTGRRSDAAHAYVHSTRAVH
SNLHLMCNTKVDKIIIENGRAVGVQTVPTKPLHPNQRPRIFRARKQIVVSGGTLSSPLILQRSGVGDPKKLQ
KAGVKPIIDLPGVGLNFQDHYLTFSVYRAKPGTESFDDFARGVPEVQKAVFDEWNLKGTGPLATNGIDAGVK
IRPTEEELKEMETWPTPHFRSGWDSYFKNKSDKPVMHYSVIAGWFGDHMLMPPGNFFTMFHFLEYPFSRGET
HIVSPDPYEAPDFDAGFMNDERDMAPMVWGYIKSRETARRMDAYAGEVQNMHPFYAYDSPVRAKDMDLLTTN
SYALPGNLTAGIQHGSWSMPVESGKPPQVSYLNSNQRDLQKDLKYSKEDIKHVEEWVKRHVETTWHSLGTCS
MAPREGNSIVKHGVLDARLNVHGVKGLKVADLSICPDNVGCNTFSTALLIGEKSSMLVAEDLGYSGKVLDMR
VPNYHAPGEISAIATSRL
>G2XS59|Botrytis_cinerea_T4_Ascomycota_Leotiomycetes_Helotiales
MTIPDEFDIIVCGGGSTGCVIAGRLANLDHNLQVLLIEAGESNLNNPWVFRPGISVDPRNMKLDSKTASFYY
SRPSEWLAGRKAVVPCAHILGGGSSINFMMYTRASASDYDDFQAKGWTTKELIPLMRKHETYQRACNNRDLH
GFDGPIKVSFGNHTYPITHDFLRAAESQGIPTTDDLQDLVTAHGAEHWLKWINRDTGRRSDAAHAYIHSTRA
VHSNLHLMCNTKVDKIIIENGRAVGVKTVPTKPLHPNQRSRTFRARKQIVVSGGTLSSPLILQRSGVGDPKK
LEKVGVKPIVDLPGVGQNFQDHYLTFSVYRAKPGTESFDDFVRGVPEVQKAVFDEWNLKGTGPLATNGIDAG
VKVRPTEEELKEMDSWPTPHFRSGWESYFKNKPDKPVMHYSVISGWFGDHMLMPPGNFFTMFHFLEYPFSRG
ETHIVSPDPYEAPDFDAGFMNDERDMAPMVWGYIKSRETARRMDAYAGEVQNMHPFYAFDSPARAKDMDLLT
TKAYALPGNITAGIQHGSWSMPVEPGKPPQISYLNSNQRDLQEDLKYSTKDIEHIEEWVKRHVETTWHSLGT
CSMAPREGNSIVKHGVLDERLNVHGVKGLKVADLSICPDNVGCNTFSTALLIGEKCSMLVAEDLGYSGKALD
MKVPNYHAPGELSGIATSRL
>A0A0G2EW25|Diplodia_seriata_Ascomycota_Dothideomycetes_Botryosphaeriales
MTIPDEVDIIVCGGGSCGCVVAGRLANLDHNLQVMLIEGGESNLNDPWVFRPGIYPRNMKLDSKTASFYYSR
PSEWLGGRRAIVPCANILGGGSSINFMMYTRASASDYDDFQAKGWTTKELIPLMKKHETYQRASQNRDLHGF
EGPIKVSFGNYTYPIMQDFLRATESQGIPTTDDLQDLVTGHGAEHWLKWINRDTGRRSDSAHAYIHSTRSVH
QNLHLVCNTKIDKVILDGDQAVGVQTLPSKPLHPKQKHEPKIYRARKQIIVSGGTLSSPLILQRSGIGDPEK
LRKAGVKPLVNLPGVGLNFQDHYLTFAPYRATPETDSFDDFIRGNPIVQQKVIDQWNINGTGPLATNGIEAG
VKIRPTEEELKWMDTWPCPEFRSGWEAYFKDKPDKPVMHYSVISGWFGDHMLMPPGKFFTMFHFLEYPFSRG
STHIVSPNAYEAPDFDAGFMNDRRDMAPMIWGYIKSRETARRMKAYAGEVTAMHPFFAYDSSARAQDLDLAN
TKAYAGPDHISAGIQHGSWSRPLEAAKETAPNYLNSACQGLRDDLEYSKEDLDAIEEWVKRHVETTWHSLGT
CSMGPRGGNSIIKHGVVDERLNVHGVRGLKVADLSICPDNVGCNTYSTALLIGEKCAVLTGEDLGYSGSALD
MKVPTYHAPREITHLSRL
>A0A1J9QW67|Diplodia_corticola_Ascomycota_Dothideomycetes_Botryosphaeriales
MTVPDEVDIIVCGGGSCGCVVAGRLANLDHGLQVMLIEGGESNLNDPWVFRPGIYPRNMKLDSKNASFYYSR
PSEWLSGRRAIVPCANILGGGSSINFMMYTRASASDYDDFQAKGWTTKELIPLMKKHETYQRASQNRDLHGF
EGPIKVSFGNYTYPIMQDFLRATESQGIPTTDDLQDLVTGHGAEHWLKWINRDTGRRSDSAHAYIHSTRSVH
QNLHLVCNTKIDKVILDGDQAVGVKTLPAKPLHPQQKHEPKIYKARKQIIISGGTLSSPLILQRSGIGDPEK
LRKAGVKPLVNLPGVGLNFQDHYLTFAPYRATPETESFDDFIRGNPIVQQKVMDQWNINGTGPLATNGIDAG
VKIRPTEEELRWMDTWPCPEFRSGWESYFKDKPDKPVMHYSVISGWFGDHMLMPPGKFFTMFHFLEYPFSRG
STHIVSPNAYEAPDFDAGFMNDRRDMAPMIWGYIKSRETARRMKAYAGEVTAMHPFYAYDSAARAQDLDLAN
TKAYAGPDHISAGIQHGSWSRPLEAAKETAPNYINSACQGLRDDLEYSKEDIEAIEEWVKRHVETTWHSLGT
CSMGPRGGNSVIKHGVVDERLNVHGVRGLKVADLSICPDNVGCNTYSTALLIGEKCAVLTGEDLGYSGSALD
MKVPTYHAPREITHLSRL
>R1EEN8|Neofusicoccum_parvum_UCRNP2_Ascomycota_Dothideomycetes_Botryosphaeriales
MTIPDEVDIIVTGGGSCGCVVAGRLANLDHNLQVMLIEAGESNLNDPWVFRPGIYPRNMKLDSKTASFYYSR
PSEWLAGRRAIVPCANILGGGSSINFMMYTRASASDYDDFQAKGWTTKELIPLMKKHETYQRASNNRDLHGF
EGPIKVSFGNYTYPIMQDFLRATESQGIPTTDDLQDLVTGHGAEHWLKWINRDTGRRSDSAHAYIHSTRSVH
QNLHLVVNTKVDKVILDGDQAVGVQTLPAKPLHPKQKQEPKIYRARRQIIVSGGTLSSPLILQRSGIGDPEK
LRKAGIKPLVNLPGVGLNFQDHYLTFAPYRATPETDSFDDFVRGDPIVQQKVIDQWNINGTGPLATNGIEAG
VKVRPTEEELRWMDTWPCPEFRSGWESYFKDKPDKPVMHYSVISGWFGDHMLMPHGKFFTMFHFLEYPFSRG
STHVVSPNPYEAPDFDAGFMNDRRDMAPMVWGYIKSRETARRMKAYAGEVTAMHPFFAYDSTAKAEDLDLAN
TKAYAGPDHLSAGIQHGSWSRPLTVAKETAPNYLNSHCQGARDDLEYSKDDLEAIEEWVKRHVETTWHSLGT
CSMAPRGGNSIVKHGVVDERLNVHGVKGLKVADLSICPDNVGCNTYSTALLIGEKCAVLTGEDLGYSGSALD
MKVPNYHAPREVTHLSRL
>A0A1W5D278|Umbilicaria_pustulata_Ascomycota_Lecanoromycetes_Umbilicariales
MTIPDEVDIIVCGGGSSGCVVAGRLANLDHKLQVLLIEGGEDNLNNPWVYRPGIYPRNMKLDSKTASFYYSR
PSEWLGGRRAVVPCAHILGGGSSINFMMYTRASASDYDDFQAKGWTTKELLPLMRKHETYQRACNNRDIHGF
DGPIKVSFGNYTYPIMQDFLRAAESQGVPVSDDIEDLKTGHGAEHWLKWINRDTGRRSDSAHAYIHSTRAHH
GNLHLKCNTKIDKIIMEGDRAVGVQTVSTKPLSPREQQPKIYRARKQIVISCGTLSSPLVLQRSGIGDPDKL
RKVGVKPLVDLPGVGLNFQDHYLHFSVFRAKPGVETFDDFVRDAPGVQEKVFNQWNINGTGPLATNGIEAGV
KVRPTEKELEEMKSWPFPEFNSGWDSYFKEKPDKPVMHYSVIAGWFGDHMLLPPGNFFTMFHFLEYPFSRGS
TMITSPNPYEAPDFDAGFMNDKRLRWEVTGMHPFYAYDSPARAMDMDLATTNAYAGANHLTAGIQHGSWSMP
VTAGKAPEPNMLNSNVHDVREDLKYSKEDLLHIEEWVKRHCETTWHSLGTCSMAPKEGNSIVKHGVLDERLN
VHGVKGLKVADLSICPDNLGCNTYSVALLIGEKCAVLIAEDLGYSGSALDMKVPTYHAPREIAGLARL
>A0A139GXZ0|Pseudocercospora_musae_Ascomycota_Dothideomycetes_Capnodiales
MTIPEEVDIIVCGGGSCGCVVAGRLANLDHSLQVMLIEAGENNLNNPWVYRPGIFPRNMKLDSKTASFYYSR
PSEWLSGRRAIVPCAHILGGGSSINFMARRSDYDDFQAKGWTTKELIPLMKKHETYQRSCNNRDIHGFDGPI
KVSFGNYTYPVMQDFLRAAESQGIPFSDDLEDLKTGHGAQHWLKWINRDTGRRSDSAHAYIHSTRQHHENLH
LVCNTKVDKVILEGNRATGVRTVPTKPLHPNEDHSRVFKARKFIIVSGGTLSSPLILQRSGIGDSQKLRKAG
VKPIIDLPGVGLNFQDHYLYFSLYRAKPWTDSFDDFVRGDPEVQAKVFNQWEINGTGPLATNGIEAGVKARP
SQKELEEMKSWPFPEFLSGWDSYFKDKPDKPVMHWAVVAGWFGDHMHIPPGKFFCMFHFLEYPFSRGFTHIV
SPNPYEAPDFDAGFMNDRRDMAPMVWGYIKSRETARRMDAYAGEVVDKHPFFAYDSPARARDMDLDTTNAYA
GPNHITSNIQVGSWTVPKLAGKQPDTAFLNSSQQSVQEDLKYSRDDLLAVEEWVKRHTETTWHSLGTCSMAP
KEGNSIVKHGVLDERLNVHGTKGLKVADLSVCPDNVGCNTYSTALLIGEKCAVLTAEDLGYTGRALDMRVPE
YHHHREVVGLSKL
>M2YUV9|Pseudocercospora_fijiensis_CIRAD86_Ascomycota_Dothideomycetes_Capnodiales
MTIPDEVDIIVCGGGSCGCVVAGRLANLDHSLQVMLIEAGENNLNNPWVYRPGIFPRNMKLDSKTASFYYSR
PSEWLSGRRAIVPCAHILGGGSSINFMMYTRASGSDYDDFQAKGWTTKELIPLMKKRETYQRSCNNRDIHGF
DGPIKVSFGNYTYPVMQDFLRAAESQGIPFSDDLEDLKTGHGAQHWLKWINRDTGRRSDSAHAYIHSTRQHY
ENLHLVCNTKVDKVILEGNRATGVRTVPTKPLHPNEDHSRVFKARKFVIVSGGTLSSPLILQRSGIGDSQKL
RKAGVKPIVDLPGVGLNFQDHYLYFSLYRAKPWTDSFDDFVRGDPEVQAKVFNQWEINGTGPLATNGIEAGV
KARPSAKELEEMKSWPFPEFISGWDSYFKDKPDKPVMHWAVVAGWFGDHMHIPPGKFFCMFHFLEYPFSRGF
THIVSPNPYEAPDFDAGFMNDRRDMAPMVWGYIKSRETARRMDAYAGEVVDKHPFFAYDSPARARDMDLDTT
NAYAGPNHITSNIQVGSWTVPKLSGKAPDTAFLNSSQQTVQEDLKYSRDDLLAVEEWVKRHTETTWHSLGTC
SMAPKEGNSIVKHGVLDERLNVHGTKGLKVADLSICPDNVGCNTYSTALLIGEKCAVLTAEDLGYTGRALDM
RVPEYHHHREVVGLSKL
>N1PK14|Dothistroma_septosporum_NZE10_Ascomycota_Dothideomycetes_Capnodiales
MTIPDEVDIIVCGGGSCGCVVAGRLANLDHKLQVMLIEGGESNLNNPWVFRPGIYPKNMKLDSKTATFYYSR
PSEWLSGRRAIVPCANILGGGSSINFMMYTRASASDYDDFQAKGWTTKELIPLMKKHETYQRACQNRDLHGF
DGPIKVSFGNYTYPVMQDFLRAAESQGIPVSDDCEDLNTGHGAQHWLKWINRDTGRRSDSAHAYIHSTRQHY
ENLHLVCNTKVDKVILEGNKAVGVKTVPTKPLHPNENHSRIYRARKQIIVSGGTLSSPLILQRSGIGDSQKL
RKAGIKPLIELPGVGLNFQDHYLYFSLYRAKPWAESFDEFVRGNKEVQDKVFSQWELNGTGPLATNAIEAGV
KARPTEQELEWMKSWPFPEFLSGWESYFKNKPDKPVMHWAVVAGWFGDHMHVPPGKFFSMFHFLEYPFSRGF
THVSSPNPYEAPDFDAGFMNDRRDMAPMVWGYIKSRETARRMDAYAGEVIDKHPFYAYDSPARCKEMDLETT
NAYAGPDHITANIQVGSWTVPKEAGKGPEPSYLNNSQQHIQEDLQYSKDDLLAVEEWVKRHVETTWHSLGTC
SMAPKDGNSIVKHGVLDERLNVHGVKNLKVADLSICPDNVGCNTYSTALLIGEKAAVLTAEDLGYTGRALDM
RVPDYQVNREITGLARL
>M3CF66|Sphaerulina_musiva_SO2202_Ascomycota_Dothideomycetes_Capnodiales
MTIPEEVDIIVCGGGSCGCVVAGRLANLDHKLQVLLIEAGESNLNNPWVFRPGIFPRNMKLDSKTASFYYSR
PSEWLSGRRAIVPAAHILGGGSSINFMMYTRASASDYDDFQAKGWTTKELIPLMKKHETYQRACNNRDLHGF
DGPIKVSFGNYTYPIMQDFLRAAESQGIPVTDDLQDLVTGHGAEHWLKWINRDTGRRSDSAHAYIHSTRQHY
ENLHLAVNTKVDKVIFEGTKAVGVRTVPTKPLSPSENHSRTFRARRQIIVSSGTLSSPLVLQRSGVGDSQKL
RKAGVRPIVDLPGVGQNFQDHYLYFSLYRAKPETESFDDFARGDEKVQEKVFNQWQLDGTGPLATNGIEAGV
KWRPNQKDLDDMARSPFPEFIKGWDSYFKNKPDKPVMHWAVVAGWFGDHTTVPGTGKFFSMFHFLEYPFSRG
FTNIVSPNPYEAPDFDAGFMNDRRDMAPMVWGYIKSRETARRMDAYAGEVATNHPFYAYDSPARCHDMDLAT
TKAYAGPNHLTAGLVTGSWTIPLPEPSKKPDAAYLNSNQQVVHDDLQYSREDLLAVEEWVKRHTETTWHSLG
TCSMGPREGNSIIKHGVVDERLNVHGTTNLKVADLSICPDNVGCNTYSTALLIGEKCAVLTAEDLGYSGRAL
DMRVPDYQVNREIVGLSRL
>PIA95877|Cercospora_beticola_Ascomycota_Dothideomycetes_Capnodiales
MTIPDEVDIIVCGGGSCGCVVAGRLANLDHKLQVLLIEAGESNLNNPWVFRPGIFPRNMKLDSKTATFYYSR
PSEWLSGRRAIVPCAHILGGGSSINFMMYTRASASDYDDFQAKGWTTKELIPLMKKHETYQRACNNRDLHGF
DGPIKVSFGNYTYPVMQDFLRAAESQGIPVTDDLQDLTTGHGAEHWLKWINRDTGRRSDSAHAYIHSTRQHY
ENLHLAVNTKVDKVVFEGTKAVGVRTVPTKPLHPSENHSRTFRARRQIIVSGGTLSSPLILQRSGIGDAQKL
RKAGVKPLVDLPGVGQNFQDHYLFFSLYRAKPHVESFDDFVRGDKEVQDKVFNQWQLDGTGPLATNAIEAGV
KWRPTQKDLDDMARSPFPEFIKGWDSYFKDKPDKPVMHWAVVAGWFGDHMHVPPGKYFSMFHFLEYPFSRGF
TNIVSPNPYEAPDFDAGFMNDRRDMAPMVWGYIKSRETARRMDAFAGEVANNHPFYAYDSPARCHDMDLATT
NAYAGPNHITSNLVTGAWTNPLPAPSRQPEPSFLNSNQQALHDDLQYSRDDLLAVEEWVKRHTETTWHSLGT
CSMAPREGNSIVKHGVLDERLNVHGTKNLKVADLSICPDNVGCNTYSTALLIGEKCAVLTAEDLGYTGRALD
MRVPDYQVNREIVGLSRL
>F9XCV2|Zymoseptoria_tritici_IPO323_Ascomycota_Dothideomycetes_Capnodiales
MTIPDEVDIIVCGGGSCGCVVAGRLANLDHKLQVLLIEAGESNLNNPWVFRPGIYPRNMKLDSKTASFYYSR
PSEWLSGRRAIVPVAHILGGGSSINFMMYTRASASDYDDFQAKGWTTKELLPLMKKHETYQRACNNRDIHGF
DGPIKVSFGNYTYPVMQDFLRAAESQGIPTTDDLEDLQTGHGAEHWLKWINRDTGRRSDSAHGYIHSTRAVH
QNLHLQCNTKVDKVIIENGRAVGVRTIPTKPLHPTENISRTFKARKQIIVSGGTLSSPLILQRSGIGNPEKL
RKAGVKPLVDLPGVGLNFQDHYLTFAPYRAKAWADSFDDFVRGDKETQEKVFAQWELNGTGPLSTNGIEAGV
KIRPTEKELQEIDSWPMNEFRSGWDSYFKDKPDKPVMHYSVIAGFFGDHMQIPPGKYFTMFHFLEYPFSRGH
IHITSPNPYEAPDFDAGFMNDRRDMAPMVWGYIKSRETARRMDAYAGEVTAMHPFYAFDSPARCHDLDVAET
NAYAGPNHITSNIQHGSWTTKKLPGRAPQTTHLNSNDQPIQDDLQYTKEDLLAVEEWTKRHVETTWHSLGTC
SMAPKNGNSIVKHGVLDERLNVHGVKGLKVADLSICPDNVGCNTYSTALLIGEKCAMLTAEDLGYTGRALEM
RVPEYHAPKETVGLSRL
>A0A017SR18|Aspergillus_ruber_CBS_135680_Ascomycota_Eurotiomycetes_Eurotiales
MTIPEEVDIIICGGGSAGCVPAGRLANLDHNLSVLLIEAGEDNLNNPWIYRPGIYPRNMKLDSKTASFYHSR
PSEHLDGRKAIVPCANILGGGSSINFMMYTRASASDYDDWQAKGWRTKELLPLMRKHETYQRACNNRELHGF
DGPIKVSFGNYTYPVMQDFLRAAESLDIPVTDDLQDLKTGHGSEHWLKWINRDTGRRSDAAHAYVHSTRSRH
SNLHLKCNTKVDKVIIEGGRAVGVATIPTKPLDGRNPPRKIFRARKQIIVSSGTMGSPLVLQRSGIGDPEKL
RAVGVKPIVDLPGVGRNFQDHYLTFSVYRAKPETESFDDFIRGDPEVQKKVYDEWNLKGTGPLATNGIDAGV
KIRPTQQELEEMKRWPTSDFVKGWESYFKDKPDKPVMHYSIISGWFGDHMLMPPGKFFTMFHFLEYPFSRGF
THIQSSDPYENPDFDAGFMNDKRDMAPMVWGYIKSRETARRMNAYAGEVTGMHPHFKYNSPARAFDLDLATT
NAYAGPNHHSAGIQHGSWSHPLGPGEQPASTFLNSHKQETRAPLNYSADDLEQIEKWVQRHVETTWHSLGTC
SMAPREGNSIVKHGVVDDRLNVHGVKGLKVCDLSICPDNVGCNTFSTALLIGEKCAVLTAEDLGYSGSALEM
RVPTYHAPGEVVNLARL
>A0A1L9W0D4|Aspergillus_glaucus_CBS_516.65_Ascomycota_Eurotiomycetes_Eurotiales
MTIPEEVDIIICGGGSAGCVPAGRLANLDHNLSVLLIEAGEDNLNNPWIYRPGIYPRNMKLDSKTASFYHSR
PSEYLDGRKAIVPCANILGGGSSVNFMMYTRASASDYDDWQAKGWRTKELLPLMRKHETYQRACNNRELHGF
DGPIKVSFGNYTYPVMQDFLRAAESLDIPVTDDLQDLKTGHGSEHWLKWINRDTGRRSDAAHAYVHSTRSRH
SNLHLKCNTKVDKVIIEDGRAVGVATIPTKPLDGRNPPRKIFRARKQIIVSSGTMSSPLVLQRSGIGDPEKL
RAVGVKPIVDLPGVGRNFQDHYLTFSVYRAKPETESFDDFIRGDPEVQKKVYDEWNLKGTGPLATNGIDAGV
KIRPTQQELEEMKRWPTSDFVKGWESYFKDKPDKPVMHYSIISGWFGDHMLMPPGKFFTMFHFLEYPFSRGF
THIQSSDPYENPDFDAGFMNDKRDMAPMVWGYIKSRETARRMNAYAGEVTGMHPHFKYNSPARAFDLDLATT
NAYAGPNHHSAGIQHGSWSHPLGPGEQPASTFLNSHKQETRAPLDYSADDLEQIEKWVQRHVETTWHSLGTC
SMAPREGNSFVKHGVVDERLNVHGVKGLKVCDLSICPDNVGCNTFSTALLIGEKCAVLTAEDLGYSGSALEM
RVPTYHAPGEVVNLARL
>A0A1E3BR69|Aspergillus_cristatus_Ascomycota_Eurotiomycetes_Eurotiales
MTIPEEVDIIICGGGSAGCVPAGRLANLDHNLSVLLIEAGEDNLNNPWVYRPGIYPRNMKLDSKTASFYHSR
PSEHLDGRRAIVPCANVLGGGSSINFMMYTRASASDYDDWQAKGWRTKELLPLMKKHETYQRACNNRELHGF
DGPIKVSFGNYTYPVMQDFLRAAESLDIPVTDDLQDLKTGHGSEHWLKWINRDTGRRSDAAHAYVHSTRSRH
SNLHLKCNTKVDKVIIEDGRAVGVATIPTKPLDSRNPPRKIFRARKQIIVSSGTLGSPLVLQRSGIGDPEKL
RAVGVKPIVDLPGVGRNFQDHYLTFSVYRAKPEVESFDDFIRGDREVQKKVYDEWNLKGTGPLATNGIDAGV
KIRPTQQELEEMKRWPTSDFVKGWESYFKDKPDKPVMHYSIISGWFGDHMLMPPGKFFTMFHFLEYPFSRGF
THIQSPDPYENPDFDAGFMNDKRDMAPMVWGYIKSRETARRMNAYAGEVTGMHPHFKYNSPARAFDLDLATT
NAYAGPNHYSAGIQHGSWSHPLEPGEQPASTFLNSHKQETRAPLKYSADDLEQIEKWVQRHVETTWHSLGTC
SMAPREGNSIVKHGVVDERLNVHGVKGLKVCDLSICPDNVGCNTFSTALLIGEKCAVLTAEDLGYSGPALEM
RVPTYHAPGETVNLARL
>A0A0L1IYH5|Aspergillus_nomius_NRRL_13137_Ascomycota_Eurotiomycetes_Eurotiales
MAIPDEVDIIICGGGSSGCVPAGRLANLDHNLQVLLIEAGEDNLNNPWVYRPGIYPRNMKLDSKTASFYYSR
PSEWLDGRRAVVPCANILGGGSSINFMMYTRASASDYDDFQAKGWTTKELIPLMKKHETYQRACNNKDLHGF
DGPIKVSFGNYTYPIMQDFLRATESQGIPVTDDLQDLKTGHGAEHWLKWINRDTGRRSDAAHAYVHSTRAKY
TNLHLKCNTKVDKVIIEDGRAVGVATVPTKPLDGRNPPRKIFRARKQIIISSGTLSSPLILQRSGIGEPEKL
RKAGVKPLVNLPGVGRNFQDHYLTFSVYRAKPDVESFDDFVRGDPEVQKKVFEEWNLKGTGPLATNGIDAGV
KIRPTPEELEEMKSWPTPEFTSGWESYFKNKPDKPVMHYSVIAGWFGDHMLMPPGKFFTMFHFLEYPFSRGF
THIQSADPYDAPDFDAGFMNDKRDMAPMVWGYIKSRETARRMSAYAGEVTGMHPHFAFDSAARAFDLDLATT
KAYAGPNHITAGIQHGSWSQPLEPGQTPTETYLNSNKQETREPIKYSQKDVEHIEKWVQRHVETTWHSLGTC
SMAPREGNSIVKHGGVVDERLNVHGVKGLKVCDLSICPDNVGCNTFSTALLIGEKCAVLTAEDLGYSGAALE
MRIPTYHAPGEVVNLARL
>A0A1F7ZTY3|Aspergillus_bombycis_Ascomycota_Eurotiomycetes_Eurotiales
MTIPDEVDIIICGGGSSGCVPAGRLANLDHNLQVLLIEAGEDNLNNPWVYRPGIYPRNMKLDSKTASFYYSR
PSEWLDGRRAVVPCANILGGGSSINFMMYTRASASDYDDFQAKGWTTKELIPLMKKHETYQRACNNRDLHGF
DGPIKVSFGNYTYPIMQDFLRAAESQGIPATDDLQDLKTGHGAEHWLKWINRDTGRRSDAAHAYVHSTRAKY
TNLHLKCNTKVDKVIIEDGRAVGVATIPTKPLDGRNPPRKIFRARKQIIVSSGTLSSPLILQRSGIGEPEKL
RKAGVKPLVNLPGVGRNFQDHYLTFSVYRAKPDVESFDDFVRGDPEVQKKVFEEWNLKGTGPLATNGIDAGV
KIRPTPEELDEMKSWPTPEFTSGWESYFKNKPDKPVMHYSVIAGWFGDHMLMPPGKFFTMFHFLEYPFSRGF
THIQSADPYDAPDFDAGFMNDKRDMAPMVWGYIKSRETARRMSAYAGEVTGMHPHFAFDSAARAFDLDLATT
KAYAGPNHISAGIQHGSWSQPLEPGQTPTESYLNSNKQETREPIKYSKKDIEHIEKWVQRHVETTWHSLGTC
SMAPREGNSIAKHGGVVDERLNVHGVKGLKVCDLSICPDNVGCNTFSTALLIGEKCAVLTAEDLGYSGAALE
MRIPTYHAPGEVVNLARL
>I7ZMZ3|Aspergillus_oryzae_3.042_Ascomycota_Eurotiomycetes_Eurotiales
MTIPDEVDIIICGGGSSGCVPAGRLANLDHNLQVLLIEAGEDNLNNPWVYRPGIYPRNMKLDSKTASFYYSR
PSEWLDGRRAIVPCANILGGGSSINFMMYTRASASDYDDFQAKGWTTKELIPLMKKHETYQRACNNRDLHGF
DGPIKVSFGNYTYPIMQDFLRAAESQGIPVTDDLQDLKTGHGAEHWLKWINRDTGKLIILVSDAAHAYVHST
RAKYTNLHLKCNTKVDKIIIEDGRAVGVATVPTKPLDGRNPPRKIFRARKQIIVSSGTLSSPLILQRSGIGE
PEKLRKAGIKPLVNLPGVGRNFQDHYLTFSVYRAKPDVESFDDFVRGDPEVQKKVFEEWNLKGTGPLATNGI
DAGVKIRPTPEELEEMKRWPTPEFTSGWESYFKNKPDKPVMHYSIISGWFGDHMLMPPGKFFTMFHFLEYPF
SRGFTHIRSADPYDAPDFDAGFMNDKRDMAPMVWGYIKSRETARRMSAYAGEVTSMHPHFAFDSAARAFDLD
LATTKAYAGPNHITAGIQHGSWSQPLEPGQTPTETYLNSNKQETREPIQYSKKDIEHIEKWVQRHVETTWHS
LGTCSMAPREGNSIVKHGGVVDERLNVHGVKGLKVCDLSICPDNVGCNTFSTALLIGEKCAVLTAEDLGYSG
AALEMRVPTYHAPGEVVNLARL
>PIG80255|Aspergillus_arachidicola_Ascomycota_Eurotiomycetes_Eurotiales
MTIPDEVDIIICGGGSSGCVPAGRLANLDHNLQVLLIEAGEDNLNNPWVYRPGIYPQNMKLDSKTASFYYSR
PSEWLDGRRAIVPCANILGGGSSINFMMYTRASASDYDDFQAKGWTTKELIPLMKKHETYQRACNNRDLHGF
DGPIKVSFGNYTYPIMQDFLRAAESQGIPVTDDLQDLKTGHGAEHWLKWINRDTGRRSDAAHAYVHSTRAKY
TNLHLKCNTKVDKVIIEDGRAVGVATVPTKPLDGRNPPRKIFRARKQIIVSSGTLSSPLILQRSGIGEPEKL
RKAGIKPLVNLPGVGRNFQDHYLTFSVYRAKPDVESFDGFVRGDPEVQKKVFEEWNLKGTGPLATNGIDAGV
KIRPTPQELEEMKRWPTPEFTSGWESYFKNKPDKPVMHYSIISGWFGDHMLMPPGKFFTMFHFLEYPFSRGF
THIQSADPYDAPDFDAGFMNDKRDMAPMVWGYIKSRETARRMSAYAGEVTSMHPHFAFDSAARAFDLDLATT
KAYAGPNHITAGIQHGSWSQPLEPGQTPTETYLNSNKQETREPIQYSKKDIEHIEKWVQRHVETTWHSLGTC
SMAPREGNSIVKHGGVVDERLNVHGIKGLKVCDLSICPDNVGCNTFSTALLIGEKCAVLTAEDLGYSGAALE
MRIPTYHAPGEVVNLARL
>A0A1L9RP90|Aspergillus_wentii_DTO_134E9_Ascomycota_Eurotiomycetes_Eurotiales
MTIPEEVDIIICGGGSSGCVPAGRLANLDHNLQVLVIEAGEDNLNNPWVYRPGIYPRNMKLDSKTASFYYSR
PSEWLDGRRAIVPCAHVLGGGSSINFMMYTRASASDYDDFQAKGWTTKELLPLMKKHETYQRACNNRDLHGF
DGPIKVSFGNYTYPIMQDFLRAAESQDIPVTDDLQDLKTGHGAEHWLKWINRDTGRRSDAAHAYIHSTRSKH
SNLHLKCNTKVDKVIIENGRAVGVATVPTKPLGGSNPPRKIFRARKQIIVSGGTMSSPLILQRSGVGDPEKL
RRAGIKPIVDLPGVGLNFQDHYLTFSVFRAKPDVESFDDFVRGDPEVQKKVYEEWNLKGTGPLATNGIDAGV
KIRPTQEELEEMKSWPTSEFISGWESYFKNKPDKPVMHYSVISGWFGDHMLMPPGKFFTMFHFLEYPFSRGF
THIQSPDPYETPDFDAGFMNDKRDMAPMVWGYIKSRETARRMSSYAGEVTGMHPHFNYDSPARAFDLDLATT
KAYAGPNHISAGIQHGSWSSAIEPGQSPATAFLNSNKQETRAPIKYSKKDIEHIEKWVQRHVETTWHSLGTC
SMAPREGNSIVKHGVVDERLNVHGVKGLKVCDLSICPDNVGCNTFSTALLIGEKCAVLTAEDLGYSGAALDM
KVPTYHAPGEVVNLSRL
>A0A1L9SKB6|Penicilliopsis_zonata_CBS_506.65_Ascomycota_Eurotiomycetes_Eurotiales
MTIPEEVDIIICGGGSAGCVPAGRLANLDHNLSVLLIEAGEDNLNNPWVYRPGIYPRNMKLDSKTASFYYSR
PSEWLDGRRAIVPCAHVLGGGSSINFMVHTRYRNMYTRASASDYDDFQAKGWTTKELIPLMKKHETYQRACN
NRDIHGFEGPIKVSFGNHTYPIMQDFLRAAESQDIPITDDLQDLKTGHGAEHWLKWINRDTGRRSDAAHAYV
HSTRSKYTNLHLKCNTKVDKVIIENGRAVGVVTVPTKHLGEGEPPRRVFRARKQIIVSAGTLSSPLILQRSG
IGDPEKLRRAGIRPIVDLPGVGLNFQDHYLTFSVYRAKPDVESFDDFLRGDPEVQKKVFEEWNLKGTGPLAT
NGIDAGVKIRPTQEELNEMQKWPTPEFNSGWESYFKNKPDKPVMHYSVISGWFGDHMLMPPGKFFTMFHFLE
YPFSRGSTHVRSADPYDTPDFDAGFMNDKRDMAPMVWGYIKSRETARRMNAYAGEVTGMHPHFSYDSPARAF
DLDLATTKAYAGPNHLSAGIQHGSWSQPLEPGKSPAANFLNSNQQDTRESLNYSKEDIEHIEKWVQRHVETT
WHSLGTCSMAPREGNSIVKHGVVDERLNVHGVKGLKVCDLSICPDNVGCNTFSTALLIGEKCAVLTAEDLGY
SGDALDMKVPTYHAPGEVVNLARL
>Q2UNA0|Aspergillus_oryzae_RIB40_Ascomycota_Eurotiomycetes_Eurotiales
MTIPDEVDIIICGGGSSGCVPAGRLANLDHNLQVLLIEAGEDNLNNPWVYRPGIYPRNMKLDSKTASFYYSR
PSEWLDGRRAIVPCANILGGGSSINFMMYTRASASDYDDFQAKGWTTKELIPLMKKHETYQRACNNRDLHGF
DGPIKVSFGNYTYPIMQDFLRAAESQGIPVTDDLQDLKTGHGAEHWLKWINRDTGKLIILVRLYTFNDSRRS
DAAHAYVHSTRAKYTNLHLKCNTKVDKIIIEDGRAVGVATVPTKPLDGRNPPRKIFRARKQIIVSSGTLSSP
LILQRSGIGEPEKLRKAGIKPLVNLPGVGRNFQDHYLTFSVYRAKPDVESFDDFVRGDPEVQKKVFEEWNLK
GTGPLATNGIDAGVKIRPTPEELEEMKRWPTPEFTSGWESYFKNKPDKPVMHYSIISGWFGDHMLMPPGKFF
TMFHFLEYPFSRGFTHIRSADPYDAPDFDAGFMNDKRDMAPMVWGYIKSRETARRMSAYAGEVTSMHPHFAF
DSAARAFDLDLATTKAYAGPNHITAGIQHGTHQPSTLHPPTYHQYTKLTMENRIMQKGYRAYREMGYVTHKL
PCPKPPHLIYSPANKKTTNTVQRHVETTWHSLGTCSMAPREGNSIVKHGGVVDERLNVHGVKGLKVCDLSIC
PDNVGCNTFSTALLIGEKCAVLTAEDLGYSGAALEMRVPTYHAPGEVVNLARL
>A0A1L9UG76|Aspergillus_brasiliensis_CBS_101740_Ascomycota_Eurotiomycetes_Eurotiales
MTIPDEVDIIVCGGGSTGCVIAGRLANLDHNLQVLLIEAGEDNLNNPWVYRPGIYPRNMKLDSKTASFYYSR
PSEWLDGRRAVVPCAHILGGGSSINFMMYTRASASDYDDFQAKGWTTDELLPLMKKHETYQRACNNRDIHGF
DGPIKVSFGNYTYPIMQDFLRAAESQDIPVTDDLQDLKTGHGAEHWLKWINRDTGRRSDSAHAYVHSTRAKY
SNLHLKCNTKVDKVIIENGRAVGVATVPTKPLAGRDPARMIFRARKQIIVSGGTLSSPLILQRSGVGDPEKL
RRAGVQPLVNLPGVGRNFQDHYLTFSVFRAKPDVESFDDFVRGDPEVQKKVYEEWNLKGTGPLATNGIEAGV
KIRPDAKELEEMKSWPTNDFYKGWESYFKNKPDKPVMHYSVIAGWFGDHMLMPPGKFFTMFHFLEYPFSRGS
THIQSADPYETPDFDAGFMNDKRDMAPMVWGYIKSRETARRMGAYAGEVTGMHPHFSYDSPARAFDLDLETT
KAYAGPNHISAGIQHGSWSQPLEPGISPASPTMLNSNKQETREPIKYSKKDIEHIEKWVQRHVETTWHSLGT
CSMAPREGNNLTPHGGVVDERLNVHGVQGLKVADLSICPDNVGCNTYSTALLIGEKCAVLTAEDLGYSGKAL
DMKVPEYHAPGEVTFLSRL
>A0A1M3TB82|Aspergillus_luchuensis_CBS_106.47_Ascomycota_Eurotiomycetes_Eurotiales
MTIPEEVDIIVCGGGSTGCVIAGRLANLDHNLQVLLIEAGEDNLNNPWVYRPGIYPRNMKLDSKTASFYYSR
PSEWLDGRRAIVPCAHVLGGGSSINFMMYTRASASDYDDFQAKGWTTDELLPLMKKHETYQRACNNRDIHGF
DGPIKVSFGNYTYPIMQDFLRAAESQDIPVTDDLQDLKTGHGAEHWLKWINRDTGRRSDSAHAYVHSTRAKY
SNLHLKCNTKVDKVIIENGRAVGVATVPTKPLAGRDPPRTIFRARKQIIVSGGTLSSPLILQRSGVGDPEKL
RRAGVQPLVNLPGVGRNFQDHYLTFSVFRAKPEVESFDDFVRGDPEVQKKVFEEWNIKGTGPLATNGIEAGV
KIRPDAKELEEMKSWPTNDFYKGWESYFKNKPDKPVMHYSVIAGWFGDHMLMPPGKFFTMFHFLEYPFSRGS
THIQSADPYESPDFDAGFMNDKRDMAPMVWGYIKSRETARRMGAYAGEVTGMHPHFSYDSPARAFDLDLETT
KAYAGPNHISAGIQHGSWSQPLEPGTSPASPTRLNSNRQDTREEIKYSKKDIEHIEKWVQRHVETTWHSLGT
CSMAPREGNNLTPHGGVVDERLNVHGVQGLKVADLSICPDNVGCNTYSTALLIGEKCAVLTAEDLGYSGKAL
DMKVPEYHAPGEVTFLSRL
>A2RB46|Aspergillus_niger_CBS_513.88_Ascomycota_Eurotiomycetes_Eurotiales
MTIPDEVDIIVCGGGSTGCVIAGRLANLDHNLQVLLIEAGEDNLNNPWVYRPGIYPRNMKLDSKTASFYYSR
PSEWLDGRRAIVPCAHVLGGGSSINFMMYTRASASDYDDFQAKGWTTDELLPLMKKHETYQRACNNRDIHGF
DGPIKVSFGNYTYPIMQDFLRAAESQDIPVTDDLQDLKTGHGAEHWLKWINRDTGRRSDSAHAYVHSTRAKY
SNLHLKCNTKVDKVIIENGRVVGVATVPTKPLAGRDPPRTIFRARKQIIVSGGTLSSPLILQRSGVGDPEKL
RRAGVQPLVNLPGVGRNFQDHYLTFSVFRAKPEVESFDDFVRGDPEVQKKVFEEWNIKGTGPLATNGIEAGV
KIRPNAKELEEMKSWPTNDFYRGWESYFKNKPDKPVMHYSVIAGWFGDHMLMPPGKFFTMFHFLEYPFSRGS
THIQSADPYESPDFDAGFMNDKRDMAPMVWGYIKSRETARRMGAYAGEVTGMHPHFSYDSPARAFDLDLETT
KAYAGPNHISAGIQHGSWSQPLEPGISPASPTMLNSNKQDTREEIKYSKKDIEHIEKWVQRHVETTWHSLGT
CSMAPREGNNLTPHGGVVDERLNVHGVQGLKVADLSICPDNVGCNTYSTALLIGEKCAVLTAEDLGYSGKAL
DMKVPEYHAPGEVTFLSRL
>A0A1R3RRE5|Aspergillus_carbonarius_ITEM_5010_Ascomycota_Eurotiomycetes_Eurotiales
MTIPDEVDIIVCGGGSTGCVIAGRLANLDRNLQVLLIEAGEDNLNNPWVYRPGIYPRNMKLDSKTASFYYSR
PSEWLDGRRAIVPCAHVLGGGSSINFMMYTRASASDYDDFQAKGWTTDELLPLMKKHETYQRACNNRDVHGF
DGPIKVSFGNYTYPITQDFLRAAESQDIPVTDDLQDLKTGHGAEHWLKWINRDTGRRSDSAHAYVHSTRAKY
SNLHLKCNTKVDKVIIENGRAVGVATVPTKPLAGRDPPRTVSRARKQIIISGGTLSSPLILQRSGVGDPEKL
RRAGVQPLVNLPGVGRNFQDHYLTFSVYRAKPDVESFDDFVRGDPEVQKKVFEEWNIKGTGPLATNGIDAGV
KIRPDAKELEEMKRWPTNDFYQGWESYFKNKPDKPVMHYSVIAGWFGDHMLMPPGKFFTMFHFLEYPFSRGF
THIQSADPYETPDFDAGFMNDKRDMAPMVWGYIKSRETARRMNAYAGEVTGMHPHFSFDSPARAFDLDLATT
KAYAGPNHISAGIQHGSWSQPLEPGTSPASPTILNSNKQETRESLQYSKTDIEHIEKWVQRHVETTWHSLGT
CSMAPRQGNALTPHGGVVDERLNVHGVEGLKVADLSICPDNVGCNTYSTALLIGEKCAVLTAEDLGYSGKDL
DMKVPEYHAPGEVTWLSRL
>A0A1L9X343|Aspergillus_aculeatus_ATCC_16872_Ascomycota_Eurotiomycetes_Eurotiales
MTIPDEYDIIVCGGGSTGCVVAGRLANLDHNLQVLLIEAGEDNLNNPWVYRPGIYPRNMKLDSKTASFYYSR
PSEWLDGRRAVVPCAHVLGGGSSINFMMYTRASASDYDDWESAGWKTDELLPLMRKHETYQRACNNRDIHGF
EGPIKVSFGNYTYPIMQDFLRAAESQDIPITDDLQDLKTGHGAEHWLKWINRDTGRRSDSAHAYVHSTRSQY
SNLHLKCNTKIDKVIIENGRAVGVATVPTKPLAGHNPPRRVFKARKQIIVCGGTLSSPLILQRSGVGDPEKL
RRAGVEPLVNLPGVGRNFQDHYLTFSVYRAKPDVESFDDFVRGDPEVQKKVFDEWNIKGTGPLATNGIEAGV
KIRPTPKELEEMKTWPTNDFYKGWESYFKNKPDKPVMHYSVIAGWFGDHMLMPPGKFFTMFHFLEYPFSRGF
THIQSADPYESPDFDAGFMNDKRDMAPMVWGYIKSRETARRMHAYAGEVTGMHPHFSYDSPARAFDLDLTTT
KAYAGPNHLTAGIQHGSWSAPLEPGTSPTTTFLNSNKQETRDELKYTAKDIEHIEKWVQRHVETTWHSLGTC
SMAPRAGNALAPQGGVVDERLNVHGVQGLKVADLSICPDNVGCNTYSTALLIGEKCAVLTAEDLGYRGAALE
MKVPEYHAPGETKGLSRL
>V5FXD6|Byssochlamys_spectabilis_No._5_Ascomycota_Eurotiomycetes_Eurotiales
MTIPEEVDIIICGGGSSGCVPAGRLANLDHNLQVLLIEAGEDNLNNPWVYRPGIYPRNMKLDSKTASFYYSR
PSQYLDGRRAIVPCAHILGGGSSINFMMYTRASASDYDDFQAKGWTTRELIPLMKKHETYQRACNNRDLHGF
EGPIKVSFGNYTYPIMQDFLRAAESQGIPITDDLQDLKTGHGAEHWLKWINRDTGRRSDAAHAYIHSTRSKF
DNLHLKTSTKVDKVIIENGRAVGVATVPTKPLNGTNPERKIYRARKQIIVSGGTLSSPLILQRSGVGDPQKL
REAGIKPIVDLPGVGRNFQDHYLTFAVYRAKPDVESFDDFIRGDPEVQKKVFDEWNIKGTGPLATNGIDAGV
KIRPTEEELAEMRNWPTPEFQSGWDSYFKNKPDKPVMHYSVISGWFGDHMLMPPGKFFTMFHFLEYPFSRGW
IHVKSPDPYEAPDFDAGFMNDKRDMAPMVWGYIKSRETARRMAAYAGEVTAMHPHFSYDSPARAFDMDLATT
NAYAGPLHLSANIQHGSWSHPLEPGKSPAANFLNSNRQETREALKYTKKDIEHIEKWVERHVETTWHCLGTN
SMAPREGNSIVKHGVLDERLNVHGVKGLKVSDLSICPDNVGCNTFSTALLIGEKCAVLTAEDLGYSGSALDM
KVPTYHAPGEVVNLARL
>A0A1J9PEQ4|Emergomyces_pasteuriana_Ep9510_Ascomycota_Eurotiomycetes_Onygenales
MTIPDEVDIIVCGGGSSGCVPAGRLANLDHNLQVLLIEAGEDNLNNPWVYRPGIYPRNMKLDSKTASFYYSR
PSEWLDGRRAIVPCAHILGGDSSINFMMYTRASASDYDDFKAKGWTTKELLPLMRKHETYQRACNNRDLHGF
EGPIKVSFGNYTYPIMQDFLRASESLGIPVTDDLQDLTTGHGAEHWLKWINRDTGRRSDAAHAYIHSTRSKH
QNLHLRCNTKVDRVIIENGRAVGVVTVPTKSLSGTNPPRKVYRARKQIIISGGTLSSPLILQRSGIGDPNKL
RAAGIKPLVDLPGVGLNFQDHYLTFSVYRAKPDVESFDDFIRGDPEVQKKIFDEWNLKSTGPLATNGIDAGV
KIRPTEEELAEMRSWPTNEFQSGWDSYFKHKPDKPVMHYSVISGWFGDHMLMPPGKFFTMFHFLEYPFSRGW
IHVNSADPYEAPDFDAGFMNDKRDMAPMVWGYIKSRETARRMTSYAGEVTAMHPQFAFNSPARATDMDLETT
KAYAGPNHISAGIQHGSWSHHLEPGEQQGANVLNSNRRDLRSPLKYSKNDIEQIEKWVQRHVETTWHSLGTC
SIGPREGNSVVKHGVLDERLNVHGVKGLKVSDLSVCPDNVGCNTFSTALLIGEKCAVLTAEDLGYSGTALDM
KVPTYHAPGETVDLARL
>PGH14030|Helicocarpus_griseus_UAMH5409_Ascomycota_Eurotiomycetes_Onygenales
MTIPDEVDIIVCGGGSSGCVPAGRLANLDHKLQVLLIEAGEDNLNNPWVFRPGIYPRNMKLDSKTASFYYSR
PSEWLDGRRAIVPCAHILGGGSSINFMMYTRASASDYDDFKAKGWTTKELIPLMKKHETYQRACNNRDIHGF
EGPIKVSFGNYTYPIMQDFLRASESLGIPVTDDLQDLTTGHGAEHWLKWINRDTGRRSDAAHAYIHSTRAKY
DNLHLKVNTKVDKVIIENGRAVGVATVPTKYLSGGNAPRKIYRARKQLIVSGGTLSSPLILQRSGIGDPNKL
RAAGIKPIVDLPGVGLNFQDHYLTFSVYRAKPDVESFDDFIRGDPEVQKKVFEEWNLKGTGPLATNGIDAGV
KVRPTEEELAEMRTWPTNEFQSGWESYFKNKPDKPVMHYSVISGWFGDHMLMPPGKFFTMFHFLEYPFSRGW
IHVNSADPYEAPDFDAGFMKDKRDMAPMVWGYIKSRETARRMASYAGEVTSMHPHYAANSPARALDMDLETT
KAYAGPNHISAGIQHGSWSLPLEKAEQQGSNILNSNRRDLREPLKYSKEDIAHIEKWVQRHVETTWHCLGTC
SIGPREGNSVVKHGVLDERLNVHGVKGLKVSDLSVCPDNVGCNTFSTALLIGEKCAVLTAEDLGYSGSALDM
KVPTYHAPGETVNLARL
>PGH27590|Polytolypa_hystricis_UAMH7299_Ascomycota_Eurotiomycetes_Onygenales
MGIPDEVDIIICGGGSSGCVPAGRLANLDHNLQVLLIEAGEDNLNNPWVYRPGIYPRNMKLDSKTASFYYSR
PSEWLDGRRAIVPCAHILGGGSSINFMMYTRASASDYDDFQAKGWTTKELLPLMRKHETYQRACNNRELHGF
EGPIKVSFGNYTYPIMQDFLRASESLGIPVTDDLQDLTTAHGAEHWLKWINRDTGRRSDAAHAYIHSTRSKY
DNLHLRCNTKVDKVIIENGRAVGVATVPTKPVGGANPERKVYRARRQIIVSGGTLGSPQILQRSGIGDPDKL
RRAGIKPIVDLPGVGLNFQDHYLTFSVYRATPDTESFDDFVRGDPEVQKKVFEEWNLKGTGPLATNGIDAGV
KVRPTEEELAEMRTWPTNEFQSGWDSYFKHKPDKPVMHYSVIAGWFGDHMLMPPGKFFTMFHFLEYPFSRGW
VHINSPNPYEVPDFDAGFMNDKRDMAPMVWGYIKSRETARRMAAYAGEVTSMHPHFSYDSPARAFDMDLATT
KAYAGPNHLTAGIQHGSWSLALEEGEKPGPNVLNSNRQDLRKPLKYSKKDIEEVEKWVQRHVETTWHSLGTC
SIAPREGNSIVKHGVLDERLNVHGVKGLKVSDLSVCPDNVGCNTFSTALLIGEKCAVLTAEDLGYSGKALDM
KVPSYHAPGEVVSLSRL
>B8LTH7|Talaromyces_stipitatus_ATCC_10500_Ascomycota_Eurotiomycetes_Eurotiales
MTVPEEVDVIICGGGSTGCVPAGRLANLDHNLQVLLIEAGEDNLNNPWVYRPGIYPRNMKLDSKTASFYYSR
PSEWLDGRRAIVPCAHVLGGGSSINFMMYTRASASDYDDFQAKGWTTKDLLPLMKKHETYQRACNNPDIHGF
EGPIKVSFGNYTYPIMQDFLRAAESQGIPVTDDLQDLTTGHGAEHWLKWINRDTGRRSDAAHAYVHSTRAKH
SNLHLKCNTKVDKIIIENGRAVGVVTVPTKWVGDGEPPRKIYRARKQIIISGGTMSSPLILQRSGIGDPEKL
RRAGIKPLVDLPGVGLNFQDHYLTFSVYRAKPDTESFDDFIRGDPQTQKKVFEEWNTKGTGPLATNGIDAGV
KIRPTEEELAQIRSWPTPDFQRGWDSYFKHKPDKPVMHYSVISGWFGDHMLMPPGKFFTMFHFLEYPFSRGW
IHVKSADPYEAPDFDAGFMNDKRDMAPMVWGYIKSRETARRMAAYAGEVTGMHPHFAHDSPARAYDMDLETT
KAYAGPDHLSAGIQHGSWSSPLEPSKSPVENYLNSNKQGTHPEIQYSEEDIKHIEKWVQRHVETTWHSLGTC
SMAPREGNSIVKHGVVDERLNVHGVKGLKVADLSICPDNVGCNTFSTALLIGEKVAVLTAEDLGYSGSALNM
KVPTYHAPGETVNLARL
>A0A0U5FTQ5|Aspergillus_calidoustus_Ascomycota_Eurotiomycetes_Eurotiales
MTIPEEVDIIICGGGSSGCVPAGRLANLDHNLSVLLIEAGENNLNNPWVYRPGIYPQNMKLDSKTASFYHSR
PSEHLDGRRAIVPCANILGGGSSINFMMYTRASASDYDDFQAKGWTTDELLPLMRKHETYQRACNNPELHGF
NGPIKVSFGNYTYPIAQDFLRAAESQGIPVTDDLQDLKTGHGAEHWLKWINRDTGRRSDAAHAYVHSTRAKH
SNLHLQCNTKVEKVIIEDGRAVGVVTVPTKPLDGKEPVRRIFRARKQIIVSGGTLSSPLILQRSGIGDSEKL
RAAGVKPLVHLPGVGRNFQDHYLTFSVYRAKPDVESFDDFVRGDPEVQKKVFEEWNLKGTGPLATNGIDAGV
KIRPTKEELDEMKKWPTPEFVQGWETYFKNKPDKPVMHYSVISGWFGDHMLMPPGKFFTMFHFLEYPFSRGS
THITSADPYATPDFDAGFMNDKRDMAAMVWGYIKSRETARRMGSYAGEVTSMHPHFAYNSPVRAHDMDLVTT
KAYAGPNHLTAGIQHGSWSHPLEPGKQVNAAHLNSNRFESRSPFDYSKEDIAHIEKWVQRHVETTWHSLGTC
SMAPREGSNIAPQGGVVDERLNVHGVKGLKVCDLSICPDNVGCNTFSTALLIGEKCAELVAEDLGYSGDALK
MEVPNYHAPGEFSGLARL
>A0A1L9P564|Aspergillus_versicolor_CBS_583.65_Ascomycota_Eurotiomycetes_Eurotiales
MTIPEEVDIIICGGGSSGCVPAGRLANLDHNLSVLLIEAGESNLNNPWVYRPGIYPVNMKLDSKTASFYHSR
PSEHLDGRQAIVPCANILGGGSSINFMMYTRASASDYDDFQAKGWKTEELLPLMKKHETYQRACNNPDIHGF
DGPIKVSFGNYTYPIAQDFLRAAESQGIPTTDDLQDLKTAHGAEHWLKWINRDTGRRSDAAHAYVHSTRAKH
SNLHLQCNTKVDKVIIENGRAVGVATVPTKPVDGKEPVRRVFRARKQIIVSGGTLSSPLILQRSGIGDSDKL
RRAGVKPIVHLPGVGRNFQDHYLTFSTYRAKPDVETFDDFLRGDPKVQEQVFGEWNIKGTGPLATNGIEAGV
KIRPTEQELDEFKKWPTPDFVDGYESYFRNKPDKPVMHYSVISGFFGDHMLMPPGKFFTMFHFLEYPFSRGS
THITSADPYDAPDFDAGFMNDKRDMAAMVWGYIKSRETARRMNSYAGEVTGMHPHFNHNSNARAQDLDLATT
KSYAGPNHLSAGIQHGSWSNPLTPGKQTSSTALNSNRFEARDELQYSKEDIAHIEKWVQRHVETTWHSLGTC
SMAPREGSSIAPNGGVLDERLNVHGVQGLKVCDLSICPDNVGCNTFSTALLIGEKCAVLTAEDLGYSGDALK
MEVPEYHAPGEFVNLARL
>A0A1L9TT25|Aspergillus_sydowii_CBS_593.65_Ascomycota_Eurotiomycetes_Eurotiales
MTIPEEVDIIICGGGSSGCVPAGRLANLDHNLSVLLIEAGESNLNNPWVYRPGIYPVNMKLDSKTASFYHSR
PSEHLDGRQAIVPCANILGGGSSINFMMYTRASASDYDDFQAKGWKTEELLPLMKKHETYQRACNNPDIHGF
DGPIKVSFGNYTYPIAQDFLRAAESQGIPTTDDLQDLKTAHGAEHWLKWINRDTGRRSDAAHAYVHSTRAKH
SNLHLQCNTKVDKVIIEDGRAVGVATVPTKPVDGKEPVRRIFRARKQIIVSGGTLSSPLILQRSGIGDSDKL
RRAGVKPIVHLPGVGRNFQDHYLTFATYRAKPDVETFDDFLRGDPKVQEQVFGEWNIKGTGPLATNGIDAGV
KIRPTQQELDEFKKWPTPDFVDGWETYFKNKPDKPVMHYSVISGWFGDHMLMPPGKFFTMFHFLEYPFSRGS
THITSADPYDAPDFDAGFMNDKRDMAAMVWGYIKSRETARRMSSYAGEVTGMHPHFNHNSNARSQDLDLATT
KAYAGPNHLSAGIQHGSWSNPLTPGKQPSPSTLSSNRFEARDELEYSKEDIAHIEKWVQRHVETTWHSLGTC
SMAPREGSNIAPHGGVLDERLNVHGVKGLKVCDLSICPDNVGCNTFSTALLIGEKCAVLTAEDLGYSGDALK
MEVPEYHAPGEFVNLSRL
>A0A1U8QS65|Aspergillus_nidulans_FGSC_A4_Ascomycota_Eurotiomycetes_Eurotiales
MTIPEEVDIIICGGGSSGCVPAGRLANLDHNLSVLLIEAGESNLNNPWVYRPGIYPVNMKLDSKTASFYYSR
PSEHLDGRQAVVPCANILGGGSSINFMMYTRASASDYDDFQAKGWTTEELLPLMKKHETYQRACNNPEIHGF
EGPIKVSFGNYTYPIAQDFLRAAESQGIPVTDDLQDLKTGHGAEHWLKWINRDTGRRSDAAHAYVHSTRAKY
SNLHLQCNTKVDKVIIEDGRAVGVVTVPTKPLDGKEPPRRIFRARKQIIVSGGTLSSPLILQRSGIGDSEKL
RRAGVKPIVHLPGVGRNFQDHYLTFSTYRAKPDVETFDDFLRGDPKVQKRVFQEWNIKGTGPLSTNGIEAGV
KIRPTQKELEEFKKWPTPDFVDGWETYFKNKPDKPVMHYSVISGWFGDHMLMPPGKFFTMFHFLEYPFSRGS
THITSPDPYAAPDFDAGFMNDKRDMAAMVWGYIKSRETARRMSSYAGEVTSMHPHFAYDSKARAEDMDLATT
KAYAGPNHLSAGIQHGSWSHPLTPGKQPSPTTLSSNRFEARSELEYSKEDIAHIEKWGTQSSTIPSIPHTNI
DVPVVPVQRHVETTWHSLGTCSMAPREGNNIAPHGGVVDERLNVHGVKGLKVCDLSICPDNVGCNTFSTALL
IGEKCAVLTAEDLGYSGDALKMEVPEYHAPGEFLNLARL
>A0A1V6TTI6|Penicillium_steckii_Ascomycota_Eurotiomycetes_Eurotiales
MTIPEEVDIIICGGGSAGCVPAGRLANLDHNLSVLLIEAGEDNLNNQWVYRPGIYPRNMKLDSKTASFYHSR
PSEHLDGRRAIVPCANILGGGSSINFMMYTRASASDYDDFQAKGWTTKELLPLMRKHETYQRASNNRDIHGF
EGPIKVSFGNYTYPLAQDFLRAAESQDIPITDDLQDLKTAHGAEHWLKWINRDTGRRSDAAHAYVHSTRAKH
SNLHLKCNTKVARVIIENGRAVGVETVPTKPLSGEKPVRKVFRARKQIIVCGGTLSSPLILQRSGIGEPEKL
RKAGVEPLVNLPGVGRNFQDHYLTFSVYRAKPDVETFDDFIRGDPKVQKKVFEEWNLKGTGPLATNGIDAGV
KIRPTQKELDDMKKWPTPEFNSGWESYFKNKPDKPVMHYSVISGWFGDHMLMPPGKFFTMFHFLEYPFSRGS
THINSSDPYEAPDFDAGFMNDKRDMAPMVWGYIKSRETARRMGSYAGEVTGMHPQFAYDSNARAYDLDLATT
KEYAGPNHISAGIQHGSWSQPLQPGKSAEPSHLNSNQVQARDEIQYSKEDIAHIEKWVQRHVETTWHSLGTC
SMAPREGSSIAPHGGVVDERLNVHGVKGLKVCDLSICPDNVGCNTFSTALLIGEKCAVLTAEDLGYSGAALD
MKVPTYHAPGEIVNLARL
>A0A0F8UP33|Aspergillus_ochraceoroseus_Ascomycota_Eurotiomycetes_Eurotiales
PRRQGFIALFFSSPGGISIPLLHNTHCRNITVKPESVMTIPDEVDIIVCGGGSAGCVAAGRLANLDHSLSVL
LIEAGEDNLNNPWVFRPGIYPKNMKLDSKTASFYYSRPSEFLDGRQAIVPCANILGGGSSINFMMYTRASAS
DYDDFQAKGWTTEELLPLMKKYETYQRSCTNPELHGFQGPIKVSFGNYTYPITHDFLRAAESQGIPITDDLQ
DLKTAHGAEHWLKWINRDTGRRSDAAHAYIHSTRAKHSNLHLKCNTKVEKVIIENGRAVGVVTVPTKPLDGG
DPPRRIFRARKQIIISSGTLSSPLILQRSGIGDSEQLRRVGIKPLVHLPGVGRNFQDHYLTFSVFRAKPDVE
TFDDFLRGDPKVQKKVFQEWNTKGTGPLATNGIEAGVKIRPTQEELDGMKKWPTPDFVQGWESYFKDKPDKP
VMHYSIISGWFGDHMLMPPGKFFTMFHFLEYPFSRGSTHIKSADPYEVPDFDAGFMNDKRDMAAMVWGYIKS
RETARRMSSYAGEVMAMHPHFAYNSPARAHDLDLETTKAYAGPNHISAGIQHGSWSHPLEAGKQSSPTVLSS
NRVEARTPLEYSREDIQHIEKWIQRHVETTWHSLGTCSMAPREGSSIAKHGGVVDERLNVHGVKGLKVCDLS
ICPDNVGCNTFSTALLIGEKCSVLVAEDLGYSGAALQMNVPNYHAPGESVNLSRL
>A0A0A2K2L2|Penicillium_expansum_Ascomycota_Eurotiomycetes_Eurotiales
MTIPEEVDIIICGGGSSGCVPAGRLANLDHNLSVLLIEAGEDNLNNQWVYRPGIYPNNMKLDSKTASFYQSR
PSEHLDGRQAIVPCANILGGGSSINFMMYTRASASDYDDFQAKGWTTKELLPLMRKHETYQRASNNPELHGT
DGPIKVSFGNYTYPIKNDFLRAVETQGIPFTDDLQDLKTAHGAEHWLKWINRDTGRRSDAAHAYVHSTRSKH
TNLHLQCNTKVEKVIVENGRAVGVVTVPTKPLNGGEPVRRIFRARKQIIISSGTMSSPLILQRSGFGDPEKL
RRAGVKPLVNLPGVGRNFQDHYLTFSVYRAKPDVESFDDFIRGDPKVQKKVFEEWDKKGTGPLATNGIDAGV
KIRPTEQELGEMKKWPTPDFTEGYESYFRNKPDKPVMHYSIISGWFGDHMHMPPGKFFTMFHFLEYPFSRGH
THIQSADPYEVPDFDAGFMNDKRDMAPLVWGYIKSRETARRMSSYAGEVTAMHPQFAFNSSARAQDMDLATT
KAYAGSNHISAGIQHGSWTTPLEPGKQPSASTLNSNRHEARPSLEYSDDDIKHIEKWISRHVETTWHCLGTC
SMAPREGNSIAPHGGVVDERLNVHGVKGLKVCDLSICPDNVGCNTFSTALLIGEKCAVLVAEDLGYSGADLD
MKVPTYHAPAEFSNLSRL
>A0A0M9WC58|Penicillium_nordicum_Ascomycota_Eurotiomycetes_Eurotiales
MTIPDEVDIIICGGGSSGCVPAGRLANLDPNLSVLLIEAGEDNLNNQWVYRPGIYPNNMKLDSKTASFYQSR
PSEHLDGRQAIVPCANILGGGSSINFMMYTRASASDYDDFQAKGWTTKELLPLMKKHETYQRASNNPELHGT
DGPIKVSFGNYTYPIKNDFLRAVETQGIPFTDDLQDLKTAHGAEHWLKWINRDTGRRSDAAHAYVHSTRAKQ
TNLHLQCNTKVEKVIVENGRAVGVVTVPTKPLNGGEPVRRVFKARKQIIISSGTMSSPLILQRSGFGDPEKL
RRAGVKPLVNLPGVGRNFQDHYLTFSVYRAKPDVESFDDFIRGDPKVQKKVFEEWDKKGTGPLATNGIDAGV
KIRPTEQELGEMKKWPTPDFTEGYESYFRNKPDKPVMHYSIISGWFGDHMHMPPGKFFTMFHFLEYPFSRGH
THIQSADPYEIPDFDAGFMNDKRDMAPLVWGYIKSRETARRMGSYAGEVTAMHPQFAFDSSARAQDMDLATT
KAYAGSNHISAGIQHGSWTTPLEPGKQPSASTLNSNRHEARPSLEYSDDDIKHIEKWISRHVETTWHCLGTC
SMAPREGNSIAPHGGVVDERLNVHGVKGLKVCDLSICPDNVGCNTFSTALLIGEKCAVLVAEDLGYSGADLD
MKVPTYHAPAEFSNLSRL
>A0A101MG75|Penicillium_freii_Ascomycota_Eurotiomycetes_Eurotiales
MTIPDEVDVIICGGGSSGCVPAGRLANLDPNLSVLLIEAGEDNLNNQWVYRPGIYPNNMKLDSKTASFYQSR
PSEHLDGRQAIVPCANILGGGSSINFMMYTRASASDYDDFQAKGWTTKELLPLMRKHETYQRASNNPELHGT
DGPIKVSFGNYTYPIKNDFLRAVETQGIPFTDDLQDLKTAHGAEHWLKWINRDTGRRSDAAHAYVHSTRAKH
TNLHLQCNTKVEKVIVENGRAVGVVTVPTKPLNGGEPVRRIFKARKQIIVSSGTMSSPLILQRSGFGDPEKL
RRAGVKPLVNLPGVGRNFQDHYLTFSVYRAKPDVESFDDFIRGDPKVQKKVFEEWDKKGTGPLATNGIDAGV
KIRPTEQELGEMKKWPTPDFTEGYESYFRNKPDKPVMHYSIISGWFGDHMHMPPGKFFTMFHFLEYPFSRGH
THIQSADPYEVPDFDAGFMNDKRDMAPLVWGYIKSRETARRMGSYAGEVTAMHPQFAFNSSARAQDMDLATT
KAYAGSNHISAGIQHGSWTTPLEPGKQPSASTLNSNRHEARPSLEYSDDDIKHIEKWISRHVETTWHCLGTC
SMAPREGNSIAPHGGVVDERLNVHGVKGLKVCDLSICPDNVGCNTFSTALLIGEKCAVLVAEDLGYSGADLD
MKVPTYHAPAEFSNLSRL
>A0A0A2L8C1|Penicillium_italicum_Ascomycota_Eurotiomycetes_Eurotiales
MTIPEEVDIIICGGGSSGCVPAGRLANLDHNLSVLLIEAGEDNLNNQWVYRPGIYPNNMKLDSKTASFYQSR
PSEHLDGRQAIVPCANILGGGSSINFMMYTRASASDYDDFQAKGWTTKELLPLMRKHETYQRASNNPELHGT
DGPIKVSFGNYTYPIKNDFLRAVETQGIPFTDDLQDLKTAHGAEHWLKWINRDTGRRSDAAHAYVHSTRAKH
ANLHLQCNTKVEKIIIENGRAVGVVTVPTKPLNGGEPVRRIFKARKQIIISSGTMSSPLILQRSGFGDPEKL
RRAGVKPLVNLPGVGRNFQDHYLTFSVYRAKPDVESFDDFIRGDPEVQKKVFDEWDKKGTGPLATNGIDAGV
KIRPTEQELGEMKKWPTPDFTEGYESYFRNKPDKPVMHYSIISGWFGDHMHMPPGKFFTMFHFLEYPFSRGH
THIQSADPYEVPDFDAGFMNDKRDMAPLVWGYIKSRETARRMGSYAGEVTAMHPQFAFNSSARAQDLDLATT
KAYAGSNHISAGIQHGSWTTPLEPGKQSSASTLNSNRHEARPSLEYSDDDIKHIEKWISRHVETTWHCLGTC
SMAPREGNSIAPHGGVVDERLNVHGVKGLKVCDLSICPDNVGCNTFSTALLIGEKCAVLVAEDLGYSGADLD
MKVPTYHAPAEFSNLSRL
>W6QZY1|Penicillium_roqueforti_FM164_Ascomycota_Eurotiomycetes_Eurotiales
MTIPDEVDIIICGGGSSGCVPAGRLANLDHNLSVLLIEAGEDNLNNQWVYRPGIYPNNMKLDSKTASFYHSR
PSEHLDGRQAIVPCANILGGGSSINFMMYTRASASDYDDFQAKGWTTKELLPLMRKHETYQRASNNPELHGT
DGPIKVSFGNYTYPIKNDFLRAAETQGIPFTDDLQDLKTAHGSEHWLKWINRDTGRRSDAAHAYVHSTRAKH
NNLHLQCNTKVEKVIVENGRAVGVVTVPTKPLDGGEPVRRVFKARKQIIISSGTLSSPLILQRSGFGDPEKL
RRAGVKPLVNLPGVGRNFQDHYLTFSVYRAKPDVESFDDFIRGDPKVQKKVFDEWDKKGTGPLATNGIDAGV
KIRPTEQELGEMKKWPTPDFTEGYESYFRNKPDKPVMHYSIISGWFGDHMHMPPGKFFTMFHFLEYPFSRGH
THIQSADPYEVPDFDAGFMNDKRDMAPLVWGYIKSRETARRMGSYAGEVTAMHPQFAFNSSARAQDMDLATT
KAYAGSNHISAGIQHGSWTTPLEPGKQPSASTLNSNRHEARPSLEYTNEDIQHIEKWISRHVETTWHCLGTC
SMAPREGNSIAPHGGVVDERLNVHGVKGLKVCDLSICPDNVGCNTFSTALLIGEKCAVLVAEDLGYSGADLD
MKVPTYHAPAEFSNLSRL
>A0A135LT87|Penicillium_griseofulvum_Ascomycota_Eurotiomycetes_Eurotiales
MTIPDEVDIIICGGGSSGCVPAGRLANLDRKLSVLLIEAGEDNLNNQWVYRPGIYPNNMKLDSKTASFYQSR
PSEHLDGRQAIVPCANILGGGSSINFMMYTRASASDYDDFQAKGWTTKELLPLMRKHETYQRASNNPELHGS
DGPIKVSFGNYTYPIKNDFLRAVETQGIPFTDDLQDLKTAHGAEHWLKWINRDTGRRSDAAHAYVHSTRAKH
SNLHLQCNTKVEKVIVENGRAVGVVTVPTKPLNGGEPVRRIFKARKQIIISSGTMSSPLILQRSGFGDPEKL
RRAGVKPLVNLPGVGRNFQDHYLTFSVYRAKPDVESFDDFIRGDPKVQKKVFEEWDKKGTGPLATNGIDAGV
KIRPTEEELGEMKKWPTPDFTEGYESYFRNKPDKPVMHYSIISGWFGDHMHMPPGKFFTMFHFLEYPFSRGH
THIQSADPYEVPDFDAGFMNDKRDMAPLVWGYIKSRETARRMSSYAGEVTAMHPQFAFDSPARAQDMDLATT
KAYAGTNHISAGIQHGSWTTPLQPGKQPSASILNSNRHEARTPLEYSDEDVKHIEKWISRHVETTWHCLGTC
SMAPREGNSIAPHGGVVDERLNVHGVKGLKVCDLSICPDNVGCNTFSTALLIGEKCAMLVAEDLGYSGADLD
MKVPTYHAPAEFSNLSRL
>A0A1V6UEN6|Penicillium_coprophilum_Ascomycota_Eurotiomycetes_Eurotiales
MTIPDEVDIIICGGGSSGCVPAGRLANLDHKLSVLLIEAGEDNLNNQWVYRPGIYPNNMKLDSKTASFYHSR
PSEHLDGRQAIVPCANILGGGSSINFMVRNFRLITSSSGLKLNALKMYTRASASDYDDFQAKGWTTKELLPL
MRKHETYQRASNNPELHGSDGPIKVSFGNYTYPIKNDFLRAVETQGIPFTDDLQDLKTAHGAEHWLKWINRD
TGRRSDAAHAYVHSTRAKHSNLHLQCNTKVEKVIVENGRAVGVMTVPTKPLNGGEPVRRIFRARKQIIISSG
TMSSPLILQRSGFGDPEKLRRAGVKPLVNLPGVGRNFQDHYLTFSVYRAKPDVESFDDFIRGDPKVQKKVFE
EWDKKGTGPLATNGIDAGVKIRPTEEELGEMKKWPTPDFTEGYESYFRNKPDKPVMHYSIISGWFGDHMHMP
PGKFFTMFHFLEYPFSRGHTHIQSADPYEVPDFDAGFMNDKRDMAPLVWGYIKSRETARRMSAYAGEVTAMH
PQFAFNSPARAQDMDLATTKAYAGTKHISAGIQHGSWTTPLEPGKQPSASTLNSNRHEARTSLEYSDDDVKH
IEKWISRHVETTWHCLGTCSMAPREGNSIAPHGGVVDERLNVHGVKGLKVCDLSICPDNVGCNTFSTALLIG
EKCAMLVAEDLGYSGADLDMKVPTYHAPAEFSNLSRL
>A0A167QUI0|Penicillium_chrysogenum_Ascomycota_Eurotiomycetes_Eurotiales
MTIPEEVDIIICGGGSSGCVPAGRLANLDHNLSVLLIEAGEDNLNNEWVYRPGIYPNNMKLDSKTASFYSSR
PSEHLDGRQAIVPCANILGGGSSINFMMYTRASASDYDDFQAKGWTTKELLPLMRKHETYQRASNNPELHGS
DGPIKVSFGNYTYPIKNDFLRAVETQGIPFTDDLQDLKTAHGAEHWLKWINRDTGRRSDAAHAYVHSTRAKH
SNLHLQCNTKVEKVIVENGRAVGVVTVPTKPLGGGEPVRRIFKARKQIIISSGTMSSPLILQRSGFGDPEKL
RRAGVKPLVNLPGVGRNFQDHYLTFSVYRAKPDVESFDDFIRGDPKVQKKVFDEWDKKGTGPLATNGIDAGV
KIRPTEQELGDMKKWPTPDFTEGYESYFRNKPDKPVMHYSIISGWFGDHMHMPPGKFFTMFHFLEYPFSRGH
THIQSADPYEVPDFDAGFMNDKRDMAPLVWGYIKSRETARRMGSYAGEVTGMHPQFASNSSARAQDMDLATT
KAYAGPNHISAGIQHGSWTTPLEPGKQPSASILNSNRHEARAPLEYSDEDIKHIEKWVSRHVETTWHCLGTC
SMAPREGNSIAPHGGVVDERLNVHGVKGLKVCDLSICPDNVGCNTFSTALLIGEKCAVLVAEDLGYSGADLD
MKVPTYHAPAEFSNLSRL
>A0A1V6TRI2|Penicillium_flavigenum_Ascomycota_Eurotiomycetes_Eurotiales
MTIPEEVDIIICGGGSSGCVPAGRLANLDRNLSVLLIEAGEDNLNNQWVYRPGIYPNNMKLDSKTASFYHSR
ASEHLDGRQAIVPCANILGGGSSINFMMYTRASASDYDDFQAKGWTTKELLPLMRKHETYQRASNNPELHGT
DGPIKVSFGNYTYPIKNDFLRAVETQGIPFTDDLQDLKTAHGAEHWLKWINRDTGRRSDAAHAYVHSTRAKH
SNLHLQCNTKVEKVIVENGRAVGVVTVPTKPLGGGEPVRRIFKARKQIIISSGTMSSPLILQRSGFGDPEKL
RRAGVKPLVNLPGVGRNFQDHYLTFSVYRAKPDVESFDDFIRGDPIVQKKVFDEWDKKGTGPLATNGIDAGV
KIRPTEQELGEMKKWPTPDFTEGYESYFRNKPDKPVMHYSIISGWFGDHMHMPPGKFFTMFHFLEYPFSRGH
THIQSADPYEVPDFDAGFMNDKRDMAPLVWGYIKSRETARRMGSYAGEVTGMHPQFASNSSARAQDMDLATT
KAYAGPNHISAGIQHGSWTTPLEPGKQPSASILNSNRHEARAPLEYSDEDIKHIEKWVSRHVETTWHCLGTC
SMAPREGNSIAPHGGVVDERLNVHGVKGLKVCDLSICPDNVGCNTFSTALLIGEKCAVLVAEDLGYSGADLD
MKVPTYHAPAEFSNLSRL
>A0A1V6Y250|Penicillium_nalgiovense_Ascomycota_Eurotiomycetes_Eurotiales
MTIPEEVDIIICGGGSSGCVPAGRLANLDHNLSVLVIEAGEDNLNNQWVYRPGIYPNNMKLDSKTASFYHSR
PSEHLDGRQAIVPCANILGGGSSINFMMYTRASASDYDDFQAKGWTTKELLPLMKKHETYQRASNNPELHGT
DGPIKVSFGNYTYPIKNDFLRAAETQGIPFTDDLQDLKTAHGAEHWLKWINRDTGRRSDAAHAYIHSTRAKH
SNLHLQCNTKVDKVIVENGRAVGVVTVPTKPLGGGEPVRRIFKARKQIILSSGTMSSPLILQRSGFGDPEKL
RRAGVKPLVNLPGVGRNFQDHYLTFSVYRAKPDVESFDDFIRGDPKVQKKVFDEWDKKGTGPLATNGIDAGV
KIRPTEQELGEMKKWPTPDFTEGYESYFRNKPDKPVMHYSIISGWFGDHMHMPPGKFFTMFHFLEYPFSRGH
THIQSADPYEVPDFDAGFMNDKRDMAPLVWGYIKSRETARRMGSYAGEVTGMHPQFSSSSSVRAQDMDLATT
KAYAGPNHISAGIQHGSWTAPLEAGKQPSASILNSNRHEARAPLEYSDEDIKHIEKWVSRHVETTWHCLGTC
SMAPREGNSIAPQGGVVDERLNVHGVKGLKVCDLSICPDNVGCNTFSTALLIGEKCAMLVAEDLGYSGADLD
MKVPTYHAPAEFSNLSRL
>A0A1V6S025|Penicillium_vulpinum_Ascomycota_Eurotiomycetes_Eurotiales
MTIPDEVDIIICGGGSSGCVPAGRLANLDPKLSVLLIEAGEDNLNNQWVYRPGIYPNNMKLDSKTASFYKSR
PSEHLDGRQAIVPCANILGGGSSINFMMYTRASASDYDDFQAKGWTTKELLPLMRKHETYQRASNNPELHGH
EGPIKVSFGNYTYPIKNDFLRAVETQGIPFTDDLQDLKTAHGAEHWLKWINRDTGRRSDAAHAYVHSTRARH
SNLHLQCNTKVEKIIVENGRAVGVLTVPTKPLSGGEPVRRIFKARKQIILSCGTMSSPLVLQRSGFGDPEKL
RRAGVKPLVNLPGVGRNFQDHYLTFSVYRAKPDVESFDDFIRGDPKVQKKVFDEWDKKGTGPLATNGIDAGV
KIRPTEEELGDMKKWPTPDFTEGYESYFRNKPDKPVMHYSIISGWFGDHMHMPPGKFFTMFHFLEYPFSRGH
THIQSADPYEVPDFDAGFMNDKRDMAPLVWGYIKSRETARRMSSYAGEVTAMHPQFAFNSPARAQDMDLATT
KAYAGTNHISAGIQHGSWTTPLEPGKQSSASTLNSNAHEARDTMEYSAEDVKHIEKWVSRHVETTWHCLGTC
SMAPREGNSIAPHGGVVDERLNVHGVKGLKVCDLSICPDNVGCNTFSTALLIGEKCAMLVAEDLGYSGADLD
MKVPNYHAPSEFANLSRL
>A0A072PRU7|Exophiala_aquamarina_CBS_119918_Ascomycota_Eurotiomycetes_Chaetothyriales
MTVPDEVDIIVCGGGSSGCVPAGRLANLDHKLDVLLIEGGESNLNNPWVYRPGIYPRNMKLDSKTATFYYSR
PSEWLDGRRAIVPCAHVLGGGSSINFMMYTRASASDYDDFQAKGWTTKELIPLMKKHETYQRACNNRDIHGF
EGPIKVSFGNYTYPIMQDFLRAAESQGFPVTDDLQDLVTGHGAEHWLKWINRDTGRRSDAAHAYIHATRAKY
QNLHLQCNTKVDRVVIENGVAVGVLTVPTKPVGGVNPERKFWKARKLIIVSCGTLSSPLVLQRSGIGDPEKL
KKVGVKPIVELPGVGLNFQDHYLTFATYRAKPDTESFDDFVRGDPEVQKKVFDEWNIKGTGPLATNGIDAGV
KARPTEEELEEMKSWPTPDFSPSGWDSYFKNKPDKPVMHYSVIAGWFGDHLDMPAGKFFTMFHFLEYPFSRG
FTHITSPDPYDAPDFDAGFMNDKRDMAPMVWGYIKSRETARRMQAYAGEVTGMHPHFSYGSEARAKDMDIAT
RNAYGGPNHITANIQHGSWTAPLEEGEPPVASILNSNRHHFRPPLKYSKEDVGHIEKWVQRHVETTWHSLGT
CSIAPKEGNSIVKHGVLDERLNVHGVKNLKVSDLSVCPDNVGCNTFSTALLIGEKCAVLSAEDLGYSGAALD
MKIPNYHAPGETVSLTRL
>A0A0D1ZSC5|Exophiala_mesophila_Ascomycota_Eurotiomycetes_Chaetothyriales
MTVPDEVDIIVCGGGSSGCVPAGRLANLDHNLQVLLIEAGESNLNNPWVYRPGIYPRNMKLDSKTATFYYSR
PSSWLDGRRAVVPCAHVLGGGSSINFMMYTRASASDYDDFQAKGWTTKELIPLMRKHETYQRACNNRDIHGF
EGPIKVSFGNYTYPIMQDFLRAAESQGFPITDDLQDLTTGHGAEHWLKWINRDTGRRSDAAHAYIHATRAKY
QNLHLQCNTKIDRVVIENGKAVGVLTVPTKPVGGANPERKFWKARKLVIVSCGTLSSPLVLQRSGIGDPEKL
RKAGVKPVVDLPGVGLNFQDHYLTFSTYRAKPDTESFDDFVRGVPEVQKAVFDEWNIKGTGPLATNGIEAGV
KARPTEQELEEMKSWPTPDFSPSGWESYFKNKPDKPVMHYSVIAGWFGDHLDMPPGKFFTMFHFLEYPFSRG
FTHIVSPDPYEAPDFDAGFMNDKRDMAPMVWGYIKSRETARRMQAFAGEVTGMHPHFAFDSPARTGDMDVAT
RNAYGGPNHLTSNIIHGSWTNPVDAGTPANTAFLNSNCQPFRAELKYSKEDIAHIEKWVQRHVETTWHSLGT
CSIAPREGNSIVKHGVLDERLNVHGVKNLKVSDLSVCPDNVGCNTFSTALLIGEKCAVLSAEDLGYSGAALD
MKIPTYHAPGETISLNRL
>A0A0D2CX58|Phialophora_americana_Ascomycota_Eurotiomycetes_Chaetothyriales
MTIPDEVDIIVCGGGSSGCVPAGRLANLDHNLQVLLIEAGENNINNPWVYRPGIYPRNMKLDSKTATFYYSR
PSEWLDGRRAVVPCAHILGGGSSINFMMYTRASASDYDDFQAKGWTTKELIPLMKKHETYQRACNNRDIHGF
EGPIKVSFGNYTYPIMQDFLRAAESQGFPVTDDLQDLVTGHGAEHWLKWINRDTGRRSDAASAYIHATRAKY
QNLHLQCNTKVDRVVIENGTAVGVLTVPTKPATGPNPGRKFWKARKLIIVSCGTLSSPLVLQRSGIGDPEKL
RKAGVKCIVDLPGVGLNFQDHYLHFATYRAKPETESFDDFVRGVPEVQKAVFEEWNLKGTGPLATNGIEAGV
KSRPTAEELEEMKKWPTPEFVTEGGWDSYFKNKPDKPVMHYSVIAGWFGDHLDMPAGKFFTMFHFLEYPFSR
GFTHIVSPDPYEAPDFDAGFMNDKRDMAPMVWGYIQSRETARRMQAYAGEVTGMHPHFNHGSPARALDMDVA
TRNAYGGPNHITSNIVHGSWTLPIDQGEQPTDSFLNSNKHPYRAPLKYTKEDVAHIEKWVQRHTETTWHSLG
TCSMAPREGNSIVKHGVLDERLNVHGVKNLKVSDLSICPDNVGCNTFSTALLIGEKCAVLSAEDLGYSGAAL
DMKIPAYHAPGETVGLARL
>A0A1C1C6C4|Cladophialophora_carrionii_Ascomycota_Eurotiomycetes_Chaetothyriales
MTIPDEVDIIVCGGGSSGCVPAGRLANLDHNLQVLLIEGGENNLNNPWVYRPGIYPRNMKLDSKTATFYYSR
PSEWLDGRRAVVPCAHILGGGSSINFMMYTRASASDYDDFQAKGWTTKELLPLMRKHETYQRACNNRDIHGF
EGPIKVSFGNYTYPIMQDFLRAAESQGFPVTDDLQDLVTGHGAEHWLKWINRDTGRRSDAASAYIHATRAKY
QNLHLQCNTKVDRVVIENGTAVGVLTVPTKPCNGPNPERKFWKARKLIIVSCGTLSSPLVLQRSGIGDPEKL
RKAGVKCIVDLPGVGLNFQDHYLHFATYRAKPETESFDDFVRGVPEVQKAVFDEWNLKGTGPLATNGIEAGV
KSRPTAEELEEMKKWPSPEFVTEGGWDSYFKNKPDKPVMHYSVIAGWFGDHLDMPAGKFFTMFHFLEYPFSR
GFTHIVSPDPYEAPDFDAGFMNDKRDMAPMVWGYIQSRETARRMQAYAGEVTGMHPHFNHDSPARALDMDVA
TRNAYGGPNHITSNIVHGSWTLPLDQGEQPSLNFLNSNKHPFRAPLKYSKQDVAHIEKWVQRHTETTWHSLG
TCSMAPREGNSIVKHGVLDERLNVHGVKNLKVSDLSICPDNVGCNTFSVSPSILIRFFIKTNAITQTALLIG
EKCAVLSAEDLGYSGAALDMKIPAYHAPGETVGLARL
>V9DTC0|Cladophialophora_carrionii_CBS_160.54_Ascomycota_Eurotiomycetes_Chaetothyriales
MTIPDEVDIIVCGGGSSGCVPAGRLANLDHNLQVLLIEGGENNLNNPWVYRPGIYPRNMKLDSKTATFYYSR
PSEWLDGRRAVVPCAHILGGGSSINFMMYTRASASDYDDFQAKGWTTKELLPLMRKHETYQRACNNRDIHGF
EGPIKVSFGNYTYPIMQDFLRAAESQGFPVTDDLQDLVTGHGAEHWLKWINRDTGRRSDAASAYIHATRAKY
QNLHLQCNTKVDRVVIENGTAVGVLTVPTKPCNGPNPERKFWKARKLIIVSCGTLSSPLVLQRSGIGDPEKL
RKAGVKCIVDLPGVGLNFQDHYLHFATYRAKPETESFDDFVRGVPEVQKAVFDEWNLKGTGPLATNGIEAGV
KSRPTAEELEEMKKWPSPEFVTEGGWDSYFKNKPDKPVMHYSVIAGWFGDHLDMPAGKFFTMFHFLEYPFSR
GFTHIVSPDPYEAPDFDAGFMNDKRDMAPMVWGYIQSRETARRMQAYAGEVTGMHPHFNHDSPARALDMDVA
TRNAYGGPNHITSNIVHGSWTLPLDQGEQPSLNFLNSNKHPFRAPLKYSKQDVAHIEKWVQRHTETTWHSLG
TCSMAPREGNSIVKHGVLDERLNVHGVKNLKVSDLSICPDNVGCNTFSTALLIGEKCAVLSAEDLGYSGAAL
DMKIPPYHAPGENVGLARL
>W9W4X4|Cladophialophora_yegresii_CBS_114405_Ascomycota_Eurotiomycetes_Chaetothyriales
MTIPDEVDIIVCGGGSSGCVPAGRLANLDHNLQVLLIEGGENNLNNPWVYRPGIYPRNMKLDSKTATFYYSR
PSEWLDGRRAIVPCAHILGGGSSINFMMYTRASASDYDDFQAKGWTTKELLPLMRKHETYQRACNNRDLHGF
EGPIKVSFGNYTYPIMQDFLRAAESQGFPVTDDLQDLVTGHGAEHWLKWINRDTGRRSDAASAYIHATRAKY
QNLHLQCNTKVDRVVIENGTAVGVLTVPTKPCGGPNPERKFWKARKLIIVSCGTLSSPLVLQRSGIGDPEKL
RKAGVKCVVDLPGVGLNFQDHYLHFATYRAKPETESFDDFVRGVPEVQKAVFDEWNLKGTGPLATNGIEAGV
KSRPTAEELEEMKKWPSPEFVTEGGWDGYFKQKPDKPVMHYSVIAGWFGDHLDMPAGKFFTMFHFLEYPFSR
GFTHIVSPDPYEAPDFDAGFMNDKRDMAPMVWGYIQSRETARRMQAYAGEVTGMHPHFAHDSPARALDMDIA
TRNAYGGPNHITSNIYHGSWTLPLDEGQQPSTNLLNSNKHPFRAPLKYSKDDVAHIEKWVQRHTETTWHSLG
TCSMAPREGNSIVKHGVLDERLNVHGVKNLKVSDLSICPDNVGCNTFSTALLIGEKCSVLAAEDLGYSGAAL
DMKIPSYHAPGELVGLSRL
>A0A0D2CY69|Cladophialophora_immunda_Ascomycota_Eurotiomycetes_Chaetothyriales
MTVPEEVDIIVCGGGSSGCVPAGRLANLDHNLQVLLIEAGESNLNNPWVYRPGIYPRNMKLDSKTATFYYSR
PSEWLDGRRAVVPCAHILGGGSSINFMMYTRASASDYDDFQTKGWTTKELIPLMRKHETYQRACNNRDLHGF
EGPIKVSFGNYTYPIMQDFLRAAESQGFPVTDDLQDLVTGHGAEHWLKWINRDTGRRSDAAHAYIHATRAKY
QNLHLQCNTKVDRVVIENGTAVGVLTVPTKPVGGQNPERKFWKARKLIIVSCGTLSSPLVLQRSGIGDPDKL
RKAGVKCVVDLPGVGLNFQDHYLHFATYRAKPDTESFDDFVRGVPEVQKAVFEEWNIKGTGPLATNGIDAGV
KSRPTAEELEEMKKWPTPEFVTEGGWESYFKNKPDKPVMHYSVIAGWFGDHLDMPAGKFFTMFHFLEYPFSR
GFTHIVSPDPYEAPDFDAGFMNDKRDMAPMVWGYIQSRETARRMQAYAGEVTAMHPHFKHDSPSRALDMDLI
TRNQYAGPNHITANIQHGSWTMPVELGDVPEVSFLNSNQQHYRAPLKYSKEDVAHIEKWVQRHCETTWHSLG
TCSMAPREGNSIVKHGVLDPRLNVHGVKNLKVSDLSVCPDNVGCNTFSTALLIGEKCAVLAAEDLGYSGAAL
DMKIPPYHAPGESVGLARL
>A0A0D2HWY2|Cladophialophora_bantiana_CBS_173.52_Ascomycota_Eurotiomycetes_Chaetothyriales
MTIPEEVDIIVCGGGSAGCVPAGRLANLDHDLQVLLIEAGESNLNNPWVYRPGIYPRNMKLDSKTATFYYSR
PSEWLDGRRAVVPCAHVLGGGSSINFMMYTRASASDYDDFQTKGWTTKELIPLMKKHETYQRACNNRDLHGF
EGPIKVSFGNYTYPIMQDFLRAAESQGFPVTDDLQDLVTGHGAEHWLKWINRDTGRRSDAAHAYIHATRAKY
QNLHLQCNTKVDRVVIENGKAVGVLTVPTKPVGGRNPERKFWKARKLIIVSCGTLSSPLVLQRSGIGDPEKL
RKAGVKCIVDLPGVGLNFQDHYLHFATYRAKPETESFDDFVRGDPEVQKAVFEEWNLKGTGPLATNGIEAGV
KSRPTAEELEEMKKWPTPEFVTEGGWDSYFKNKPDKPVMHYSVIAGWFGDHLDMPAGKFFTMFHFLEYPFSR
GFTHIVSPDPYEAPDFDAGFMNDKRDMAPMVWGYIQSRETARRMQAYAGEVTAMHPHFKHDSPARALDMDLN
TRNQYAGPNHISANIQHGSWTMPVEQGDVPEPSFLNSNKQHYRAPLKYSKEDIAHIEKWVQRHCETTWHSLG
TCSMAPREGNSIVKHGVLDPRLNVHGVKNLKVADLSVCPDNVGCNTFSTALLIGEKCAVLAAEDLGYSGAAL
DMKIPPYHAPGESVGLARL
>W9X977|Cladophialophora_psammophila_CBS_110553_Ascomycota_Eurotiomycetes_Chaetothyriales
MTIPEEVDIIVCGGGSAGCVPAGRLANLDHDLQVLLIEAGESNLNNPWVYRPGIYPRNMKLDSKTATFYYSR
PSEWLDGRRAVVPCAHVLGGGSSINFMMYTRASASDYDDFQTKGWTTKELIPLMKKHETYQRACNNRDLHGF
EGPIKVSFGNYTYPIMQDFLRAAESQGFPVTDDLQDLVTGHGAEHWLKWINRDTGRRSDAAHAYIHATRAKY
QNLHLQCNTKVDRVVIENGKAVGVLTVPTKPVGGRNPERKFWKARKLIIVSCGTLSSPLVLQRSGIGDPEKL
RKAGVKCIVDLPGVGLNFQDHYLHFATYRAKPDTESFDDFVRGVPEVQKAVFEEWNIKGTGPLATNGIDAGV
KSRPTAEELEEMKKWPTPEFVTEGGWDSYFKNKPDKPVMHYSVIAGWFGDHLDMPAGKFFTMFHFLEYPFSR
GFAHIVSPDPYEAPDFDAGFMNDKRDMAPMVWGYIQSRETARRMQAYAGEVTGMHPHFKHDSPARALDMDLN
TRNQYAGPNHITANIQHGSWTMPVEEGDVPELSFLNSNKQHYRAPLKYSKEDVAHIEKWVQRHCETTWHSLG
TCSMAPREGNSIVKHGVLDPRLNVHGVKNLKVADLSVCPDNVGCNTFSTALLIGEKCAVLAAEDLGYSGAAL
DMKIPPYHAPGESVGLARL
>A0A0D2L0R8|Fonsecaea_multimorphosa_CBS_102226_Ascomycota_Eurotiomycetes_Chaetothyriales
MTIPEEVDIIVCGGGSSGCVPAGRLANLDHKLQVLLIEAGESNLNNPWVYRPGIYPRNMKLDSKTATFYYSR
PSEWLDGRRAVVPCAHILGGGSSINFMMYTRASASDYDDFQTKGWTTKELIPLMKKHETYQRACNNRDIHGF
EGPIKVSFGNYTYPIMQDFLRAAESQGFPVTDDLQDLVTGHGAEHWLKWINRDTGRRSDAAHAYIHATRAKY
QNLHLQCNTKVDRVVIENGTAVGVLTVPTKPVGGANPQRKFWKARKLIIVSCGTLSSPLVLQRSGIGDPEKL
RKAGVKCVVDLPGVGLNFQDHYLHFATYRAKPDTESFDDFVRGVPEVQKAVFEEWNLKGTGPLATNGIEAGV
KSRPTAEELEEMKKWPTPQFVTEGGWESYFKNKPDKPVMHYSVIAGWFGDHLDMPAGKFFTMFHFLEYPFSR
GFTHIVSPDPYEAPDFDAGFMNDKRDMAPMVWGYIQSRETARRMQAYAGEVTAMHPHFKHDSPARALDMDLN
TRNQYAGPNHITANIQHGSWSMPVESGEVPEASLLNSNKQHYRAPLKYSKEDVAHIEKWVQRHCETTWHSLG
TCSMAPREGNSIVKHGVLDERLNVHGVKNLKVSDLSVCPDNVGCNTFSTALLIGEKCAVLAAEDLGYSGAAL
DMKIPSYHAPGESVGLARL
>A0A178ZH86|Fonsecaea_erecta_Ascomycota_Eurotiomycetes_Chaetothyriales
MTIPEEVDIIVCGGGSSGCVPAGRLANLDHNLQVLLIEAGESNLNNPWVYRPGIYPRNMKLDSKTATFYYSR
PSEWLDGRRAVVPCAHILGGGSSINFMMYTRASASDYDDFQTKGWTTKELIPLMKKHETYQRACNNRDLHGF
EGPIKVSFGNYTYPIMQDFLRAAESQGFPVTDDLQDLVTGHGAEHWLKWINRDTGRRSDAAHAYIHATRAKY
QNLHLQCNTKVDRVVIENGTAVGVLTVPTKPVGGSNPERKLWKARKLIIVSCGTLSSPLVLQRSGIGDPEKL
RKAGVKCIVDLPGVGLNFQDHYLHFATYRAKPDTESFDDFVRGVPEVQKAVFEEWNLKGTGPLATNGIEAGV
KSRPTAEELEEMKKWPTPEFVTEGGWDSYFKNKPDKPVMHYSVIAGWFGDHLDMPAGKFFTMFHFLEYPFSR
GFTHIVSPDPYEAPDFDAGFMNDKRDMAPMVWGYIQSRETARRMQAYAGEVTGMHPHFKHDSPARALDMDLI
TRNQYAGPNHITANIQHGSWTMPLEEGEVPGPSFLNSNKQHFRPPLKYTKEDVAHIEKWVQRHCETTWHSLG
TCSMAPREGNSIVKHGVLDPRLNVHGVKNLKVSDLSVCPDNVGCNTFSTALLIGEKCAVLSAEDLGYSGAAL
DMKIPPYHAPGETVGLARL
>A0A178CB81|Fonsecaea_nubica_Ascomycota_Eurotiomycetes_Chaetothyriales
MTIPEEVDIIVCGGGSSGCVPAGRLANLDHNLQVLLIEAGESNLNNPWVYRPGIYPRNMKLDSKTATFYYSR
PSEWLDGRRAIVPCAHILGGGSSINFMMYTRASASDYDDFQTKGWTTKELIPLMRKHETYQRACNNRDIHGF
EGPIKVSFGNYTYPIMQDFLRAAESQGFPVTDDLQDLVTGHGAEHWLKWINRDTGRRSDAAHAYIHATRAKY
QNLHLQCNTKVDRVVIENGTAVGVITVPTKPINGSKPERKFWKARKLVIVSCGTLSSPLVLQRSGIGDPEKL
RKAGVKCVVDLPGVGLNFQDHYLHFATYRAKPDTESFDDFVRGVPEVQKAVFDEWNIKGTGPLATNGIDAGV
KSRPTAEELEEMSKWPTPQFVTEGGWDSYFKNKPDKPVMHYSVIAGWFGDHLDMPAGKFFTMFHFLEYPFSR
GFTHIVSPDPYEAPDFDAGFMNDKRDMAPMVWGYIQSRETARRMQAYAGEVTGMHPHFKHDSPARALDMDIV
TRNQYAGPNHITANIQHGSWTMPLDAGDVPEVSWLNSNKQNYRAPLKYSKEDVAHIEKWVQRHCETTWHSLG
TCSMAPREGNSIVKHGVLDPRLNVHGVKNLKVSDLSVCPDNVGCNTFSTALLIGEKCAVLAAEDLGYSGAAL
EMKIPPYHAPGESVGLARL
>OQU95095|Cladophialophora_immunda_Ascomycota_Eurotiomycetes_Chaetothyriales
MTVPEEVDIIVCGGGSSGCVPAGRLANLDHNLQVLLIEAGESNLNNPWVYRPGIYPRNMKLDSKTATFYYSR
PSEWLDGRRAVVPCAHILGGGSSINFMMYTRASASDYDDFQTKGWTTKELIPLMRKHETYQRACNNRDLHGF
EGPIKVSFGNYTYPIMQDFLRAAESQGFPVTDDLQDLVTGHGAEHWLKWINRDTGRRSDAAHAYIHATRAKY
QNLHLQCNTKVDRVVIENGTAVGVLTVPTKPVGGQNPERKFWKARKLIIVSCGTLSSPLVLQRSGIGDPDKL
RKAGVKCVVDLPGVGLNFQDHYLHFATYRAKPDTESFDDFVRGVPEVQKAVFEEWNIKGTGPLATNGIDAGV
KSRPTAEELEEMKKWPTPEFVTEGGWESYFKNKPDKPVMHYSVIAGWFGDHLDMPAGKFFTMFHFLEYPFSR
GFTHIVSPDPYEAPDFDAGFMNDKRDMAPMVWGYIQSRETARRMQAYAGEVTAMHPHFKHDSPARALDMDLI
TRNQYAGPNHITANIQHGSWTMPVELGDVPEVSFLNSNQQHYRAPLKYSKEDVAHIEKWVQRHCETTWHSLG
TCSMAPREGNSIVKHGVLDPRLNVHGVKNLKVSDLSVCPDNVGCNTFSVSCPTMTVFENITNQTL
>A0A0D2BJ30|Exophiala_spinifera_Ascomycota_Eurotiomycetes_Chaetothyriales
MTVPDEVDIIVCGGGSSGCVPAGRLANLDHNLQVLLIEAGESNLNNPWVYRPGIYPKNMKLDSKTATFYYSR
PSEWLDGRRAVVPCAHILGGGSSINFMMYTRASASDYDDFKMKGWTTKELIPLMKKHETYQRACNNRDIHGF
EGPIKVSFGNYTYPIMQDFLRAAESLGFPVTDDLQDLTTGHGAEHWLKWINRDTGRRSDAAHAYIHATRAKY
QNLHLQCNTKVDRVVIENGTAVGVLTVPTKPVGGRDIPRRFFKARKLVIVSCGTLSSPLVLQRSGIGDPEKL
RKAGVKPIVDLPGVGLNFQDHYLTFATYRATPETESFDDFARGVPEVQKAVFDEWNLKGTGPLATNGIEAGV
KSRPTEEELEEMKSWPTPDFSPGGWESYFKNKPDKPVMHYSVIAGWFGDHMDMPPGKFFTMFHFLEYPFSRG
FTHITSPDPYDAPDFDAGFMNDKRDMAPMVWGYIQSRETARRMRAYAGEVTAMHPQFAYDSPARARDLDLAT
RNAYAGPNHLTANIQHGSWTAPLEAGKTTEPNWLNSNCQEDRSEKLKYRPEDVAHIEKWVQRHCETTWHSLG
TCSMGPKNGNSVVKHGVLDERLNVHGVKNLKVSDLSVCPDNVGCNTFSTALLIGEKCAVLSAEDLGYSGAAL
DMKIPTYHAPGESVGLARL
>A0A0D2DMY6|Exophiala_oligosperma_Ascomycota_Eurotiomycetes_Chaetothyriales
MTVPDEVDIIVCGGGSSGCVPAGRLANLDHNLQVLLVEAGESNLNNPWVYRPGIYPRNMKLDSKTATFYYSR
PSEWLDGRRAVVPCAHILGGGSSINFMMYTRASASDYDDFKMKGWTTKELIPLMKKHETYQRACNNRDIHGF
EGPIKVSFGNYCYPIMQDFLRAAESLGFPVTDDLQDLVTGHGAEHWLKWINRDTGRRSDAAHAYIHATRAKY
QNLHLQCNTKVDRVVIENGTAVGVLTVPTKPVGGKDMPRRFFKARKLVIVSCGTLSSPLVLQRSGIGDPEKL
RKAGVKPVVDLPGVGLNFQDHYLTFSTFRATPDTESFDDFVRGDPEVQKAVFEEWNLKGTGPLATNGIEAGV
KSRPTEEELEEMKSWPTPDFSPSGWESYFKNKPDKPVMHYSVIAGWFGDHMDMPPGKFFTMFHFLEYPFSRG
FTHITSADPYDAPDFDAGFMNDKRDMAPMVWGYIQSRETARRMRAYAGEVTAMHPQFAYDSPARALDMDLAT
RNAYAGPNHLTANIQHGSWTAPLESGKIPQPNWLNSNCQEDRSDKIKYRPEDVAHIEKWVQRHCETTWHSLG
TCSMGPKNGNSVVKHGVLDERLNVHGVKNLKVSDLSVCPDNVGCNTFSTALLIGEKCAVLSAEDLGYSGAAL
DMKIPTYHAPGESVGLARL
>A0A0D2F3N4|Exophiala_xenobiotica_Ascomycota_Eurotiomycetes_Chaetothyriales
MTVPDEVDIIVCGGGSSGCVPAGRLANLDHKLQVLLVEAGESNLNNPWVYRPGIYPKNMKLDSKTATFYYSR
PSEYLDGRRAVVPCAHILGGGSSINFMMYTRASASDYDDFKMKGWTTKELIPLMKKHETYQRACNNRDLHGF
EGPIKVSFGNYTYPIMQDFLRAAESLGFPVTDDLQDLVTGHGAEHWLKWINRDTGRRSDAAHAYIHATRAKY
QNLHLQCNTKVDRVVIENGTAVGVITVPTKPIGGKDVPRRFFKARKLVIVSCGTLSSPLVLQRSGIGDPEKL
KKAGVKPIVELPGVGLNFQDHYLTFATYRATPDTESFDDFARGVPEVQKAVFDEWNLKGTGPLATNGIEAGV
KSRPTEEELEEMKSWPTPDFSPSGWESYFKNKPDKPVMHYSVIAGWFGDHLDMPAGKFFTMFHFLEYPFSRG
FTHITSPDPYEAPDFDAGFMNDKRDMAPMVWGYIQSRETARRMRAYAGEVTAMHPHFKFDSPARALDMDLAT
RNAYAGPNHITANIQHGSWTAPLASGKATEPNWLNSNCQEDRSGKLKYTKEDIALIEKWVQRHCETTWHSLG
TCSMGPKDGNDVVKHGVLDERLNVHGVKNLKVSDLSVCPDNVGCNTFSTALLIGEKCAVLAAEDLGYSGAAL
DMKIPTYHAPGESVGLARL
>A0A0D2JCG4|Rhinocladiella_mackenziei_CBS_650.93_Ascomycota_Eurotiomycetes_Chaetothyriales
MTVPDEVDIIVCGGGSAGCVPAGRLANLDHDLQVLLIEAGESNLNNPWVYRPGIYPKNMKLDSKTATFYYSR
PSEWLDGRRAIVPAAHVLGGGSSINFMMYTRASASDYDDFQAKGWSTKELIPLMKKHETYQRACNNRDIHGF
EGPIKVSFGNYTYPIMQDFLRAAESLGFPVTDDLQDLVTGHGAEHWLKWINRDTGRRSDAAHAYIHATRAKY
QNLHLQCNTKVDKVVIENGKAVGVLTVPTKPVGGTNPPRKFWRARRLVIVSCGTLSSPLVLQRSGIGDPVKL
RKAGVKPIVDLPGVGLNFQDHYLTFATYRATPDTESFDDFIRGVPEVQKAVFEEWNLKGTGPLSTNGIEAGV
KSRPTEEELEEMKSWPTPDFSPDGWESYFKNKPDKPVMHYSVISGWFGDHLDMPPGKFFTMFHFLEYPFSRG
FTHIVSPDPYEAPDFDAGFMNDKRDMAPMVWGYIQSRETARRMQAYAGEVTAMHPHFKFDSPARAADLDLAT
RNAYGGPNHISANIQHGSWTIPADGGDEPAATTLNSNKQNLREKLRYTKEDIAHIEKWVQRHCETTWHSLGT
CSMAPKEGNSIVRHGVLDERLNVHGVKNLKVADLSICPDNVGCNTFSTALLIGEKCSVLAAEDLGYRGSALD
MKIPTYHAPGETVGLARL
>H6BU34|Exophiala_dermatitidis_NIH_UT8656_Ascomycota_Eurotiomycetes_Chaetothyriales
MTVPDEVDIIVCGGGSSGCVPAGRLANLDHNLQVLLIEGGESNLNNPWVYRPGIYPRNMKLDSKTATFYYSR
PSEWLDGRRAVVPCAHVLGGGSSINFMMYTRASASDYDDFQAKGWTTKELLPLMKKHETYQRACNNRDLHGF
DGPIKVSFGNYTYPIMQDFLRSAESLGFPVTDDLQDLKTGHGAEHWLKWINRDTGRRSDAAHAYIHATRAKY
QNLHLQCNTKVDKVVIEDGVAVGVLTVPTKPVGGANPPRKFWKARKLVIVSCGTLSSPLVLQRSGIGDPEKL
KNVGVKPIVDLPGVGLNFQDHYLTFATYRATPETESFDDFVRGVPEVQKAVFEEWNLKGTGPLATNGIEAGV
KSRPTQEELEEMKTWPTPDFSPSGWESYFKNKPDKPVMHYSVIAGWFGDHLDMPPGKFFTMFHFLEYPFSRG
FTHIVSPDPYDAPDFDAGFMNDKRDMAPMVWGYIQSRETARRMNAYAGEVTAMHPHFSYDSPARARDLDLNT
RNLYAGPNHITANIQHGSWTAPLEADKPVEVTKLNSNRAPYREKLKYSKEDIAHIEKWVQRHVETTWHSLGT
CSMAPKEGNSIVKHGVLDERLNVHGVKNLKVSDLSICPDNVGCNTFSTALLIGEKCAVLAAEDLGYSGAALD
MKIPPYHAPGELVGLARL
>W9Y7V1|Capronia_coronata_CBS_617.96_Ascomycota_Eurotiomycetes_Chaetothyriales
MTVPDEADIIICGGGSSGCVPAGRLANLDHKLQVLVIEGGENNLNNPWVYRPGIYPRNMKLDSKTATFYYSR
PSEWLDGRRAVVPCAHILGGGSSINFLMYTRASKSDYDDFQTKGWSTKELIPLMRKHETYQRSCNNRDLHGF
EGPIKVSFGNYTYPVMQDFLRAAESQGFPITDDLQDLTTGHGAEHWLKWINRDTGRRSDAAHAYIHATRAKY
ENLHLQCNTKVDRVVIEDGVAVGVLTVPTKPVGGAEPPRRFWKARKLIIVSCGTLSSPLVLQRSGIGDPEKL
RKAGVKPVVDLPGVGLNFQDHYLTFSTYRATPETESFDDFARGVPEVQKAVFDEWNLKGTGPLATNGIEAGV
KSRPTEQELEEMKSWPTPDFSPSGWENYFKNKPDKPVMHYSVIAGWFGDHLDMPPGKFFTMFHFLEYPFSRG
FTHIISPDPYDAPDFDAGFMNDKRDMAPMVWSYIQSRETARRMQAYAGEVTAMHPHFSYDSPARALDMDIAT
RNQYAGPNHITANIQHGSWSSAVDPGKPAEPNLLNSNRCPFREPLKYNKEDIAHIEKWVQRHCETTWHSLGT
CSMAPREGNDVVKQGVLDERLNVHGVKNLKVSDLSICPDNVGCNTYSTALLIGEKCAILSAEDLGYSGAALD
MKIPSYHAPGESPGLARL
>W9YRP8|Capronia_epimyces_CBS_606.96_Ascomycota_Eurotiomycetes_Chaetothyriales
MTVPDEVDIIVCGGGSSGCVPAGRLANLDHNLQVLLIEGGETNLNNPWVYRPGIYPRNMKLDSKTATFYYSR
PSEWLDGRRAVVPCAHVLGGGSSINFMMYTRASSSDYDDFNSKGWTTKELIPLMKKHETYQRASNNRDIHGF
EGPIKVSFGNYTYPIMQDFLRAAESQGFPVTDDLQDLKTGHGAEHWLKWINRDTGRRSDAAHAYIHATRAKY
ENLHLQCNTKVDRVVIEDGKAVGVLTVPTKPVGGGTPPRRFFKARKLIIVSCGTLSSPLVLQRSGIGDPEKL
RKVGVKPVVDLPGVGLNFQDHYLTFSTYRATPETESFDDFVRGVPEVQKAVFDEWNIKGTGPLATNGIEAGV
KSRPTEEELEEMKSWPTPDFSPSGWESYFKNKPDKPVMHYSVIAGWFGDHLDMPPGKFFTMFHFLEYPFSRG
FTHIVSPDPYDAPDFDAGFMNDKRDMAPMVWGYIQSRETARRMQAYAGEVTAMHPQFSYDSPARALDMDLNT
RNQYAGPNHLTANIQHGSWTAPVQPGKPPGPNLLNSNCAPFREKLQYSKEDIAHIEKWVQRHCETTWHSLGT
CSMAPKEGNRIVKHGVLDERLNVHGVKNLKVCDLSICPDNVGCNTFSTALLIGEKCAVLAAEDLGYSGAALD
MKIPAYHAPGESPGLARL
>A0A0N0NJ30|Phialophora_attae_Ascomycota_Eurotiomycetes_Chaetothyriales
MTVPDEVDIIVCGGGSSGCVPAGRLANLDHKLQVLLIEAGESNLNNPWVYRPGIYPRNMKLDSKTATFYYSR
PSEWLDGRRAVVPCAHILGGGSSINFMMYTRASASDYDDFKTKGWTTKELIPLMRKHETYQRACNNRDIHGF
DGPIKVSFGNYTYPIMQDFLRAAESQGFPVTDDLQDLTTGHGAEHWLKWINRDTGRRSDAASAYIHSTRAKH
QNLHLQCNTKVDRVIIENGVATGVVTVPSKPVGGYDNVPRRTFKARKLIIVSCGTLSSPLVLQRSGIGDPEK
LKKAGVDTVVDLPGVGLNFQDHYLHFSTFRAKPETESFDDFVRGDPEVQKRVFDEWNLKGTGPLATNGIEAG
VKSRPTKEEMEEMKNWPTNDFVTKGGWDYFKDKPDKPVMHYSVIAGWFGDHLDMPPGKFFTMFHFLEYPFSR
GFTQITSADPYAPPDFDAGFMNDKRDMAPMVWGYIQSRETARRMHAYAGEVTAMHPQYAYSSDARARDMDMA
TRNAYGGPNHITANIQHGSWTMPVDSGEGPQPNLLNSNSQTLYRPLKYSKDDIAHIEKWVQRHCETTWHSLG
TCSMAPREGNDVVKHGVLDERLNVHGVKNLKVSDLSICPDNVGCNTFSTALLIGEKCAVLAAEDLGYSGDAL
EMRIPTYHVPGELSGLSRI
>W2S189|Cyphellophora_europaea_CBS_101466_Ascomycota_Eurotiomycetes_Chaetothyriales
MTIPDEVDIIVCGGGSSGCVPAGRLANLDHKLQVLLIEAGENNLNNPWVYRPGIYPRNMKLDSKTATFYYSR
PSEWLDGRRAVVPCAHILGGGSSINFMMYTRASASDYDDFKTKGWSTKELIPLMKKHETYQRACNNRDIHGF
DGPIKVSFGNYTYPIMQDFLRAAESQGFPVTDDLQDLTTGHGAEHWLKWINRDTGRRSDAASAYIHATRAKH
QNLHLQCNTKVDRVIIEDGVATGVVTVPTKPVGGYGNIQKRTFKAKKLIIVSCGTLSSPLVLQRSGIGDPEK
LKEVGVKCVVDLPGVGLNFQDHYLHFSTFRAKPETESFDDFVRGDPEVQKKVYEEWNLKGTGPLATNGIEAG
VKSRPTPEELEEMKNWPTPDFVTKGGWDSYFKNKPDKPVMHYSVIAGWFGDHLDMPAGKFFTMFHFLEYPFS
RGFTHITSPDPYDNPDFDAGFMNDKRDMAPMVWGYIQSRETARRMQAYAGEVTAMHPQYAYSSAARAKDMDL
STRNAYGGPNHITANIQHGSWTIPVESGQTVKPNILNSNSQVMYEPLKSHLIHADTFQDVAHIEKWVQRHCE
TTWHSLGTCSMAPRDGNDIVKHGVLDERLNVHGVKNLKVSDLSICPDNVGCNTFSTALLIGEKCSVLAAEDL
GYSGDALEMRVPTYMAPGETVGLSRL
>A0A1V6PA45|Penicillium_decumbens_Ascomycota_Eurotiomycetes_Eurotiales
MTIPEEVDIIICGGGSSGCVPAGRLANLDHNLSVLLIEAGEDNLNNPWVYRPGIYPVNMKLDSKTASFYQSR
PSEHLDGRQAIVPCANILGGGSSINFMMYTRASASDYDDFQAKGWTTKELLPLMKKHETYQRACNNPDVHGF
EGPIKVSFGNHTYPIAQDFLRAAESQGIPATDDLQDLVTAHGAEHWLKWINRDTGRRSDAAHAVIIENGRAV
GVVTIPTKPVDGKEPVRRIFRARKQIIVSAGTLSSPLILQRSGVGDPEKLRRAGVKPLVNLPGVGRNFQDHY
LTFSVYRAKPEVDTFDDFIRGDPKVQKKVFEEWNIKGTGPLATNGIDAGVKIRPTPEELKAMEKWPTPEFGS
GWKSYFENKPDKPVMHYSVISGWFGDHMLMPPGKFFTMFHFLEYPFSRGSTHIKSADPYETPDFDAGFMNDK
RDMAPMVWGYIKSRETARRMNAYAGEVTAMHPQFAFNSPARARDLDLPTTKAYAGPNHISAGIQHGSWSYPL
EPGKQPAANLLSSNRHEAHHSLEYGKEDIEHIEKWVQRHVETTWHSLGTCSMAPREGSSIAPHGGVLDERLN
VHGVKGLKVCDLSICPDNVGCNTFSTALLIGEKCAVLTAEDLGYSGAALDMKVPTYHAPGDENPQSISFNAE
RNRPNVAISLAQKVFPIIGNLQLWEKGIAERMTKAGNADFLGRLLFDVVTKRNVLTWVNRNTVERADANDAE
HHQVAHWPGCMLADVLPSQEPLAPLLWDILPRAVDPRCAIKRHRDPAAFSSA
>U4KYC1|Pyronema_omphalodes_CBS_100304_Ascomycota_Pezizomycetes_Pezizales
MTIPDEVDIIVCGGGSCGCVIAGRLANLDPKLKVLLIEAGESNLNNPWVYRPGIFPRNMKLDSKTASFYYSK
PSEHLLGRRAIVPCANILGGGSSINFLMYTRASASDYDDFKTPGWKTQELLPLMKKLETYQRSCNNPEVHGF
DGPIKVSFGNYTYPMMQDFLRAAESQGIPITDDAQDLTTGHGAEHWLKWINRDTGRRSDSAHAYIHSTMRNQ
GNLFLQCNTKIDKVIFEGNRAVGVQTVPAKPLSPTQAHQFRTFRARKQIVISCGTLSSPLVLQRSGIGNPEK
LRAAGVKPFIDLPGVGLNFQDHYLTFSVYRAKPDTETFDDFARGDPEVQKKVFDEWAMTGGGPLSTNGIEAG
VKIRPTEQELIDMGPEFRQGWDTYFKDKPDKPVMHYSVISGFFGDHMLLPPGKFFTMFHFLEYPFSRGETHV
VSTNPYDAPDFDAGFMNDARDMGPMIWGYKKSRETARRMDCYAGEVTGMHPHYRYDSAARARDMDLETTKAY
GGPNHLTAGLAHGSWSQQLEKPREPVGTYVTSNQTHVREDLEYSKDDDLAIDDWVRRHVETTWHCLGTCSMA
PREGNEIVKHGVLDPRLNVHGTKGLKVADLSICPDNVGCNTYSTALLIGEKCAMLVAEDLGYSGDALKMTVP
VRHLGTYEKTGLARL
>W6Q7N2|Penicillium_roqueforti_FM164_Ascomycota_Eurotiomycetes_Eurotiales
MTIPDEVDIIVVGGGSAGCVSAGRLANLDHNLQVLLIEAGEDNLNNPQVFRPGIYPQNIKLDSKTATFYHSQ
PSKAIDGRRAIVPAARVLGGGSSINFMVYTRASASDYDDFEAKGWTTKELLPLMKKPETYQRHSTKRDVHGF
DGPIKASFGNYTYPIMQEFLRAAESQDIPVTDDLQDLQAGHGAEQWTKWINRDTGRRSDAAHAYVHSTREDY
ENLYLKCNTKVVRVIIENGTAVGIVTVPEKPLKDEKIQKIYRARKQILICGGTLSSPLILQRSGIGDPKKLR
QAGIEPIVDLPGVGCKFQDHHLLFSAYRARPDTETFDEFVRGNTDVQNAAINEWISKGTGPLSTNGIEAGVK
IRPTEQELEEMKNWPTSDFLSGWESYFKNKPDKPVMHYSVIAGWFGDHLLMPPGKFFTMFHFLEYPFSRGWI
HVKSPDPYEAPDFDAGFLNDDRDIAPLVWGYIKSRETARRMDAYAGEVTWMHPSFASDSPARAHDLDLATTK
EYGGPAHITAGIQHGSWTIPVDPGMQLPESVISSSRQAIREPIKYSREDIECIELWARRHVETTWHSLGTCS
MAPKEGNFKVKHGGVVDERLNVHGVKNLKICDLSICPDNVGTNPYSVALLIGEKCSVLTAEDLGYSGSDLEM
KVPTYNAPVWESVELLVCHILVSRYTITKGKVAATIRPVLEGIQYLRGRGRALAALSTNTILLTESGGVRIA
EIDALTLKLFALAKVIKRLIIKNPPH
>A0A067YIW8|Ogataea_thermomethanolica_Ascomycota_Saccharomycetes_Saccharomycetales
MAIPDEFDIIVVGGGSTGCCIAGRLGNLDPNVTVALIEGGENNLNNPWVYLPGVYPRNMRLDSKTATFYEAR
PSKALNGRRAIVPCANILGGGSSINFLMYTRASASDYDDWESEGWTTDELMPLIRKLETYQRPCNNRELHGF
DGPIKVSFGNYTYPTCQDFLRACESQGIPYVDDLEDFKTSHGAEHWLKWINRDLGRRSDTAHAYIHPTMRNK
QNLFLITSTKCDKVIIEDGKAVAVKTVAMKPVNTKKCHGRTYKARKQIVVSCGTISSPLVLQRSGIGAAHHL
RSVGIKPIVDLPGVGENFQDHYCFFTPYYVKPGVPTFDDFVRGDPVAQKSAFDQWYSNKDGPLTTNGIEAGV
KIRPTEEELATADEDFRAGYADYFENKPDKPLMHYSVISGYFGDHTKIPNGKFMTMFHFLEYPFSRGFVRVT
SANPYDAPDFDTGFLNDERDLWPMVWAYKKSRETARRMESFAGEVTSHHPLFKVDSPARAKDLDLETCNAFA
GPNHLTANLYHGSWTVPIEKPSGKNTQHVSSNQVEIFSDIEYSAEDDEAIVNYIKEHTETTWHCLGTCSMAP
REGSKIAPKGGVVDCRLNVHGVQNLKVADLSICPDNVGCNTYSTALTIGEKCATLVAEDLGYSGSDLDMTIP
NFKLGTYEETGLARF
>A6PZG8|Ogataea_angusta_Ascomycota_Saccharomycetes_Saccharomycetales
MAIPDEFDIIVVGGGSTGCCVAGRLANLDDQNLTVALIEGGENNVNNPWVYLPGVYPRNMRLDSKTATFYSS
RPSKALNGRRAIVPCANILGGGSSINFLMYTRASASDYDDWESEGWSTDELLPLIKKIKTYQRPCNNRDLHG
FDGLIRVSFGNYTYPTCQDFLRAAESQGIPVVDDLEDFKTSHGAEHWLKWINRDLGRRSDSAHAYIHPTMRN
KQSLFLITSTKCDKVIIEDGKAVAVKTVPMKPLNPKKPVSRTFRARKQIVISCGTISSPLVLQRSGIGAAHH
LRSVGIKPIVDLPGVGEDFQDHYCFFTPYYVKPDVPTFDDFVRGDPVAQKAAFDQWYSNKDGPLTTNGIEAG
VKIRPTEEELATADEDFRRGYADYFENKPDKPLMHYSVISGFFGDHTKIPNGKFMTMFHFLEYPFSRGFVRV
TSANPYDAPDFDTGFLNDERDLWPMVWAYKKSRETARRMESFAGEVTSHHPLFKVDSPARARDLDLETCSAY
AGPNHLTANLYHGSWTVPIGKPSPKNESHVTSNQVQLHSDIEYSEEDDEAIVNYIKEHTETTRHCLGTCSMA
PREGSKIAPKGGVLDARLNVYGVQNLKVADLSVCPDNVGCNTYSTALTIGEKAATLVAEDLGYSGSDLDMTI
PNFKLGTYEETGLARF
>W1QCJ3|Ogataea_parapolymorpha_DL-1_Ascomycota_Saccharomycetes_Saccharomycetales
MAIPDEFDIIVVGGGSTGCCVAGRLANLDDQNLTVALIEGGENNINNPWVYLPGVYPRNMRLDSKTATFYSS
RPSKALNGRRAIVPCANILGGGSSINFLMYTRASASDYDDWESEGWSTDELLPLIKKIETYQRPCNNRDLHG
FDGPIKVSFGNYTYPTCQDFLRAAESQGIPVVDDLEDFKTSHGAEHWLKWINRDLGRRSDSAHAYIHPTMRN
KQSLFLITSTKCDKVIIEDGKAVAVKTVPMKPLNPKKPVSRTFRARKQIVISCGTISSPLVLQRSGIGAAHH
LRSVGIKPIVDLPGVGENFQDHYCFFTPYYVKPDVPTFDDFVRGDPVAQKAAFDQWYSNKDGPLTTNGIEAG
VKIRPTEEELATADEDFRRGYADYFENKPDKPLMHYSVISGFFGDHTKIPNGKFMTMFHFLEYPFSRGFVRV
TSANPYDAPDFDTGFLNDERDLWPMVWAYKKSRETARRMESFAGEVTSHHPLFKVDSPARARDLDLETCSAY
AGPNHLTANLYHGSWTVPIGKPSPKNEFHVTSNQVQLHSDIEYSEEDDEAIVNYIKEHTETTWHCLGTCSMA
PREGSKIAPKGGVLDARLNVYGVQNLKVADLSVCPDNVGCNTYSTALTIGEKAATLVAEDLGYSGSDLDMTI
PNFKLGTYEETGLARF
>Q1JUK7|Ogataea_minuta_Ascomycota_Saccharomycetes_Saccharomycetales
MAIPDEFDIIVVGGGSCGCAIAGRLGNLDPDVTVALIEGGENNINNPWVYLPGVYPRNMRLDSKTATFYNSR
PSKHLNGRRAIVPCANILGGGSSINFLMYTRASASDYDDWEQEGWTTDELLPLMKKLETYQRPCNNREVHGF
DGPIKVSFGNYTYPTAQDFLRACESQGIPFNDDLEDLKASHGAEYWLKWINRDLGRRSDSAHAYIHPTMRNK
SNLFLITSTKADKVIIENGVAVGVRTVPMKPVETKNPPSRIFKARKQIVVSCGTISSPLVLQRSGIGAAHKL
RQAGIKPIVDLPGVGENFQDHYCFFTPYYSKPEVPTFDDFVRGDPVAQKSAFDQWYSNKDGPLTTNGIEAGV
KIRPTDEELATADDDFIQGYHEYFDNKPDKPLMHYSVISGFFGDHTKIPNGKFFTMFHFLEYPFSRGFVYAV
SPDPYEAPDFDPGFLNDSRDMWPMVWSYKKSRQTARRMESFAGEVTSHHPLYPVDSPARAKDLDLETCKAFA
GPNHFTANLYHGSWTVPIEKPTPKNDSHVTCNQVEIFSDIDYSAEDDEAIVKYIKEHTETTWHCLGTCSMAP
QEGSKIAPKGGVVDARLNVYEVKNLKVADLSICPDNVGCNTYSTALLIGEKAATLVAEDLGYSGSDLAMTIP
NFKLGTYEEKGLARF
>A0A1E4SXY7|Candida_arabinofermentans_NRRL_YB-2248_Ascomycota_Saccharomycetes_Saccharomycetales
MAIPDEFDIIVLGGGSTGCAIAGRLGNLDESLTVALIEGGENNINNPWVYLPGVYPRNMRLDSKTATFYTAR
PSPHLNGRRAIVPCANILGGGSSINFLMYTRASASDYDDWEMEGWKTEELLPLMKKLETYQRPCNNRDLHGF
DGPIKVSFGNYTYPNCQDFLRAAESQGIPFVDDAEDLKCSHGAEHWLKWINRDLGRRSDSAHAYIHPTMRNK
QNLYLITSTKIDKVIIENGVATGVKTLPMKPTGPAKTAVSRTYKARKQIVLSCGTMSSPLVLQRSGVGAAHK
LRQVGIKPIVDLPGVGQNFQDHYCYFTPYHVKPDTPSFDDFVRGDKAVQKAAFDQWYANKDGPLTTNGIEAG
VKIRPTDEELATADDEFRAAYDDYFGNKPDKPLMHYSLISGFFGDHTKIPNGKYMCMFHFLEYPFSRGWVHV
VSPNAYDAPDFDTGFMEDPRDMWPMVWSYKKARETARRMECFAGEVTSHHPKFPVDSPARAADMDLETCKAY
AGPDHFTANLYHGSWTVPITKPEPKNSAHVTSSQVEKHADLEYTEEDDKAIENYIREHTETTWHCLGTCSMA
PREGNRAAPLGGVVDARLNVYDVKNLKVADLSICPDNVGCNTYSTALLIGEKTATLVAEDLGYSGDDLKMTI
PNFKLGTYEETGLGRF
>A0A1E4SZH3|Candida_arabinofermentans_NRRL_YB-2248_Ascomycota_Saccharomycetes_Saccharomycetales
MAIPDEFDIIVVGGGSTGCAIAGRLGNLDENVTVALIEGGENNINNPWVYLPGVYPRNMRLDSKTATFYSAR
PSPHLNGRRAIVPCANILGGGSSINFLMYTRASASDYDDWEMEGWKTEELLPLMKKLETYQRPCANRDLHGF
DGPIKVSFGNYTYPNCQDFIRAAESQGIPYVDDAEDLKCSHGAEHWLKWINRDLGRRSDSAHAYIHPTMRNK
QNLFLITSTKCDKIIIEDGVATSVKTVPMKPTGSPKKAIARIYKARKQIVVSCGTISSPLVLQRSGIGAAHK
LRQAGIKPLVDLPGVGQNFQDHYCFFTPYHVKPDTPSFDDFVRGDKATQKAAFDQWYANKDGPLTTNGIEAG
VKIRPTEEELATADDEFRAAYDDYFGNKPDKPLMHYSIISGFFGDHTKIPNGKYMCMFHFLEYPFSRGWVHV
VSSNPYDAPDFDTGFMEDPRDMWPMVWSYKKARETARRMECFAGEVTSHHPKFPFDSPARAADMDLETCKAY
AGPDHFTANLYHGSWTVPIKKPSAKNSLHVTSNQVELYDELEYSKEDDKAIEDYIREHTETTWHCLGTCSMA
PRKGNRATPFGGVVDARLNVYDVKHLKVADLSICPDNVGCNTYSTALLIGEKTATLVAEDLGYSGDALKMTV
PNFKLGTYEETGLGRF
>Q5S059|Pichia_sp._BZ159_Ascomycota_Saccharomycetes_Saccharomycetales
MAIPDEFDIIVVGGGSTGCALAGRLGNLDENLTVALIEGGENNINNPWVYLPGVYPRNMRLDSKTATFYSSR
PSPHLNGRRAIVPCANILGGGSSINFLMYTRASASDYDDWESEGWTTDELLPLMKKLETYQRPCNNRELHGF
DGPIKVSFGNYTYPNCQDFLRAAESQGIPFVDDAEDLKCSHGAEHWLKWINRDLGRRSDSAHAYIHPTMRNK
QNLYLITSTKCDKIVIEDGVAVGVKTVPMKPTGTTKTQIARTYRARKQIIVSCGTISSPLVLQRSGIGSAHK
LRQVGIKPIVDLPGVGMNFQDHYCFFTPYHVKPDTPSFDDFVRGDKVAQKSAFDQWYANKDGPLTTNGIEAG
VKIRPTEEELATADDEFRAAYDDYFGNKPDKPLMHYSLISGFFGDHTKIPNGKYMCMFHFLEYPFSRGFVHV
VSPNPYDAPDFDPGFMNDPRDMWPMVWSYKKSRETARRMECFAGEVTSHHPHYPYDSPARAADMDLETCKAY
AGPDHFTANLYHGSWTVPIEKPEAKNAAHVTSNQVEKHRDIEYTKEDDAAIEDYIREHTETTWHCLGTCSMA
PRDGSKVVPTGGVVDSRLNVYGVEKLKVADLSICPDNVGCNTYSTALLIGEKASTLVAEDLGYSGDELKMTI
PNFKLGTYEEAGLGRF
>Q9UVU2|Ogataea_methanolica_Ascomycota_Saccharomycetes_Saccharomycetales
MAIPDEFDIIVVGGGSTGCALAGRLGNLDENVTVALIEGGENNINNPWVYLPGVYPRNMRLDSKTATFYSSR
PSPHLNGRRAIVPCANILGGGSSINFLMYTRASASDYDDWESEGWTTDELLPLMKKIETYQRPCNNRELHGF
DGPIKVSFGNYTYPNGQDFIRAAESQGIPFVDDAEDLKCSHGAEHWLKWINRDLGRRSDSAHAYIHPTMRNK
QNLFLITSTKCEKIIIENGVATGIKTVPMKPTGSPKTQVARTFKARKQIIVSCGTISSPLVLQRSGIGSAHK
LRQVGIKPVVDLPGVGMNFQDHYCFFTPYHVKPDTPSFDDFVRGDKAVQKSAFDQWYANKDGPLTINGIEAG
VKIRPTEEELATADDEFRAAYDDYFGNKPDKPLMHYSLISGFFGDHTKIPNGKYMCMFHFLEYPFSRGFVHV
VSPNPYDAPDFDPGFMNDPRDMWPMVWSYKKSRETARRMDCFAGEVTSHHPHYPYDSPARAADMDLETTKAY
AGPDHFTANLYHGSWTVPIEKPTPKNAAHVTSNQVEKHRDIEYTKEDDAAIEDYIREHTETTWHCLGTCSMA
PREGSKVVPTGGVVDSRLNVYGVEKLKVADLSICPDNVGCNTYSTALLIGEKASTLVAEDLGYSGDALKMTV
PNFKLGTYEEAGLARF
>Q5S060|Pichia_sp._BZ159_Ascomycota_Saccharomycetes_Saccharomycetales
MAIPDEFDIIVVGGGSTGCAIAGRLGNLDENLTVALIEGGENNINNPWVYLPGVYPRNMRLDSKTATFYSSR
PSPHLNGRRAIVPCANILGGGSSINFLMYTRASASDYDDWESEGWTTDELLPLMKKLETYQRPCNNRDVHGF
DGPIKVSFGNYTYPNCQDFIRAAESQGIPFVDDAEDLKCSHGAEHWLKWINRDLGRRSDSAHAYIHPTMRNK
QNLFLITSTKCDKIIIEDGVAVGVKTVPMKPTGSINKQIARTFKARKQIVVSCGTISSPLVLQRSGIGAAHK
LRQVGIKPIVDLPGVGENFQDHYCFFTPYHVKPDTPSFDAFVRGDKAVQKSAFDQWYANKDGPLTTNGIEAG
VKIRPTDEELATADDEFRAAYDDYFGNKPDKPLMHYSVISGFFGDHTKIPNGKYMCMFHFLEYPFSRGFVHV
VSANPYDAPDFDPGFMNDPRDMWPMVWSYKKSRETARRMECFAGEVTSHHPYYPYDSPARAADMDLETTKAY
AGPDHFTANLYHGSWTVPIEKPEAKNALHVTSNQIEKHREIEYTKEDDLAIEKYIREHTETTWHCLGTCSMA
PREGSKIAPKGGVVDARLNVHGLKHFKVADLSICPDNVGCNTYSTALLIGEKCATLVAEDLGYSGDALKMTI
PNFKLGTYEERGLGRF
>A5LGD9|Candida_sonorensis_Ascomycota_Saccharomycetes_Saccharomycetales
MAIPDEFDIIVVGGGSTGCAIAGRLGNLDENLTVALIEGGENNINNPWVYLPGVYPRNMRLDSKTATFYPSR
PSPHLNGRRAIVPCANILGGGSSINFLMYTRASASDYDDWETEGWTTDELLPLMKKLETYQRPCSNRDLHGF
DGPIKVSFGNYTYPNGQDFLRAVGSQGIPYVDDAEDLKVSHGAEWWLKWINRDLGRRSDSAHAYVHPTMRNK
SNLFLITSTKAEKIIIENGVATGVKVVPMKPVEKKNPPTKIYKARKQIVLSCGTISSPLVLQRSGIGAAHKL
RQAGIKPIVDLPGVGENFQDHYCFFTPYHVKPDTPSFDDFVRGDKEVQKSAFDQWYANKDGPLTTNGIEAGV
KIRPTEEELATADDEFRAGYEDYFRNKPDKPLMHYSLISGFFGDHTKIPKGKYMCMFHFLEYPFSRGFVHVV
SPNPYDNPDFDPGFMNDPRDMWPMVLSYKKSRETARRMDCFAGEVTSHHPHYPYDSPARARDMDLETCKAYA
GPDHFTANLYHGSWTVPIGKPSSKNVLHVTSNQVELHDEIEYTKEDDEAIENYIREHTETTWHCLGTCSMAP
KEGNRAAPKGGVVDPRLNVHDIKKLKVADLSICPDNVGCNTYSTALLIGEKAATLVAEDLGYSGDALKMTIP
NFKLGTYE
>A5LGE2|Ogataea_pignaliae_Ascomycota_Saccharomycetes_Saccharomycetales
MAIPDEFDIIVVGGGSTGCAIAGRLANLDENVTVALIEGGENNINNPWVYLPGVYPRNMRLDSKTATFYSSR
PSPHLNGRRAIVPCANILGGGSSINFLMYTRASASDYDDWENEGWTTDELLPLMKKLETYQRPCSNREVHGF
DGPIKVSFGNYTYPGCQDFLRAAESQGIPFVDDAEDLKVSHGAEHWLKWINRDLGRRSDSAHAYVHPTMRNK
SNLFLITSTKCEKVIIENGVAVGVKTVPQKPLDTKKQLSKIYKARKQIVVSCGTISSPLVLQRSGIGSAHKL
RQVGIKPIVDLPGVGQNFQDHYCFFTPYYVKPDVPSFDDFVRGDKATQKAAFDQWYANKDGPLTTNGIEAGV
KIRPTEEELATADEDFQSGWHDYFENKPDKPLMHYSLISGFFGDHTKIPNGKFMTMFHFLEYPFSRGFVHVV
SPNPYDAPDFDTGFMNDPRDMWPMVWSYKKSRETARRMESFAGEVTSHHPYYPVDSPARARDLDLETCKAYA
GPNHFTANLYHGSWTSPIDKPSQKNELHVTSNQVELHADIEYTAEDDVAIENYIREHVETTWHCLGTCSMAP
RDGNKNAPLGGVVDSRLNVYEVEHLKVADLSICPDNVGCNTYSTALLIGEKAATLVAEDLGYSGEALDMTIP
NFKLGTYE
>A5LGE1|Ogataea_pignaliae_Ascomycota_Saccharomycetes_Saccharomycetales
MAIPDEFDIIVVGGGSTGCCIAGRLANLDENQTVALIEGGENNINNPWVYLPGVYPRNMRLDSKTATFYNSR
PSPHLNGRRAIVPCANILGGGSSINFLMYTRASASDYDDWESEGWTTDELLPLMKKFETYQRPCNNRDVHGF
DGPIKVSFGNYTYPNCQDFLRAAASQGIPFVDDAEDLKCSHGAEHWLKWINRDLGRRSDTAHAYIHPTMRNK
QNLFLITSTKAEKVILENGIATAVKTVPQRPLDAKKPSHKIYKARKQIVVSCGTISSPLVLQRSGIGAAHKL
RQVGVKPIVDLPGVGENFQDHYCFFTPYHVKPDTPSFDDFVRGDKTVQKLAFDQWYSNKDGPLTTNGIEAGV
KIRPTEEELATADDSFKQGWDDYFANKPDKPLMHYSLISGFFGDHTKIPNGKYMCMFHFLEYPFSRGFVHIT
SPNPYDAPDFDPGFMNDERDMWPMVWSYKKSRETARRMECFAGEVTSHHPHYPYSSPARAQDMDLPTTKAYA
GPDHFTANLYHGSWTVPLGKPSEKNEIHVTSNHVELHNEIEYSKEDDEAIENYIKEHVETTWHCLGTCSMAP
KGGNRNAPKGGVVDARLNVHDVKHLKVADLSICPDNVGCNTFSTALTIGEKCATLVAEDLGYS
>A0A1E4T6V9|Candida_arabinofermentans_NRRL_YB-2248_Ascomycota_Saccharomycetes_Saccharomycetales
MAIPDEFDIIVVGGGSAGCPVAGRLANLDESLTVALIEAGENNVNNPWVYLPGVYPRNMRLDSKTATFYSSR
PSPHLNGRRAIVPCANILGGGSSINFMMYTRASASDYDDWESEGWKTEDLLPLMKKLETYQRPSNNRELHGF
DGPIKVSFGNYTYPNCQDFLRAAESQGIPYTDDAEDLVTSHAAEHWLKWINRDLGRRSDAAHAYIHPTMRNK
SNLFLITSTKADKVIIENGVAVAVKTVPSKPVGGTKAKSQGRIYKARKQIIISSGTISTPQILERSGIGAAH
RLRQAGIKPIVDLPGVGENFQDHYCYFVPYHVKPDTASFDDFLRGDKATQTAAFNQWYANKDGPLTTNGIEA
GVKIRPTEEELATADDEFQSGWYSYFENKPDKPLMHYSMISGFFGDHTKIPNGKFMTMFHFLEYPFSRGFVH
VVSPNPYDAPDFDTGFMNDPRDMWPMVWAYKKSRETARRMECYAGEVTSHHPKYPVDSPARAKDLDLETCKA
FAGPDHFTANLYHGSWTVPHEKPEPKNPAHVTSNQVEKHADLEYTEEDDKAIENYIREHTETTWHCLGTCSM
APRDGNRAAPLGGVVDERLNVYEVEHLKIADLSICPDNVGCNTYSTALLVGEKASTIVAEDLGYSGSALDMT
IPNYKLGTYEETGLGRF
>Q9UVU1|Ogataea_methanolica_Ascomycota_Saccharomycetes_Saccharomycetales
MAIPEEFDIIVVGGGSAGCPTAGRLANLDPNLTVALIEAGENNINNPWVYLPGVYPRNMRLDSKTATFYSSR
PSPHLNGRRAIVPCANILGGGSSINFMMYTRGSASDYDDWESEGWTTDELLPLMKRLETYQRPCNNPDLHGF
DGPIKVSFGNYTYPNCQDFLRAAESQGIPFVDDAEDLKTSHASQHWLKWINRDLGRRSDAAHAYIHPTMRNK
SNLYLITSTKADKVIIEDGVAAGIQVVPSKPLNPEKPAAKIYKARKQIILSCGTISTPLVLQRSGIGSAHKL
RQAGIKPIVDLPGVGMNFQDHYCFFTPYHVKPDTPSFDDFARGDKAVQKSAFDQWYANKDGPLTTNGIEAGV
KIRPTAEELATADEDFQLGYASYFENKPDKPLMHYSLISGFFGDHTKIPNGKYMTMFHFLEYPFSRGFVHVV
SPSPYDAPDFDPGFMNDPKDMWPMVWAYKMSRETARRMECFAGEVTSHHPKYPYDSPARAKDLDLETCKAYA
GPDHFTANLYHGSWTIPLEKPTPKNTSHVYSNQVELHAQLEYSKEDDIAIENYIKEHVETTWHCLGTCSMAP
REGSSIVPTGGVVDERLNVYDVAHLKCADLSICPDNVGCNTYSTALLVGEKASMIVAEDLGYSGAELDMTIP
GFKLGTYESTGLGRF
>AOX_A0A1B2JBK5|Komagataella_pastoris_Ascomycota_Saccharomycetes_Saccharomycetales
MAIPEEFDILVLGGGSSGSCIAGRLANLDHSLKVGLIEAGENNLNNPWVYLPGIYPRNMKLDSKTASFYTSN
PSPHLNGRRAIVPCANILGGGSSINFMMYTRGSASDYDDFEAEGWKTKDLLPLMKKTETYQRACNNPEIHGF
EGPIKVSFGNYTYPVCQDFLRATESQGIPYVDDLEDLETAHGAEHWLKWINRDTGRRSDSAHAFVHSTMRNH
DNLYLICNTKVDKIIVEDGRAAGVRTVPSKPLNAKKPTHKVYRARKQIVLSCGTISSPLVLQRSGFGDPIKL
RAAGVKPLVNLPGVGRNFQDHYCFFSPYRIKPQYESFDDFVRGDANIQKKVFDQWYANGTGPLATNGIEAGV
KIRPTPEELSQMDESFQEGYREYFEDKPDKPVMHYSIIAGFFGDHTKIPPGKYMTMFHFLEYPFSRGSIHIT
SPDPYATPDFDPGFMNDERDMAPMVWSYKKSRETARKMDHFAGEVTSHHPLFPYSSEARAYEMDLETSNAYG
GPLNLTAGLAHGSWTQPLKKPAARNEGHVTSNQVELHPDIEYDEEDDKAIENYIREHTETTWHCLGTCSIGP
REGSKIVKWGGVLDHRSNVYGVKGLKVGDLSVCPDNVGCNTYTTALLIGEKTATLVGEDLGYTGDALDMTVP
QFKLGTYEKTGLARF
>W6MF75|Kuraishia_capsulata_CBS_1993_Ascomycota_Saccharomycetes_Saccharomycetales
MAIPDEFDIIVAGGGSAGCCIAGRLANLDPELKVCLIEAGENNLNNPWVYLPGIYPRNMQLDSKTATFYTAE
PSPHLNGRRAIVPCANILGGGSSINFMMYTRGSASDYDDWETEGWTTKDLLPLMKKTETYQRACNNRDIHGF
EGPIKVSFGNYTYDNCQDFLRAAESQGIPVVDDLEDLVTAHGAEHWLKWINRDTGRRSDSAHAFIHSTMRNK
DNLFLVTSTKIDKIIVEDGRAVGVKTVPSKPLDPKNPKTRTFRARKQIVLSCGTVSSPMVLQRSGFGDPQKL
RAAGVKPLVNLPGVGRNFQDHYCFFTPYRIKPHLESFDDFVRGDKDVQKKVFDQWYANGTGPLATNGIEAGV
KIRPTEEELAAMDSDFREGYEEYFRNKPDKPVMHYSVISGFFGDHTKIAPGKYMSMFHFLEYPFSRGYVQIK
SADPYAAPTFDPGFMNDKRDMAPMIWAYKKSRETARRMDAFAGEVTSHHPYFPYDSDARALEMDLETSKAYG
GPLHLSANLAHGSWSQPIGKPSIKNADHCTSNQVGLHAEIEYTKEDDLAIENYIKEHTETTWHCLGTNSMAP
REGSKIAPHGGVLDPRANVYGVKGLKVGDLSVCPDNVGCNTYTTALLIGEKIATLVAEDLGYSGDDLAMEVP
QFKLGTYEKTGLARF
>Q5S058|Candida_boidinii_Ascomycota_Saccharomycetes_Saccharomycetales
MAIPEEFDVIVCGGGSTGCVIAGRLANVDENLKVLLIENGENNLNNPWVYLPGIYPRNMRLDSKTATFYNSR
PSKHLNGRRAIVPQANILGGGSSINFMMYTRASASDYDDWESEGWTTDELLPLMKKFETYQRPCNNRDLHGF
DGPIKVSFGNYTYPQCQDFLRACETQGIPYVDDLEDLTTSHGAEQWLKWINRDLGRRSDTAHAFIHSTMRNK
ENLFLLTNTKVDKVIIENGRAVAVRTVPSKPIGDSKVSRTFKARKQIVVSCGTISSPMVLQRSGIGEPSKLR
AAGVKPIVEVPGVGKNFQDHYCYFVPYRIKHDSESFDAFVSGDKEAQKSAFDQWYATGSGPLATNGIEAGVK
IRPTQAELATADKGFQDGWETYFENKPDKPLMHYSVISGFFGDHTKLPPGKYMTMFHFLEYPFSRGWLHISS
DDPYDSPDFDPGFLNDDRDMWPMVWAFKKSRETARRMECFAGEPTPFHPHYPCDSPARALEQSLEDTRKLAG
PLHLTASLYHGSWSTTIGEADKHNPSHVTSSHINVYGKNIQYTEDDDKAIEKYIKEHVETTWHCLGTNSMAP
LEGNKNAPEGGVLDPRLNVHGVKGLKVADLSVCPDNVGCNTFSTALTIGEKAAVLIAEDLGYSGSALDMEVP
QFKLKTYEQSGAARY
>OUM54324|Candida_boidinii_Ascomycota_Saccharomycetes_Saccharomycetales
MAIPEEFDVIVCGGGSTGCVIAGRLANVDENLKVLLIENGENNLNNPWVYLPGIYPRNMRLDSKTATFYNSR
PSKHLNGRRAIVPQANILGGGSSINFMMYTRASASDYDDWESEGWTTEELLPLMKKFETYQRPCNNRDLHGF
DGPIKVSFGNYTYPQCQDFLRACETQGIPYVDDLEDLKTSHGAEQWLKWINRDFGRRSDTAHAFIHSTMRNK
ENLFLLTNTKVDKVIIEDGRAVAVRTVPSKPIGDSKVSRTFRARKQIVVSCGTISSPMVLQRSGIGEPSKLR
AAGVKPIVELPGVGRNFQDHYCYFVPYRIKQDSESFDAFVSGDKDAQKSAFDQWYATGTGPLATNGIEAGVK
IRPTKAELATADKDFQEGWESYFENKPDKPLMHYSVISGFFGDHTKLPPGKYMTMFHFLEYPFSRGWLHINS
DDPYGSPDFDPGFLNDERDMWPMVWAFKKSRETARRMECFAGEPTAFHPHYCVDSPARSLEQSLEDTRKLAG
PLHLTANLYHGSWSTTIGEADKHDPNHVTSSHINVYGKNIQYTEEDDKAIEKYIKEHVETTWHCLGTNSMAP
KEGNKNAPEGGVLDPRLNVHGVKGLKVADLSVCPDNVGCNTFSTALTIGEKAAVLIAEDLGYSGSELDMEVP
QFKLKTYEQSGAARY
>A0A060SVX6|Trametes_cinnabarina_Basidiomycota_Agaricomycetes_Polyporales
MGHPEEVDVIVCGGGPAGCVVAGRLAYADPNLKVMLIEGGANNRDDPWVYRPGIYVRNMQRDGVNDKATFYT
DTMQSSHLRGRRSIVPCANILGGGSSINFQMYTRASASDWDDFKTEGWTCEDLFPLMKRLENYQKPVNNDTH
GYDGPIAISNGGQITAVAQDFLRAAHAIGIPYSDDIQDLKTSHGAEIWAKYINRYTGRRSDAATAYVHSVMD
VQSNLYLRCNARVNRVLFDANNKAVGVAYVPSRNRTHGAKVVETIVKARKMVVLSSGTLGTPQILERSGVGN
AELLNKLKIPVVSDLPGVGEEYQDHYTTLSIYRVSNETQTLDDFLRGDKEVQKELFAEWETSPNKARLSSNA
IDAGFKIRPTEEELKEMGPEFNELWNRYFKDKPDKPVMFGSIVAGAYADHTLLPPGKFVTMFQYLEYPASRG
KIHIKSQNPYEDPFFDSGFMNNKADFAPIRWSYKKTREVARRMDAYRGELASHHPHFHPASAAACRDIDIKT
AKEIYPNGLTVGIHMGTWAHPSEPFNPNKIHEDIKYTEEDDKAIDDWIADHVETTWHSLGTCAMKPREQGGV
VDKRLNVYGTENLKCVDLSICPDNLGTNTYSSALLVGEKGADLIAEELGLKIRLPHAPVPHAPIPTGKPATQ
LVR
>A0A1Y2IML5|Trametes_coccinea_BRFM310_Basidiomycota_Agaricomycetes_Polyporales
MGHPEEVDVIVCGGGPAGCVVAGRLAYADPNLKVMLIEGGANNRDDPWVYRPGIYVRNMQRDGINDKATFYT
DTMQSSHLRGRRSIVPCANILGGGSSINFQMYTRASASDWDDFKTEGWTCEDLFPLMKRIENYQKPVNNDTH
GYDGPIAISNGGQITPVAQDFLRAAHAIGIPYSDDIQDLKTSHGAEIWAKYINRHTGRRSDAATAYVHSVMD
VQSNLFLRCNARVSRVLFDANNTAVGVAYVPSRNRTHGAKVVETIVKARKMVVLSSGTLGTPQILERSGVGN
AELLNKLNIPVVSDLPGVGEEYQDHYTTLSIYRVSNETQTLDDFLRGVKDVQKELFAEWETSPEKARLSSNA
IDAGFKIRPTEEELKEMGPEFNELWNRYFKDKPDKPVMFGSIVAGAYADHTLLPPGKFITMFQYLEYPASRG
KIHIKSQNPYVEPFFDSGFMNNKADFAPIRWSYKKTREVARRMDAFRGELASHHPHFHPASPAACRDIDIKT
AKEIYPDGLTVGIHMGTWARPSDPFDANKVHEDIKYTEEDDKAIDDWIADHVETTWHSLGTCAMKPREQGGV
VDKRLSVYGTQNLKCVDLSICPDNLGTNTYSSALLVGEKGADLIAEELGLKIRLPHAPVPHAPVPTGKPATQ
LVR
>XP_008035859|Trametes_versicolor_FP-101664_SS1_Basidiomycota_Agaricomycetes_Polyporales
MGHPEEVDVIVAGGGPAGCVVAGRLAYADPTLKVMLIEGGANNRDDPWVYRPGIYVRNMQRDGVNDKATFYE
DSMQSSHLRGRRSIVPCANILGGGSSINFQMYTRASASDWDDFKTEGWTAEDLFPLMKRVENYQKPTNNDTH
GYDGPIAISNGGQITPVAQDFLRASHAIGIPYSDDIQDLKTSHGAEIWAKYINRHTGRRSDAATAYVHSVMD
VQNNLFLRCNARVSRVLFDGNNKAVGVAYVPSRNRTHGGQVQETIVKARKMVVLSSGTLGTPQILERSGVGN
AELLNKLNIPVVSDLPGVGEEYQDHYTTLSVYRVSNETQTLDDFLRGVKDVQKELFAEWETSPTKARLSSNA
IDAGFKIRPNEKELKEMGPEFNELWDRYFKDKPDKPVMFGSIVAGAYADHALLPPGKYVTMFQYLEYPASRG
KIHVKSANPYVEPFFDSGFMNNKADFAPIRWSYKVTREIARRMDAFRGELTSHHPHFHPASPAACRDIDIKT
AREIYPDGLTVGIHMGTWHRASEPFDASKVHEDIKYTEEDDKAIDDWIADHVETTWHSLGTCAMKPREQGGV
VDKRLSVYGTENLKCVDLSICPDNLGTNTYSSALLVGEKGADLIAEELGLKIRVPHAPVPHAPVPTGKPAAP
LFR
>R7SWA7|Dichomitus_squalens_LYAD-421_SS1_Basidiomycota_Agaricomycetes_Polyporales
MGHPEEVDVIVCGGGPAGSVVAGRLAYADPTLKVMLIEGGANNRDDPWVYRPGIYVRNMQRDGVNDKATFYT
DTMKSSYLRGRQAIVPCANILGGGSSINFQMYTRASASDWDDFKMEGWTANDLLPLMKRLENYQKPVNNDTH
GYDGPIAISNGGQIQPVAQDFLRAAHAIGVPYSDDIQDLKTAHGAEIWAKYINRHTGRRSDAATAYVHSVMD
VQSNLYLRCNARVNRVLFDGNNKAVGVAYVPSRNRANNGQVVETIVKARKMVVLSSGTLGTPQILERSGVGN
AELLNKLNIPVVSDLPGVGEEYQDHYTTLSIYRVSNETSTLDDFLRGDKEVQKELFAEWETSPEKARLSSNA
IDAGFKIRPTEEELKEMGPEFNELWDRYFKDKPDKPVMFGSIVAGAYADHSLLPPGKYVTMFQYLEYPASRG
KIHIKSANPYVEPFFDSGFMNNKADFAPIRWSYKKTREVARRMDAFRGELASHHPHFHPDSSAACRDIDIKT
AREILPNSLTVGIHMGTWHRPSEPFDASKVHEDIKYTEEDDKAIDDWIADHVETTWHSLGTCAMKPREQGGV
VDKRLNVYGTENLKCVDLSICPDNLGTNTYSSALLVGEKGADLIAEDLGLKLRLPHAPVPHAPIPTGKPASP
QARR
>PIL36429|Ganoderma_sinense_ZZ0214-1_Basidiomycota_Agaricomycetes_Polyporales
MGHPEEVDVIVCGGGPAGSVVAGRLAYADPTLKVMLIEGGANNRDDPWVYRPGIYVRNMQRDGINDKATFYV
DTQKSSHLRGRRSIVPCANILGGGSSINFQMYTRASASDWDDFKMEGWKADDLLPLMKRLENYQKPTNNDTH
GYDGPIAISNGGQVQPVAQDFLRASHAIGVPFSDDIQDLKTAHGAEIWAKYINRHTGRRSDAATAYVHSVMD
TQNNLFLRCNARVSRVLFDANNKAVGVTYVPSRNRANNADVVETIVKARKMVVLSSGTLGTPQILERSGVGN
AELLNKLNIPVVSDVPGVGEEYQDHYTTLSIYRVSNETQTLDDFLRGDKDTQKELFAEWETSPEKARLSSNA
IDAGFKIRPTEAELAEMGPEFNALWDRYFKDKPDKPVMFGSIVGGAYADHALLPPGKYVTMFQYLEYPASRG
KIHVQSANPYVEPFFDSGFMNNKADFAPIRWSYKKTREVARRMDAFRGELASHHPRFHPDSPAAARDIDLQT
AKELLPNGLTVGIHMGTWHSPSEAYDAAKVHEDIKYTAEDDQAIDDWIADHVETTWHSLGTCAMKPRAQGGV
VDARLNVYGTQNLKCVDLSICPDNLGTNTYSSALLVGEKGADLVAEDLGLKLRFPHAPVPHAPVPIGKPATQ
LVR
>A0A0C3NHS8|Phlebiopsis_gigantea_11061_1_CR5-6_Basidiomycota_Agaricomycetes_Polyporales
MGHPEEVDVIVCGGGPAGCVVAGRLAYADPNLKVMLIEGGANNRDDPWVYRPGIYVRNMQRNGINDKATFYT
DTMNSSHLRGRRSIVPCANILGGGSSINFQMYTRASASDWDDFKTEGWTAKDLLPLMQRLENYQKPCNNNTH
GYDGPIAISNGGQIMPVAQDFLRAAHAIGVPYSDDIQDLDTAHGAEIWAKYINRHTGRRSDAATAYVHSVMD
VQDNLYLRCNARVNRVLFDDNNKAVGVAYVPSRNRGHQGQLLETIVKARKMVVLSSGTLGTPQILERSGVGN
GELLRQLGVKVVSDLPGVGEEYQDHYTTLTLYRVSNDTITTDDFLRGVKEVQREIFQEWETSPEKARLSSNA
IDAGFKIRPTEEELKEMGPEFNELWDRYFKDKPDKPVMFGSIVAGAYADHTLLPPGNYITMFQYLEYPASRG
KIHIKSSNPYAEPFFDSGFMNNKADFAPIRWSYKKTREVARRMDAYRGELTSHHPRFHPASPAAARDIDIET
AKQIYPDGLTVGIHMGSWHVATEPYDASKVHEDIVYTKEDDQAIDDWISDHVETTWHSLGTCAMKPREQGGV
LDKRLNVYGTENLKCVDLSICPDNLATNTYSSALLVGEKGAALIAEDLGLKIRTPHAPVPHAPIPTGRTTQQ
PR
>K5WGG5|Phanerochaete_carnosa_HHB-10118-sp_Basidiomycota_Agaricomycetes_Polyporales
MGHPEEVDVVVCGGGPAGCVVAGRLAFADPTLKVMLIEGGANNRDDPWVYRPGIYVRNMQRNGINDKATFYT
DSMASSHLRGRCSIVPCANILGGGSSINFQMYTRASASDWDDFKTEGWTAKDLLPLMKRLENYQKPCNNDTH
GYDGPIAISNGGQVMPVAQDFLRASHAIGVPYSDDIQDLKTAHAAEIWAKYINRHTGRRSDAATAYVHSVMD
VQDNLFLRCNARVNRVLFDDNNKAVGVAYVPSRNRTHGGQLQETIVKARKMVVLSSGTLGTPQILERSGVGS
GELLRQLGIKVVSDLPGVGEEYQDHYTTLSIYRVSNETITTDDFLRGVEEVQREIFQEWEVSPEKARLSSNA
IDAGFKIRPTEEELKSMGPEFNELWDRYFKDKPDKPVMFGSIVGGAYADHTLLPPGKYITMFQYLEYPASRG
KIHIKSSNPYTEPFFDSGFMNNKADFAPIRWSYKKTREVARRMDAFRGELISHHPHFHPASPAACRDIDIET
AKQILPNGLTVGIHMGSWHQATEPFNANKVHEDIQYTSKDDEAIDDWVADHVETTWHSLGTCAMKPREQGGV
LDKRLNVFGTENLKCVDLSICPDNLGTNTYSSALLVGEKGAALIAEELGIKIKTPHAPVPHAPVPAGRPATQ
LAR
>A0A165ILZ5|Laetiporus_sulphureus_93-53_Basidiomycota_Agaricomycetes_Polyporales
MVHPEEVDVIVCGGGPAGCVVAGRLAYADPTLKVMLIEGGANNRDDPWVYRPGIYVRNMQNDGVNDKATFYT
DSMKSPFMRGRRSIVPCANILGGGSSINFQMYTRASASDWDDFKNEGWTSNDLLPLMRRLENYQKPVNNDTH
GYDGPIAISNGGQIQPVAQDFLRAAHSIGIPYSDDIQDLRTSHGAEIWAKYINRHTGRRSDAATAYVHSVMD
AQDNLYLRCNARVNRVLFDANNKAVGVAYVPSRDRHGGKVQETIVKARKMVVLSSGTLGTPQILERSGVGNA
ELLRQLDIKVVSDLTGVGEEYQDHYTTLTLYRVSNETSTTDDFLRGVKEVQQEIFAEWETSPEKARLSSNSI
DAGFKIRPTEEELKEMGPEFNELWNRYFKDKPDKPVIFGSIVGGAYADHSLLPPGKYITMFQYLEYPASRGK
IHIKSANPYVEPFFDSGFMNNKADFAPIRWSYKKTREVARRMDAFRGELTSHHPHFHPDSPAACKDIDLKTA
KELLPNSLTVGIHMGTWHKPGDPYDPKKVHEDIKYSQEDDEAIDNWVADHVETTWHSLGTCAMKPREQGGVV
DKRLSVYGTENLKCVDLSICPDNLGTNTYSSALLVGEKGADLIAEELGLKLRFPHAPVPHAPIPLGKPTTQQ
VR
>A0A165U9X1|Daedalea_quercina_L-15889_Basidiomycota_Agaricomycetes_Polyporales
MHPEEVDVIVCGGGPAGSVVAGRLAYADPNLKVMLIEGGANNRDDPWVYRPGIYARNMQNDGVNDKATFYVD
TMQSNFMRGRRSIVPCANILGGGSSINFQMYTRASASDWDDFKTEGWTAQDLLPLMKRLERYQKPVNNDTHG
YDGPIAISNGGQIQPVAQDFLRAAHAIGIPFSDDIQDLKTAHAAEIWAKYINRETGRRSDAATAYVHSVMDA
QDNLYLRCNARVSRVLFDANNKAVGVAYVPSRNRVSGGKVHETIVKARKMVVLSSGTLGTPQILERSGVGNA
ELLRELGIKVVSDLPGVGEEYQDHYTTLSIYRVSNETQTTDDFLRGVKEVQQEVFAEWEQSPEKARLSSNSI
DAGFKIRPTEEELKEMGPEFSELWNRYFKDKPDKPVMFGSIVGGAYADHSLLPPGKYITMFQYLEYPASRGK
IHVKSTNPYVEPFFDSGFMNNKADFAPIRWSYKKTREVARRMDSFRGELTSHHPHFHPNSPAACRDIDLKTA
KELLPNSLTVGIHMGTWHKPGDAYDPKKIHDDIVYTKEDDEAIDNWIADHVETTWHSLGTCAMKPREQGGVV
DKRLSVYGTENLKCVDLSICPDNLGTNTYSSALLVGEKGADLIAEELGLKLRFPHAPVPHAPIPTGKPATQV
R
>S8FNA5|Fomitopsis_pinicola_FP-58527_SS1_Basidiomycota_Agaricomycetes_Polyporales
MHPEEVDVIVCGGGPAGCVVAGRLAYADPNLKVMLIEGGANNRDDPWVYRPGIYVRNMQNDGVNDKATFYTD
SMQSPFMRGRRSIVPCANILGGGSSINFQMYTRASASDWDDFKTEGWTAQDLIPLMKRLERYQKPVNNDTHG
YDGPIAISNGGQIQKVAHDFLRASHAVGIPFSDDIQDLKTAHAAEIWAKYINRETGRRSDAATAYVHSVQDV
QDNLYLRTDARVSRVLFDANNKAVGVAYVPSRNRASGGKVQETIVKARKMVVISSGTLGTPQILERSGVGNA
ELLRDLGIKVVSDLPGVGEEYQDHYTTLSLFRVSNETETTDDFLRGVKEAQHELFSEWEQSPEKARLSSNSI
DAGFKIRPTEEELKEMGPEFNELFNRYFKDKPDKPVMFGSIVGGAYADHSLLPPGKYITMFQYLEYPASRGK
IHVKSANPYVEPFFDSGFLNNKADFAPIRWSYKKTREIARRMDCFRGELTSHHPHFHPNSPAACKDIDLRTA
KELLPDSLTVGIHMGTWHKPGDAYDAKKVHDDIVYSKEDDEAIDNWVADHVETTWHSLGTCAMKPREQGGVV
DKRLSVYGTENLKCVDLSICPDNLGTNTYSSALLVGEKGASLIAEELGLKLRFPHAPVPHAPIPAGKPATQV
R
>A0A1X6MWH7|Postia_placenta_MAD-698-R-SB12_Basidiomycota_Agaricomycetes_Polyporales
MHPEEVDVIVCGGGPAGSVVAGRLAYADPTLKVMLIEGGANNRDDPWVYRPGIYVRNMQNDGVNDKATFYTD
TQQSSHLRGRRSIVPCANILGGGSSINFQMYTRASASDWDDFKTEGWTAKDLVPLMKRLENYQKPANNDTHG
YDGPIAISNGGQIQPVAQDFLRASHAIGIPYSDDIQDLNTAHGAEIWAKYINRHTGRRSDAATAYVHSVMDV
QDNLYLRCNARVNRVLFDANNKAVGVAYVPSRNRTSGGKVHETIVKARKMVVLSSGTLGTPQILERSGVGNA
ELLSQLGIKVVSDLPGVGEEYQDHYTTLSLYRVSNDTQTTDDFLRGVKEAQQEIFQEWETSPEKARLSSNSI
DAGFKIRPTEEELKEMGPEFNELWNRYFKDKPDKPVMFGSIVGGAYADHSLLPPGKYITMFQYLEYPASRGK
IHIKSANPYVEPFYDSGFLNNKADFAPIRWSYKKTREVARRMDCFRGELTSHHPHFHPNSPAACHDIDLKTA
KELLPNSLTVGIHMGTWHKPGDAYDPKKVHDDIVYTKEDDEAIDNWVADHVETTWHSLGTCAMKPREQGGVV
DKRLSVYGTENLKCVDLSICPDNLGTNTYSSALLVGEKGADLIAEELGLKIRVPHAPVPHAPIPTGKPATQQ
LR
>J4IBN1|Fibroporia_radiculosa_Basidiomycota_Agaricomycetes_Polyporales
MHPEEVDVIVAGGGPAGCVVAGRLAYADPTLKVMLIEGGANNRDDPWVYRPGIYVRNMQNDGVNDKATFYTD
TMKSSHMRGRRSIVPCANILGGGSSINFQMYTRASASDWDDFKTEGWTANDLVPLMKRLENYQKPVNNDTHG
YDGPIAISNGGQVQPVAQDFLRAAHAIGVPYSDDIQDLTTAHGAEIWAKYINRHTGRRSDAATAYVHSVMDV
QDNLYLRCNARVSRVLFDANNKAIGVAYVPSRNRTHGGKVQETIVKARKMVVLSSGTLGTPQILERSGVGNA
ELLRQLDIPVVSDLPGVGEEYQDHYTTLSLYRVSNETQTTDDFLRGAPEVQKELFAEWESRPEKARLSSNCI
DAGFKIRPTEEELKEMGPEFNELWNRYFKNKPDKPVMFGSIVGGAYADHSLLPPGKYVTMFQYLEYPASRGK
IHIKSSNPYVEPFFDSGFMNNKADFAPIRWSYKKTREVARRMDAFRGELTSHHPHFHPDSPAACRDIDIKTA
KQLLPDGLTVGIHMGTWHRPGEPYDASKVHEDLVYTKEDDEAIDNWIADHVETTWHSLGTCAMKPREQGGVV
DKRLNVFGTENLKCVDLSICPDNLGTNTYSSALLVGEKGADLIAEDLGLKIRVPHAQVPHAPVPTGKPATQL
TR
>PCH41739|Wolfiporia_cocos_MD-104_SS10_Basidiomycota_Agaricomycetes_Polyporales
MHPEEVDVIVAGGGPAGCVVAGRLAYADPTLKVMLIEGGSNNRDDPWVYRPGIYVRNMQIDGVNDKATFYTD
TMQSPFMRGRRSIVPCANILGGGSSINFQMYTRASASDWDDFKTEGWTAKDLLPLMKRLENYQKPANNDTHG
YDGPIAISNGGQIQPVAQDFLRAAHAIGVPFSDDIQDLTTGHGAEIWAKYINRHTGRRSDAATAYVHSVMDV
QDNLYLRCNARVSRILFDANNKAVGVAYVPSRNRTHGGKVQETIVKARKMVVLSSGTLGTPQILERSGVGNA
ELLRSLDIKVVSDLPGVGEEYQDHYTTLTLYRVSNETETTDDFLRGVKEVQDKLFQEWETSPEKARLSSNCI
DAGWKVRPTEEELKEMGPEFNELWNRYFKDKPDKPVMFASIVGGAYADHSLLPPGKYITMFQYLEYPASRGK
IHIKAANPYAEPFFDSGFMNNKADFAPIRWSYKKTREVARRMDAFRGELTSHHPHFHPNSPAACRDIDIKTA
KELLPNGLTVGIHMGTWHKPGDAYDPKKVHEDIVYSKEDDEAIDNWVSDHVETTWHSLGTCAMKPREQGGVV
DKRLNVYGTENLKCVDLSICPDNLGTNTYSSALLVGEKGADLIAEELGLKIRHPHAPVPHAPIPVGKPATQL
AR
>M2PWC9|Gelatoporia_subvermispora_B_Basidiomycota_Agaricomycetes_Polyporales
MVHPEEVDVIVCGGGPAGCVVAGRLAYADPTLKVMLIEGGANNRDDPWVYRPGIYVKNMQRDGVNDKATFYT
DTMESSYMRGRKSIVPCANILGGGSSINFQMYTRASASDWDDFKTEGWTCKDLVPLMKRLENYQKPVNNDTH
GYDGPIAISNGGQITPVAQDFLRASHAIGVPFSDDIQDLTTAHGAEIWAKYINRHTGRRSDAATAYVHSVMD
VQDNLYLRTNARVSRVLFDANNKAVGVAYVPSRNRAHGGKVVETIVKARKMVVLSSGTLGTPQILERSGVGN
GEMLNQLGIKVVSDLPGVGEEYQDHYTTLSIYRVSNDTLTTDDFLRGVKEVQQEIFQEWEVSPEKARLSSNS
IDAGFKIRPTEEELKEMGPEFNELWDRYFKDKPDKPVMFGSIVAGAYADHTLLPPGKYITMFQYLEYPASRG
KIHVKSANPYVEPFFDSGFMNNKADFAPIRWSYKKTREVARRMDAYRGELTSHHPHFHPASPAACKDIDIQT
AKGILPNGLTVGIHMGTWHKPGDVYDPSKVHEDIQYTKEDDEAIDNWVADHVETTWHSLGTCAMKPREQGGV
VDKRLSVYGTENLKCVDLSICPDNLGTNTYSSALLVGEKGADLIAEELGLKIRVPHAPVPHAPVPTGKPGTQ
QVR
>OCH93265|Obba_rivulosa_Basidiomycota_Agaricomycetes_Polyporales
MVHPEEVDVIVCGGGPAGCVVAGRLAYADPSLKVMLIEGGANNRDDPWVYRPGIYVRNMQRNGINEKATFYT
DTLESSHMRGRKSIVPCANILGGGSSINFQMYTRASASDWDDFKTEGWTAKDLIPLMKRLENYQKPANNDTH
GYDGPIAISNGGQIMPVAQDFLRASHAIGIPYSDDIQDLNTSHAAEIWAKYINRHTGRRSDAATAYVHSVMD
VQDNLYLRCNARVSRVLFDANNKAVGVAYVPSRNRASGGKVVETIVKARKMVVLSSGTLGTPQILERSGVGN
GELLNQLGIKVVSDLPGVGEEYQDHYTTLSIFRVSNETVTTDDFLRGVKEVQREIFQEWEVSPEKARLSSNA
IDAGFKIRPTEEELKEMGPEFNELWDRYFKDKPDKPVMFGSIVAGAYADHTLLPPGNFITMFQYLEYPASRG
KIHIKSTNPYVEPFFDSGFMNNKADFAPIRWSYKKTREVARRMDAFRGELTSHHPRFHPASPAACKDIDIET
AKGILPNGLTVGIHMGTWHQPGDVYDASKVHEDIKYTKEDDQAIDDWVADHVETTWHSLGTCAMKPREQGGV
LDKRLNVYGTQNLKCVDLSICPDNLGTNTYSSALLVGEKGADLIAEELGLKIRVPHAPVPHAPIPTGKPGAP
QVR
>A0A165VRV2|Neolentinus_lepideus_HHB14362_ss-1_Basidiomycota_Agaricomycetes_Gloeophyllales
MVHPEEVDVIVCGGGPAGSVVAGRLAYADPNLKVMLIEGGANNRDDPWVYRPGIYVKNMQRDGINDKATFYV
DTMKSSHLRGRQAIVPCANILGGGSSINFQMYTRASASDWDDFKTEGWTAQDLLPLMKRLENYQKPVNNDTH
GYDGPIAISNGGQIMPVAQDFLRAAHAIGVPFSDDIQDLNTAHGAEIWAKYINRHTGRRSDAATAYVHSVMD
VQTNLYLRTNARVSRVVFEGNKAVGVAYVPSRNRAHAGAVQETIVKARKMVVLSSGTLGTPQILERSGVGNA
ELLQKLDIKVVSDLPGVGEQYQDHYTTLSIYRVANETITTDDFLRGVKEVQRELFQEWETRPEKARLSSNVI
DAGWKIRPTEEELKEMGPEFNELWNQYFKDKPDKPVMFGSIVAGAYADHTLLPPGKYVTMFQYLEYPASRGK
IHIQSTSPYVEPFFDSGFMNNKADFAPIRWSYKKTREVARRMDAFRGELTSHHPHFHPGSPAATRDIDIKTA
KEIYPDGLTVGIHMGTWHRPGEPYDASKVHEDIKYTAEDDKAIDDWIADHVETTWHSLGTCAMKPREQGGVV
DKRLSVFGTENLKCVDLSICPDNLGTNTYSSALLVGEKGADLILEELGLKVRVPHAPVPHAPIPTGKPATQP
AR
>A0A0D0CSB1|Gymnopus_luxurians_FD-317_M1_Basidiomycota_Agaricomycetes_Agaricales
MGHPEEVDVIVCGGGPAGCVVAGRLAFADPNLKVMLIEGGANNRDDPWVYRPGIYVRNMQQDGINEKATFYK
DTMASSYLRGRQSIVPCANILGGGSSINFQMYTRASASDWDDFKTEGWTAKDLLPLMKRLENYQKPTNNDTH
GYDGPIAISNGGSISALAQDFLRASDAIGIPFSDDIQDLDTSHASEIWAKYINRHTGRRSDAATAYVHSVMD
VQSNLYLRTNARVNRVIFEGNKAVGVAYVPSRNRAHGGQLKETIVKARKCVVISSGTLGTPQILERSGVGDS
KLLQKLDIKVVSDLPGVGEQYQDHYTTLSIYRVSNESFTLDDFLRGDKDVQKELFAEWETSPEKARLSSNAI
DAGFKIRPTEEELKEMGPDFNKLWDTYFKDKPDKPVMFGSIVSGAYADHTLLPPGKYITMFQYLEYPASRGK
IHISSRSPYVPPTFDSGFMNHKADFAPIRWSYKKTREIARRMDAFRGELTSHHPHFHPGSPAAVRDIDIRTA
KQIYPDGFTVGIHMGTWHKPGDEYNASKVHEDIKYSKEDDEAIDNWIADHVETTWHSLGTCAMKPREEGGVV
DGRLNVFGTQNLKCVDLSICPDNLGTNTYSSALLVGEKGASLLAEELGLKIKTPHAPVPHAPVPKGAPATQQ
VR
>A0A1Q3EBI7|Lentinula_edodes_Basidiomycota_Agaricomycetes_Agaricales
MGHPEEVDIIVCGGGPAGCVVAGRLAYADPNLKVMLIEGGANNRDDPWVYRPGIYVRNMQQDGINDKATFYT
DTMASSYMRGRQSIVPCANILGGGSSINFQMYTRASASDWDDFKTEGWTAQDLLPLMKRLENYQKPTNNDTH
GYDGPIAISNGGTITALAQDFLRASDALGIPFSDDIQVKDLDTSHASEIWAKYINRHTGRRSDAATAYVHSV
MDVQSNLYLRTNARVNRVIFEGNKAVGVAYVPSRNRAHGGQLKETIVKARKYVVLSSGTLGTPQILERSGVG
DSKLLQKFDVKVVSDLPGVGEQYQDHYTTLSLYRVSNESATLDDFLRGDKEVQKELFNEWETSPEKARLSSN
AIDAGFKIRPTEEELKEMGPEFNELWDRYFKDKPDKPVMFGSIVSAAYADHTLLPPGKYITMFQYLASEYPA
SRGRIHISSLNPYKAPTFDSGFMNNKADFAPIRWSYKKTREIARRMDAFRGELTSHHPHFHPASPAACKDID
ITTAKQLMPDGFTVGIHMGTWHKPGDKYDASKVHEDIKYTEEDDRAIDEWVADHVETTWHSLGTCAMKPRDE
GGVVDARLNVFGTQNLKCVDLSICPDNLGTNTYSSALLVGEKGAQLIIEELGLKVKLPHAPVPHAPVPKGVP
ATQQILDSDNTSVSLSSFARFSSCIYQYLR
>A0A0W0EVZ1|Moniliophthora_roreri_Basidiomycota_Agaricomycetes_Agaricales
MGHPNEVDVIVAGGGPAGCVVAGRLAYADPNLKVMLIEGGANNRDDPWVYRPGIYVKNMQRDGINDKATFYV
DTMKSSYLRGRQSIVPCANILGGGSSINFQVCVQVLLFNEDLSLISISSSVRCTLELLLLTGVRMTLLTLPA
DLGVTPPNFADDFKTPGWTAKELLPLMKRASLENYQKPVNNDTHGYDGPIAISNGGSITALAQDFLRAADAI
GVPFSDDIQDLDTAHASEIWAKYINRHTGRRSDAATAYVHSVMDIQSNLYLRTNARVSRVIFEGNKAVGVAY
VPSRNRAHKGQLLETIVKARKYVVLSGGTLGTPQILERSGVGDSKLLQKLDIKVVSDLPGVGEEYQDHYTTL
SIYRVSNESFTTDDFLRGDKEAQKELFTEWETSPEKARLSSNAIDAGFKIRPTEEELKEMGPDFNALWDRYF
KDKPDKPVMFGSIVSGAYADHALLPPGKFQYLEYPASRGKIHINSPSPYVEPFFDSGFMNHKADFAPIRWSY
KKTREVARRMDAFRGELTSHHPHFHPASPAACRDIDIKTAKQIYPDGLTVGIHMGTWHRPSEPYDADKVHDD
IKYTEEDDKAIDDWIADHVETTWHSLGTCAMKPREEGGVVDGRLNVFGTQNLKVCDLSICPDNLGTNTYSSA
LLVGEKGADLLAEDLGLKIKTPHAPVPHTPVPSGKPATQLSEAVYIDFDGTVYTFQVIAARTFGIPSGFFIL
FPDHIQYVPDVIRRLRFPNVINQKGLDGSPSLKITLPKLSPPYSPFSKTKLHFEEMVAVTYVITDPILNDFH
RIGLDSITLAMIHNEILGSLAWFKPHAQFIFLASSYTKRLCAFNLIPVIQEATPDILIRIISRTFFISLRLA
FKWLADHSPTMFIFWFVPFAPSVDLAFTFAYVYSRDLMNMDDHCIHSLEVHALHLLQHRLFISQEEWKLWLE
SIDTYVSFLGVDVLPQHLRAPFERALQQARNASLRHHL
>V2WB91|Moniliophthora_roreri_MCA_2997_Basidiomycota_Agaricomycetes_Agaricales
MGHPNEVDVIVAGGGPAGCVVAGRLAYADPNLKVMLIEGGANNRDDPWVYRPGIYVKNMQRDGINDKATFYV
DTMKSSYLRGRQSIVPCANILGGGSSINFQMYTRASASDWDDFKTPGWTAKELLPLMKRLENYQKPVNNDTH
GYDGPIAISNGGSITALAQDFLRAADAIGVPFSDDIQDLDTAHASEIWAKYINRHTGRRSDAATAYVHSVMD
IQSNLYLRTNARVSRVIFEGNKAVGVAYVPSRNRAHKGQLLETIVKARKYVVLSGGTLGTPQILERSGVGDS
KLLQKLDIKVVSDLPGVGEEYQDHYTTLSIYRVSNESFTTDDFLRGDKEAQKELFTEWETSPEKARLSSNAI
DAGFKIRPTEEELKEMGPDFNALWDRYFKDKPDKPVMFGSIVSGAYADHALLPPGKYMTMFQYLEYPASRGK
IHINSPSPYVEPFFDSGFMNHKADFAPIRWSYKKTREVARRMDAFRGELTSHHPHFHPASPAACRDIDIKTA
KQIYPDGLTVGIHMGTWHRPSEPYDADKVHDDIKYTEEDDKAIDDWIADHVETTWHSLGTCAMKPREEGGVV
DGRLNVFGTQNLKVCDLSICPDNLGTNTYSSALLVGEKGADLLAEDLGLKIKTPHAPVPHTPVPSGKPATQL
VR
>A8P219|Coprinopsis_cinerea_okayama7_130_Basidiomycota_Agaricomycetes_Agaricales
MGHPEEVDIIVAGGGPAGCVVAGRLAYADPNLKVMLIEAGANNRDDPWVYRPGIYVRNMQQNGVNDKATFYT
DTKESSYLRGRRSIVPCANILGGGSSINFQMYTRASASDWDDFKTPGWTAKDLLPLMKRLENYQKPTNNDRH
GYDGPIAISNGGTITALAQDFIRASDALGIPFSDDIQDLDTSHASEIWAKYINRHTGRPYVHSVMDVQSNLY
LRTNAKVNRVIFEGNKAVGVAYVPARNRANGGKLLETIVKARKMVVLSSGTLGTPQILERSGVGAAPLLKQL
DIKVVSDLPGVGEEYQDHYTTLSLYRVSNESVTADDFLRGDPEVQKELFAEWETSPEKARLSSNFIDAGFKI
RPTEEELKEMGPEFNALWNRYFKDKPDKPVMFGSIVSGAYADHTLLPPGKYITMFQYLEYPASRGKIHIKSP
NPYVEPFFDSGFMNNKADFAPIRWSYKKTREVARRMDAFRGELTSHHPRFHPASPAACKDIDIQTAKEILPN
GLTVGIHMGTWHKPGDQYDAKKVHDEIKYSKEDDQAIDDWIADHVETTWHSLGTCAMKPREEGGVVDGRLNV
FGTQNLKVVDLSICPDNLGTNTYSSALLVGEKGADLIAEDLGLKIRTPHAPVPHAPIPTGKPTTQLVR
>PFH47219|Amanita_thiersii_Skay4041_Basidiomycota_Agaricomycetes_Agaricales
MGLPEEVDVIVCGGGPAGCVVAGRLAYADPNLKVMLIEGGANNRDDPWVYRPGIYVRNMQQDGVNDKAKFYT
DTNASPHLRGRQSIVPCANILGGGSSINFQMYTRASASDWDDFKTPGWTAKDLLPLMKRLENYQKPTNNQTH
GYDGPIAISNGGSVSALAQDFLRASDAIGVPFSDDIQDLDTAHASEIWAKYINRHTGRRSDAATAYVHSVMD
IQHNLYLRTNARVSRVVFEGTKAVGVAYVPARNRVHGARVQETIVKARKCVVLSSGTLGTPQILERSGVGCS
KLLQQLDIKVVSDLPGVGEQYQDHYTTLSIYRVSNESFTLDDFLRGDPQVRKELFAEWETSPEKARLSSNAI
DAGFKIRPTEEELKTMGPEFNALWDRYFKDKPDKPVMFGSIVSGAYADHSLLPPGKYITMFQYLEYPASRGK
IHITSQNPYVQPFFDSGFMNDKADFAPIRWSYKKTREVARRMDAFRGELTSHHPHFHPASPAACKDIDIKTA
LEVLPGSFTVGIHMGTWHKPGEEYKANKVIEDIVYSEEDDKAIDDWIADHVETTWHSLGTCAMKPREEGGVV
DGRLNVFGTQNLKCVDLSICPDNLGTNTYSSALLVGEKGASLIAEDLGLKLRLPHAPVPHAPVPAGRPQTQL
VR
>D8PVH1|Schizophyllum_commune_H4-8_Basidiomycota_Agaricomycetes_Agaricales
MGHPEEVDVIVCGGGPAGCVVAGRLAYADPNLKVMLIEGGANNRDDPWVYRPGIYVKNMQRDGVNDKATFYT
DTMKSSHLRGRRSIVPCANILGGGSSINFQMYTRASASDWDDFKTEGWSYKDLQPLMKRLENYQKPCNNDSH
GYDGPIAISNGGSITALAQDFLRAADAVGIPFSDDIQDCQTAHASEIWAKYINRHTGRRSDAATAYVHSVMD
EQNNLFLRTNARVSRVLFEGNKAVGVAYVPARNRAHQGKVQETIVKARRYVVLSSGTLGTPQILERSGIGSA
SRLRRLDLKVVSDLPGVGEQYQDHYTTLTLYRVSNESFTLDDFLRGDKEVQKELFAEWETSPEKARLSSNAI
DAGFKIRPTEEELKTMGPEFNELWDKYFKDKPDKPVMFGSIVSGAYADHSLLPPGKYITMFQYLEYPASRGR
IHINSQNPYKEPDFDSGFMNNKADFAPIRWSYKKTREIARRMDAFRGELTSHHPHFHPDSPAACKDIDIGTA
KQLLPNGFTVGIHMGTWHKPGDAYDASKVHEDIEYSEDDDKAIDDWVADHVETTWHSLGTCAMKPREEGGVV
DGRLNVYGTQGLKCVDLSICPDNLGTNTYSSALLVGEKGADLLAEELGLKIKLPHALVPHAPIPAGRPCTQG
VR
>PBK73079|Armillaria_solidipes_Basidiomycota_Agaricomycetes_Agaricales
MGHPEEVDVIVAGGGPAGCVVAGRLAYADPTLKVMLIEGGANNRDDPWVYRPGIYVKNMQRDGINDKATFYT
DTQESPHLRGRQSIVPCANILGGGSSINFQMYTRASASDWDDFKTEGWEAKDLLPLMKRLENYQKPVNNDTH
GYDGPIAISNGGSISPLAQDFLRAADGVGIPFSDDIQDLDTSHASEIWAKYINRHTGRRSDAATAYVHSVMD
VQNNLYLRTNSRVSRVIFEGNKAVGVAYVPARNRADGGKLRETIVKARKYVVLSSGTLGTPQILERSGVGDA
KLLKKLDLKVVSDLPGVGDQYQDHYTTLTLYRVSNESFTLDDFLRGDKEVQKELFAEWETSPEKARLSSNAI
DAGFKIRPTEEELKEMGPEFNELWNKYFKDKPDKPVMFGSIVSGAYADHSLLPPGKYITMFQYLEYPASRGK
IHIKSQNPYQEPFFDSGFLNNKADFAPIRWSYKKTREIARRMDAFRGELTSHHPHFHPASPAAAKDIDIRTA
KELLPNGFTVGIHMGTWHKPGETYDANKVHEDIQYTEEDDKAIDDWVADHVETTWHSLGTCAMKPREQGGVV
DSRLNVYGTQNLKCVDLSICPDNLGTNTYSSALLVGEKGADLLAADLGLKIKTPHAPVPHAPVPTGAATTQL
ARLKV
>PBL02037|Armillaria_gallica_Basidiomycota_Agaricomycetes_Agaricales
MGHPEEVDVIVAGGGPAGCVVAGRLAYADPTLKVMLIEGGANNRDDPWVYRPGIYVKNMQRDGINDKATFYT
DTQESPHLRGRQSIVPCANILGGGSSINFQMYTRASASDWDDFKSEGWEAKDLLPLMKRLENYQKPVNNDTH
GYDGPIAISNGGSITPIAQDFLRAADSVGIPFSDDIQDLDMSHASEIWAKYINRHTGRRSDAATAYVHSVMD
VQNNLYLRTNSRVSRVIFEGNKAVGVAYVPARNRADGGKLRETIVKARKYVVLSSGTLGTPQILERSGVGDA
KLLKKLDLKVVSDLPGVGEQYQDHYTTLTLYRVSNESFTLDDFLRGDKEVQKELFAEWETSPEKARLSSNAI
DAGFKIRPTEEELKEMGPEFNELWNKYFKDKPDKPVMFGSIVSGAYADHSLLPPGKYVTMFQYLEYPASRGK
IHIKSQNPYQEPFFDSGFLNNKADFAPIRWSYKKTREIARRMDAFRGELTSHHPHFHPASPAAAKDIDIRTA
KELLPNGFTVGIHMGTWHKPGETYDASKVHEDIQYSEEDDKAIDDWVADHVETTWHSLGTCAMKPREQGGVV
DSRLNVYGTQNLKCVDLSICPDNLGTNTYSSALLVGEKGADLLAADLGLKIKTPHAPVPHAPVPTGVPTTQQ
ARLKALT
>A0A151VX28|Hypsizygus_marmoreus_Basidiomycota_Agaricomycetes_Agaricales
MGHPEEVDIIVAGGGPAGCVMAGRLAYADPNLKVMLIEGGANNRDDPWVYRPGIYVKNMQRDGVNDKATFYT
DTMDSPHLRGRRSIVPCANILGGGSSINFQMYTRASASDWDDFKSPGWTAKDLLPLMKRLENYQKPTNNDTH
GYDGPVAISNGGTITALGQDFLRACDAIGIPFSDDIQDLDTAHAAEIWAKYINRHTGRRSDAATAYVHSVMD
VQTNLYLRTNARVSRVIFEGNKAVGVAYVPSRNRAHAAQVKETIVRARKCVVLSSGTLGTPQILERSGVGNA
PMLKQLDIKVVSDLPGVGEQYQDHYTTLSIYRVSNEFQYLEYPVSRGKIHISSSNPYKEPFFDSGFMNKKAD
FAPIRWSYKKTREIARRMDAFRGELASHHPHFHPASPAATRDIDIKTAKQMLPDGFTVGIHMGTWHRPSEPY
DASKVHEDMKYTEEDDKAIDDWVADHVETTWHSLGTCAMKPREEGGVVDARLNVYGTQNLKCVDLSICPDNL
ATNTYSSALLVGEKGADLLLEDLGLKVRLPHAPVPHAPIPTGKPATQLVR
>A0A1B7NGS0|Rhizopogon_vinicolor_AM-OR11-026_Basidiomycota_Agaricomycetes_Boletales
MGHPEEVDVIIAGGGPAGCVVAGRLAYADPNLKVMLIEGGANNRDDPWVYRPGIYVRNMQRNGINDKATFYT
DSQPSSYLRGRQSIVPCANILGGGSSINFQMYTRASASDWDDFKADGWKAKDLVPLMKRLENYQKPVNNNTH
GYDGPIAISNGGQTTPLAQDFLRATHAIGVPFSDDLQDLDTAHGSELWAKYINRHTGRRSDAATAYVHSVMD
TQSNLYLRTNARVSRVIFEGTKAVGVAYVPSRNRANNAAVQETIVRARKMVVLSSGTLGTPQILERSGVGSA
DLLKQLDIKVISNLPGVGEEYQDHYTTLSIYRVSNESITSDDFLRGDSEAQKEIFAEWEVSPEKARLSSNAI
DAGFKIRPTEAELKEMGPEFNALWDKYFKDKPDKPVMFGSIVSGAYADHSLLPPGKYMTMFQYLEYPASRGK
IHITSPNPYIEPFFDSGFMNDKADFAPIRWSYKKTREIARRMDAFRGELTSHHPHFHPASVAAARDIDIKTA
KQLMPNGFTVGIHMGTWHKPGEPYDANKVHDDIKYTKEDDEAIDNWIADHVETTWHSLGTCAMKPRAEGGVV
DSRLNVYGTQNLKCVDLSICPDNLGTNTYSSALLVGEKGADLICEELGIKVRTPHAPVPHAPTPTGRPATQL
VR
>A0A1J8PQ85|Rhizopogon_vesiculosus_Basidiomycota_Agaricomycetes_Boletales
MGHPEEVDVIIAGGGPAGCVVAGRLAYADPNLKVMLIEGGANNRDDPWVYRPGIYVKNMQRDGINDKATFYT
DSQPSSYLRGRQSIVPCANILGGGSSINFQMYTRASASDWDDFKAEGWKAKDLVPLMKRLENYQKPVNNNTH
GYDGPIAISNGGQTTPLAQDFLRATHAIGVPFSDDLQDLDTAHGSELWAKYINRHTGRRSDAATAYVHSVMD
TQSNLYLRTNARVSRVIFEGTKAVGVAYVPSRNRANNAAVQETIVRARKMVVLSSGTLGTPQILERSGVGSA
DLLKQLDIKVISNLPGVGEEYQDHYTTLSIYRVSNESITSDDFLRGDSEAQKEIFAEWEVSPEKARLSSNAI
DAGFKIRPTEEELKEMGPEFNALWDKYFKDKPDKPVMFGSIVSGAYADHSLLPPGKYMTMFQYLEYPASRGK
IHITSPNPYLEPFFDSGFMNDKADFAPIRWSYKKTREIARRMDAFRGELTSHHPHFHPASSAAARDIDIKTA
KQLLPNGFTVGIHMGTWHKPGEPYDANKVHDDIKYTAEDDEAIDNWIADHVETTWHSLGTCAMKPRAEGGVV
DSRLNVYGTQNLKCVDLSICPDNLGTNTYSSALLVGEKGADLICEELGIKVRTPHAPVPHAPIPTGRPATQL
VR
>F8Q303|Serpula_lacrymans_var._lacrymans_S7.3_Basidiomycota_Agaricomycetes_Boletales
MVHPQEVDVIVAGGGPAGSVVAGRLAYADPTLKVMLIEAGANNRDDPWVYRPGIYVKNMQRDGINDKATFYT
DSQPSPYLRGRQSIVPCANILGGGSSINFQMYTRASASDWDDFKSEGWTAQDLVPLMKRLENYQKPVNNDTH
GYDGPIAISNGGQVTQLAQDFLRASDAVGVPFSDDIQDLNTSHASEIWAKYINRHTGRRSDAATAYVHSVMD
VQSNLYLRTNARVSRVIFEGNKAVGVAYVPSRNRAHGAEVRETIVRARKYVVLSSGTLGTPQILERSGVGSA
DMLRQLDVKVVSDLPGVGEQYQDHYTTLSLFRVSNESSTLDDFLRGNKQAQQELFQEWEVSPEKARLSSNAI
DAGFKIRPTEEELKEMGPEFGALWDKYFKDKPDKPVMFGSIVSAAYADHTLLPPGKYMTIFQYLEYPASRGK
IHISSTNPYAEPFFDSGFMNDKADFAPIRWSYKKTREVARRMDAFRGELTSHHPHFHPASPAACKDIDIKTS
KQLMPDGFTVGIHMGTWHKPGEPYDASKVHEDIKYTAEDDKAIDDWISDHVETTWHSLGTCAMKPREEGGVV
DARLNVFGTQNLKCVDLSICPDNLGTNTYSSALLVGEKGADLLCEDLGIKVRTPHAPVPHAPVPKGIPATQI
PR
>KIJ65651|Hydnomerulius_pinastri_MD-312_Basidiomycota_Agaricomycetes_Boletales
MVHPVEVDVIVCGGGPAGSVMAGRLAYADPNLKVMLIEGGANNRDDPWVYRPGIYVKNMQRDGINDKATFYT
DSQPSPYLRGRQSIVPCANILGGGSSINFQMYTRASASDWNDFKTPGWTAKDLLPLMKRLENYQKPTNNDTH
GYDGPIAISNGGSVTPLAQDFLRASHAVGVPFSDDIQDLDTSHAAEIWAKYINRETGRRSDAATAYVHSVMD
VQSNLYLRTNARVSRVIFEGTKAVGVAYVPSRNRANNAEVQETIVRARKCVVLSSGTLGTPQILERSGVGSG
DLLRQLDIKVVSDLPGVGEQYQDHYTTLSIFRVSNETNTLDDFLRGDEKAQKELFAEWEVSPEKARLSSNAI
DAGFKIRPTEEELKEMGPEFNALWDTYFKDKPDKPVMFGSIVSGAYADHSLLPPGKYMTMFQYLEYPASRGK
IHIASPSPYVEPFFDSGFMNDKADFAPIRWSYKKTREVARRMDAFRGELTSHHPHFHPASPAAAHDIDIRTA
KQLLPDGFTVGIHMGTWHKPGEPYDASKVHDDIKYTKEDDEAIDNWISDHVETTWHSLGTCAMKPREEGGVV
DGRLNVYGTQNLKCVDLSICPDNLGTNTYSSALLVGEKGADLLCEDLGIKVRTPHAPVPHAPVPRGVPTTHQ
RR
>XP_007770920|Coniophora_puteana_RWD-64-598_SS2_Basidiomycota_Agaricomycetes_Boletales
MVHPQEVDVIVAGGGPAGCVMAGRLAYADPNLKVMLIEGGANNRDDPWVYRPGIYVRNMQRDGINEKATFYT
DSMESSYMRGRKSIVPCANILGGGSSINFQMYTRASVSDWDDFKMEGWTGQDLMPLMKRLENYQKPTNNDTH
GYDGPIAISNGGQINPLAQDFLRASHAIGIPFSDDIQDCTTSHGAEIWAKYINRETGRRSDAATAYVHSVMD
VQNNLYLRTNARVSRVIFEGNKAVGVAYVPSRNRANNGQVQETIVRARKCVVLSSGTLGTPQILERSGVGSG
DLLRQLDIKVVSDLPGVGEQYQDHYTTLSIFRVSNESSTTDAFLRGDPAAQKELFTEWETSPEKARLSSNSI
DAGFKIRPTEEELKEMGPEFKQLWDTYFKDKPDKPVMFGSIVNGAYADHALLPPGKYITMFQYLEYPASRGK
IHIKSTNPYVEPFFDSGFMNNKADFAPIRWSYKKTREVARRMDAFRGELTSHHPHFHPASPAACRDIDIQTA
KQMMPDGLTVGIHMGTWHRPSEPYDASKVHDDIKYTKEDDAAIDDWIADHVETTWHSLGTCAMKPREQGGVV
DKRLNVYGTENLKCVDLSICPDNLGTNTYSSALLVGEKGADLLCEELGIKVRTPHAPVPHAPAPRGVAATQV
R
>A0A067PQ89|Jaapia_argillacea_MUCL_33604_Basidiomycota_Agaricomycetes_Jaapiales
MVHPQEVDVIVCGGGPAGCVVAGRLAYADPNLKVMLIEGGSNNRDDPWVYRPGIYVKNMQRDGINDKATFYT
DTMESSHLRGRRSIVPCANILGGGSSINFQMYTRASASDWDDFKSEGWTCQDLVPLMKRVELQLENYQKPSN
SDTHGYEGPIAISNGGQITPVAHDFLRASHAIGVPFSDDIQDLTTAHGAEIWAKYINRHTGRRSDAATAYVH
SVMDVQNNLFLRTNARVSRVIFEGNKAVGVAYVPSRNRAHGGKVHETIVKAKKYVVLSSGTLGTPQILERSG
VGAADLLKKLDIKVVSDLPGVGEQYQDHYTTLSLYRVSNDTFTTDDFLRGDKQTQMEASQQPSPEKARLSSN
CIDAGFKIRPTEEELKEMGPEFNKLWNEYFKDKPDKPVMFGSIVSGAYADHTLLPPGKYVTMFQYLEYPASR
GKIHIQSSNPYVEPFFDSGFMNNKADFAPIRWSYKKTREVARRMDAFRGELASHHPHFHPASPAAVKDIDIK
TAKEILPNGLTVGIHMGTWHRPSEPYDASKVHEDIKYTEEDDKAIDDWISDHVETTWHSLGTCAMKPREEGG
VVDHRLNVFGTTNLKCVDLSICPDNLGTNTYSSALLVGEKGADLLLEDLGLKVRLPHAPVPHAPVPKGVAAT
QQPR
>A0A0D7BBW7|Cylindrobasidium_torrendii_FP15055_ss-10_Basidiomycota_Agaricomycetes_Agaricales
MGHPEEVDVIVCGGGPAGCVVAGRLAFAEPNLKVMLIEGGANNRDDPWVYRPGIYVRNMQRDGVNDKATFYT
DTMKSSHLRGRQSIVPCANILGGGSSINFQMYTRASASDWDDFKTDGWSAQDLLPLMKRLENYQKPSNSDSH
GYDGPIAISNGGCVSALAQDFLRASDAIGVPFSDDIQDLDTAHGSEIWAKYINRETGRRSDAATAYVHSVMD
VQNNLFLRTNARVSRVIFEGNKAVGVAYVPARNRGHGGKLMETIVRARKQVVISSGTLGTPQILERSGVGSK
DLMQQMDIKVVSDLPGVGEQYQDHYTTLSLYRVSNESFTLDDFLRGDKEAQKELFQEWETAPHKARLSSNAI
DAGFKIRPTEEELKEMGPEFNELWDRYFKDKPDKPVMFGSIVSGAYADHSLLPPGKYVTMFQYLEYPASRGK
IHISSRNPYSEPYFDSGFMNNKADFAPIRWSYKKTRELARRMDAFRGELTSHHPHFHPGSEAAVQDIDIATA
KQMLPDALTVGIHMGTWHRPGEKFDAAKVHHDIKYTEEDDKAIDDWIADHVETTWHSLGTCAMKPREQGGVV
DPRLNVFGTTNLKVVDLSICPDNLGTNTYSSALLVGEKGADLIAEDLGLKVRTPHAPVPHAPVPAGVRATQV
R
>W4JTB1|Heterobasidion_irregulare_TC_32-1_Basidiomycota_Agaricomycetes_Russulales
MVHPQEVDIIVAGGGPAGCVVAGRLAFSDPNLKVMLIEGGANNRDDPWVYRPGIYVKNMQRDGVNDKATFYT
DTMASPHMRGRQSIVPCANILGGGSSINFQMYTRASASDWDDFKTEGWKFDDLLPLMKRLENYQKPSNSDSH
GYDGPIAISNGGSISPLAQDFLRASDSIGIPFSDDIQDCKTAHAAEIWAKYINRHTGRRSDAATAYVHSVMD
VQNNLFLRTNARVSRVIFEGDKAVGVAYVPSRNRAHQGQLLETIVRARRCVVLSSGTLGTPQILERSGVGNA
EHLKKMDIKVVSDLPGVGEQYQDHYTTLSIYRVSEDSFTLDDFLRGDKEARKELFQEWEVSPEKARLSSNAI
DAGFKIRPTEEELKEMGPEFNELYNRYFKDKPDKPVMFGSIVSGAYADHALLPPGKYITMFQYLEYPASRGK
IHISSQNPYVEPFFDSGFLNNKADFAPIRWSYKKTREIARRMDAFRGELTSHHPHFHPASPAACRDIDIQTA
KKILPDGFTVGIHMGTWHKPGEPYDASKVHEDIQYSKEDDEAIDNWIADHVETTWHSLGTCGNPVAAMKPRQ
EGGVVDGRLNVHGTKNLKVADLSICPDNLGTNTYSSALLVGEKAASLLTEDLGLKIKTPHAPVPHAPVPKGV
PATQQVR
>XP_007305759|Stereum_hirsutum_FP-91666_SS1_Basidiomycota_Agaricomycetes_Russulales
MVHPQEVDVIVAGGGPAGCVVAGRMAYADPNLKVMLIEGGMNNRDDPWVYRPGIYVRNMQRDGINDKATFYT
DTMESSYMRGRRSIVPCANILGGGSSINFQMYTRASASDWDDFKTEGWSYEDLLPLMKRLENYQKPVNNDTH
GYDGPIAISNGGCISALAQDFLRASDAIGIPYSDDIQDCKTANASEIWAKYINRHTGRRSDAATAYVHSVMD
VQTNLYLRTNARVNRVIFEGDKAVGVAYVPSRNRAHGGKLIETIVRANKCVVLSSGTLGTPQILERSGVGSS
DLLKKLDIKVVSDLPGVGEQYQDHYTTLSVYRVSEESFTLDDFLRGDKEARRELFQEWEVSPEKARLSSNAI
DAGFKIRPSEEELKEMGPEFNALWDRYFKDKPDKPVMFGSIVSGAYADHALLPPGKYITMFQYLEYPASRGR
IHITSQSPYVEPTFDSGFMNNKADFAPIRWCYKRTREIARRMDAFRGELTSHHPHFHPASPAACRDIDIQTA
KKILPDGFTVGIHMGTWHRPGEPFDPSKVHEDIKYTKEDDQAIDDWIADHVETTWHSLGTCAMKPREQGGVV
DSRLNVFGTKNLKVCDLSICPDNLGTNTYSSALLVGEKGASLLAEDLGLKIKTPHAAVPHAPVPTGKPGTQL
HRR
>A0A0H2RJ10|Schizopora_paradoxa_Basidiomycota_Agaricomycetes_Hymenochaetales
MVAPKEVDVIVCGGGPAGCVVAGRLAYADPNLQVMLVEGGNNNRDDPWVYRPGIYVKNMQRDGVNDKATFYT
DTMASSYLRGRKSIVPCANILGGGSSINFQMYTRASASDWDDFKSEGWTAKDLLPLMKRLENYQKPCNNDTH
GYDGPIAISNGGQITQLAWDFVRAADAVGVPFNEDFRFLNVCIDLETSHGTEIWAKYVNRVTGRRSDAATAY
VHSVMDVQSNLHLRTNSRVSRVIFEGTKAVGVAFVHSRNRAHKGELRETIVRARKCVVLSSGTLGTPQILER
SGVGNSELLKKLDIKVVSDLPGVGEQYQDHYTTLSIFRVSNESTTSDDFMRGDKETQDKLFAQWENVPEKAL
LSSNLIDAGFKIRPTEEELKEMGPEFNKLWDTYFKDKPDKPVMFGSIVSGAYADHSLLPPGKYMTMFQYLEY
PASRGKIHIQSANPYVEPFFDSGFMNNKADFAPIRWSYKKTREVARRMDAFRGELTSHHPHFHPGSPAACRD
IDIRTAKQLLPNSFTVGIHMGTWHRPSEPYDASKVHEDIVYTEEDDKAIDDWIADHVETTWHSLGTCAMKPR
EEGGVVDQRLNVFGTTNLKCADLSICPDNLGTNTYSSALLVGEKAASLLCEDLGLKVRTPHAPVPHAPIPTG
RPATISAK
>XP_007269069|Fomitiporia_mediterranea_MF3_22_Basidiomycota_Agaricomycetes_Hymenochaetales
MVQPQEVDVIVCGGGPAGCVVAGRLAYADPSLQVMLIEGGNNNRDDPWVYRPGIYVRNMQRDGVNDKATFYT
DTMQSSHLRGRQSIVPCANILGGGSSINFQMYTRASASDWDDFKTEGWTANDLKPLMKRLENYQKPCNNDTH
GYDGPIAISNGGQITALAHDFLRASDAIGVPFSDDIQDLNTAHASEIWAKYVNRYTGRRSDAATAYVHSVMD
VQTNLHLRTNSKVSRVIFEGNKAVGVAYVHARNRAHKGELRETIVRARKMVVLSSGTLGTPQILERSGVGNS
KLLKELDIKVVSDLPGVGEEYQDHYTTLSVYRASNETFTTDDFLRGDKATQEKLFAQWETTPEKAVLSSNHI
DAGFKIRPTEEELKEMGPEFNELWNRYFKDKPDKPVMFGSIVSGAYADHSLLPPGKYFTMFQYLEYPASRGK
IHIQSTNPYKDPFFDSGFMNNKADFAPIRWSYKKTREVARRMDAFRGELTSHHPHFHPASPAAARDIDIKTA
KQLLPDGLTVGIHMGTWHRPSEPYDASKVHEDIKYTEEDDKAIDDWVADHVETTWHSLGTCAMKPREQGGVV
DKRLNVYGTQNLKCVDLSICPDNLGTNTYSSALLVGEKGADLIAEDLGLKLRLPHAPVPHAPVPSGKPETIA
PRLR
>PAV14903|Phellinus_noxius_Basidiomycota_Agaricomycetes_Hymenochaetales
MVQPKEVDVIVCGGGPAGCVVAGRLAYADPTLQVMLIEGGNNNRDDPWVYRPGIYVRNMQRDGVNDKATFYT
DTMQSSHLRGRRSIVPCANILGGGSSINFQMYTRASASDWDDFKTEGWTAEDLKPLMKRLENYQKPCNNDTH
GYDGPVAISNGGRITDLAHDFLRASDAIGVPYSDDIQDLDTAHGSEIWAKYINRHTGRRSDAATAYVHSVMD
VQTNLHLRTNSRVSRVIFEGNKAVGVAYVHARNRAHKGELRETIVRARKYVVISSGTLGTPQILERSGVGDA
RLLKDLDIKVVSDLPGVGEEYQDHYTTLSVYRASNETVTTDDFLRGDKEAQDKLYEQWENSPEKALLSSNCI
DAGFKIRPTEEELKEMGPEFNELFDRYFRDKPDKPVMFGSIVSGAYADHSLLPPGKYFTMFQYLEYPASRGK
IHIQSANPYVEPFFDSGFMNNKADFAPIRWSYKKTREVARRMDAFRGELTSHHPHFHPASPAAARDIDIKTA
KQLLPNSLTVGIHMGTWHRPSEPYDASKVHEDIKYTEEDDQAIDDWVSDHVETTWHSLGTCAMKPREQGGVV
DKRLNVYGTQNLKCADLSICPDNLGTNTYSSALLVGEKAADLLCEELGIKVRVPHAPVPHAPVPTGKPSAAL
PRFVQS
>OCB87569|Sanghuangporus_baumii_Basidiomycota_Agaricomycetes_Hymenochaetales
MVHPEEVDVIIAGGGPAGCVVAGRLAYADPTLQVMLVEAGANNRDDPWVYRPGIYPRNMQRDGVNDKATFYV
DTKQSSFLRGRQSIVPCANILGGGSSINFQMYTRASASDWGVCIGLGASKDDFKTEGWTCKDLHPLMKRLEN
YQKPCNNDTHGYDGPIAISNGGQITGLAQDFLRAADAIGIPFSDDIQDLTTSHASEIWAKYINRYTGRRSDA
ATAYVHSVMDVQNNLHLRTNARVSRVIFEGNKAVGLAYVPAKGRTHKNEIKETIVRARKYVVLSSGTLGTPQ
ILERSGVGNAKLLKELDIKVVSDLPGVGEEYQDHYTLLSVFRASNESFTTDDFLRGDKETQERLFAQWETSP
EKAVLSSNCIDAGFKIRPTEAELKEMGPEFNELWNRYFKDKPDKPVLFGSIVSGAYADHSLLPPGKYFTMFQ
YLEYPASRGKIHIQSTNPYKEPFFDSGFMNNKADFAPLRWSYKVNREVARRMDAFRGELTSHHPHFHPASPA
ATRDIDIKTAKQLLPNSLTVGIHMGTWHRPSEPFDPSKVHEDIKYTEEDDKAIDDWISDHVETTWHSLGTCA
MKPREQGGVVDKRLSVFGTQNLKCVDLSICPDNLGTNTYSSALLVGEKGADLIAEELGLKIRVPHAPVPHSP
IPSGKPETIPVKR
>A0A0D2NCE0|Hypholoma_sublateritium_FD-334_SS-4_Basidiomycota_Agaricomycetes_Agaricales
MGHPDEVDVIVCGGGPAGCVVAGRLAYADPSLKVMLIEGGANNRDDPWVYRPGIFVKNMQRDGINDKAKFYV
DTMQSSHLRGRQSIVPCANILGGGSSINFQMYTRASASDWDDFKSPGWTAKDLLPLMKRARFFLMMRGRFFK
PTNNDSHGYDGPIAISNGGTITALAQDFLRASDAVGIPFSDDIQDLDTSHASEIWAKYINRHTGRRSDAATA
YVHSVMDVQSNLYLRTNARVSRVIFEGNKAVGVAYVPAKNRANGGQFKETIVRARKCVVLSSGTLGTPQILE
RSGVGSKGLMEKLGLNCVSDLPGVGEQYQDHYTTLSIYRVSNESTTLDDFLRGDKEVQKELFQEWEVSPEKA
RLSSNAIDAGFKIRPTEAELKEMGPEFNALWDKYFKDKPDKPVMFGSIVSGAYADHALLPPGKYITMFQYLE
YPASRGKIHISSPDPYKEPTFDSGFMNDKADFAPIRWSYKKTREIARRMDAFRGELTSHHPHFHPASPAAAR
DIDIRTAKELLPNAFTVGIHMGTWHRPGEPYNPDLVHDEIKYTEEDDKAIDDWISDHVETTWHSLGTCAMKP
REQGGVVDERLNVFGTENLKCVDLSICPDNLGTNTYSSALLVGEKGASLIAEELGLKIKVPHAPVPHAPIPK
GVPATQQVR
>A0A137QE52|Leucoagaricus_sp._SymC.cos_Basidiomycota_Agaricomycetes_Agaricales
MGHPEEVDVIVCGGGPAGSVVAGRLAFADPNLKVMLIEGGANNRDDPWVYRPGIFVRNMQRDGVNDKATFYV
DTEKSKHLRGRRSIVPAANILGGGSSINFQMYTRASGSDWDDFKQPGWTAKDLLPLMKRLENYQKPVNNDTH
GYDGPIAISNGGTITALAQDFLRASDSIGIPFSVYRVSNESHTVDDFLRGVPEVRHEIFQEWEVSPEKARLS
SNSIDAGFKIRPTEEELKEMGPEFKALWDRYFKDKPDKPVMFGSIVSGAYADHTLLPPGKYITMFQYLEYPA
SRGKIHVQSQNPYKEPFFDSGFMNNKADFAPIRWSYKVTREVARRMDAFRGELTSHHPHFHPDSPAASHDID
LKTAKGILPDGFTVGLHMGTWHKPGEEYNEAKTHEKIKYSAEDDKAIDDWISDHVETTWHSLGTCAMKPREE
GGVVDARLNVYGTQNLKCVDLSICPDNLGTNTYSSALLVGEKGADLLAEDLGLKLKFPHAPVPHAPIPKGVP
TTQLVR
>K5XK42|Agaricus_bisporus_var._burnettii_JB137-S8_Basidiomycota_Agaricomycetes_Agaricales
MGHPEEVDVIVCGGGPAGCVVAGRLAYADPNLKVMLIEGGANNRDDPWVYRPGIFVKNMQRDGVNEKATFYV
DSEKSSHLRGRRSIVPCANILGGGSSINFQMYTRASASDWDDFKQPGWTAKDLLPLMKRLENYQKPTNNDTH
GYDGPIAISNGGTITALAQDFLRASDALGIPFSDDIQDLQTSHASEIWAKYVNRHTGRRSDAATAYVHSVMD
TQSNLYLRTNARVNRVIFEGNKAVGVAYVPARNRANGGQLLETIVKARKYVVLSSGTLGTPQILERSGVGKQ
ELLKKLDIKCVSDLPGVGEEYQDHYTTLSIFRVSEQSHTVDDFLRGVPEVRRELFQEWEVSPEKARLSSNSI
DAGFKIRPTEQELKEMGPEFNELWNKYFKNKPDKPVMFGSIVSGAYADHTLLPPGKYITMFQYLEYPASRGK
IHISSASPYKEPFFDSGFMNNKADFAPIRWSYKVTREIARRMDAFRGDLTSHHPHFHPDSPAACQDIDLQTA
KDILPNGFTTALHMGTWHRPSEPYDANKVHEPIKYSKEDDKAIDDWISDHVETTWHSLGTCAMKPREEGGVV
DARLNVYGTQNLKCVDLSICPDNLGTNTYSSALLVGEKGADLLAEDLGLKLKLPHAPVPHAPIPKGVPATQQ
LR
>XP_007382619|Punctularia_strigosozonata_HHB-11173_SS5_Basidiomycota_Agaricomycetes_Corticiales
MVQPQEVDVIVAGGGPAGCVVAGRLAYADPNLKVMLIEGGANNRDDPWVYRPGIYVRNMQRNGTNDKATFYT
DTMESSHLRGRRSIVPCANILGGGSSINFQMYTRASASDWDDFNAEGWAAKDLLPLMKRLENYQKPANNDTH
GYNGPIAISNGGQVRPLAQDFLRAAHAIGVPYSDDIQDLETAHGAEIWAKYINRETGRRSDAATAYVHSVMD
VQTNLYLRCNARVSRVIFEGNKAVGVAYVPSRPRVSGGAVEETIVRARRYVVLSSGTLGTPQILERSGVGNS
RMLQELGIPVVSDLPGVGEEYQDHYTTLSLYRVSNESMTTDDFLRGVKEVQRELFAEWETSPEKARLSSNAI
DAGFKAREHIRPTEAELKEMGPEFNELWDRYFKDKPDKPVMFGSIVAGAYADHTLLPPGKYMTMFQYLEYPA
SRGKIHISSPNPYKEPNFDSGFMNNKADFAPIRWSYKKTREVARRMDAFRGELSSHHPHFHPASPAATRDID
IQTAKEIYPEGLTVGIHMGTWHRPSDPYDASKVHNDIKYTKEDDAAIDDWIADHVETTWHSLGTCAMKPREK
GGVVDHRLNVYGTENLKCIDLSICPDNLGTNTYSSALLVGEKGADILAEDLGLQIKVPHAPVPHAPAPKGVA
STQVR
>A0A0L6X0R2|Termitomyces_sp._J132_Basidiomycota_Agaricomycetes_Agaricales
MHPEEVDVIVAGGGPAGCVVAGRLAYADPNLKVMLIEGGANNRDDPWVYRPGIYVRNMQQDGINDKAKFYVD
TQDSSYLRGRRSIVPCANILGGGSSINFQMYTRASASDWDDFKTPGWTAKDLLPLMKRLENYQKPVNNNTHG
YDGPIAISNGGSVSALAQDFLRAADAIGVPFSDDIQGEPSNLDTAHASEIWAKYINRETGRRSDAATAYVHS
VMDVQSNLYLRTNARVSRVIFDGTKAVGVAYVPARNRVHGAQIKETIVRARKLVVLSSGTLGTPQILERSGV
GSRGLLQNMDIRVVADLPGVGEQYQDHYTTLSVYRVSNETFTLDDFLRGDKEVQKELFAEWETSPEKARLSS
NAIDAGFKIRPTDEELKEMGPEFNELWNKYFKDKPDKPVMFGSIVSGAYADHTLLPPGKYMTMFQYLEYPAS
RGKIHISSANPYMEPFFDSGFMNNKADFAPIRWSYKKTREVARRMDAFRGELTSHHPRFHPASPAAARDIDI
QTAKQLLPNGFTVGIHMGTWHRPGEVYNAAKLHKDIKYSAEDDKAIDEWIADHVETTWHSLGKFFLIQLRTC
AMKPRENGGVVDGRLSVYGTQNLKCVDLSICPDNLGTNTYSSALLVGEKGADLILEELGLKVKLPHAPVPHA
PIPKGVAATQRVR
>A0A0C9T329|Plicaturopsis_crispa_FD-325_SS-3_Basidiomycota_Agaricomycetes_Amylocorticiales
MHPQEVDIIVAGGGPAGCVVAGRLAYADPNLKVMLIEGGANNRDDPWVYRPGVFARNTQIDGINDRATFYTD
TKKSSHLRGRQSIVPCANILGGGSSINFLMYTRASASDWDDFKTEGWKAKDLLPLMKRLENYQKPSSRTDTH
GYDGPIAISNGGHITELAQDFLRASDSLGIPFNDDIQDLDTGHGSEIWAKYINRETGRRSDAATAYVHSVMD
TQNNLFLRTNARVSRVIFEGQKAVGVAYVPARNRADGGKLMETIVRARKCVVLSSGTLGTPQILERSGVGSA
DLMKKNDIECISDLPGVGEKYQDHCTTLSIYRVSNESHTLDDFLRGDKEAQAEIFREWDERPERARLSSNAL
DAGFKMRPTEAELKEMGPEFNKLWDTYFKDKPDKPVMFGCIVSGAYADHTLLPPGKYITMFQYLEYPASRGR
IHISSPNPYSEPIFDSGFMNNKADFAPIRWSYKVTREVARRMDAFRGELTSHHPHFHPASPAACRGIDIKTA
KGLLPNGFTVGVHMGTWHKPGEPYDASKVHENIKYTKEDDDAIDDWIADHVETTWHSLGTCAMKPREEGGVV
DPRLNVYGTQNLKCIDLSICPDNLGTNTYSSALLVGEKGAEILCEELGLKIRTPHAPVPHSPPPAGVPCTQS
K
>A0A0C9T9D2|Plicaturopsis_crispa_FD-325_SS-3_Basidiomycota_Agaricomycetes_Amylocorticiales
MHPQEVDIIVAGGGPAGCVVAGRLAYADPNLKVMLIEGGANNRDDPWVYRPGIYVKNMQRDGINDKATFYTD
TMKSSHLRGRQSIVPCANILGGGSSINFQMYTRASASDWDDFKTEGWTAKDLLPLMKRLENYQKPSSRTDTH
GYDGPIAISNGGHITELAQDFLRASDSIGIPFNDDIQDLDTSHGSEIWAKYINRETGRRSDAATAYVHSVMD
TQNNLFLRTNARVSRVIFEGQTAVGVAYVPARNRADGGKLMETVVRARKGVVLSSGTLGTPQILERSGVGSA
ELMKKNDIKCVSDLPGVGEQYQDHYTTLSVYRVSNESHTLDDFLRGDKEAQAELFREWDERPERARLSSNAI
DAGFKIRPTEAELKEMGPEFNKLWDTYFKDKPDKPVMFGSIVSGAYADHALLPPGKYITMFQYLEYPASRGR
IHISSPNPYQEPTFDSGFMNNKADFAPIRWSYKVTREIARRMDAYRGELTSHHPHFHPASPAACKDIDIKTA
KGLLPNGFTVGIHMGTWHRPGEPYDASKVHENIKYTKEDDDAIDDWIADHVETTWHSLGTCAMKPREQGGVV
DPRLNVYGTQNLKCIDLSICPDNLGTNTYSSALLVGEKGAQILCEDLGLKIRTPHAPVPHAPVPAGVPSTQS
K
>A0A067N510|Pleurotus_ostreatus_PC15_Basidiomycota_Agaricomycetes_Agaricales
MHPQEVDIIVAGGGPAGCVVAGRLAYADPTLKVMLIEGIPGIYVKNMQRDGINDKATFYTDTERSPHLRGRQ
SIVPCANILGGGSSINFQMYTRASASDWDDFKTPGWTANDLLPLMKRLENYQKPSNSDTHGYDGPIAISNGG
QITQVAQDFLRASDAVGVPFNDDIQDLQTSHGAEIWAKYINRHTGRRSDAATAYVHSVMDVQNNLYLRTNAR
VSRVIFEGNKAVGVAYVPSRNRVHGGKVQETIVRARKYVVLSSGTLGTPQILERSGVGNSRLLQKMDIKVVS
DLPGVGEEYQDHYTTLSLYRVSNETNTLDDFLRGDKEVQKELFAEWETSPEKARLSSNAIDAGFKIRPTEEE
LKEMGPEFNELWNKYFKDKPDKPVMFGSIVSAAYADHTLLPPGKYVTMFQYLEYPASRGKIHIQSSNPYEPP
FFDSGFMNNKADFAPIRWSYKKTREVARRMDAFRGELTSHHPRFHPASPAACRDIDIKTAREIMPNGFTVGI
HMGTWHAPGEQFDASKVHEDIKYTEEDDKAIDDWISGKMLFPTFSALDHQHFAYVDHVETTWHSLGTCAMKP
REQGGVVDGRLNVYGTENLKCVDLSICPDNLGTNTYSSALLVGEKGADLLCEDLGIKVRTPHAPVPHAPVPT
GVPATQQVR
>A0A166DDH7|Sistotremastrum_suecicum_HHB10207_ss-3_Basidiomycota_Agaricomycetes_Trechisporales
MRPQDTEVDVVVAGGGPAGCVVAGRLAYADPNLQVMLVEGGSNNRDDPWVYRPGIYPRNMQRDGINEKATFY
VDTKESSYMRGRKSIVPCANILGGGSSINFQMYTRASASDWDDFKTEGWTAEDLKPLMKRLENYQKPCNNDT
HGYDGPISISNGGSITPLAWDFLRAADAIGVPYSDDIQDLDTAHGSEIWAKYINRHTGRRSDAATAYVHSVM
DIQTNLHLRVNSRVSRVIFEGTKAVGVAFVGPRNRVHAGQVREHIVRARKCVVLSSGTLGTPQILERSGVGN
AQILKGLDIKVVSDLPGVGEQYQDHYTTLSIYRVSNESVTTDDFLRGDKETQERLFAQWETSPEKALLSSNC
IDAGFKIRPTEEELKEMGPEFNQLWNTYFKDKPDKPVMFGSIVSGAYADHSLLPPGKYITMFQYLEYPASRG
KIHISSANPYVEPHFDSGFMNNKADFAPIRWSYKKCREVARRMDAFRGELTSHHPHFHPASPAAVRDIDIQT
AKQMLPNGLTVGIHMGTWHRPSEPYDPKRVIDDIVYTPEDDKAIDDWIADHVETTWHSLGTCAMKPREEGGV
VDKRLNVYGTQNLKCVDLSICPDNLGTNTYSSALLVGEKGADLLAEDLGLKVRVPHAPVPHAPVQTGKRAGP
LPRFAA
>A0A165F0M1|Calocera_cornea_HHB12733_Basidiomycota_Dacrymycetes_Dacrymycetales
MQVKEVDVIVCGGGPAGCVVAGRLAYADPNLQVMLIEAGANNRDDPWVYRPGIYVRNMQQNGINDKATFYVD
TMESSHMRGRKAIVPCANILGGGSSINFQMYTRASASDWDDFKTEGWKAKDLVPLMKRLENYQKPCNNDTHG
YDGPIAISNGGQITTLAQDFLRASEAIGVPFSDDIQDLDTAHGAEIWAKYINRQTGRRSDAATAYVHSVMDV
QTNLHLRTNSKVSRVIFEGNKAVGVAYVPAKGRTNLGEVKETIVRARKMVVISSGTLGTPQILERSGVGDAK
LLKSLNIKVVSDLPGVGEQYQDHYTTLTLYRVSNASVTTDDFLRGDPATQAKLFEQWEVSPEKALLSSNCID
AGFKIRPTEEELKEMGPEFNKLWDSYFKDKPDKPVMFGSIVSGAYADHTLLPPGKYITMFQYLEYPASRGKI
HIADANPYHVPSFDSGFLNNKADFAPIRWSYKKTREVARRMDAFRGELTSHHPHFHPASPAAVRDIDIETAK
EIYPDGMTVGIHMGTWHRPGKPYDASKVHEDIKYTPEDDKAIDDWIADHVETTWHSLGTCAMKPRAEGGVVD
PRLSVFGTTNLKVADLSICPDNLGTNTYSSALLVGEKAADLIAHELGLQIRVPHAPVPHAPIPKGKPSTVAP
RYTV
>A0A167P4E4|Calocera_viscosa_TUFC12733_Basidiomycota_Dacrymycetes_Dacrymycetales
MGNVKEVDVIVCGGGPAGCVVAGRLAYADPNLQVMLIEAGANNKDDPWVYRPGIYVRNMQQNGINDKATFYV
DTQESSHLRGRKSIVPCANILGGGSSINFQMYTRASASDWDDFKTEGWKAKADLVPLMKRLENYQKPSNNNK
HGYDGPIAISNGGQITPLAHDFLRASEAIGVPFSDDIQDLDTSHGAEIWAKYINRHTGRRSDAATAYVHSVM
DTQTNLHLRTNAKVNRVIFEGNKAVGVAYVPAKGRTHLGELKETIVRARKFVVISSGTLGTPQILERSGVGD
AKLLKSLNIKVVSDLPGVGEQYQDHYTTLTLYRVSNESLTTDDFLRGNKAEQDKLFQQWEVSPEKALLASNA
IDAGFKIRPTEEELKEMGPEFNKLWDTYFKDKPDKPVMFGSIVSGAYADHTLLPPGKYITMFQYLEYPASRG
KIHIQSANPYDAPNFDSGFLNNKADFGPIRWSYKKTREVARRMDAFRGELTSHHPHFHPASPAAVRDIDIET
AKQIYPDGLTVGIHMGTWHRPGKPFDASKVHEDIKYTPEDDKAIDDWIADHVETTWHSLGTCAMKPRQEGGV
LDQRLNVFGTTNLKVADLSICPDNLGTNTYSSALLVGEKAADLLAEDLGLKIKLPHAPVPHAPIPKGKPLAA
QPRFAV
>M5GCQ7|Dacryopinax_primogenitus_Basidiomycota_Dacrymycetes_Dacrymycetales
MGQVKEVDVIVCGGGPAGCVVAGRLAFADPNLQVMLIEAGANNKDDPWVYRPGVYVRNMQQNGINDKATFYV
DTKESSYLRGRQSIVPCANILGGGSSINFQMYTRASASDWDDFKTDGWKAKDLLPLMKRLENYQKPSNNNTH
GYDGPIAISNGGQITPLAQDFLRASEAIGVPFSDDIQDLDTSHGAEIWAKYINRHTGRRSDAATAYVHSVMD
VQNNLHLRTNSKVARVIFEGNKAVGVAYVPAKGRTHLNEVHETIVRARKCVVISSGTLGTPQILERSGVGDA
KLLKSLNIPIVSDLPGVGEQYQDHYTTLTLYRVSNESLTTDDFLRGDKEAQDKLFAQWEHSPEKALLSSNAI
DAGFKIRPTAEELKEMGPEFNALWDKYFKDKPDKPVMFGSIVSGAYADHTLLPPGKYITMFQYLEYPASRGK
IHIQSSNPYHVPNFDSGFLNKKADFAPIRWSYKKTREVARRMDAFRGELTSHHPHFHPASPAAVKDIDIETA
KQIYPDGLTVGIHMGTWHRPGKPYDASKVHEDIKYTPEDDEAIDNWIADHVETTWHSLGTCAMKPREQGGIV
DGRLNVYGTTNLKCADLSICPDNLGTNTYSSALLVGEKAADLLAEDLGLKLRIPHAPVPHAPLPKGKASAAL
PRYSA
>KIJ56938|Sphaerobolus_stellatus_SS14_Basidiomycota_Agaricomycetes_Geastrales
MVQPKEVDVIVAGGGPAGCVVAGRLAYADPNLQVMLIEGGANNKDDPWVYRPGVYVRNMQRDGINEKATFYV
DTMASSHMRGRKSIVPCANILGGGSSINFQMYTRASASDWDDFKSPGWTTAELIPLMKRLENYQKAANNDTH
GFDGPIAISNGGAITALANDFLRASDAIGIPYSDDIQDLDTAHGSEIWAKYVNRHTGRRSDAATAYVHSVMD
TQTNLHLRCNARVNRVIFEGNKAVGVAYVPARNRAHKGQLLETIVKARKYVVVSSGTLGTPQILERSGLGDA
KLLKELGIPVVSDLPGVGEQYQDHYTTLSIYRVSNESFTLDDFLRGDKETQDRIFSQWEVTPEKAALSSNAI
DAGFKIRPTEEELKEMGPEFNDLWNRYFKDKPDKPVMFGSIVSGAYADHTLLPPGKYMTMFQYLEYPASRGR
IHISSADPYKEPSFDSGFMNNKADFAPIRWSYKVTREVARRMDAFRGELTSHHPHFHPASPAACLDIDIKTA
KEIYPNGFTVGIHMGTWHRATEPYDASKVHENITYSAEDDKAIDDWIADHVETTWHSLGTCAMKPRAEGGVL
DPKLNVYGTQNLKVCDLSLCPDNLGTNTYSSALLCGEKGADLLAEELGVKIKTPHAPVPHAPIPTGMRAGAL
PRALPLRVA
>A0A166GS67|Peniophora_sp._CONT_Basidiomycota_Agaricomycetes_Russulales
MHPEEVDVIVCGGGPAGCVTAGRLAYADPNLKVMLIEGGANNRDDPWVYRPGIYVKNMQRDDYNEKAMFYDD
TMASSHLRGRHAIVPCANILGGGSSINFQMYTRASASDWDDFKTEGWKYEDLLPLMKRLENYQKPTNNDTHG
YDGPIAISNGGSINPLAQDFLRAADTIGIPFSDDIQDCKTAHASEIWAKYINRHTGRRSDAATAYVHSVMDE
QTNLYLRTNARVSRVIFDGDRAVGVAYVPARNRGDKAQYKETIVRANKYVVLSSGTLGTPQILERSGVGSKD
LMQKLDLKCVSDLPGVGEQYQDHYTTLSIYRVAEETPTLDAFLRGDPEARKELFQEWEMSPERARLSSNAID
AGFKIRPTEAELKEMGPEFNELWDRYFKDKPDKPVMFGSIVAGAYADHSLLPPGKYMTMFQYLEYPASRGKI
HISSPNPYVQPFFDSGFMNNKADFAPIRWSYKVTREIARRMDAFRGELTSHHPHFHPASPAVAQDIDIQTAR
QILPGSFTTGIHMGTWHRPGKPFNASKVHENITYTEEDDQAIDNWTAEHVETTWHSLGTCAMKPREQGGVVD
GQLNVYGTKGLKIADLSICPDNLGTNTYSSALLVGEKAADILCGELGLKVRTPHAPIPHAPPAAGKPATQQA
RR
>XP_007269075|Fomitiporia_mediterranea_MF3_22_Basidiomycota_Agaricomycetes_Hymenochaetales
MVKIDEVDIIVCGGGPAGCVVAGRLAYADPSLQVLLIEGGNNNRDNPWVYRPAVYAKHMQYDGINDVATFYT
DTLQSPHLRGRQVTVPVANILGGGSSINFMIENYQKPCNNDTHGYDGPIAISNGGQINPLAHDFIRAADAVG
VPFTDLNTPNASEVWAKYINRQTGRRSDAATAYVHSVMDVQANLHLRTNSKVSRVIFEGNKAVGVAYVHASN
RAHKGEVRETIVRARKMVVLSSGSLGTPQILERSGVGNSKVLKDLDVKIVSDLQGVGEQYQDHTSILSIFRA
SNESVTADDVMRGDEAAQEKLFTQWETTPEGAVLSGNGLDAGFKIRPTEEEVKEMGPEFNERWNQYFRDKPD
KPVMFGAITAGAYADHSMIPPGKYFTIFQYLEYPASRGKIHIQSTNPYEEPFFDSGFMNNKADFAPMRWSYK
KAREVARRMDAFRGELASHHPHFHPASPAAARDIDIKTAKQLLPKSLSVGIRHGTWHRASEPYDPTKVHEDI
KYTAEDDKAIDDWIADHTETTWHSLGTCAMKPREQGGVVDKRLNVYGTQNLKCCDLSICPDNVGTNTYSTAL
LIGEKGADLIAEELGLKLRLPHAPIPHSPVPSGRPEAVALRLS
>A0A067SV84|Galerina_marginata_CBS_339.88_Basidiomycota_Agaricomycetes_Agaricales
MGHPDEVDVIVCGGGPAGCVTAGRLAYADPTLKAVQTIVTTPGSIAPVFFNDKAKFYIDTMESSFLRGRQSI
VPCANILGGGSSINFQMYTRASASDWDDFKTPGWTAKGKELENYQKPTNNNTHGYDGPIAISNGGTITALAQ
DFLRASDSVGIPFSGNTFAALFKLAVPNKSPLDDLQDLDTSHASEIWAKYINRHTGRRSDAATAYVHSVMDV
QSNLYLRTNARVSRVIFEGTKAVGVAYVPARNRGHAGQLMETIVRARKMVVLSSGTLGTPQILERSGVGSKK
LMDKVGLKCVSDLPGVGEEYQDHYTTLSIFRVSEESQTLDDFLRGDKEVQRELFQEWEVSPEKARLSSNAID
AGFKIRPTEAELKEMGPEFNALWDKYFKDKPDKPVMFGSIVSAAYADHTLLPPGKYITMFQYLEYPASRGNI
HISSPDPYKDPSFDSGFMNNKADFGPIRWSYKKTREIARRMDAYRGELTSHHPRFHPASPAACHDIDIQTAK
KVLPNGFTVGIHMGTWHKPGDIYNADKIHEDIKYSEEDDKAIDDWIADHVETTWHSLGTCAMKPREEGGVVD
GRLNVFGTQNLKCVDLSICPDNLGTNTYSSALLVGEKGADLVAEDLGIKIKTPHAPVPHAPIPKGVPATQQL
R
>A0A1Y2BZ16|Leucosporidium_creatinivorum_Basidiomycota_Microbotryomycetes_Leucosporidiales
MRSTSQKNECRPSSLSFLLHRTLALAPHTPDTEPSSTLIMIPQEVDIIVVGGGPAGCATAGRLARADPNLQV
LLLEAGANNEEDPSVYRPGVYVRNMQIHESNTKATFYVDTKESSHLRGRKARVPCANILGGGSSINFQMYTR
ASMSDWDDFKTEGWKGLDLLPLMKRLENYQDPVSNDLHGVGGPISISKGGQITPLAQDYLRAAHEIGIPFTD
DLQDLTTANGAEIWRKYISNVTGRRSDAAHGYIHPLRKFQKNLHLLCNAKAARVIFEGKKAVGVAYVNPINR
GHDAPKEHIIKARKLVVLSSGTLGTPQILERSGVGKASLLKELGIPVVSDLPGVGEEYQDHYTTLQIFRASN
ETITTDDFLRGDKATQERLYREWETKPSRALLSSNAIDAGWKLRPTEEELKELGPEFNELWDRYFKDKPDKP
VMFSSIVSGAYSDHSLLPPGKYFTMFNYLEYPASRGSIHITSKNPHSMPHFDSGFMSSKADFAPIRWGYKKA
REVARRMDAFRGDLTSHAPHFHPASEAAARDIDLVAARQLLPDGLSVGVHMGTYSRPSEPHATRPKVKEDIK
YTAEDDKAIDEWIADHVETTWHSLGTCAMKPREEGGVLDGKLNVFGTSNLKVADLSLCPDNLGTNTYSSALL
CGEKCADIICEELGLTVKVPHVPEMARI
>A0A066V5N7|Rhizoctonia_solani_AG-8_WAC10335_Basidiomycota_Agaricomycetes_Cantharellales
MQSFRVPKPEPQEVDVIVAGGGPAGCVVAGRLAKADPNLQVMLIEYGPNNIDDPMVSTPAVYPRNMRLLESD
KAHFYYDTNKSKHLRGRKTIVPCAKVLGGGSSINFQMYTRASASDWNDFKTEGWNYQDLLPLMKRLENYQKP
CNNDTHGFDGPIAISNGGWVAPIAQDFLRAATAVGIPLTDDLQDCQQSHAAEIWAKWINKDTGRRSDAASAY
VHPIMAEQNNLHLRCNSKVARVIFEGTKAVGVAYVNSRDHGQTKTVETIVKARKMVVLTAGTLSTPQYLPES
TSQCFNISYPFSRGSIHISSSDPYADSIFDSGFLNHEADIAPIRWSYKKVREVARRMDAYRGELTALHPHFH
PDSPAACEDVDLQTAKEYMPAGQLTVGIHMGSWSKPRKPLAPGERRIVEDVKYSKEDDEAIDNWVRDHVETT
WHSLGTCAMKPRDQEGVLDPRLNVYGTTNLKVGDLSLCPDNLGTNTYSSALLCGEKCADLIAEELGLTITNP
HIPVMRRASAKQH
>A0A0A1UJU0|Rhizoctonia_solani_AG-3_Rhs1AP_Basidiomycota_Agaricomycetes_Cantharellales
MRSTYSRITPSFSFTMQSFRAPKPEPQEVDVIVAGGGPAGCVVAGRLAKADPNLQVMLIEYGPNNIDDPMVS
TPAVYPRNMRLLESDKAHFYYDTNKSKHLRGRKTIVPCAKVLGGGSSINFQMYTRASASDWNDFKTEGWNYQ
DLLPLMKRLENYQKPCNNGTHGFDGPVAISNGGWVAPIAQDFLRAATAVGIPLTDDLQDCQQSHAAEIWAKW
INKDTGRRSDAASAYVHPIMAEQNNLHLRCNSKVARVIFEGTKAVGVAYVNSRDHGQAKTVETIVKARKMVV
LTAGTLSTPQILERSGIGGKDILDKAGVKTLVDLPGVGKQYQDHYTTFSVFRARASEPTADDWLRGDPKVQE
EWMRLHAATGKGPAASNGIDAGFKIRPTEEELQEMGPAFQKAWDSYFKDKPDKPVVFASVVNGFFGDHTLVP
PGKYFSMFQYLEYPFSRGSIHISSSDPYADSVFDSGFLNHDADIAPIRWSYKKVREVARRMDAYRGELTSLH
PHFHPDSPAACEDVDLQTAKEYMPAGQLTVGIHMGTWSKPRKPLAPGESRIAEDIKYSKEDDEAIDNWVRDH
VETTWHSLGTCAMKPRDQEGVLDPRLNVYGTTNLKVGDLSLCPDNLGTNTYSSALLCGEKCADLIAEELGLT
ITNPHIPVMRRGSAKQQQAQSAQTSGQRV
>A0A0B7F5J3|Rhizoctonia_solani_AG-1_IB_Basidiomycota_Agaricomycetes_Cantharellales
MQPFRVPQPEPQEVDVIVAGGGPAGCVVAGRLAKADPNLQVMLIEYGPNNIDDPMVSTPAVYPRNMRLLESD
KAHFYYDTNKSSHLRGRKTIVPCAKVLGGGSSINFQMYTRASASDWNDFKTEGWNYQDLLPLMKRLENYQKP
CNNDTHGFDGPVAISNGGWVAPIAQDFLRASTAVGIPLTDDLQDCQQSHAAEIWAKWINKDTGRRSDAASAY
VHPIMAEQSNLHLRCNSKVARVIFEGTKAVGVAYVNSRDHGQTKTVETIVKARKMVVLTSGTLSTPQILERS
GIGGKDILDKAGVKTLVDLPGVGKQYQDHYTTFSVFRARASEPTADDWLRGDPKVQEEWMRVHSTTGKGPAA
SNGIDAGFKIRPTEEELKEMGPAFQKAWDSYFKDKPDKPVVFASVVNGFFGDHTLVPPGKYFSMFQYLEYPF
SRGSIHISSSDPYADSIFDSGFLNNEADIAPIRWSYKKVREVARRMDAYRGELTSLHPHFHPDSPAACEDVD
LQTAKEYMPAGQLTVGIHMGTWSKPRKPLAPGERRIAEDVKYSKEDDEAIDNWVRDHVETTWHSLGTCAMKP
RDQEGVLDPRLNVYGTTNLKVGDLSLCPDNLGTNTYSSALLCGEKCADLIAEELGLTITNPVHSDAYYVRIH
SRFCFFPAHHSSIQLGRDGHPTREPSLASRCPNIHPRVAHAPPATPILPISLPSQYCFLLVLTPD
>A0A165CTU6|Exidia_glandulosa_HHB12029_Basidiomycota_Agaricomycetes_Auriculariales
MGIPEVVDIIVAGGGPAGCALAGRLAKADPNLQVLLIEAGPNNKDDPMVFTPGVYPRNMRILDSDKARFYYD
SNPSTHLRGRKSIVPCAQVLGGGSSINFQMYTRASASDWDDFKMPGWSAKDLLPIMKRIENYQKPANNDTHG
FDGPIAISNGGWIAPIAQDFLRAAGAVGIPTTDDLQDLDTAHAAEIWAKWINKDTGRRSDAASGYVHPVMAA
QTNLHLLCNSKASRVIFEGTKAVGVAFVNVKPGHNKDNKETVVKARKMVVLTSGTLGTPQILERSGIGGKDV
LDKAGVKTLVDLPGVGKQYQDHYTTFSVFRARQSEPTIDDWLRGDPATHERLTLQYQLTKSGPLASNGIDAG
FKMRPTEKELEEMGPAFRKYWDSYFKDKPDKPLMFGSIVNGHFGDHSLVPPGKYFSMFQYLEYPFSRGSIHI
QSANPYEDPIFDSGFLNNAEADIPPIRWSYKKVREIARRMDAYRGELTSCHPHFHPASPAAAEDVDLETARE
ILGPLALTNGIHMGTWSRPAKHEPNKVREDIVYTKEDDEAIDNWVRDHVETTWHSLGTCAMKPRENEGVLDA
RLNVYGTTNLKVGDLSLCPDNLGTNTYSSALLCGEKCADLIVEELGLTIQNPHAPKARYTMA
>XP_007351520|Auricularia_subglabra_TFB10046_SS5_Basidiomycota_Agaricomycetes_Auriculariales
MGLPDVVDVIVAGGGPAGCAVAGRLARADPNLQVLLVEAGPNNKEDPTVYTPGVYPRNMRILDSDKAKFYYD
TNPSEHLRGRRSIVPCAQVLGGGSSINFQMYTRASASDWDDFKMPGWSAKELLPIMKRIECYQKPANNDTHG
FDGPVAISNGGWIAPIAQDFLRASAAVGIPTTDDLQDLNTSHAAEIWAKWINKDTGRRSDAASAYIHPVMVG
QTNLHLAVNSKASRVIFEGTKAVGLAFVNTKPNHGGKETIVRARKMVVLTSGTLGTPQILERSGIGGKDVLD
KAGVKTLVDLPGVGKQYQDHYTTFSVFRARQSEPTIDDWLRGDPATHEKLTLQYQLTKSGPLASNAIDAGFK
IRPTEQELEDMGPEFRKSWDAYFKDKPDKPLVFGSIVNGHFGDHSLVPPGKYFSMFQYLEYPFSRGSIHIKS
ANPYEDPNFDSGFLNHPADIPPIRWSYKKVREIARRMDAYRGELTSCHPHFHPASPAAAEDVDLETAREILG
PLALTNGIHMGTWSRPSKHEPHKVREDLKYTKEDDEAIDNWVRDHVETTWHSLGTCAMKPREQEGVLDARLN
VYGTSNLKVGDLSLCPDNLGTNTYSSALLCGEKCADLIAEELGLTIQNPQAVKARYVPI
>A0A1Y2FVT3|Leucosporidium_creatinivorum_Basidiomycota_Microbotryomycetes_Leucosporidiales
MAQTISNAAPPKEVDIIVVGGGAAGCVLAGRLARADPTLQVMILENGQNNKDLSTSIMPAMYISHLAPTSTT
GDFWQSKENKDIGGRAAIVPSGGCLGGGSSINFLMYTRASASDYDDWDTEGWSFNDILPLARKMETNHLPGQ
NPKVHGKEGPLHVSYGGHQSELGKQFIKATEESNYEIPYTDDLQDFKTGHGITPWAKWINPKTGRRCDTAHC
YVHPVVETQTNLHVLCEQKVIRVLFDESTPPRAVGVEYCANPLAQVPLNPEQPPTVGKIETVKAKKYVVVSA
GAMATPGVLERSGVGAKDVLEKAGVDVVVDLPGVGAEYQDHQLALGIYVMDENADTHDEYLRGNPEVHAKVG
PEWTSTGKGLIASNAIDAGMKLRPTEAEIDAMGNEFRTEVWDKLFKDAPDKPVMFGGIVSTFLGDHALLPPK
LKYAMLGCYLMYPLSRGSIHITSSDPFAAPDFDSAFLRHPMDLPPQVWAWKVVREITRRMPSYRGELAPLAP
KFKEGSEARCLTPEEAVELLKQEKIEDIKYSKEDDEAIEEWVRQNVGTTWHSMATCPMKAKAEGGVVDARLN
VHGTEGLKLADLSICPKNMGSNTYSVALTVGEKAAMILAEDLGITGV
>U5H5S5|Microbotryum_lychnidis-dioicae_p1A1_Lamole_Basidiomycota_Microbotryomycetes_Microbotryales
MSSAVAQNPPSEVDVVFVGGGAAGCVAAGRLAKANPDLHIAIVEAGIDNIDEATSYTPALYISHLAPTSTTA
NFYVSKEGKEVANRACIVPTGGMLGGGSSINFMMYTRGSASDYDDWKTEGWAFDDLLPLVKKTETNHLPSQA
PKVHGDSGNLHVSYGGHQSNLGEEWIKAAQQADPKLPYSRDIQDYRTAHAVTNWGKWINPKTGRRSDTANGF
VHPVVKEQSNLHVLCEQKTIRVLFDESGDEPRAVGVEYCHNPTARTPIDPENPPKVGETSTIKARKYVVVSA
GAFGTPLILERSGVGMKEVLDKVGVKQVVDLDVGKQYDDHQLAINIYVVDESADTLDELLRGNPEVHAEAGP
LFVKEGKGLLSTNAIDAGIKMRPTEEEVRAMNCPAFQKVWDEYYKQKPDAPVIICGAIATFLGDHALLPPNN
KYMMCGVYDMHRRSRGHLHISSTDPFSAPDFDAGFMRDPSDMAPHIWGWKRARETARRMPSYRGELAPTNPK
FAEDSPARCIGPDEAKALLASGKIEDLVYSEADNSAIAQWVRENVGTTWHSISTCPMKPRAEGGVVDARLNV
YGTKGLKLADLSICPRNVASNTYSVALTVGEKAADLLAQDMGVKV
>SCV67427|Microbotryum_intermedium_Basidiomycota_Microbotryomycetes_Microbotryales
MTAEWNKQTLPDEVDVVVVGGGAAGCVLAGRLAQASPELTIALIEHGINNDTVVDSHQPGYYPRHIAPTSTI
ATFYQTVPTDEVNGRVVVVAAGGLLGGGSSINFQLYTRASASDYDDWNTEGWAFKDLVPLACKTETNTLQDQ
DWEVHGRNGPLGVSYGGSESALGEEWIKSAAECWPDLPFTYDAQDFKTGHAVSKSGKWIDQKGHRSDAAHGF
VHPILKSHPNLKLITEHKTIRVVFDESGDESRAIGVEVCPNPLARKAIDPENPPKVRNSKIIKAKKYVVLSA
GALSTPSILERSGIGKADILKRAGVDKVVSELNGVGENYNDHQLASAIYVMSDEADTLCELLRGTPEVVEAE
SALWAKGGSGRLATNGIDAAVKLRPTEDEVKKMGPDFQKRWDDKFRAAKDKTLMIGTFLGGHDNLPPKDKYA
MICQFDNHRGDKSRGSVHITSKDPFTMPTFDAAFLRDPADLPVHVWAYKRLREIIRRMPSYRGEFEPTSPAF
PEGSQARCLSKDEAAKLVGQRLDDINYTVEDDKAIEDWVRNNIGSTWHSMSTCSMKPRNQDGVVDARLNVYG
TKGLKVCDLSIAPSNLGTNTYSVRMSYGHLRPGEAKLISVDLSPFAQAALTIGEKGAVLVGEDLGIEI
>D5G4J8|Tuber_melanosporum_Mel28_Ascomycota_Pezizomycetes_Pezizales
MSPPSEVDVIICGGGAAGSVVAGRLATADPSLSILVVEGGKNNHNLLTVVRPALFLTHMTPGSTTARFYKGK
ASKQLNGREPIIPVANILGGGSSINFLMYTRASRSDYDDWKTEGWTADDLIPLLRKTETYHLENKDPAIHGF
EGPLHVSHGGHGSETTDQLLEAAKSMGYKITKDLQDLNESNAFEKWPKWINPETGRRCDAPHGFIHPQIEKG
CNLHLLCETKVARVIIENGKAVGVEVVPAEAPADSSVPVTTTIKARKLVVVSSGALGTPQILERSGIGAPEV
LNAAGIKQVVDLPGVGTNYQDHNLLLQSFRVAPETTTHDDFIRGSTDVLEQGEKDFANGKGIYTTNFVNAGG
KVRPTQEEIEEMGPEFRKLYDEYFKDAPDKPVMFVSLGNAFFGDHTLVPPGKYITIALYLEYPASRGTIHVT
SPSPYGEPDLDPGFLTHEADIGPNIWGYKLGREIVRRMPCYRGEVPAFHPKFDPSSAARAREIDIETSEEIQ
ESALTSGKIESLVYTKEDNRAIEEWVRENVATTWHSMGTCAMKPREQGGVVDSKLNVYGVEGLKLADLSICP
GNVGANTYSTALLVGEKAAILVGECLGLKNV
>CUS15059|Tuber_aestivum_Ascomycota_Pezizomycetes_Pezizales
MSPPSEVDVIICGGGAAGSVVAGRLAMADPSLSVLVVECGKNNYNVREVVRPALYLTHQAPGSTTAKFYKGK
ASKQLGGREPIVPVGNVLGGGSSINFMMYTRASRSDYDDWETEGWAAEDLIPLLKKTETYHLENKDPAIHGF
EGPLHVSQGGHKSDTTEELLEAAKSMGYRLTEDLQDLKESNAFSKWPKWINPETGRRCDAAHGFIHPQIEKG
CNLHLLCDTKVARVIIENGKAVGVEVVPPEAPVDSSAPVTTTIKARKLVVVSSGTLSTPQILERSGIGAPEV
LKAVGVKQVVDLPGVGTNYQDHNLILPTYRVAPETSTHDDFLLGNTDVHEQGERDFANGKGVYATNFLDAGG
KVRPTEREIEEMGPEFRKFYDEYFKDAPDKPVMFVCIGNAFFGNRSLVPPGKYVTIASYLEYPASRGTIHIT
SPSPYEEPEFDPGFLAHQADIGPNVWGYKLGREIVRRMPCYRGEVPGVHPKFNPSSAARAREIDIENSGEIQ
ESTGAIAGITLYEALEPTQTGGKIENLVYTEEDNSAIEEWVRENVATTWHSMGTCAMKPRDQGGVVDGKLNV
YGVEGLKLADLSICPGNVGANTYSTALLVGEKAAVLVGEYLGLENI
>A0A066VKN5|Rhizoctonia_solani_AG-8_WAC10335_Basidiomycota_Agaricomycetes_Cantharellales
MSQIQKEVDIIFVGGGTAACVAAGRLAKSNPELDILLVEQGQNNFKEPNVVTPALFLTHQAPGSKTAIFWQG
NKSAALNGRSPIVPTGRMLGGGSSINFLMYTRASASDFDDWKADGWSSQDMLPLLRKMDSSADATTLPPIAN
LMVPCGSPGISRSSPEERCPASKIQAGPQHWTWLPGEPIRWAKWIDPATGTRQDAAHRYIHPLSDNKHLHIM
TATKAVRVTFDGSKATGVEVVADKDTKEGADQTPHIIKARKLVVVSSGTLGSPVVLQRSGVGEAERLKKLGI
QVVSDLPVGSTFEDHNLVLTPYHVADDTETIDPILAQDPEVLAQAQAQFPQGKGGLTSNWIDAGSKLRPTPE
ELEEIGPAFAPIWKSYFEPRPDKPVMLQALVQGWLGPRDILPYKGARMIMMGNYTGYPISRGHVYITSADPY
ASPDFETGYFNEQVDVDVQIWAYKQAREIARRMPQYRGEFAALHPKFPEGSAAACVTLDGPPEVENLKDIVY
TPEDNKAIEAYLRQFIETTWHPVGTVLMKPKEQGGCVDGRLNVYGTQNLKVADLSIIPGNVGANTNSTALVV
GEKAATIIAEDLGLKLD
>A0A0K6GAG0|Rhizoctonia_solani_Basidiomycota_Agaricomycetes_Cantharellales
MTQIQKEVDIIFVGGGTAACVAAGRLAKANPELDILLVEQGPNNLNEPNVVTPAVFITHLVPGSKTAHFWQG
NKSDALNGRSPIVPTGRTLGGGSSINFLMYTRPSASDFDDWKTEGWGSKDMLPLLRKMETYHLAPDRECHGY
DGPLNVSHGDKDHFPAIAQEYLEVVQKRGVPLVKDKQDLNTGHGCQRWAKWVDPATGARQDAAHRYIHPLSD
NKHLHIMTATKVIRVLFDGTKATGVEVVADKHTDPDADQTPHVIKARKLVVVSAGALGSPVVLQRSGVGEAE
RLKKLGIQVVSDLPVGSTYEDHHLILTPYHVTDDTVTVDPILEQDPEFLAKAQAQYTQGKGPLTSNWIDAGS
KLRPTPEELKEMGPAFASVWKKYFEPNPDKPVMLQAIVAGWLGPREILPYKGARVIMMGSYTGYPISRGHVY
ITSTDPYAAPDFETGFFNEQADVDVQVWAYKHSREVIRRISAYRGEFEALHPKFPEGSAAACTKIDGPPDVE
NLKDIVYTPEDNKAIEAYLRQFIETTWHSIGTVLMKPKEQGGSVDNRLNVYGTQNLKVADLSIAPANVGSNT
NSTALVVGEKAAAIIAEDLGLKLD
>A0A0B7F5F0|Rhizoctonia_solani_AG-1_IB_Basidiomycota_Agaricomycetes_Cantharellales
MSQIQSEVDIIFVGGGTAACVAAGRLAKSNPELSILLVEQGSNNYQEPSVVTPAVFLSHLAPTSKTAVFWQG
NKSDALNGRSPIVPSGRMLGGGSSVNFLMYTRPSASDFDDWKTEGWGSKDLLPLLRKMESYHVAPTCESHGY
DGPLNVSFGDKEHFPAIAQSYLEVAQKRGVPLAQDKQDLKTGHGCQRWAKWVDPATGYRQDAAHRYIHPLSD
NEHLHILTATKVVRVVFDGNKATGVEVVGDKDTEEGADQTPRVIKARKLVVVSAGALGSPVVLQRSGVGEAE
RLTKLGIDVVSDLPIGSTYEDHHLVLTPYHVPDDADTIDPIMSQDPAFLQQAQAHFAQGKGALTTNWIDSGS
KLRPTPKELEEIGPAFAPVWKKYFEPNPDKPVMLQAVVAGWLGPRELLPHKDNRMIMMGNFTAYPISRGHVY
ITSKDPYAAPDFETGFFKEQADVDVHIWAYKHAREIARRLPQYRGEFAALHPKFPEGSAAGCVKLEGPPDVD
NVKDIVYTAEDNKAIESYVRQLVETTWHSVGTILMKAKEQGGSVDTRLNVYGTQNLKVADLSIIPGNVGSNT
NSTALVIGEKAAVIIAEDLGLKLN
>A0A074S2G9|Rhizoctonia_solani_123E_Basidiomycota_Agaricomycetes_Cantharellales
MSQIQKEVDIIFVGGGTAACVAAGRLAKANPGLDILLVEQGPNNFKEPNVVTPALFLTHQAPGSKTATFWQG
NKSAALNGRSPIVPTGRMLGGGSSINFLMYTRASASDFDDWNTDGWSSKDMLPLLRKMETYHIAPDCESHGY
DGPLNVSYADRDKFPAVAQSYLEVAQKRGVPLAKDKQDLNTGHGCQRWAKWIDPETGTRQDAAHRYIHPLSD
NKHLHIMTATKGVRVLFDGTEAIGAEVVADKDTEEGADQTPHVIKARKLVVVSSGTLGSPVVLQRSGVGEAE
RLKQLGIPVISDLPVGSTFEDHNLVLTPYHVADDTETIDPILAQDPNVLEIARAQYTQGKGALATNWIDAGS
KLRPTPKELEEIGPAFAPIWKNYFEPRPDKPVMLQALVKGWLGPRDMLPYKDARMILMGNYTGYPISRGHVY
ITSKDAYAAPDFETGYLNEQVDVDVQIWAYKQAREIARRMPQYRGEFAALHPKFPEGSAAACVKLDGPPEVE
NLKDIVYTSEDNKAIEAYLRQFMETTWHPVGTVLMKPKEQGGCVDGRLNVYGTQNLKVADLSIIPGNVGANT
NSTALVVGEKAATIIAEDLGLKLD
>A0A0K6G324|Rhizoctonia_solani_Basidiomycota_Agaricomycetes_Cantharellales
MPQTHPEVDIIFVGGGTAACVAAGRLAKANPQLDILLVEQGPNNFKELNVVTPGLFLTHQAPDSKTAIFWKG
NKSAALNGRSPIVPTGRILGGGSSINFLKYTRASASDFDDWNTDGWSSKDMLPLLRKMETYHLAPNRECHGY
DGPLNVSYADKDKFPAVAQSYLEVAQKRGIPLVKDKQDLNTGHGCQRWAKWIDPETGTRQDAAHRYIHPLSD
NKHLHILTATKVIRVLFDGTKATGVEVVADKDTKEGADQTPYIIRANKLVVVSSGALGSPVVLQRSGVGEAE
RLKKLGIDVVSDLPVGSTFEDHNLVMIPYHVADDTETIDPILAQDPEALEVARAQYAQGKGGLATNWIDAGS
KLRPTPKELEEIGPAFAPIWKNYFEPRPDKPVMLQALVEGWLGPRDILPYKGARMILMGNYTGYPISRGHVC
ITSTDPYAAPDFDTGYLEEQADVDVQIWAYKQAREIARRMPQYRGEFAALHPKFPEGSAAACVKLDGPPEVE
KIKDIVYTHEDNKAIEAYLRQFVETTWHPVGTVLMKPKDQNGCVDGRLNVYGTQNLKVADLSIIPGNVGANT
NSTALVVGEKAAVIIAEDLGLKLD
>A0A066V691|Rhizoctonia_solani_AG-8_WAC10335_Basidiomycota_Agaricomycetes_Cantharellales
MTEHPVEVDIVFVGGGATACVAAGRLAAANPEINILLIEQGPNNLNEPAVVTPGLFLTHLAPDSKTALFWKS
SKSPATKERESITATGGVLGGGSSINFMMYSRGAASDYDDWNTPGWESKDLIPLLQKIETYHIAPGRENHGY
EGPVNVSYADYFAQVAKEYLDVCTQRGIPRREDIMDLRTGHGCARLAKYIHPITGRRQDAAHRYIHTQSHNK
RLHIMTKTLVTRVLFEGDKAIGVEVIGNKNQDPDADQTPRKIIARRLVVVSAGALGSATVLQRSGVGEAARL
SKLGVDVVVDLPVGANYEDHSSCIIPYHVPNDTETLDPVLDQDKEVLEAYLAQFAHGKGFLTTNVNDAGSRL
RPTHDELKDIGPAFNELWKRQFESAPDKAVFVQTIINGFLGPRNVIPPNSRFMMVANILAYPESKGRVYISS
TDPYAPPDFHAGFIEDRADLEAHIWMYKKSREILRRMPSYRGEYTPLHPRFPADSRAGCVHLEKSHPPDIED
LIYTEEDNAALEDWVRERSDTTWHSVGTVQMKPRENRGCLDSRLNVYGTSNLKVADLSILPLNVGANTYSTA
LVIGEKAALLIAEDLGLNVP
>A0A074RM44|Rhizoctonia_solani_123E_Basidiomycota_Agaricomycetes_Cantharellales
MAEHPVEVDIVFVGGGTTACVTAGRLAAANPDLNILLIEQGPNNINEPAVATPGLFLTHLAPDSQTALFWKS
SKSPATKDRESITATGGLLGGGSSINFMMYSRGAASDYDDWDTPGWGSKDLIPLLQKIETYHIAAGRENHGY
EGPVNVSYADYFAQVAKEYLDVCTSRGIPRLEDIMDLRTGHGCARLAKYINPITGRREDAAHRYIHTQSHNR
RLHIMTKTLVTRVLFEGNKAIGVEVIGNKNKDPDADQTPRKIIARKLVVVSAGALGSATVLQRSGVGEAARL
SKLGVNVVVDLPVGANYEDHSSCIIPYHVPNDTETLDPVLDQDKQLLETYLAQFAHGKGFLTTNVNDAGSRL
RPTPDELKEIGPAFSELWKRKFEPAPDKAVFVQTIINGFLGPRNVIPPKSRFMMVANILAYPESKGHVHISS
TDPYAPPDFYAGFLEDQADVEAHIWMYKKSREILRRMPSYRGEYAPLHPRFPADSRAGSVHLEQAHTSDIEN
LIYTKEDNAALEDWVRERSDTTWHSIGTIQMKPRENRGCVDSRLNVYGTSNLKVADLSVLPSNVGANTYSTA
LLIGEKAALLIAEDLGVNLP
>A0A0B7FAY5|Rhizoctonia_solani_AG-1_IB_Basidiomycota_Agaricomycetes_Cantharellales
MTSLSGPMEVDIIFVGGGTSACVAAGRLAAANPELHVLLVEQGPNNFQDPAVLTPALFMDHLAPDSKHAIFW
KGNKSEAAKGREAIVPTGGILGGGSSINIMMYARAAASDYDDWNTTGWTSADLIPILQKIETYHVAPGRDTH
GYDGPIHVSYGDHFAQVAQEYLDVCTKRDIPKVEDLMDLYTGHGCARLAKYIHPETGHRQDAAHRYIHGQSG
NKRLHVMTKTLVKRILFDGTKAVGVEVIGNKNQDKDANQTPREIRARKLVVVSAGAIGSAVVLQRSGLGQAN
QLSELGIKVVADLPVGANYEDHSSCIATYHVADDLETLDLVMERDPSVMERYLAQFIHGKGLLTSNVTDAGS
KIRPTAEELERIGPAFREVWKRQFESAPDKPVFIQTVVNGFLGPRTAVPKNSRFMMFGHIAAYPVSKGHVHI
TSADPYSLPDFSTGFFEEKADVEIQVWVYKKTREIARRMPSYRGEYAPLHPKYPEGSSASCVRLDSSPSFNM
EDLVYTEEDDIAIEEFVRQRGDTTWHSVATIQMKPKEKGGCVDSRLNVYGTENLKVADLSILPKNVGSNTYS
TALLIGEKAALLIAEDLKLVSP
>A0A0K6FP50|Rhizoctonia_solani_Basidiomycota_Agaricomycetes_Cantharellales
MSSPSHEVDIIFVGGGTSACVTAGRLAAANPDLEILIIEQGPNNFQEPNVITPGLFGSHLIPSARTVQFWKA
AESEALNNREVVLATGGILGGGSSINLLMYSRPVASDLDDWNMVGWGSEDLLPLLKKFENYHVAPGRATHGY
GGPINVCYSGNCTTVAKEYLDACAQTGIPVVEDLMDLHTGYGCSRVPKYIDPSTSYRQDTAHQYIHPQSGNK
LLRFMAETLVTRVLFDGTKAIGVEIIGNKKQDPDADQIPKTIIARKLVVVAAGTIGSAIVLQRSGIGATSQL
SKYGVDTIADLPGVGANYQDHCSCTIVYHVDDTVETFDPISVGDPSAIGRGLSEFGDGKGILTGNGIDAGSR
LRPRPEELQKMGSHFNELSRALLHSNVISAGSRFMTTINFALYPLSRGHVHLTSADPYSPPDFHTGYLETRA
DVDVHVWGYKKSRELARRMSSYRGEFSPMHPKFPEGSAATCVRLNTPLPSNTEDIVYTHEDDQAIEEYVRQH
VGVGVHPLGTVRMAPREAGGCVDARLNVYGTEHLKVADLSVIPGNVGGNTYSTALLVGEKAAILIAEDLGLI
LP
>A0A0K6FQ71|Rhizoctonia_solani_Basidiomycota_Agaricomycetes_Cantharellales
MDKEADIIFVGGGTSACVAAGRLAASNPNIEILIIEQGPDNFKDPSVTTPALFPTHLSPESKTALCWKGAKS
EAINGRETVLMSGGVLGGGSSINFMMYARPSASDFDDWNTVGWSSQDLIPLLEKNETYHIAPGLKNHGYDGP
VNISYGGHFAQVAQEYLDVCDARGISTKDDIMDLHTGHSSGRLAKYIDPVSGHRQDAAHRFIHNRSENKSLR
VMTKTLVARVLFEGTKAIGVEVVANKKQDPNADQTPRKIIAHKLVVVSSGAISTPLILERSGVGDPTLLAKL
GVEVVVDLPRVGTEYQDHGISFVPFFVSDDIETFNPLLAQEPDVMNAATVQFKEGRGPLASNFCDAGSKIRP
TPEELKEMGPAFNHYWKRYLEPAPDKPVAIQVIVNGFLGPPSIVPAKSCLIMFANFVAYPVSRGHVHITSTD
PYAPPDFHPGAIEEQADVEVHKWIYKKTREIARRMPSYRGELDLLHPKFSEGSAAACVRLDKPLPKDVNDLV
YTPEDDKAVEDFVHQFGDSTPHSLGTVRMGPKEKGGRKERVAFDKITARITKLCYGLDRSHVDPIEITKKVI
AGVYAGVTTVELDNLASETAAYLTTKHPDYAILAARIAISNLHKETKKNFSAVIADLYSYVNPKNGRPAGMI
SKETYEIVQENAAALDSAMIYERDFHYNFFGFKTLERSYLLRINGRVAERPQHMLMRVAVGIHGRNIDRAIE
TYNLMSERYFTHASPTLFNAGTPHPQLSSCFLVAMKDDSIDGIYDTLKTCAMISKTAGGIGLHIHNIRATGS
YIAGTNGYSNGIVPMLRAYDATARYVDQGGNKRPGAFAIYLEPWHSDVFEFLDLRKNHGKEEVRARDLFYAL
WIPDLFMQRIEEDGDWSLFCPNEAPGLADVHSAAFVELYTKYEKEGRARKTIKAQKLWYAILDAQIETGGPF
MVYKDAANAKSNQQNLGTIKSSNLCTEIIEYSAPDEVAVCNLASIALPTFIVNDPDAPHGKRYDFKKLHEVT
KVVANNLNTIIDVNYYPVPEARNSNMRHRPIGIGVQGLADAFMCMKMPFDSPEARELNLLIFETIYHAAVEA
SAEMAEAEGAYSTFPGSPASQGKLQFDLWGVTPSGLWEWEDLKAKVMRTGLRNSLLLAPMPTASTSQILGFN
ECFEPYTSNIYTRRVLAGEFQVVCPWLLRDLVSLGLWDDDMKNMIIASGGSIQNIPGIPDDIKAIYKTVWEI
SQKTVLNLAADRGAFICQSQSLNVHLQSPNARQLTSMHFYGWKKGLKTGMYYLRTRPAAQAIQFTVDQSVIK
QANAAKKAAVTPTPITREIKQEAVTPSLANASNVSLAPTSTDPTVTPTIAALRNLTLADSGAPSPAISTAAV
NGSSLSLPVTSSAGTPSVAETAPTTLPTSEGANTPSTETPAQIDPEYAAALERQRQRELEQAKLYCSLENKE
ACEMCSG
>M5C9N9|Rhizoctonia_solani_AG-1_IB_Basidiomycota_Agaricomycetes_Cantharellales
MHQETDIIFVGGGTAACVAAGRLAASNPGLEILVVEQGSDNFKDPSVTTPALYLTHADPESKNTIHWKGTKS
DAANGRETGTTSGGILGGGSSINFMMYAQPAASDFDDWNAVGWSAKDLIPLFQKNETYHVAPGLKNHGYDGP
VNISYSDYFAKVAQEYLGVCATMGIPPADDLMDFQTGHGSGRLAKYIHPVTGQRQDAAHLFIHTQSHNKSLR
VMTKALVTRVLFEGTKAIGVEITMNKNQDPNADQTPQRIYARKLVVISSGAISTALVLQRSGVGDATLLTKL
GIDVVVNLPSVGSEYQDHGMCLFPFYVPKDTETCNSILTPEPGYMEAAQTQFKGGKGFLTSNFSDAGSKIRP
TPDELKELGPAFNQYWKERFESAPDKPAVIQVIFNGFFGPPFLVPEGLRLILCANFLGYPMSRGHVYISSAD
PYAPPNFRSGLIEEQADVEFDSSVDHFLREVARRMPSYRGEPASLHPKFPEGSVAGCVRLDEPPPKEQDNLV
YTPEDDKVLEDFIRQSAEATPHSVGTVQMAPKAKGGCVDDRLNTTNILTKSTDLSILPGSIGANSYSTALMV
GEKAAILIAEDLGLNLP
>F4RAL7|Melampsora_larici-populina_98AG31_Basidiomycota_Pucciniomycetes_Pucciniales
MSIFDREVDIIICGGGSAGSVIAGRLARADPSLEILVIEAGMNNLDHPKVIKPAMYLSHIAPNSDTAFFHLG
RKSEHLNGRAPIVPTGKILGGGSSINFMMYTRASGSDYDDWKQPGWSAEDLVPLMKKTETFHTEIGDPGLVH
GFEGPLHISRKQTGKLGEEFFKVLHEYGGIPQHLDLQDFKSGHGVQRWDKWINPITGRRSDAAHGFIHPAMR
ENSNLQLLVHTRVKKVLFEDNVAEGVECLTEIPGDPTGPYSQSIKARKMVVISAGAISSPQILQRSGIGSKG
FLEKLGVQKVISDLPGVGQNYQDHQLLLIPYKASDDTESLDELLRAEPSTLVRWEDDFTRGEGGMTSNWVDV
SAKVRPNVEELKGLGPDFQQAWKDMFADAPDKPVAVTGIVGCYTGDPLEVPKGKYFTVFSYSAYPLSMGYVN
ITSLEDLDSPPDFDPKFLSSPADLSPHVWMYKRGREWCRRLPSFRGEVEVGHPKFATNSAAYCNIGSDQNKN
YDENSSKSEEIQDIIYSEEDDKVIEDHIRNTLQTTWHSLGTLAMKPREKGGVVDSCLNVYGTRHLKVADLSI
CPGNVGANTNSTALMIGEKAAVLILEDLGLVAL
>XP_008037933|Trametes_versicolor_FP-101664_SS1_Basidiomycota_Agaricomycetes_Polyporales
MADSATYDIIVAGGGTAGCVLAGRLAAADPSLSILVIEAGPTTREDPLHTQPARYLHHLRPESETVKFHVGR
ESAALGGRAPVVPCGQCLGGGSSVNFAMYTRAAASDYDDWATVYGNKGWSAADLLPLLRKCETYQLHPDKPT
HGYSGPLKVSYGGFSSEVGEEFLNVAAQYDKTRGLTDDVNNLYDCNKYGKWQKWIDAKTGTRSDVPHNYIYP
QSANTNLNILTGHHVKQVILKDGVAVGVQYIPNTRFHPDAKIEVLTALARRLVVLSAGAFGSPAILERSGVG
SGETLDKVGVKQVVDLPGVGESYQDHQLILPPYISATTVNTLDAITENDEAEIKKWTKQWKENGSGLLATNG
LEAGIKIRPSRKDLDVIGDEFRKRWLDYYAPAPDKPVLWIATLSVLTGDRPASATIGGKYWSVGWYLEHPTS
IGFVHITSANDVEATSDFHPGFLDSPEDMALHKWGYKRTREYARRLPSYRGEVEGRHPAFHPTSKVAAGARD
GPVPILSPDLEYSAEDDRALEDYIRQVVATTWHSIGTCAMKKREDGGVVDSRLNVYGVENLKVADLSICPGN
VAANTYSTAVLIGEKAAVIVAQELGISMEDAGPLAMRARL
>A0A1Y2IYS7|Trametes_coccinea_BRFM310_Basidiomycota_Agaricomycetes_Polyporales
MTAPEIYDIIIAGGGTAGCVVAGRLAAADPSLRILVLEAGPTTRDDPLHTQPSRYLHHLRPESTTVKFNVGK
ESAALGGRAPIVPCGQCLGGGSSVNFAMYTRGAASDYDDWETVYGNKGWGSAHLLPLMRKCETYQLEPGKPT
HGYTGPLKVSYGGFYPEIGQEFLNVAAQYDKDRGLTDDVNDLFQCNKYGRWQKWIDMKTGTRSDVPHHYIYP
QSSNINLHILTGYLVKRVIFKGEVATGVEFIANKRFHSDAKTEALTATATRLVVLSAGAFGSPTILERSGLG
SSTVLERIGVKQLVDLPGVGDSYQDHQLILPPYLAAESAHTLDAISQNVEDEINKWTTQWKENGTGLLATNG
LESGIKLRPFKRDLDMIGPDFRKRWLEYYASAPDKPVVWMATLSMLTGDRPDVANGKYFSVAWYLEHPTSTG
YVHATSADNVNAPADFHPGYLDTPADMALHKWGYKRSRELARRMSSYRGEVASRHPSFNPAGEAAAGPKHGP
VPALAPDILYSAEDERALEDYVKKNVATAWHSLGTCAMKRREDGGVVDARLNVYGVEALKVADLSICPGNVA
TNTYSTAVVIGEKAAMIIAEDLGIPMPDTNIQG
>XP_008040546|Trametes_versicolor_FP-101664_SS1_Basidiomycota_Agaricomycetes_Polyporales
MTQATYDIIIAGGGTCGCIIAGRLAAADPSLSILVIESGPPTRGDPLHIQPAHYLHHLRPDSTTVKFQVGRE
SAALGGRAPIVPCGQCLGGGSSVNFTMYTRASASDYDDWENVYGNPGWGSADLLPLLRKCETYQVEPGKPTH
GYSGPLKISQGGFFTETGKEFLDVAAQYDKTRGQTDDVNGLFECDKYGVARTITCRWIDAKTGTRSDVPHHY
IYNQDFREDQVRILTGYDVKKILFEGKRAVGVEYIANSRFNPDAKPEVLTATARRLVVISAGAFGSPAILER
[truncated: 122,193 more chars]
