# Supplementary material for: The GMC superfamily of oxidoreductases revisited: analysis and evolution of fungal GMC oxidoreductases
Source: Biotechnol Biofuels. 2019 May 10;12:118. doi: 10.1186/s13068-019-1457-0 (PMC6509819; doi:10.1186/s13068-019-1457-0)
Supplement: Supplementary file 10 — Additional file 10. Fasta file of all sequences from the CDH cluster. [file 13068_2019_1457_MOESM10_ESM.txt]

>A0A010QVV7|Colletotrichum_fioriniae_PJ7_Ascomycota_Sordariomycetes_Glomerellales
MFKSLLTTGLLAAAAVAQQTTSYVDSATGITFQRYTETSGFSFGVALPSTVGKDFIGQISAPITAGWASVSL
GGPMANKLLVVAWPNGDSIQTSIRKASGYSNPDVVTDSGITLKPIESGTSVNATAFTYTFVCEGCITGDTTT
FTGTSDTTTFGWAYSTTALSDTTSASVALNYHGAGFGLFGANLASAKSADYATWAAKASDAVSTPGTGNGTS
PSVPANITTTISNTTYDYIVAGGGAAGLIVAERLAESGKSVLLLERGGASLASSGGKATVDWNSTVTQYDVP
AMGYYLSTAKETSEYCTDTASQAGCILGGSTMVNAMMWVKPPAHDFDDKWPTGWKWSSVEESANKLYERTPG
TILASKDGKRYDQGAYDVMSQWLAGNGFSEVDALAEPDKKQAVFTHPPWLIENGMRGGPVRDYLPLAQALPN
FKLQLNAKVIRAIRNGTTISGVEIETATNVRQIINLKSGGAAILAAGALSSPRILFNSGIGPKEQIQTVQNG
TAQVTLPSEAQWIDLPVGQNLKDHPIFTVNFKTKSTLNSLASTAFTAPSQTDVDQFAQGSGLLSQAGQRLNF
WTSVEGSDGGKRYVQGTVNSPANDTIRVKVYLTHGLTSVGALGISADGSTKLTTEPYLTTAEDKEAITSFMN
QLIQYASKSNSTLTLSGNVTAESLISEHTTGSHFVGSAVMGSTNDGNSVVDTKTKVWGTDNLYVVDASIHPD
LPTGNTQAIVMVAAEHAAAQILGAGSATNSGSESSSGSGSGSGSGTGSGSGTGSGSGTGSGSGSGSGSGSTG
CKRSVKRLERLQRFRRAHHSF
>A0A135UMM4|Colletotrichum_nymphaeae_SA-01_Ascomycota_Sordariomycetes_Glomerellales
MFKSLLTTGLLAAAAVAQQTTSYVDSATGITFQRYTETSGFSFGVALPSTVGKDFIGQISAPITAGWASVSL
GGPMTNKLLVVAWPNGDSIQTSIRKASGYSNPDVVTDSGITLKPIESGTSVNATAFTYTFVCEGCITGDTTT
FTGTSDTTTFGWAYSTTALSDTTSASVALNYHGAGFGLFGANLASAKSADYATWAAKASDAVSTPGTGNGTS
PSVPANITTKISNTTYDYIVAGGGAAGLIVAERLAESGKSVLLLERGGPSLASSGGKATVDWNSTVTQYDVP
AMGYYLSTAKETSEYCTDTASQAGCILGGSTMVNAMMWVKPPAHDFDDKWPAGWKWSSVEESANKLYERTPG
TILASKDGKRYDQGAYDVMSQWLAGNGFSEVDALAEPDKKQAVFTHPPWLIENGMRGGPVRDYLPLAQALPN
FKLQLNAKVIRAIRNGTTISGVEIETATNVRQIINLKSGGAAILAAGALSSPRILFNSGIGPKEQIQTVQNG
TAQVTLPAEAQWIDLPVGQNLKDHPIFTVNFKTKSTLNSLASTAFTAPSQTDVDQFAQGSGLLSQAGQRLNF
WTSVEGSDGGKRYVQGTVNSPANDTIRVKVYLTHGLTSVGALGISADGSTKLTTEPYLTTTEDKEAITSFMN
QLIQYASKSNSTLTLSGNVTAESLISEHTTGSHFIGSAVMGSTNDGNSVVDTKTKVWGTDNLYVVDASIHPD
LPTGNTQAIVMVAAEHAAAQILGGAGSATNSGSESSSGSGSGSSSGSGSGSGSGSTGCKRSVKRLERLQRFR
RAHHSF
>A0A135RS35|Colletotrichum_salicis_Ascomycota_Sordariomycetes_Glomerellales
MFKSLLTTGLLAAAAVAQQTTSYVDSATGITFQRYTETSGFSFGVALPSTVGKDFIGQISAPITAGWASVSL
GGPMTNKLLVVAWPNGESIQTSIRKASGYSNPDVVTDSGITLKPIESGTSINATAFTYTFVCEGCITGDTTT
FTGTSDTTTFGWAYSTTALSDTTSASVALNYHGAGFGLFGANLADAKSADYATWAAKASDAVTTPGTGNGTS
PSVPTNITTTISNTTYDYIVAGGGAAGLIVAERLAESGKSVLLLERGGASLASTGGKATVDWNSTVTQYDVP
AMGYYLSTAKETNEYCTDTASQAGCLLGGSTMVNAMMWVKPPAHDFDDKWPTGWKWSSVEESANKLYERTPG
TILASKDGKRYDQGAYDVMSQWLAGNGFSEVDALAEPDKKEAVFTHPPWLIENGMRGGPVRDYLPLAQALPN
FKLQLNAKVIRAIRNGTTISGVEIETATNVRQIINLKSGGAAILAAGALSSPRILFNSGIGPKEQIQTVQNG
TAQVTLPAEAQWIDLPVGQNLKDHPIFTVNFKTKSTLNSLASTAFTAPSQTDIDEFAQGSGLLSQAGQRLNF
WTSVEGSDGGKRYVQGTVNSPANDTIRVKVYLTHGLTSVGALGISADGSTKLTTEPYLTTTEDKEAITSFMN
QLIQYASKSNSTLTLSGNVTAESLISEHTTGSHFVGSAVMGSTNDGNSVVDTKTKVWGTDNLYVVDASIHPD
LPTGNTQAIVMVAAEHAAAQILGGASSGTNSGSESSSGSGSGSGSGSGSTGCKRSVKRLERLQRFRRAHHSF
>A0A1G4B105|Colletotrichum_orchidophilum_Ascomycota_Sordariomycetes_Glomerellales
MFKSLLTTGLLAAAAVAQQTTSYVDSATGITFQRYTETSGFSFGIALPSTVGKDFIGQISAPITAGWASVSL
GGPMTNKLLVVAWPNGKSIQTSIRKASGYSNPDVVTDSGITLKPIESGTSINATAFTYTFVCEGCITGDSTT
FTGTSDDTTFGWAYSTTALSDTTSASVALNYHGAGFGLFGANLAGAKSADYATWAAKASDAVATPTAGNGTS
TAVPAKITTTISNTTYDYIVAGGGAAGLIVAERLAESGKSVLLLERGGPSLASSGGKATVDWNNTVTQYDVP
AMGYYLATAKETSEYCTDTASQAGCLLGGSTMVNAMMWVKPPAHDFDDKWPTGWKWSNVEESANKLYERTPG
TILASKDGKRYDQGAYDVMSQWLASNGFSEVDGLAEPNKKEAVFTHPPWLIENGMRGGPVRDYLPLAQALPN
FKLQLNAKVIRAIRNGTTISGVEIETAPNVRQIINLKSGGAAILAAGALSSPRILFNSGIGPKEQIQTVQSG
TTQVTLPAEAQWIDLPVGKNLKDHPIFTVNFKTKSTLNSLPSTAFTAPSQTDVDEFAQGSGVLSQAGQRLNF
WTSIEGSDGGKRYVQGTVNSPANDTIRVKVYLTHGLTSVGALGISADGSTKLTTEPYLTTPEDKEAIISFMN
QLIQYASKSNSTLTLSGNVTAESLISEHTTGSHFVGSAIMGSTNDGNSVVDTKTKVWGTDNLYVVDASIHPD
LPTGNTQAIVMVAAEHAAAQILGGAGSAGNSSSESSSGSGSATGSGSSSGSGSGSSTGNGSGSGSGSGSAGC
KRSVKRFERLQRFRRARHSF
>A0A161Y486|Colletotrichum_tofieldiae_Ascomycota_Sordariomycetes_Glomerellales
MFKSLLTTGLLAAAATAQQTTSYVDSASEITFQRYTETSGFSFGVALPTTVGKDFIGQISAPITEGWASVSL
GGPMTNKLLLVVWPNGDSVQTSIRKASGYSNPDVVTDSGITLKPIESGTSINETAFTYTFVCEGCITGDTTT
FTGTSDTTTFGWAYSTTALSDTASASVALNYHGAGFGLFGANLADAKSADYDTWAAKASDAVTTPGTGNGTT
PAVPANVTTTISNTTYDYIVAGGGAAGLIVAERLAESGKSVLLLERGGVSLASTGGKATVNWNDTVTQYDVP
AMGYYLSTAKETSEYCTDTASQAGCILGGSTMVNAMMWVKPPAHDFDDKWPTGWKWSDVEESANKLYERTPG
TIQPSKDGKRYDQGAYDVVSKWLAGNGFTEVDGLAEPNKKDSVFTHPPWLIEDGLRGGPVRDYLPRAQALPN
FKLQLNAKVIRAVRNGTTISGVEIETGKNVRQIVNLKSGGAAILAAGALSTPRILFNSGIGPKEQIQTVQSG
STQVTLPAEAQWIDLPVGENLKDHPIFTVNLQTKSSLSSLASTAFTDPAQTDVDMFAQGSGLLTQAGQRLNF
WTSVEASDGQKRYIQGTVNSPKNDTVRIKVYLTHGLTSVGALGISADGATKFTTEPYLTTSGDKEAITNFMS
QLIQYASKSNSTLTMTGNVTAESLIAEHTTGSHYVGSAIMGTENDGKSVVDTQTKVWGTDNLFVVDASIHPD
LPTGNTQAIVMVAAEHAAAQILGGAGSGTNTGSAGSGTGSESSSGNTGKAGCKRSIKHAQRLQRFRRAHRTF
>A0A161YMP3|Colletotrichum_incanum_Ascomycota_Sordariomycetes_Glomerellales
MFKSLLTTGLLAAAATAQQTSSYVDSASEITFQRYSETSGFSFGVALPTTVGKDFIGQISAPITEGWASVSL
GGPMTNKLLLVVWPNGDSVQTSIRKASGYSNPDVVTDSGITLKPIESGTSINETAFTYTFVCEGCITGDETT
FTGTSDTTTFGWAYSTTALSDTASASVALNYHGAGFGLFGANLADAKSADYDTWAAKASDAVTTPGTGNGTT
PAVPANITTTISNTTYDYIVAGGGAAGLIVAERLAESGKSVLLLERGGASLASTGGKATVDWNDTVTQYDVP
AMGYYLSTAKETSEYCTDTASQAGCILGGSTMVNAMMWVKPPAHDFDDKWPTGWKWSDVEESANKLYERTPG
TIQPSKDGKRYDQGAYDIVSKWLAGNGFTEVDGLAEPNKKDSVFTHPPWLIEDGLRGGPVRDYLPRAQALPN
FKLQLNAKVIRAVRNGTTISGVEIETGKNVRQIVNLKSGGAAILAAGALSTPRILFNSGIGPKEQIQTVQSG
STQVTLPAEAQWIDLPVGENLKDHPIFTVNLQTKSSLNSLASTAFTDPAQTDVDLFAQGSGLLTQAGQRLNF
WTSVDASDGQKRYIQGTVNSPKNDTIRIKVYLTHGLTSVGALGISADGSTKFTTEPYLTTSGDKEAITSFMS
QLIQYASKSNSTLTMTGNVTAESLISEHTTGSHYVGSAIMGTENDGKSVVDTQTKVWGTDNLFVVDASIHPD
LPTGNTQAIVMVAAEHAAAQILGGAGSGTNTGSAGSGTGSESDSGKAGCKRSTRSAKRLQRFRRAHRTF
>H1UV23|Colletotrichum_higginsianum_IMI_349063_Ascomycota_Sordariomycetes_Glomerellales
MFKSLLTTGLLAAATAAQQTTSYVDPASDITFQRYTEKSGFSFGVALPSTVGKDFIGQISAPITAGWASVSL
GGPMTNKLLLVVWPNGDSVQTSVRKASGYSNPDVVTDSGITLKPIESGTSVNETAFTYTFVCEGCITGDETT
FTGTSDTATFGWAYSTTALSDTASASVALNYHGAGFGLFGANLADAKSADYDTWAAKASDAVTSPGVGNGTA
PAVPANVTTTISNATYDYIVAGGGAAGLIVAERLAESGKSVLLIERGGVSLASTGGKATVDWNETVTQYDVP
AMGYYLSTAKETNEYCTDTASQAGCILGGSTMVNAMMWVKPPAHDFDDKWPAGWKWTDVEESANKLYERTPG
TIQPSKDGKRYDQAAYNVMSQWLAGNGFTEVDGLAEPNKKDAVFTHPPWLIENGLRGGPVRDYLPLAQALPN
FKLQLNAKVIRAVRDGAAVTGVEIETGKNTRQIINLKSGGAAILAAGALSTPRILFNSGIGPKEQIQTVQSG
STQVTLPAEAQWIDLPVGQNLKDHPIFTVNLQTKSALNSLASTAFTDPAQTDVDQFAQGSGLLTQAGQRLNF
WTSVEGADGQKRYVQGTVNSPKNDTIRVKVYLTHGLTSVGALGITADGSTKITTDPYLTTAGDKEAITSFMG
QLIQFASKSNSTLTMTGNVTAESLISEHTTGSHYVGSAVMGTENDGSSVVDTQTKVWGTDNLYVVDASIHPD
LPTGNTQAIVMVAAEHAAAQILGGVGSETNTGSSGSGSGSGSGSNTGSSSCKRSTKRVQRLQRFRRAHRTF
>A0A1Q8RXD2|Colletotrichum_chlorophyti_Ascomycota_Sordariomycetes_Glomerellales
MFKSLLTTGLLAVAAAAQQTKSYVDSASGITFQRYTETSGFSFGIALPNTVGKDFIGQISAPLSEGWASISL
GGSMTNKLLIVAWPNGDSVQTSIRKASGYANPDVVTDSGITLKPIASGTSVDGKSFTYTFLCEGCITGEADT
FTGTSDTTVFGWAYSTTALADTASASVALNYHGAGFGLFGADLVGAKSADYETWAAKASDAVTAPGAGNGTS
PAVPANVTTTISNATYDYIVAGGGAAGLIVAERLAESGKSVLLIERGGPSLASTGGKATLDWNDTVTQYDVP
AMGYYLSTAKETSEYCTDTASQAGCILGGSTMVNAMMWVKPPSHDFDDKWPTGWKWTEVEESANKLYERTPG
TILPSKDGKRYDQGAYDVMSKWLASNGFTEVDGLAEPNKKDSVFTHPPWLIENGLRGGPVRDYLPLAQALPN
FKLQLNAKVVRAVRNGTTISGVEIETGKNVRQIVNLKAGGAAILAAGALSTPRILFNSGIGPKEQIQTVKSG
SVQVTLPAEAQWIDLPVGQNLKDHPIFTVNLQTKSSLNSLASTAFTAPDQTDVDQFAQGSGLLTQAGQRLNF
WTSVEGSDGQKRYIQGTVNSPKNDTIRVKVYLTHGLTSVGALGISADGSTKLTTEPYLTTAGDKEAVASFMS
KIIQFASKSNSTLTISGNATAESLMSEHTTGSHFVGSAVMGTENDGKSVVDTNTKVWGTDNLYVVDASMHPD
LPTGNTQAIVMVAAEHAAAKILGGAKADSSTGSSGSGSASGSDSGSGSDSGSDSSEAGCKRSVQRVKRLQRF
RRSHHNF
>A0A066XG61|Colletotrichum_sublineola_Ascomycota_Sordariomycetes_Glomerellales
MFKSLLATGVLAAAAAAQQTSSYVDAASGITFQRHSETSGFAFGIALPTTVGKDFIGQISAPVSAGWAAVSL
GGPMTNKVLLVAWPNGDSVQTSIRKASGYSNPDVITDSGITLKPIASGITVNETSFTYTFLCQGCITGDDTT
FTGTADTTTFGWAYSTTALSDTASASVALNYHGAGFGLFGANLAEAKSADYATWAAKASDAVTTPGAGNGTV
PSIPANVTTTISNATYDYIVAGGGAAGLIVAERLAESGKSVLLVERGGPSLASTGGKATLDWNNTVTQYDVP
AMGYYLSTAKETSEYCTDTASQAGCILGGSTMVNAMMWVKPAAHDFDDKWPAGWKWSDVEESANKLYERTPG
TILPSKDGKRYDQGAYDVMSKWLAGNGFTEVNGLAEPNKKEAAFTHPPWLIENGLRGGPVRDYLPRAQAMPN
FKLQLNAKVVRAIRNGTTISGVEIETGKNTRQIVNLKSGGAAVLAAGALSTPRILFNSGIGPKEQIQTVKSG
SEQVTLPAEAQWIDLPVGQNLKDHPIFTVNFQTKSTLNSLASTAFTNPSQTDVDEFAQGSGLLSQAGQRLNF
WTSVEGSDGQKRYVQGTVNSPKNNTIRVKVYLTHGLTSVGALGISADGSTKLTTEPYLTTSGDKEAIKSFMN
QLIQYASKPNSTLTLAGNTTAESLISEYVTGSHFVGSAIMGTKNDGKSVVDTRTKVWGTDNLFVVDASMHPD
LPTGNTQAIVMVAAEHAAAQILGGAGTGNNTGSGSGDDENCKRALKRAQRLQRSLRVSRKF
>E3QZI5|Colletotrichum_graminicola_M1.001_Ascomycota_Sordariomycetes_Glomerellales
MFKSLLSAGLLAAAAAAQQTSSYVDAASGITFQRHSETSGFAFGIALPTTVGKDFIGQISAPVSTGWASVSL
GGPMTNKILVVAWPNGDSVQTSIRKASGYSNPDVVTDSGITLKPIASGISVNETSFTYTFLCQGCITGDETT
FTGTADITTFGWAYSTTALSDTSSASVALNYHGAGFGLFGANLADAKSADYATWAAKASDAATTPGAGNGTA
PSVPANVTTTISNTTYDYIVAGGGAAGLIVAERLAESGKSVLLLERGGASIAATGGKATLDWNNTVTQYDVP
AMGYYLSTAKETSEYCTDTASQAGCLLGGSTMVNAMMWVKPAAHDFDDKWPAGWKWSDVEESANKLYERTPG
TILPSKDGKRYDQGAYDVMSKWLAGNGFTEVNGLAEPNKKEAVFTHPPWLIENGLRGGPIRDYLPRAQAMPN
FKLQLNAKVVRAVRNGTTISGIEVETGKNTRQIINLKSGGAAILAAGALSTPRILFNSGIGPKEQIQTVKSG
SVPVTLPAEAQWIDLPVGQNLKDHPIFTVNFQTKSTLNSLASTAFTSPSQTDVDEFAQGSGLLAQAGQRLNF
WTSVEGSDGQKRYVQGTVNSPKNDTIRVKVYLTHGLTSVGALGISADGSTKLTTEPYLTTKGDKDAITSFMN
QLIKYASKSNSTLALAGNATAESLISEYVTGSHFVGSAIMGTKNDGKSVVDTQTKVWGTENLFVVDASIHPD
LPTGNTQAIVMVAAEHAAAQILGGAGTGNSTGGSDSCSGKAGYKRATRRAQLLRHSYRASRNF
>T0JYZ1|Colletotrichum_gloeosporioides_Cg-14_Ascomycota_Sordariomycetes_Glomerellales
MFKSLLATGLLAAAATAQQTTAYTDTATEIKFQRYTETTGFSFGVALPSTVGKDFIGQITAPITAGYAAVSL
GGPMTNKLLVVAWPNGKSVQTSLRKASGYTNPEVVTDSSITLKPIESGISVNETAFTYTFLCEGCITGDTTS
FTGTADTTTFGWAYSTTALTDTTSSSVALNYHGAGFGLFGANLADAKSADYATWAAKASDAVTSPGTGGNGT
TPATPANITTTISNATYDYIVAGGGAAGLIVAERLAESGKSVLLLERGGASLASTGGKATVDWNSTVTQYDV
PAMGYYLSSAKETSEYCTDTASMAGCILGGSTMVNAMMWVKPPAHDFDDKWPTGWKWSDVESSANKLYERTP
GTILASKDGKRYDQGAYDVMSQWLAGNGFSEVDALAEPDKKEAVFTHPPWLIEDGLRGGPVKDYLPLAQALP
NFKLQLNAKVIRAVRNGTHISGVEIETGTNSRQIINLNAGGAAILSAGALSTPRILFNSGIGPKEQIQTVKS
GSTQVTLPSEALWIDLPVGKNVKDHPIFTVTFKTKSTLNSLASTAFTAPDQTDVDLFAKGSGVLAQAGQRLN
FWTSVEGSDGKKRYVQGTVNSPSNDTVKAKVYLTHGLTSVGELGISADGSTKFTTEPYLTTDADKDAITSFM
QQLIDYASKSNSTLTISGNATAASLISEHTTGSHYVGTAVMGAENDGNSVVDTNTKVWGTDNLYVVDASIHP
DLPTGNTQAIVMVAAEHAAAQILGGATTGSGSGSGSGSGSGSGSSNTGSGSSGSGSSGNSGKAGCKRSAKRA
ERQLQRLQRFRRAHHI
>N4V943|Colletotrichum_orbiculare_MAFF_240422_Ascomycota_Sordariomycetes_Glomerellales
MKSRRSQSSGDIEEHEHANGSHHSHGAPPKTDGTKQLGPSRASPRYGSHDVQPSGFSKLRQASKRPMPNQFG
DGSYPTVVTRPTAVQNLKALQIQDFKTLLQIVKSKVKGRVKGNRIQDDKTMIMERTIQIVAKLPHNSGLREK
LTNAFIEELWNSLEHPPLLYMGDDFKYRRADGSYNNPLYPQLGAAGGPYARSVKPRINTLGALPEPSLVFDA
VMRRTTFKKHPNNVSSILWYWATIVIHDLFWTDHTDTSKSKTSAYLDLSPLYGSNQEMQDSIRTFKDGRLKA
DSFADKRLIGMPPGVCVLLIMFNRFHNHVAENLAAINEGGRFSPPASGLDDEQTARAWKKYDKDLFQTARLV
TSGLYINITLVDYVRNIVNLNRTNTTWTLDPRQEAGISAGTPDGAEAGTGNVNSAEFNLCYRWHSCISDKDE
KWIDKFYGKLLGSKEALSPREMACVFGKFERSIPDDPAQRTFAGYERGRDGKFSDDDLVDCISSSVEDCAGA
FGARNVPAVMKSVEMMGIMQGRKWDVAGLNEFRKHFGLKPYEKFEDINSDPAVSEQLRHLYQHPDNVELYPG
LVSEEAKSPMTPGVGIAPTYTISRVVLSDAVCLVRGDRFYTTDYNPRHLTNWGYKEVDYDLDVNHGCVFYKL
FLRAFPNHFKGNSVYAHYPMVIPSENRQILTDLGRVDQFDFSRPTRIPPRVDITSYAGAQYILEAQDRYKVT
WGEGLSFLMGEGGSRFMLSGDTDFHAGQKKCMHAELYRDDWHSHVKTFYAGITEQLLREKSFQLAGQTHVDL
VRDVGNIAHVHFASRVFNLPLKTHKNPKGVFSEHEMYQILAAIFVCIFFDLDPAKSFKLRQGAKKVTMELGK
LVETNVKITTKIGLRGLYTGSGDKQDPLASYGTNVIKGLAKSGLNAHDIAWSQILPTAGAMVPNQAQVFAQA
VDYYLSPPGTSHLAQIHQIAASPSNKETDALLLGYAMEGVRLAGTFGSYREAAQDDVIVEDDGSEVQVKRGD
RVFVSFVSAARDERHFPSPDQVNPRRPLESYIHYGLGPHACLGRAASQVALTEMFRALFKKRNVRRVPGPQG
ILKKVPRPGGFFVYLTEDWGQIFPFPTTMRSLLTAGLLAAAATAQQTSAYVDSASGISFQRYADKSGFAFGV
ALPSTVGKDFIGQITAPISAGWASVSLGGAMTNKLLVVAWPDGDSVQTSLRKATGYTNPDVVSDSTITLKPI
ESGISVNETAFTYTFLCEGCITGDADTFTGTSDTATFGWAYSTTALSDTTSPSAALNYHGAGFGLFVANLAD
AKSADYTTWADKASDAVATPAVGNGTAPATPANVTTTISNATYDYIVAGGGAAGLIVAQRLAESGSSVLLVE
RGGVSLASTGGKATVDWNDTVTQYDVPAMGYYLSTAKETSEYCIDTASQAGCILGGSTMVNAMMWVKPPAHD
FDDKWPAGWKWSDVEESANKLYERTPGTILASKDGKRYDQGAYDIVSQWLSGNGFSEVDAIAEPDKKDAVFT
HPPWLIEDGLRGGPVRDYLPLAQALPNFKLQLNAKVIRAVRNGTQVSGVEIETGTNSRQIVNLNAGGAAILS
AGALSTPRILFNSGIGPKEQIQTVKGGSTQVTLPDEAQWIDLPVGQNIKDHPIFTVNLQTKSSLKSLASTTF
TSPGETDVDLFAQGSGILSQAGQRLNFWTSVEASDGKKRYVQGTVNSPKNDTIRIKVYLTHGLTSVGALGIS
ADGSTKLTTEPYLTTDGDKEAITSFMGQLISYAAKSNSTLTMSGNVTAESLISEHTTGSHFVGSAVMGAEND
GSSVVDTNTKVWGTDNLYVVDASIHPDLPTGNTQAIVMVAAEHAAKQILGGATSGSGSGSGSTSGSRPGSAS
SGSSGSGYDSETGCKRSAKRAERQFKRLQRFRRSHRFE
>A0A0D2Y0J2|Fusarium_oxysporum_f._sp._lycopersici_4287_Ascomycota_Sordariomycetes_Hypocreales
MRFSTLLSSAALMYQAVSAESVEYKDADTGITFQQYTDKSSKFTFGIALPKNPSTDFIGQMTVPISEGYGSV
VRQADGYTNPAVLDDDTVSIKPIEKGTKVGTDSFTFTFLCEGCIKTDGTTFKAADTNAVLSFAMSTTALDDP
TDSAGALNYHGAGFGGYSLDTAAAQSADFETWAKLASDATTPGTSPGGSTGSNPGNFTTIVSNATYDYIVVG
GGTAGLIVAERLVESKKSVLLLEQGKASFYESGGRSTMDWNDTVTQYDVPSMAYYLTTAKDTSAYCTDTASM
AGCILGGSSVINAMMFVRPQPADFDDKWPTGWKWQDVQSSADKLYERTPGTTSPTKDGKRVDQGAWNVLSKF
FSGNGFTEVDAIQEPSKKKSVFTHPPLMVNDGLRAGPVRDYLPLAQANSNFKLQLNTKVLRVIREGKAVTGI
EVQSGPSTRQIINLKSNGAVVLAAGALATPRLLVNSGIGPSEQVEAVASGSQRLTMPAKDQWLNLPVGENLK
DHPIFTVKMKTKQPMSALSETDFPQAQAKPNIDLFAQGRRVPMVSSDTSQGTCAAAGDDAVKVKVYLTHGAT
SSGSLTVTSSGATKLVGEPYLKTAGDKEAVKSFMNKLISFASKPNSTLSIASNATAESLMAEYVSGSHFVGS
AVMGTENDGTSVVDTDTKVWGTENLFVVDGSIHPDLPTGNTQAIIMVAAEHAASKILGGGNGAASPVVPSNG
TVPVPTTAISTPVATKRPSKCKRSMRQRRHHRRL
>A0A0J9VDG9|Fusarium_oxysporum_f._sp._lycopersici_4287_Ascomycota_Sordariomycetes_Hypocreales
MRFSTLLSSAALMYQAVSAESVEYKDADTGITFQQYTDKSSKFTFGIALPKNPSTDFIGQMTVPISEGYGSV
DCSSPNDGKVLTSVRQADGYTNPAVLDDDTVSIKPIEKGTKVGTDSFTFTFLCEGCIKTDGTTFKAADTNAV
LSFAMSTTALDDPTDSAGALNYHGAGFGGYSLDTAAAQSADFETWAKLASDATTPGTSPGGSTGSNPGNFTT
IVSNATYDYIVVGGGTAGLIVAERLVESKKSVLLLEQGKASFYESGGRSTMDWNDTVTQYDVPSMAYYLTTA
KDTSAYCTDTASMAGCILGGSSVINAMMFVRPQPADFDDKWPTGWKWQDVQSSADKLYERTPGTTSPTKDGK
RVDQGAWNVLSKFFSGNGFTEVDAIQEPSKKKSVFTHPPLMVNDGLRAGPVRDYLPLAQANSNFKLQLNTKV
LRVIREGKAVTGIEVQSGPSTRQIINLKSNGAVVLAAGALATPRLLVNSGIGPSEQVEAVASGSQRLTMPAK
DQWLNLPVGENLKDHPIFTVKMKTKQPMSALSETDFPQAQAKPNIDLFAQGRRASSSGTLSRVPMVSSDTSQ
GTCAAAGDDAVKVKVYLTHGATSSGSLTVTSSGATKLVGEPYLKTAGDKEAVKSFMNKLISFASKPNSTLSI
ASNATAESLMAEYVSGSHFVGSAVMGTENDGTSVVDTDTKVWGTENLFVVDGSIHPDLPTGNTQAIIMVAAE
HAASKILGGGNGAASPVVPSNGTVPVPTTAISTPVATKRPSKCKRSMRQRRHHRRL
>A0A1L7TLC3|Fusarium_mangiferae_Ascomycota_Sordariomycetes_Hypocreales
MRFSTLLSSAALMYQAISAESVEYKDADTGITFQQYTDKSSKFSFGIALPKNPSTDFIGQMTVPISEGYGSV
GMGSTMTKKLLVVAWPNDGKVITSVRQADGYTNPAVLDDDTVSIKPIEKGTKVGTDSFTFTFLCEGCIKTDG
TTFKAADTNAVLSFAMSTTALDDPTDAAGALNYHGAGFGGYSLDTTAAQSADFETWAKLASDATTPVTSPGG
STGSNPGNFTTIVSNATYDYIVVGGGTAGLIVAERLVESKKSVLLLEQGKASFYESGGRSTMDWNDTVTQYD
VPSMAYYLTTAKDTSAYCTDTASMAGCILGGSSVINAMMFVRPQPADFDDKWPAGWKWQDVESSANKLYERT
PGTTSPTKDGKRVDQGAWNVLSKFFSSNGFTEVDAIEEPSKKKSVFTHPPLMVNDGLRAGPVRDYLPLAQAN
NNFKLQLNTKVLRVVREGKAVTGIEVQSGPSTRQIINLKANGAVVLAAGSLATPRLLVNSGIGPSEQIEAVA
SGSQRLTMPAKDQWLDLPVGENLKDHPIFTVKMKTKQPMSALTETDFTKPSQTNIDLFAQGDGLLAQSGQRF
IFWDTVKGSDGVERYVQGTCAAAGDDAVKVKVYLTHGATSSGSLTVTSSGATKLVGEPYLKTAGDKEAVKSF
MNKLISFASKPNSTLSVASNATAESLMAEYVSGSHFVGSAIMGTENDGTSVVDTDTKVWGTENLFVVDGSIH
PDLPTGNTQAIIMVAAEHAASKILGGGNGASSPVVPSNGTVPVATTPVSTPVATKRPSKCKRSMRQRRHHRR
L
>A0A1L7VVN1|Fusarium_proliferatum_ET1_Ascomycota_Sordariomycetes_Hypocreales
MRFSALLSSAALMYQAVSAESVEYKDADTGITFQQYTDKSSKFSFGIALPKNPSTDFIGQMTVPISEGYGSV
GMGSTMTKKLLVVAWPNDGKVITSVRQADGYTNPAVLDDDTVSIKPIEKGTKVGTDSFTFTFLCEGCIKTDG
TTFKAADTNAVLSFAMSTIALDDPTDAAGALNYHGAGFGGYSLDTAAAQSADFETWAKLASDATTPVTSPGG
STGSNPGNFTTIVSNATYDYIVVGGGTAGLIVAERLVESKKSVLLLEQGKASFYESGGRSTMDWNDTVTQYD
VPSMAYYLTTAKDTSAYCTDTASMAGCILGGSSVINAMMFVRPQPADFDDKWPTGWKWQDVESSANKLYERT
PGTTSPTKDGKRVDQGAWNVLSKFFSSNGFTEVDAIEEPSKKKSVFTHPPLMVNDGLRAGPVRDYLPLAQAN
NNFKLQLNTKVLRVIREGKAVTGIEVQSGPSTRQIINLKANGAVILAAGSLATPRLLVNSGIGPSEQIEAVA
SGSQRLTMPAKDQWLDLPVGENLKDHPIFTVKMKTKQPMSALTETDFTKPSQTNIDLFAQGDGLLAQSGQRF
IFWDTVKGSDGVERYVQGTCAAAGDDAVKVKVYLTHGATSSGSLTVTSSGATKLVGEPYLKTAGDKEAVKSF
MNKLISFASKPNSTLSIASNATAESLMAEYVSGSHFVGSAIMGTENDGTSVVDTDTKVWGTENLFVVDGSIH
PDLPTGNTQAIIMVAAEHAASKILGGGNGASSPVVPSNGTVPVATTPISTPVATKRPSKCKRSMRQRRHHRR
L
>W7MXI4|Fusarium_verticillioides_7600_Ascomycota_Sordariomycetes_Hypocreales
MRFSTLLSSAALMYQAVSAESVEYKDADTGITFQQYTDKSSKFSFGIALPKNPSTDFIGQMTVPISEGYGSV
GMGSTMTKKLLVVAWPNDGKVITSVRQADGYTNPAVLDDETVSIKPIEKGTKVGTDSFTFTFLCEGCIKTDG
TTFKAADTNAVLSFAMSTIALDDPTDAAGALNYHGAGFGGYSLDTAAAQSAEFETWAKLASDATTPGISPGG
STGSNPGNFTTIVSNATYDYIVVGGGTAGLIVAERLVESKKSVLLLEQGKASFYESGGRSTMDWNDTVTQYD
VPSMAYYLTTAKDTSAYCTDTASMAGCILGGSSVINAMMFVRPQPADFDDKWPTGWKWQDVENSANKLYERT
PGTTSPTKDGKRVDQNAWNVLSKFFSANGFTEVDAIEEPSKKKSVFTHPPLMVNDGLRAGPVRDYLPLAQAN
NNFKLQLNTKVLRVIREGKAVTGIEVQSGPSTRQIINLKTNGAVVLAAGSLATPRLLVNSGIGPSEQIEAVA
SGSQRLTMPAKDQWLDLPVGENLKDHPIFTVKMKTKQPMSALTETDFTKPSQTNIDLFAQGDGLLAQSGQRF
IFWDTVEGSDGVERYVQGTCAAAGNDTVKVKVYLTHGATSSGSLTVTSSGATKLVGEPYLKTAGDKEAVKSF
MNKLISFASKPNSTLSIASNATAESLMAEYVSGSHFVGSAIMGTENDGTSVVDTDTKVWGTENLFVVDGSIH
PDLPTGNTQAIIMVAAEHAASKILGGGNGATSPVVPSNGTVPVPTTPISTPVATKRPSKCKRSMRQRRHHRR
L
>X0C227|Fusarium_oxysporum_f._sp._raphani_54005_Ascomycota_Sordariomycetes_Hypocreales
MRFSTLLSSAALMYQAVSAESVEYKDADTGITFQQYTDKSSKFTFGIALPKNPSTDFIGQMTVPISEGYGSV
GMGSTMTKKLLVVAWPNDGKVLTSVRQADGYTNPAVLDDDTVSIKPIEKGTKVGTDSFTFTFLCEGCIKTDG
TTFKAADTNAVLSFAMSTTALDDPTDSAGALNYHGAGFGGYSLDTAAAQSADFETWAKLASDATTPGTSPGG
STGSNPGNFTTIVSNATYDYIVVGGGTAGLIVAERLVESKKSVLLLEQGKASFYESGGRSTMDWNDTVTQYD
VPSMAYYLTTAKDTSAYCTDTASMAGCILGGSSVINAMMFVRPQPADFDDKWPTGWKWQDVQSSADKLYERT
PGTTSPTKDGKRVDQGAWNVLSKFFSGNGFTEVDAIQEPSKKKSVFTHPPLMVNDGLRAGPVRDYLPLAQAN
SNFKLQLNTKVLRVIREGKAVTGIEVQSGPSTRQIINLKSNGAVVLAAGALATPRLLVNSGIGPSEQIEAVA
SGSQRLTMPAKDQWLNLPVGENLKDHPIFTVKMKTKQPMSALSETDFTKPSQTNIDLFAQGDGLLAQSGQRF
IFWDTVKGSDGIERYVQGTCAAAGDDAVKVKVYLTHGATSSGSLTVTSSGATKLVGEPYLKTAGDKEAVKSF
MNKLISFASKPNSTLSIASNATAESLMAEYVSGSHFVGSAVMGTENDGTSVVDTDTKVWGTENLFVVDGSIH
PDLPTGNTQAIIMVAAEHAASKILSGGNGAASPVVPSNGTVPVPTTAISTPVATKRPSKCKRSMRQRRHHRR
L
>F9G7V7|Fusarium_oxysporum_Fo5176_Ascomycota_Sordariomycetes_Hypocreales
MRFSTLLSSAALMYQAVSAESVEYKDADTGITFQQYTDKSSKFTFGIALPKNPSTDFIGQMTVPISEGYGSV
GMGSTMTKKLLVVAWPNDGKVLTSVRQADGYTNPAVLDDDTVSIKPIEKGTKVGTDSFTFTFLCEGCIKTDG
TTFKAADTNAVLSFAMSTTALDDPTDSAGALNYHGAGFGGYSLDTAAAQSADFETWAKLASDATTPGTSPGG
STGSNPGNFTTIVSNATYDYIVVGGGTAGLIVAERLVESKKSVLLLEQGKASFYESGGRSTMDWNDTVTQYD
VPSMAYYLTTAKDTSAYCTDTASMAGCILGGSSVINAMMFVRPQPADFDDKWPTGWKWQDVQSSADKLYERT
PGTTSPTKDGKRVDQGAWNVLSKFFSGNGFTEVDAIQEPSKKKSVFTHPPLMVNDGLRAGPVRDYLPLAQAN
SNFKLQLNTKVLRVIREGKAVTGIEVQSGPSTRQIINLKSNGAVVLAAGALATPRLLVNSGIGPSEQIEAVA
SGSQRLTMPAKDQWLNLPVGENLKDHPIFTVKMKTKQPMSALSETDFTKPSQTNIDLFAQGDGLLAQSGQRF
IFWDTVKGSDGIERYVQGTCAAAGDDAVKVKVYLTHGATSSGSLTVTSSGATKLVGEPYLKTAGDKEAVKSF
MNKLISFASKPNSTLSIASNATAESLMAEYVSGSHFVGSAVMGTENDGTSVVDTDTKVWGTENLFVVDGSIH
PDLPTGNTQAIIMVAAEHAASKILGGGNGAASPVVPSNGTVPVPTTAISTPVATKRPSKFFSYSRCGIL
>KIL87676|Fusarium_avenaceum_Ascomycota_Sordariomycetes_Hypocreales
MRFSTLFSSAALMYQAASAASVEYKDAETGITFQQFTDTSSKFTFGIALPKNPSTDFIGQIIAPISEGYASV
AMGSTMTKKLLVVAWPNDGKVLTSVRQASGYTNPSVLDDATVTIKPIEKGVSVGADSFTFTFLCEGCIKTDG
TTFKAADANAVLGFAISSTALDTPSDATSALNYHGAGFGGFSLDTAAAQSADFETWARMASAGTVGTTPGGS
TGSPAGNFTTVVSNMTYDYIVVGAGASGLIVAERLLESKKSVLLLEQGKASMYASGGRSTMDWNSTITQYDV
PSMAYHLTTAKDTSEYCTDTASMAGCILGGGTVVNAQMFVRPQPADFDDKWPTGWKWQDVQSSADKLYERTP
GTLNPTKDMKRVDQGAWDVLSKWFSGLGFTEVNAIEEPSKKKAVFTHPPLMVTNGLRAGPVRDYLPLAQANP
NFKLQLNTKVMRVVRDGKSVTGIEVQSGPSTRQIINLKTNGAVILAAGALATPRLLVNSGIGPSEQIEAVAS
GSQRLTMPSKDQWLNLPVGENLKDHPIFTVKVKTKQSLPALSDSAFTEPSQTDIDLFAQGSGLLAQSGQRFI
FWDSVTGSDGVERYVQGTCAPAGDDALKIKVYLTHGATSSGALTVTSSGATKLVGEPYLKTTGDKEAVKTFM
QKLIDYAAKPNSTIIIPSNATAQSLMAEYVSGSHFVGSAIMGTENDGSSVVDTDAKVWGTENLFVVDGSIHP
DLPTGNTQAIIMVAAEHAAVKILGGGSGAVSPVVPSNGTVPTSPTDTTPVTTPVTTPVGPKKPSKCRRSLRH
RRSRRHI
>A0A0N0DBV1|Fusarium_langsethiae_Ascomycota_Sordariomycetes_Hypocreales
MRFSTLLSSAALMFQAVSAASEEYKDADTGITFQQFVDKSSKFTFGIAMPETPSTDFIGQITAPISEGYASV
GMGSTMSKKLLVVAWPNDGKVLSSVRQASGYTSPDVLDDDTVKIKPIEKGVKVGTNSFTFTFLCEGCIKTDG
TTFKASDANAVMAFAFSTTPLDDPTDASGALNYHGAGFGGFSVDAASSQSADYETWAAMASDGGAAPGSGSG
SDGSAPSTGNFTTVVSNMTYDYIVVGGGPAGIIVAERLLESQKSVLLLERGKASFYSTGGKAVMDWNDTTTQ
YDVPAMAYHLTSSTIDTSEYCTDTASMAGCILGGGTAVNAMMFVRPQRADFDDKWPAGWKYDDVEAAASRLW
ERTPGTLSPTKDGKLVDQSAYTILSQFFSGNGFSEVDAIAQPDKKKSVFTHPPMMITDGQRAGPVRDYLPLA
QANSNFKLMLESKVMRVVREGKEITGVEIQSGPATRQIIKVKTGGAVILAAGALSTPRLLVNSGIGPAKQIE
TVASGSQRLTMPPKNQWINLPVGENLKDHPIFTVKVKTKTPMAALPDTAFTAPSQKDVDLYAQGTGLLAQSG
QRFIFWDSVKGSDGVERYVQGTCAPAGDDALKLKVYLTHGSTSSGALEVTSSGATKLIGEPYLNDAADKEAV
KSFMQKLIDMTSKPNSTISIASNATAESLMAEYISGSHFVGSAIMGTENDGSSVVDTDTKVWGTDNLYVVDA
SVHPDLPTGNTQAIVMVVAEHAASKILNGGSGSSSPVVPPTVGGGNDNGSGSGSSPVETPTYGNGPSTPTGP
VETPANTPVVPPTYGGDNGSGNNNPSFPPASGTGPSTPSEPVQTPIKKPGSKCKRSLRQRQRRRMQRRS
>A0A1B8AX26|Fusarium_poae_Ascomycota_Sordariomycetes_Hypocreales
MRFSTLLSSAALMFQAVSAASEEYKDADTGITFQQFVDKSSKFTFGIAMPETPSTDFIGQIIAPISEGYASL
SMGSTMSKKLLIVAWPNEGKVLTSVRQASGYTNPDVLDDDTVKIKPIEKGVKVGADSFTFTFLCEGCIKTDG
TTFKASDANAVMAFAFSTTALDDPTDASGALNYHGAGFGGFSVDAGSSQSADYETWAAMASDGSATPGSGSG
SDGSAPSTGNFTTVVSNMTYDYIVVGGGASGLIVAERLLESQKSVLLLERGKASFYSTGGKAVMNWNDTTTQ
YDVPAMAYHLTNSVIDTSEYCTDTASMAGCILGGGTAVNAQMFVRPQRADFDDKWPAGWKYDDVEAAASRLW
ERTPGTLSPTKDGKLVDQSAYTILSQFFSGNGFSEIDAIAQPDKKKAVFTHPPMMITDGQRAGPVRDYLPLA
QANPNFKLMLESKVMRVVREGKEITGVEIQSGPSTRQIIKVKTGGAVVLAAGALSTPRLLVNSGIGPAKQIE
TVASGSQRLTMPPKNQWIDLPVGENLKDHPIFTVKVKTKSPMAALPDTAFTAPSQEDVDLYAQGTGLLAQSG
QRFIFWDSVKGSDGVERYVQGTCAPAGDNALKLKVYLTHGSTSSGALEVTSSGATKLIGEPYLNDAADKAAV
KTFMQKLIDMTSKPNSTISIANNATAESLMAEYVSGSHFVGSAIMGTENDGSSVVDTDTKVWGTDNLYVVDA
SIHRDLPTGNTQAIVMVVAEHAASKILNGGSGSSSPVVPPTTGDNGNGSSPVETPVSGNSPTTPTGSVETPV
PTSVIPPTYGGDNSNNNPGFPPGSPPAFPPAFTPAFPPAFGNGPSAPSEPVETPVKKPSSKCRRSLRQRQRR
RMQLRS
>I1RIU7|Fusarium_graminearum_PH-1_Ascomycota_Sordariomycetes_Hypocreales
MRFSTIFSSAALMFQAVSAASEEYKDADTGITFQQFVDKSSKFSFGIAMPEKPSTDFIGQIIAPISEGYASV
GMGSTMSKKLLIVAWPNDGKVVTSVRQASGYTNPDVLDDDTVKIKPIEKGVKVGADSFTFTFLCEGCIKTDG
TTFKAADANAVMAFAFSTTALDDPTDASGALNYHGAGFGGFSVDAGSSKSADYETWAAMASDGAAAPGSGSG
GSAPPAGNFTTVVSNMTYDYIVVGGGPAGIIVAERLLESKKSVLLVEGGKASYYSTGGKAVMDWNETTTQYD
VPSMAYHLTTSKVDTSEYCTDTASMAGCLLGGSTAVNAMMFVRPQSVDFDDKWPAGWKSTDVEAAASRLWER
TPGTLSPTKDGKLVDQAAYNVLSQFFSGNGFSQVDAIAQPNKKKAVFTHPPMMITNGQRAGPVRDYLPIAQA
NSNFKLMLESKVMRVVREGKEITGVEIQSGPATRQIIKVKTGGAVVLAAGALSTPRLLVNSGIGPAKQIETV
ASGSQRLTMPPKDQWIDLPVGKNLKDHPIFTVKVKTKSPMAALPDTAFTEPSQENVDLYAQGNGLLAQSGQR
FIFWDSVMGSDGVERYVQGTCAPAGDDALKLKVYLTHGSTSSGALEVTSSGATKLIGEPYLNDAADKAAVKT
FMQKLIDMASKPNSTIIIPSNATAESLMSSYVSGSHFVGSAIMGTENDGSSVVGTDTKVWGTDNLYVVDASI
HPDLPTGNTQAIVMVAAEHAASKILNGGSGSSSPVVPPTVGSGSGSDSGSSPVETPVATPVKKPGSKCRRSL
RQRQRRRLQRSS
>K3UHT7|Fusarium_pseudograminearum_CS3096_Ascomycota_Sordariomycetes_Hypocreales
MRFSTLFSSAALMFQAVSAASEEYKDADTGITFQQFVDKSSKFSFGIAMPEKPSTDFIGQIIAPISEGYASV
GMGSTMSKKLLIVAWPNDGKVVTSVRQASGYTNPDVLDDDTVKIKPIEKGVKVGADSFTFTFLCEGCIKTDG
TTFKAADANAVMAFAFSTTALDDPTDASGALNYHGAGFGGFSVDAGSSKSADYETWAAMASDSVAAPAPGSG
GSTPPAGNFTTVVSNMTYDYIVVGGGISGIIVAERLLESKKSVLLIEGGKASFYSTGGKAVMDWNETTTQYD
VPAMAYHLSSAKDTSEYCTDTASMAGCILGGGSSVNAMMFVRPQSIDFDDKWPAGWKSTDVEAAASRLWERT
PGTLSPTKDGKLVDQAAYNVLSQFFSGNGFSQVDVIAQPNKKKAVFTHPPMMITNGQRAGPVRDYLPLAQAN
SNFKLMLESKVMRVVREGKEITGVEVQSGPATRQIIKVKTGGAVVLAAGALSTPRLLVNSGIGPTKQIETVA
SGSQRLTMPPKGQWIDLPVGKNLKDHPIFTVKVKTKSPMAALPDTAFTEPSQENVDLYAQGNGLLSQSGQRF
IFWDSVMGSDGVERYVQGTCAPAGDDALKLKVYLTHGSTSSGALEVTSSGATKLIGEPYLNDAADKAAVKTF
MQKLIDMASKPNSTIIIPSNATAESLMSSYVSGSHFVGSAIMGTENDGSSVVGTDTKVWGTDNLYVVDASIH
PDLPTGNTQAIVMVAAEHAASKILNGGSGSSSPVVPPTVGNGSGSGSDSGSSPVETPTNGNGPSTPTAPVET
PVATPVVPPTTGGDNGSGNGNNNPNVPPTFGNGNGNGNGNPGFPPTFGNGASAPSQPVTTPVKKPGSKCRRS
LRQRQRRRLQRSS
>C7ZFC9|Nectria_haematococca_mpVI_77-13-4_Ascomycota_Sordariomycetes_Hypocreales
MQFKTLLSSAALLLTGFAQAQSTAYTDANSGITFQSWTDPKSNATFGIALPENPTTDFIGTFSAPITEGYVS
MSLGSSMAKKILIVAWPNGDAVVSSLRKASGYSNPDVLDDTSVVLEPIEKGTTVGASSFTFTFLCKGCIKDD
GSSFKASDSPGILGFAVSDTALSSPESADGALNYHGAGFGGFSLDLAAAQSSKFSSWTELASDGASNSGPST
GGGSAGNVTTIVSNATYDYIVAGAGAAGLIVAERLAESKKSVLLLERGKASLYSSGGSAVMNWNDTVTQYDV
PGMGYYLTTAADTSAYCTDTASMAGCILGGSTSINAMMFVRPQPVDFDDKWPTGWKWEDVQGSAEKLYERTP
GTTSPTKDGKLVDQGAWNVLSKWLSGNNFVEVDGIEQSDKKRSVFTHPPIMVNNGLRAGPVRDYLPLAQALP
NFKLQLNTKVLRVIREGSTVTGVEVETGPSTRQIINLKANGAVILASGALSTPRVLINSGIGPSDQIATVSN
GTTRITLPAKNDWINLPVGKHLMDHPIFTATFKTKQSLAALPSTEFTDPSQTNIDLYAQGTGLMAQSGQRLI
FWSSVKSEADGIERYVQGTCNSPSNDTVKMKIYLTHGATSTGSLGMTSAGATKLISEPYLKTEGDKEAIITF
LNQLISYAQKPNSTLTIASNTTAESIISDYTTGSHFVGTAKMGTENDGSSVVDVDTKVWGTDNLFVVDASIH
PDLPTGNTQAMVMVVAEHAADKIINRGGTVVTPTVPTNGTASSGTVGGTASAVTTPAAATKTSGCGGRRRRR
GLRHRHW
>A0A0N8H7J3|Neonectria_ditissima_Ascomycota_Sordariomycetes_Hypocreales
MNFKSLALGSALVLPSLIQAASVSYVDPNTSITFQKFTDTASSFSFGIALPSDPATDFIGQISAPITDGYAA
LSLTTSMAKSLLIVAWPNGESVVSSLRQATGYANPDVLDDDTVSLKTIASGTSANDTAFTYTFLCEGCIKGD
STTFAATDDSPAIGWALSTTALDDPSAADGALNYHSAGFGGFAIDLASAKSADYATWAALASDDTSGTTPDT
GSGSGSTPTNITTTISNVTYDYIVAGAGAAGLIVAERLAESNASVLLLERGKASLFSSGGQAVMEWNDTVTQ
YDTPAMGYYLSTAADTSEYCTDTASQAGCILGGSTSINAMMFVKPQSSDFDRKWPTGWKWADGVKDAASRLY
ERTPGTTTPSKNGELYDQGAWNVVSKWLDGNGFSEVDAIDQPEEKRKIYSHPPTMISNGLRAGPVRDYLPLA
QALPKFDLKLNAKMLRVVRNGSSISGVEVETGVATRQIIKLNAKGAVILASGALSTPRILFNSGIGPAEQIR
TVSNGSTQITLPASSDWIDLPVGQNLQDHPIFTVELKTKESLSSLASTAFTAPNDTNVDLFAQGSGLLAQSG
QRLTFWTSVSNTTDGVERYIQGTCNSPSNDTVRIKVYLTHGLSSTGALGITSAGATKITKEPYLNTSADKEA
ILSFMRQLISYASKSDSTLTIASNTTAESLIASYVTGSHFVGTARMGTSQDGNSVVDVNTKVWGTDNLFVVD
ASIHPDLPTGNTQAIVMVAAEHAAQKILKRDQASSTTPTTTTTPSAVTTASSVATPATSTKAASFKCRLTRR
RRRMFA
>A0A0F4ZEH8|Thielaviopsis_punctulata_Ascomycota_Sordariomycetes_Microascales
MAAKYFLTAALLAKAVLAENLDTYKDPLTGITFGRHVDSDSGFAFGLALPTKMGTDFIGQMTVPVTEGYGAV
SLGGGMTNTLLVVAQPSGNTVVSSLRTATGYTNPSVLATNSTFQIMPIEKGVSVNGSSFTYTFLCKGCVTND
SMSWKTSATNAVIGWAMSNTALSSPSDPSTELNYHNGGFGLFGAPFANCTSSQFETWAAMSSSASSGSGNST
NGSLTPSAGAGKANLTTTVANETYDYIVAGGGIAGIITAERLAESGKSVLLIERGGKSLASTGGQAFMSWNS
SVTQYDVPGLAYYLTSASQTNEYCTDTASMAGCILGGSGMVNAMMYVKPRMADYEKFPTGWKGSDMQKYADA
VYKRTPGTTSPCANGKRYDQGAYDVVSKFLAGNGFKSIDAIADTEDKENVYTHPPWLIRDGLRGGPVRDYLP
LAEAMKNFKLTLNTKVVRAIRTNSTITGVEVETSANQRQIINLNKGGAVVFSAGALSTPRLLFNSGIGPKEQ
IQIVQKGTTQVTLPKEDAWVELPVGQRIMDHPIFTVKLTTKSPLASLPSTAFTNPNSTNIDLFAQGSGLMAQ
SGQRINFWTSVTNSDKSVRYIQGTVNSPANNTIQMKIYLTHGLTSSGTLVINSAGATEFGVQPYLTTEGDKE
AIKSFMNRLIKFTEASNSTLTMQGNNVTAESLTASWVTGSHYVSSAPLGSTSDEYSVVDMDTKVYGTDNLFI
SDASIHPDLPTGNTQAIVMVVAEKAAAAILAADKTTSTSKSASSGSSSGSGAGFATSTGAGSVATATASATS
VVTTPSAVTSASAAPAATTSAGASKGSSGCRRRRAARRAALERASA
>PHH54330|Ceratocystis_fimbriata_CBS_114723_Ascomycota_Sordariomycetes_Microascales
MSKFLYVAGLMASAAMAQSLEPYTDPLSGIKFGRHTDPASGFSVGLALPQTIGTDFIGQITVPVSAGYGAIS
LGGSMTNTILLIAQPSGSDVVASLRTASGYTNPEVLTTNSTFDVMPIKEGISVNSTAFTYTFLCKGCITGDD
RSWTSTDTTATIGWAYSNEALAEPSNPSGALNYHGSGFGLFGAPFVNATSTEYDTWAALATTASYGNTPSTS
TPTYGNSTLSTNATVSSETYDYIVAGGGVAGLIVAERLAESGKSVLLLERGAKSSASTGGDAFVNWNSSITQ
YDVPAMAYYLSTAKQTGQYCTDTASMAGCILGGSGMINAMMWVKPNSGDFKNWPAGWNWDDVKASADALYER
TPGTILASADGERYDQAAYNVVSKFLSGNGFSSVDALNDVESKHDIFSYPPWLIKDGLRGGPIHDYLPLAEA
MSNFKLTINAKVIRVIRSGSTMTGVEVEVDKQRQIINLNAGGAVVLTAGALSSPRLLINSGIGPTEQIETVQ
SGSVAVTLPDKADWINLPVGQGIKDHPIFTVKLTTKTPLASLPSTAFTQPNDTNVELFSQQSGLLSQSGQRL
NFWTSVTNADNTVRYIQGTCNAPSNNTIQMKIYLTHGLTSSGSLVMETDGSTKFGVQPYLTTDGDKEAIKSF
MQRLIDFTKQGNSTLSMPSNATAESLIASYTTGSHYVASAAMGASNDGKSVVGTDTKVWGTDNLFVADASMH
PDLPVGNTQAIVMVAAEQAAKAILAADKGSGASYGSGSGSSTSVATPAAPYPTGTGSAGTTGTGSTPAATTT
GTAGSKAPSSCKRRRAARRAARLAARRSL
>A0A084QXP6|Stachybotrys_chlorohalonata_IBT_40285_Ascomycota_Sordariomycetes_Hypocreales
MAFRSFVAAAMGFSTLAKTQSTTYVDETTRISFQQWTDSTSGFAFGLALPETADKDFIGQISARIVEGYAAV
SLGSTMNNRYLVVAWPSDGDVLFSLRMATTYANPPVVDDAGVTIKTIPDGTSVNATSFTWTFLCEGCITGDE
KTFDVSQDSAALGYAVSTTALTDPTTVDGALNYHGTGFGGFGVSLSDAKSVDFDTWTELAVDSTPTTNPGAT
PAPAPVPGNITTITSNATYDYIVAGAGAAGIIVAERLAETEAQVLLLERGKASLYSSGGRAVMDWNETVTQY
DVPGLVYYLTTAKETDGYCTDTAAMAGYILGGGTAVNAMMYVAPQTADFDDKWPAGWKWNDVSASAERLYER
TPGTTSPSMDGQRYDQELYGVMSKWLSGNGFTQTDTFKKPNDKHAVFGYPPSIASNGLRGGPVKDYLPLAQK
LPNFTLSLNSKVVRVVRDGSAATGVEVETNSNTRQIINLKPGGSVILASGALSTPRILFNSGIGPEVQISTV
ASGSTNVQLPDRADWIDLPVGQHVQDHAIFTVNLKTKESMNVLNSTAFTNPDQTNIDLFAKGSGPLAQTNQR
LLLWTSLKLADGTTQFVQGTCSATSENSIKLKLYMTHGVTSTGSIGITSSGDTVIADQPYLNTENDRAAVLA
AMQQMIDFSSLANSSLSLAGNATAESLSKDYISGSHWVGSARIGDQNDGSSVVDTDTKVWGTDNIYVVDASI
HPDLPTGNTMGIVMVAAEHAAEKIINARGGDAEPAESEECS
>A0A084R515|Stachybotrys_chartarum_IBT_40288_Ascomycota_Sordariomycetes_Hypocreales
MAFRSFVAAVMGLSTLAMTQSTTYIDETTNISFQQWTDSTSGFAFGLALPETAGKDFIGQISAPIVDGYAAV
SLGSTMNNRYLVVAWPSDGDVLFSLRMATTYANPPVVDDVGVTIKTIPDGTLINTTSFTWTFLCEGCITGDE
KTFDVSQDSAAFGYAVSTTALTDPTTAGGALNYHGAGFGGFGLSLSDAKSADFETWTELAVDGTPTTNPGAT
PTPTPVSGNITTVISNATYDYIVAGAGAAGIIVAERLAETNAQVLLLERGKASLYSSGGRAVMDWNQTVTQY
DVPGLVYYLTTAKETDGYCTDTAAMAGCILGGGTAVNAMMYVAPQTVDFDDKWPAGWKWNDVSASAERLYER
TPGTTSPSMDGQRYDQELYGVMSKWLSGNGFTQTDTFKNPNDKHAVFGYPPSIASNGLRGGPVKDYLPLAQK
LPNFTLSLNSTVMRVIRNGSAATGVEVETNSHTRQIINLKPGGSVILASGALSTPRILFNSGIGPEAQISTV
ASGSTNVQLPDRADWIDLPVGQHVQDHAIFTVNLKTKEPMDVLNSTAFTNPDQTNIDLFAKGSGPLAQTNQR
LLLWTSLKLADGSTHFVQGTCSATTEDSIKLKLYMTHGVTSTGSIGITSSGDTVIVDQPYLNTENDRAAVLA
AMQQMIDFSSHANSSLSFAGNATAESLSKEYISGSHWVGSARIGDQNDGSSVVDTDTKVWGTDNIYVVDASI
HPDLPTGNTMGIVMVAAEHAAEKIINARGGDAEPAESEECS
>A0A0G2FU20|Diaporthe_ampelina_Ascomycota_Sordariomycetes_Diaporthales
MVPRSLLATAAMAAGVLGQQSTTYTDASSGIKFSYYEKTGWGFGLALPENPEAGGDFIGILQSNTVDGYAAV
SLGGPMANSLLVCAWADGDKMVGSLRKATGYTNPSPVTDDSMGMYEISEGTAVNSTGWQYTFLCKGCITNDT
ASFTVNEEADVFGYALSNTALTDTSDSSATLNYHSAVFGEYSHSLADAKSTDYETWAALASTTASGGSTGGA
SNSSTGGSAQNVTTTTSNSTYDYIVAGGGAAGLVVAERLVESGASVLLLERGGASTYSTGGDATVSYNDTIT
QYDVPAMAYYLSTASETEYCLDTASMAGCLLGGSTMVNALMFVKPAAHDFDDKWPTGWKWSDVSSSADAFYE
RSPGYILENGTGVDQDAFNVMSGFLEKQGWSHTNALESPNDKQKVFSHPPWLIQDGVRGGPIRSYLPLAQAK
NNFKLSLNTKLVRVVREGSTATGVEVELSNGNRQIINLTSSGKVVLAGGALSTPRMLINSGIGPKEQIQTVK
SGSVKVTLPEEADWIELPVGENLQDHPIFTVSLNVKEGLSALPSTAFTAPNSTVVSDFNTKSTGLLAQAGQR
INIWSTVESDDGETYYVQGTINAPSANTIRIKTYLTHGITSTGALGITSSGATEITTQPYLTSTGDKSAITN
FMKQLVEMVNSADSPFTLNSTAEALLAEDNMTTGSHFVGTARMGASNDGKSVVDTNTKVWGTDNIYVVDASM
HPDLPTGNTQAIVMVAAEHAAKVILADSTGASTSNNASSTSSPTASSSAPASTGAAGSSCKRRRAAAKKL
>A0A1C1X7A5|Diaporthe_helianthi_Ascomycota_Sordariomycetes_Diaporthales
MISRTLLAAAAMATGVLGQQSTVFTDDKSGIKFSYYQKSGWGFGLALPEAPKAGGDFIGILQSNTVEGYAAV
SLGGPMANSLLLTAWADGDKMVGSLRKASGYTNPSPVTDASMGMYEIAEGTAINATGWQYTFLCKGCITDDS
ESFTVDAEADIFGYALSKTALTDTSDAAAILNYHGAAFGEYSHSLTDAKSAEYETWAALASTTTGGSSSGPV
GGSAQNITTTTSNATYDYIVAGGGAAGLVVSQRLVESGASVLLLERGAASTYSTGGDATVPYNDTITQYDVP
AMAYYLTQAPDTSEYCLDTASMAGCILGGSTMVNALMFVKPAAHDFDDKWPTGWKWSDVSSSADAFYERSPG
FILQNGTGVDMDAFHVMSGFLDKQGWSHVNALEDPNAKEKIYSHPPWLIQDGLRGGPIRSYLPLAMAQSNFK
LSLNTKLVRVIRKGATATGVEVELSNGNRQIINLNNGGKVVLAGGALSTPRMLINSGIGPKAQIETVKTGSA
KVTLPDEADWIELPVGDHLMDHPIFTVTLKVKDGLPALPETAFTSPNATVATEFNTKSAGLLAQSGQRINIW
NTVQSDDGATYYVQGTINAPSANTIKVKVYLTHGITTTGTLGITASGATEITKQPYLTNPGDKSAITNFMNE
LIEMVNGADSPFTPLNTTAEALIAEDNMKTGSHFVGTARMGAANDGSSVVDTNTKVWGTDNIYVVDASMHPD
LPTGNTQAIVMVAAEHAAKVILADTTGASSSSNATDTSSGCKRRRSARKL
>A0A194V299|Valsa_mali_var._pyri_Ascomycota_Sordariomycetes_Diaporthales
MFRSILLATAALATGALSQMSSNFTDSASGMKFSYYETQGWAFGIALPENPTTGGDFIGYLAADTIEGYGAV
SIGGTMLNSLLVCAWANEDGVVSSLREATGYTNPTAVTNASMGLYEISSGTSVNSTGWSYTFLCKGCITGDA
ASFTADQDVGIFGYAKSTTALDDTTDSDATLNFHSAAYGEYSASLTDAKSSKFATWAALASTSVTTSVPTNS
TTSSSGQNVTTTTSNSTYDYIVAGAGAAGLIVAERLVESGASVLLLERGPASTYSTGGNTLMSYNDTVTQYD
VPAMAYYLTSASDTSEYCLDTGSQAGCLLGGSTMVNAMMFVKPAEHDFDDKWPAGWKWSDVASSADSFYERS
PGYILNNGTGVDQGAWTIMSEFLDKQGWSQTDALANPNDKNNVYSHPPWLIENGLRGGPIRSYLPLAQAKSN
FKLSLNTKLVRIVRSNSTATGVEVELGTGNRQIIKLNAGGKVVLAGGALSTPRMLINSGIGPKEQIQIVKSG
SVSVTLPDEADWIELPVGKNLMDHPIYTVKLTVKDGLTALSAADFTNPNETTVNQFNDQSAGLLAQSGQRIN
FWTKVQSDSNSTYYVQGTVNAPANNTIRVKTYLTHGITSTGVLEMTAEGSTQVTTQPYLNTAADKSAITNFF
NNLIQMVNSADSPFSLNATAASLISDDNMTPGDHFVGTARMGASNDGTSVVDSNTKVWGTDNIYVVDASMHP
DLPTGNTQAIVMVAAEHAAKQILADTSGTSSSTTSASTGSSASASSSSSSSAGSSAASASSSASTSKCSSKR
RRSAVRKL
>A0A194VQB8|Valsa_mali_Ascomycota_Sordariomycetes_Diaporthales
MLRSTLLATAALATGALSQMSSNFTDSASGIKFSYYETQGWAFGIALPENPTTGGDFIGYLAADTIEGYGAI
SVGGTMLNSLLICAWAGNDGVVSSLRQTTGYTNPTAVTNASMGLYEISLGTSVNSTGWSYTFLCKGCITGDA
ASFTADQDVGIFGYAKSTTALDDTTDSDATLNFHSAAYGEYSASLTDAKSSKFATWAALASTSVTTSVPSNS
TTSSSGQNMTTTTSNSTYDYIVAGAGAAGLIVAERLVESGASVLLLERGPASTYSTGGNALMSYNDTVTQYD
VPAMAYYLTSASDTSEYCLDTGSQAGCLLGGSTMVNAMMFVKPAEHDFDDKWPAGWKWSDVASSADSFYERS
PGYILNNGTGVDQGAWTIMSEFLDKQGWSQTDALANPNDKNNVYSHPPWLIENGLRGGPIRSYLPLAQAKSN
FKLSLNTKLVRIIRSNSTATGVEVELGTGNRQIIKLNAGGKVVLAGGALSTPRMLINSGIGPKEQIQIVKSG
SASVTLPDEADWIELPVGKNLMDHPIYTVKLTVKDGLTALSAADFTSPNETTVNQFNDQSAGLLAQSGQRIN
FWTKVQSDSNSTYYVQGTVNAPANNTIRVKTYLTHGITSTGVLEMTAEGSTQITTQPYLNTAADKSAITNFF
NNLIQMVNSADSPFSLNATAASLISDDNMTPGDHFVGTARMGASNDGTSVVDSNTKVWGTDNIYVVDASMHP
DLPTGNTQAIVMVAAEHAAKQILADTSGASSSTTSASTGSSGSASSSSSSSAGSSAAGASSSASTSKCSSKR
RRAAVRKL
>A0A066X8I0|Colletotrichum_sublineola_Ascomycota_Sordariomycetes_Glomerellales
MKAVSDVERRRSQAPSAKAKIARIQPPRRLESSPTNRIPARPVSTSLGASRHGPGDPTHHPGLGASGAERDG
LCPPVARSNITTTRNATYDYIVAGGGTAGIVAAERLAASGPSVLLLERGGPALYMSGNRKTMPWNDTVTMYD
VPGISDFTGADPDLQYCKDLVIAAGCMLGGSTMLNALMFVRPRAADFSGWPEEWRWENGVAAAAEELYKRLP
GTILASGDGKRYDDGAYEVMSRFLGANGWGEKDALNDVEAKELVYSHPPWSIAHGLRDSPARAILPDAEALP
NFTLELHVKVLRALRDGSLVTGVEVEHESGAREIISLAEGGSLVLAAGTHSTPRVLFNSGIGPATQISTVAA
GTTNIKLPPRDQWIELPVGENLKDHAVATVTFQTKDALAALPKTAWTSPDQESVELFAHGSGLLAQSGQRLN
FWTSVNTTDGATRHIQGTVRADDNNTIGVKVYLTHGTNSVGTVGITPDGIANMTLSPLLHTEGDREALTKMV
DTLLGYARRPGSILTVAENATAEAIVAKAGSGSHYLGTTQMGCENDGNSVVDPDTKVWGTENLFVVDGSMHP
EVPTGNTQAPIMVAAAFAAKRILALNASPNGGW
>A0A162NRH4|Colletotrichum_incanum_Ascomycota_Sordariomycetes_Glomerellales
MKLITLASALLAMGETASARLFPRSNTTTTRNATYDYIVAGAGTAGIVAAERLAASGRSVLLIERGGPSLYM
SGNRKTMPWNDTVTIYDVPGMSDYTGADPDLQYCRDLAIAAGCMLGGSTMLNALMFVRPRAADFAGWPEEWR
WENGVALAAEEFYERLPGTILASEDGKRYDDGAYEIMSRFLQANGWSEQDALNDVEAKELMYSHPPWSIAHG
LRDSPVRSILPDAEALPNFTLELHAKVLRAVRDGSLVTGVEIELGSGAREIINLAEGGSLVLAAGSHSTPRV
LFNSGIGPAAQIETVASGTTNIKLPPRDQWIELPVGENLKDHAVATVVFQTKGTLAALPDAAWTNPDEESVE
LFARGSGLLAQSGQRLNFWTSVNTTDGATRHIQGTVRADGNNTIGVKVYLTHGTTSVGTVGITADGTTNMTQ
TPLLHTKGDREALIKMVDTLLGYARQPDSILTVAENATSEAIVAKAGSGSHYLGTTQMGSQNDGKSVVDPDT
KVWGTENLFVVDGSMHPEVPTGNTQAPIMVAAAFAAKRILALDADLGYAQ
>A0A166NPZ0|Colletotrichum_tofieldiae_Ascomycota_Sordariomycetes_Glomerellales
MKLITLASALLAMGETASARLFPRSNTTTTRNATYDYIVAGAGTAGIVAAERLAASGRSVLLIERGGPSLYM
SGNRKTMPWNDTVTIYDVPGMADYTGADPDLQYCRDLVIAAGCMLGGSTMLNALMFVRPRAADFAGWPEEWR
WENGVALAAEEFYERLPGTILASENGKRYDDGAYEVMSRFLGANGWSEQDALNDIAHGLRDSPVRSILPDAE
ALPNFTLELHTKVLRAVRDGGLVTGVEIEHDSGAREIINLVKGGSLILAAGSHSTPRVLFNSGIGPVAQIET
VASGTTNIKLPPRDQWIDLPVGENLKDHAVATVVFQTKDTLAALPNAAWTNPDEESVELFARGSGLLAQSGQ
RLNFWTSVNTTDGATRHIQGTVRADDNNTIGVKVYLTHGTTSVGTVGIMADGTTNMTQHPLLHTKGDREALT
KMVDTLLGYARQTDSILSVAANATAEAIVAKAGSGSHYLGTTQMGSQNDGKSVVDPDTKVWGTENLFVVDGS
MHPEVPTGNTQAPIMVAAAFAAKRILALGTDLGYAQ
>A0A1B7XSH2|Colletotrichum_higginsianum_IMI_349063_Ascomycota_Sordariomycetes_Glomerellales
MKLITVTSALLALGEMASASLYPRSNTTTTTIRNATYDYIVAGAGTAGIVAAERLAASGRSVLLVERGGPSL
YMSGYRKTMPWNDTVTMYDVPGMSDYTGADPDLQYCRDLVIAAGCMLGGSTMLNALMFVRPRAADFAGWPEE
WRWENGVALAAEEFYERLPGTILASEDGKRYDDGAYEIMSRFLDANGWSEQDALNDVEAKELMYSHPPWSIA
HGLRDSPVRSILPDAEALPNFTLELHAKVLRAVRDGGLVTGVEVENDSGAREIINLAKGGSLVLAAGSHSTP
RVLFNSGIGPAAQIEIVAAGTTGITLPPREQWIELPVGENLKDHAVATVVFQTEKDALVALPDAAWTDPGQE
SVELFARGSGLLAQSGQRLNFWTSVNATADGATRYIQGTVRADANDTIGVKVYLTHGTTSAGTVGITADGTT
NMTRTPLLHTEGDREALTKMVDTLLGYARRPGSILSVAGNATAEAIVATAGSGSHYLGTAQMGARNDGNSVV
DPDTRVWGTENLFVVDGSIHPEVPTGNTQAPIMVAAAFAAKRILALNAH
>E3QJL3|Colletotrichum_graminicola_M1.001_Ascomycota_Sordariomycetes_Glomerellales
MKLVTLAPALLALSETASARLLPRSNTTTTRNETYEYIVAGGGTAGIVTAERLAASGRSVLLVERGGPAFYV
SGNHKTVPWNDTVTMYDVPGLADFTGADPDLQYCKDLVIAAGCMLGGSTMLNALMFVRPRAADFSGWPEEWR
WENGVAAAAEELYERLPGTILASEDGKRYDDGAYDVMSRFLGANGWSEQNALNNVEAKELMYSHPPWSIAHG
LRDSPVRAILPDAETLPNFTLELHAKVLRAVRDGSLVTGVEVEHESGAREIINLTKGGSLVLAAGTHSTPRV
LFNSGIGPAAQISTVATGTTNIELPPRDQWIELPVGENLKDHAIATVTFQTKDALAALPKSAWTSPDRESVE
LFARGSGLLAQSGQRLNFWTSVNTTDGATRHVQGTVRADGNNTIGVKVYLTHGTTSVGTVGITADGITNMTL
SPLLHTEGDREALTKMVDTLLGYARRPGSILSVAKNETAEAIVAKAGSGSHYLGTAQMGRENDGQSVVDPDT
KVWCTENLFVVDGSMHPEVPTGNTQAPIMVAAAFAAKRILALNADLNNGS
>A0A135SEE3|Colletotrichum_nymphaeae_SA-01_Ascomycota_Sordariomycetes_Glomerellales
MKFITLSSALLALSETAAARLSLRSNTTTTRNTTYDYIVAGGGTAGIVAAERLANSGRSVLLIERGGTSFYM
TGNNKTMPWNNTVTMYDVPGMADFTGASPDLQYCRDLAIAAGCLLGGSTMLNALMYIKPRSADFATWPEEWH
WENGVSEAAEEFYKRLPGSILASENGKRYDDGAFEVMSKFLDAHGWSEQDALNDPESKELMYSHPAWSIAHG
LRDSPVRAILPDAEALPNFTLELHSMVLRAIRDGSLITGVEVEHDGGAREIIKLSKGGSLVLAAGSHSTPRV
LFNSGIGPAKQIEIVASGTTNIQLPPKEQWIDLPVGENLKDHGIATVTFTTKEELIALPKTAWTDPDQETVD
LFAQGSGLMAQAGQRLNFWTSVNTTDGATRHVQGTVRADSNNTIGVKVYLTHGTTSTGTVEITPSGATNMTK
NPLMHTQGDKEALTTFVDQLLQWAREPNSILTVPENATAEALVAAIGGGSHYLGTTQMGTANDGKSVVDPDT
KVWGTDNLFVVDASMHPEVPTGNTQAPIMVAAAYAAKRILDLGLGLGC
>A0A135T5M9|Colletotrichum_simmondsii_Ascomycota_Sordariomycetes_Glomerellales
MKFITLSSALLALSETAAARLSLRSNTTTTRNTTYDYIVAGGGTAGIVAAERLANSGRSVLLIERGGTSFYM
TGNNKTMPWNNTVTMYDVPGMADFTGASPDLQYCRDLAIAAGCLLGGSTMLNALMYIKPRSADFATWPEEWH
WENGVSEAAEEFYKRLPGSILASEDGKRYDDGAFEVMSKFLDAHGWSEQDALNDPESKELMYSHPAWSIAHG
LRDSPVRAILPDAEALPNFTLELHSMVLRAIRDGSLVTGVEVEHDGGAREIIQLSKGGSLVLAAGSHSTPRV
LFNSGIGPAKQIEIVASGTTNIQLPPKEQWIDLPVGENLKDHGIATVTFTTKEELIALPKTAWTDPDQETVD
LFAQGSGLMAQAGQRLNFWTSVNTTDGATRHVQGTVRADSNNTIGVKVYLTHGTTSTGTVEITPSGATNMTK
NPLMHTEGDKEALTTFVDQLLQWAREPNSILTVSENATAEALVAAIGGGSHYLGTTQMGTANDGKSVVDPNT
KVWGTDNLFVVDASMHPEVPTGNTQAPIMVAAAYAAKRILDLGLGLGC
>A0A135U0H8|Colletotrichum_salicis_Ascomycota_Sordariomycetes_Glomerellales
MKFITLSSALLALSETAAARLSLRSNTTTTRNTTYDYIVAGGGTAGIVAAERLANSGRSVLLIERGGTSFYM
TGNNKTMPWNNTVTMYDVPGMADFTGASPDLQYCRDLAIAAGCLLGGSTMLNALMYIKPRSADFATWPEEWH
WENGVSDAAEEFYKRLPGSILASENGKRYDDGAFEVMSKFLDAHGWSEQDALNDPESKELMYSHPAWSIAHG
LRDSPVRAILPDAEALPNFTLELHTMVLRAIRDGSLVTGVEVEHDGGAREIIQLSKGGSLVLAAGSHSTPRV
LFNSGIGPAKQIDIVASGTTNIQLPPKEQWIDLPVGENLKDHGIATVTFTTKEELIALPKTAWTDPDQETVD
LFAQGSGLMAQAGQRLNFWTSVNTTDGATRHVQGTVRADSNNTIGVKVYLTHGTTSTGTVEITPSGATNMTK
NPLMHTEGDKEALITFIDQLLQWAREPNSILTVPENATAEALVAAIGGGSHYLGTTQMGTANDGKSVVDPDT
KVWGTDNLFVVDASMHPEVPTGNTQAPIMVAAAYAAKRILDLGLNLGC
>A0A1G4ASG4|Colletotrichum_orchidophilum_Ascomycota_Sordariomycetes_Glomerellales
MKFIALSSALLALSETAAARLSLRSNSTTTRNTTYDYIVAGGGTAGIVAAERLANSGRSVLLIERGGTSFYV
TGNNKTMPWNGTVTMYDVPGMADFTGASPDLQYCKDLAIAAGCLLGGSTMLNALMYIKPRKADFATWPEEWH
WENGVSDAAEEFYQRLPGSILASENGKRYDDGAFEVMSKFLDAHGWSEQDALNDPEAKELMYSHPAWSIAHG
LRDSPVRAILPHAQALPNFTLELHSMVLRAIRHGSLVTGVEVEHDGGAREVIKLSKGGSLILAAGSHSTPRV
LFNSGIGPAKQIEIVASGTTNIQLPPKEQWIELPVGENLKDHGIATVTFTTKENLIALPKTAWTDPDQETID
LFAQGSGLMAQAGQRLNFWTSVNTTNGATRHVQGTVRADSNNTIGVKVYLTHGTTSTGTVEITPNGATNMTK
NPLMHTEGDIEALTTFVDTLLQWAREPDSILTVPENTTAEALVAAIGGGSHYLGTTQMGSANDGKSVVDPDT
KVWGTDNLFVVDASMHPEVPTGNTQAPIMVAAAYAAKRILDLDLNLGC
>A0A1Q8S619|Colletotrichum_chlorophyti_Ascomycota_Sordariomycetes_Glomerellales
MKLITLGSALLALSETAAAGLSARGNTTTTRNATYDYIVAGAGTAGIVAAERLAQSGRSVLLIERGGTSFYM
TGNRKTMPWNDTVTMYDVPGMSDFTGASPDLQYCRDLAIAAGCLLGGSTMLNALMFVRPRKADFAGWPEEWH
WENGVADAAAEFYERLPGTTLASEDGKRYDDAAFSIMSRFLEANGWSEADALNDVEAKELMYSHPPWSIAHG
LRDSPVRAILPDAEALPNFTLELHAKVLRAVRQGSLVTGVEVEHDNGAREIIKLAKGGSLVLAAGSHSTPRV
LFNSGIGPAEQIEIVASGQTNIKLPPRDQWIELPVGENLKDHAVATVTFQTKDELVALPDAAWTDPNQESID
LFAQGSGLLAQSGQRLNFWTSVNTTDGATRHIQGTVRADGNNTLGVKVYLTHGTTSVGTVGITAEGSTNITQ
RPLLHTEGDREALTTFVDKLLEYARQPGSILSVAENATAEAIVATAGSGSHYLGTTQMGSQNDGNSVVDPNT
KVWGTDNLFVVDGSMHPEVPTGNTQAPIMVAAAFAAKRILALGANSTYAC
>T0LNE7|Colletotrichum_gloeosporioides_Cg-14_Ascomycota_Sordariomycetes_Glomerellales
MKFITLSSALLALGETAAARMYARDNATTTRNTTYDYIVAGGGTAGIVAAEKLATSGRSVLLLERGGRSFYM
TGNNKTMPWNSTVTMYDVPGMADHTGASPDLQYCRDLAIAAGCLLGGSTMLNALMFVRPRAADFASWPEEWH
WENGIADAAAEFYERLPGTTLASEDGKRYDDGAFEIMSRFLDANGWSEQDALNDVEAKELMYSHPPWSIAHG
LRDSPVRAILPDAEALSNFHLELNTKVLRAIREGGLVTGIEVEHDSGAREIINLAKGGSLVLAAGSHSTPRV
LFNSGIGPAAQIEIVASGNTNIQLPPKEQWIELPVGENLKDHAIATVTFTTKDKLVALPSTAWTNPDQTSID
LFAQGSGLMAQSGQRLNFWTSVNTTDGATRHIQGTVRADANNTIGVKVYLTHGTTSVGTVEITPEGATNMTQ
KPLLHTEGDVEALTTMVDTLLQYARKPDSILSVPENATAEALVAAAGSGSHYLGTTQMGSSNDGKSVVDPNT
KVWGTENLFVVDGSMHPEVPTGNTQAPIMVAAAYAAKRILALEA
>N4VA40|Colletotrichum_orbiculare_MAFF_240422_Ascomycota_Sordariomycetes_Glomerellales
MKFIMVTSALLALSETVTARLYLRNNATTTRNASYDYIVAGGGTAGIVAAERLANSGRSVLLLERGGPSFYM
TGNNKTMPWNGTVTMYDVPGMSDFTGASPDLQYCKDLAIAAGCLLGGSTMLNALMYVKPRSADFATWPEEWH
WENGVAEAAEEFYKRLPGTTLASEDGERYDDAAFDIVSRFLNANGWSEQDALNDVEAKELMYTHPPWSIANG
LRDSPVRAILPDAEILPNFTLELHAKVLRAVREGSLVTGVEVEHDNGSREIINLTQGGSLVLAAGSHSTPRV
LFNSGIGPAKQIEIVASGTTNIRLPPKEQWIELPVGENLKDHAIATVTLQTKEPLVKLPSTAWTDPDQTSVD
LFAHGSGLLAQSGQRLNFWTSVNTTDGATRHVQGTVRADANNTIGIKVYLTHGTTSVGTVEITPDGATNMTQ
KPLLHTEGDVEALTSFVDTLLGYARKPDSVLAVADNVTAEALVAAAGSGSHYLGTTQMGSVNDGRSVVDPDT
RVWGTDNLFVVDGSMHPEVPTGNTQAPIMVAAAYAAKRILDCTQQ
>A0A0I9Y6Z3|Fusarium_fujikuroi_Ascomycota_Sordariomycetes_Hypocreales
MKFATIIGSALLGFASAGNTTTRKTTYDYIVAGAGASGLVVAERLANAGHKVLLVERGGPSFYSTGNRDDLM
KWNKTVTAYDVPGMAYYTDISPTIQWCTDIAASAGCLLGGSTMLNALMFVKPRAADFEGWPKGWQWEDGVSD
AAKSVFERMPGSILPSADGKRYDDGAFEVMSKFLESNGWDEVNALENVEAKDKIFTHPPWLISNGLRGGPVR
DILPAAQALDNFSLQLHAKVIRAVRKGPIITGIEVEHENGSREIIKLSKGGSVVLSSGTHSTPRILFNSGIG
PKKQIRIVQSGSTNVKLPPASQWIDLPVGQRLRDHPIVVVDFQTKNKLQALPKEAFTEPNDETVELFAEGSG
LLSQSAQRLNFWKSVEGSDGVTRYVQGTVNAPENNTISAKVYLTHGLTSHGTLEITPEGNTNITQKPFLNTE
GDRDALKTFVAELLSYARKPGSVLSVPSNVTADTILEVSYSGNHHLGSANMGAKNDGKSVVGPDTRVWGTKN
LFVVDGSMHPEVPTGNTQASIMVAAAHAANKILAASSKRH
>X0D192|Fusarium_oxysporum_f._sp._raphani_54005_Ascomycota_Sordariomycetes_Hypocreales
MKFATIIGSALLGFASAGNTTTRKTTYDYIVAGAGASGLIVAERLANAGHKVLLVERGGPSFYSTGNRDDLM
KWNKTVTAYDVPGMAYYTDISPTIQWCTDIAASAGCLLGGSTMLNALMFVKPRAADFESWPRGWQWEDGVSD
AAKSVFERMPGSILPSADGKRYDDGAFEVMSKFLESNGWDEVNALENVEAKDKIFTHPPWLISNGLRGGPVR
DILPAAQALDNFSLQLHAKVIRAVRKGPIITGIEVEHDDGSREIIKLSKGGSVVLSSGTHSTPRILFNSGIG
PKKQIRIVQSGSTNVKLPPASQWIDLPVGQRLKDHPIVVVDFQTKNKLQALPREAFTEPNDETVELFAEGSG
LLSQSAQRLNFWKSVEGNDGVTRYVQGTVNAPENNTISAKVYLTHGLTSHGTLEITPGGNTNITQKPFLNTE
GDRDALKTFVAELLSYARKPGSVLSVPSNVTADTILEVSYSGNHHLGSANMGAKNDGKSVVGPDTRVWGTKN
LFVVDGSMHPEVPTGNTQASIMVAAAHAANKILAVSSKRH
>N1RVE7|Fusarium_oxysporum_f._sp._cubense_race_4_Ascomycota_Sordariomycetes_Hypocreales
MKFATIIGSALLGFASAGNTTTRKTTYDYIVAGAGASGLVVAERLANAGHKVLLVERGGPSFYSTGNRDDLM
KWNKTVTAYDVPGMAYYTDISPTIQWCTDIAASAGCLLGGSTMLNALMFVKPRAADFQGWPRGWQWEDGVSD
AAKSVFERMPGSILPSADGKRYDDGAFEVMSKFLESNGWDEVNALENVEAKDKIFTHPPWLISNGLRGGPVR
DILPAAQALDNFSLQLHAKVIRAVRKGPIITGIEVEHDDGSREIIRLSKGGSVVLSSGTHSTPRILFNSGIG
PKKQIRIVQSGSTNVKLPPASQWIDLPVGQRLKDHPIVVVDFQTKNKLQALPREAFTEPNDETVELFAEGSG
LLSQSAQRLNFWKRSVEGNDGVTRYVQGTVNAPENNTISAKVYLTHGLTSHGTLEITPGGNTNITQKPFLNT
EGDRDALKTFVAELLSYARKPGSVLSVPSNVTADTILEVSYSGNHHLGVVGPDTRVWGTKNLFVVDGSMHPE
VPTGNTQASIMVAAAHAANKILAVSSKRH
>A0A1L7VEZ8|Fusarium_proliferatum_ET1_Ascomycota_Sordariomycetes_Hypocreales
MKFATIIGSALLGFASAGNTPTRKTTYDYIVAGAGASGLVVAERLANAGHNVLLVERGGPSFYSTGNRDDLM
KWNKTVTAYDVPGMAYYTDISPTIQWCTDIAASAGCLLGGSTMLNALMFVKPRAADFEGWPKGWQWEDGVSD
AAKSVFERMPGSILPSADGKRYDDGAFEVMSKFLESNGWDEVNALENVEAKDKIFTHPPWLISNGLRGGPVR
DILPAAQALDNFSLQLHAKVIRALRKGPIVTGIEVEHDNGSREIIKLSKGGSVILSAGTHSTPRILFNSGIG
PKKQIRIVQSGSTNVKLPPASQWIDLPVGQRLRDHPIVVVDFQTKNKLQALPKEAFTEPNDETVQLFAEGSG
LLSQSAQRLNFWKSVEGSDGVTRYVQGTVNAPENNTISAKVYLTHGPTSHGTLEITPEGNTNITQKPFLNTE
GDRNALKTFVAELLSYARKPGSVLSVPSNVTADTILEVSYSGNHHLGSANMGAKNDGKSVVGPDTRVWGTKN
LFVVDGSMHPEVPTGNTQASIMVAAAHAANKILTASSKRH
>W7M5V3|Fusarium_verticillioides_7600_Ascomycota_Sordariomycetes_Hypocreales
MKFATIIGSALLGFASAGNTTARKTTYDYIVAGAGASGLVVAERLANAGHKVLLVERGGPSFYSTGNRDDLM
RWNKTVTAYDVPGMAYYTDISPTIQWCTDIAASAGCLLGGSTMLNALMFVKPRAADFEGWPRGWQWEDGVSD
AAKSVFERMPGSILPSADGKHYDDGAFEVMSKFLESNGWDEVNALENVETKDKIFTHPPWLISNGLRGGPVR
DILPAAQALDNFSLQLHAKVIRAVRSGPIITGIEVEHNDGSREIIKLSKGGSVVLSSGTHSTPRILFNSGIG
PKKQIRIVQSGSTNVKLPPASQWIDLPVGQRLMDHPIVVVDFQTKNKLQALPKEAFTEPSDETVELFAKGSG
LLSQSAQRLNFWRSVEGSDGVTRYVQGTVNAPENNTISAKVYLTHGLTSHGTLEITPEGNTNITQKPFLNTE
GDRDALKTFVAELLSYARKPDSVLSVPSNVTADTILEVSYSGNHHLGSANMGAKNDGKSVVGPDTRVWGTKN
LFVVDGSMHPEVPTGNTQASIMVAAAHAASKILAASSKRH
>KIL91375|Fusarium_avenaceum_Ascomycota_Sordariomycetes_Hypocreales
MKFTTVVGSALLGLVSAAENTTTRKTTYDYIVAGAGASGLVVAEKLAVAGHKVLLVERGGPSYYSTGNRDDL
MKWNKSVTAYDVPGMAYYTDISSTIQWCTDIAASAGCLLGGSTMLNALMFVRPRAADFEGWPKGWQWKDGVS
DAAKSVFKRMPGSILPSADGKRYDDGAFEVMSEFLESNGWGEVNALEDVEAKDKIFTHPPWLISNGLRGGPV
RDILPDAEALENFTLQLHAKVIRAIRKGPMITGVEVEHEDGSREIIKLNKGGSVILSSGTHSTPRILFNSGI
GPKDQIRIVQSGSTKVKLPPASQWIDLPVGQRLKDHPIVVVDFQTRNKLQALPSTAFTDPNDETVELFAEGS
GLLSQSAQRLNFWKSVEGSDGVTRYVQGTVNAPENNTISAKVYLTHGLTSHGTLEITPDGNTNITRRPFLNT
EGDRAALKTFVGELLSYARQPGSVLTVPSNVTADSILEVSYSGNHHLGSANMGAKNDGKSVVGPDTRVWGTK
NLFVVDGSMHPEVPTGNTQAIIMVAAAHAADKILAVSSKRN
>A0A0N0DHG0|Fusarium_langsethiae_Ascomycota_Sordariomycetes_Hypocreales
MKFTTLVGSALLGFASAASNTTTRNSTYDYIVAGAGASGLVVAEKLASAGHKVLLVERGGPSYYSTGNRDDL
MKWNKTVTAYDVPGMAYYTDISPTIQWCTDIAASAGCLLGGSTMLNALMFVKPRAADFEAWPKGWQWEDGVS
EVAKSVFERMPGSILPSSDGKRYDDGAFEVMSKFLENNGWGEVNALDNVEAKDKIFTHPPWLISNGLRGGPV
RDIFPDAEALDNFSLQLHAKVLRVVRKGPIITGVEVEHEDSSREIIKLSKGGSVILSSGTHSTPRILFNSGI
GPKDQIRIVESGSTKIELPPASQWIDLPVGQRLRDHPIVVVDFQTKDKLPALPSTAFTDPNDETVELFAEGS
GLLSQSAQRLNFWKSVEGSDGITRYVQGTVNAPENNTISAKVYLTHGLTSYGTLEITPDGNTNITQKPFLNT
KGDRDALKTFIGELLSYARKPDSNLSVPSNVTADSIMEVSYSGNHHLGSAHMGTKNDGKSVVGPDTRVWGTK
NLFVVDGSMHPEVATGNTQAFIMVAAAHAANKILDVTSGGH
>A0A1B8AMJ7|Fusarium_poae_Ascomycota_Sordariomycetes_Hypocreales
MKFTALVSSALLGFASATSNTATLNITYDYIVAGAGASGLVVAEKLAAAGHKVLLVERGGPSYYSTGNRDDL
MKWNKTVTAYDVPGMAYYTDISPTIQWCTDIAASAGCLLGGSTMLNALMFIKPRAADFEAWPKGWQWEDGVS
EAAKSVFERMPGSILPSADGKRYDDGAFEVMSKFLANNGWGEVNALDNVEAKDKIFTHPPWLISNGLRGGPV
RDILPDAEALDNFSLQLHAKVLRVVRKGPIITGVEVEHEDGSREIVKLSKGGSVILSSGTHSTPRILFNSGI
GPKDQIRIVKSGSAKIELPPASQWIDLPVGQRLRDHPIVVVDFQTKDKLQALPRTAFTDPDGETAELFAEGS
GLLSQSAQRLNFWKSVKGNDGITRYVQGTVNAPENNTISAKVYLTHGLTSHGTLEITPDGKTNITQKPFLNT
KGDRDALQTFIDELLSYARKPNSNLIVPSNVTADSIMEVSYSGNHHLGSAHMGAKNDGKSVVGPDTRVWGTK
NLFVVDGSMHPEVPTGNTQASIMVAAAHAANKILAVTSGKQ
>I1RPL0|Fusarium_graminearum_PH-1_Ascomycota_Sordariomycetes_Hypocreales
MKFTALVGSALLSFASATTTRNTTYDYIVAGAGASGLVVAEKLAAAGHKVLLVERGGTSYYSTGNRDDLMKW
NKTVTAYDVPGMAYYTDSSPTIQWCTDIAASAGCLLGGSTMLNALMFIKPRAADFEAWPKGWQWEDGVSEAA
KTVFDRMPGSILPSADGKRYDDGAFKVMSKFLENNGWGEVDALNNVEAKDKIFTHPPWLISNGLRGGPVRDI
LPDAQVLDNFNLQLHAKVLRVVRKGPIITGVEVEHEDSSREIIKLSKGGSVILSSGTHSTPRILFNSGIGPK
KQIRIVESGSTKIELPPASQWIDLPVGQRLRDHPIVVVDFETKDKLQALPSTAFTDPNDETIELFAEGSGLL
SQSNQRLNFWKSVKGSDGITRYVQGTVNAPKNNTISAKVYLTHGLTSHGTLEITPEGNTNITQKPFLNTKGD
RDALKTFVDEILSYARKPNSNLSVPSNVTADSIMEVSYSGNHHLGSAHMGAKNDGKSVVGPDTRVWGTKNLF
VVDGSMHPEVPTGNTQAFIMVAAAHAANKILGLTS
>K3VPJ2|Fusarium_pseudograminearum_CS3096_Ascomycota_Sordariomycetes_Hypocreales
MKFTALAGSALLGFASAATTRNTTYDYIVAGAGASGLVVAEKLAAAGHKVLLVERGGTSYYSTGNRDDLMKW
NKTVTAYDVPGMAYYTDSSPTIQWCTDIAASAGCLLGGSTMLNALMFIKPRAADFEAWPKGWQWEDGVSEAA
KSVFERMPGSILPSADGKRYDDGAFKVMSKFLENNGWGEVDALNNVEAKDKIFTHPPWLISNGLRGGPVRDI
LPDAQALDNFNLQLHAKVLRVVRKGPIITGVEAEHKDSSREIIKLSKGGSVILSSGTHSTPRILFNSGIGPK
KQIRIVESGSTKIKLPPASQWIDLPVGQRLRDHPIVVVDFETKDKLRALPSTAFTDPNDETVGLFAEGSGLL
SQSNQRLNFWKSVKGSDGITRYVQGTVNAPKNNTISAKVYLTHGLTSHGTLEITPQGNTNITQKPFLNTKGD
RDALKTFVDELLSYARKPNSNLSVPSSVTADSIMEVSYSGNHHLGSAHMGAKNDGKSVVGPDTRVWGTKNLF
VVDGSMHPEVPTGNTQAFIMVAAAHAANKILDLTS
>C7YPP6|Nectria_haematococca_mpVI_77-13-4_Ascomycota_Sordariomycetes_Hypocreales
MKLAILSSSALLGLASTVTAKQSSASTRNTTYDYIISGAGASGLVVAERLADAGHSVLLIERGGPSYYATGN
RDDLMKWNETVTAYDVPGMAFHTDTSPTIQWCRDIAASAGCLLGGSTVLNALMYIRPRAADFEAWPKGWRWE
DGVADAAESVFKRMPGSILPSANGKRYDDGAFEIMSEFLESNGWDEVDALHNAESKDKVFTHPPWLNQISDG
LRGGPVRDILPDAEALPNFSLQLNAMVLRAVRKGPVVTGVEVEHKDGSREIIKLNKGGSVVLASGAHSTPRV
LFNSGIGPKKQLQIVASGSTNITLPPRSQWIQLPVGQHLQDHPIVLVQFQTKEGLTALPKTAWTEPTQESVD
LFAQGSGLLAQSGQRLNFWKSVEGSDGVTRYVQGTVNAPSNNTIEAKVYLTHGLTSVGTLEITADGRTNITQ
KPFLNTEGDREALATFVDELLDYARKPGSILTVPSNLTAETILEVSYSGNHHLGSANMGAKNDGRSVVGPDT
RVWGTKNLFVVDGSMHPEVPTGNTQASIMVAAAHAANKILKASSKWY
>A0A0P7B120|Neonectria_ditissima_Ascomycota_Sordariomycetes_Hypocreales
MKLTTIAVSALLGLAATSTASGLTSRKTTIRKTTYDYIVAGAGASGLVVAERLANAGHSVLLVERGGPSFYS
TGNRQDLMEWNSSVTAYDVPAMAFYTDTSPTIQWCRDTASSAGCLLGGSTMLNALMFVKPRAADFEAWPAGW
QWESGVAEAAETLFQRMPGTILASADGKRYNDGAFDVMSKFLSRNGWKEVDALNDVEAKHQIYSHPPWLISN
GLRGGPVRSILPDAETLPNFHLKLNAKVLRAVRKGRIITGAELELDDGSREIVKLGKGGSLVLSAGTHSTPR
ILFNSGIGPVEQINIVKSGSTNIKLPPRSEWIDLPVGQHLKDHPIVIVQFKTKENLAALPREAFTMPDQETV
DLFAQGSGLLSQSGQRINFWKSFKCSDGVSRTIQGTVNAPANNTIETKVYLTHGLTSEGTLEITPDGRTNIT
KKQFLTTEGDLEAVTTFLDEFLSYARKPESSLTVGSNVTAQTILEIAYSGNHHLGTANMGTKNDGRSVVGPD
TRVWGTKNLFVVDGSMHPEVPTGNTQAPIMVAAAHAAEKILKISSKW
>A0A136ITY8|Microdochium_bolleyi_Ascomycota_Sordariomycetes_Xylariales
MRFATTTISAALLLALGGSVTAQVEQAAYDYIVAGAGTAGIVAAEQLARSGRKVLLLERGGPSLYKTGNTAQ
ATKWNSTVTPYDVPALVDSVIQSPNSGWCDDLSVRAGCLLGGTSVNNGLMFVRPRAADFGASWPTSWQWKPD
NGIAQAAADLYEKVPGTILASADGKRYNDEAFDVTSRFLSANGWSEVDALKDVEAKELAYTHPVWSIDANGL
RDSPARRHLDAALAQPGFTLELNTKVLRAVRSTSGSRVEGVEVQRGDGTRAVIPLSETGALLLAAGTHSTPR
VLFNSGIGPESQLETVSKGSTNITLPPREQWLTSLPVGQNLKDHAVATITLTTRPDVALPALPATAVTQPDQ
ATVDLFAKGSGLLTQASQRLNFWTSVNTTSQQTYSLQGTVRATLDNTISIKLYLTHGTTSTGTVEITPDGKT
NMTTSPLLQTSGDIEALTAGVDMMLKYARLPGSILTVPANVTAESLAARGKVASGSHHVGTARMGAADDGAS
VVDEDAKVWGVDNLFVVDGSIHPDVPTGNTQAPIMIVANYAARRILALSKAAEA
>A0A074VUK1|Aureobasidium_melanogenum_CBS_110374_Ascomycota_Dothideomycetes_Dothideales
MPRFAAFLPLAYALGAFAQSVAYTDPNTGIDFMSFEDSDSGARFSVATPETLGTDFIGQIVAPTTEGWAGLD
LSAQMANHILVVAWPDGKEVMSSVREATGYTTPPVYTGNVTTTPIANGTFVNSTHFSYTFVCNGCITGESDS
FPNTVKGNAFGWAYSSDAPAKPSAADTALNMHSGFGAFAIIFASSSSASYDTWASWAKATIPAPSTSSNGTV
GTTSTSGQNNTSTVPIATTLNTTYDYIIAGAGPAGIIVAERLAESGAEVLLLERGDASTYASGGRATESWNE
TVTQYDVPAMAYYLSTAGVTNEYCTDTADQAGCLLGGSSMINALMFVRPQERDFDDKWPTGWKWSDVSASAE
SFYERNPGTISPSKDGQHYDTGAYDVLSTFFTSHGWSSVNAIEEPNKKTDVFSHPPWNIQDGLRAGPVLTYL
PLAKSKKNFHIQLNSTVVRAVRESSFVTGVEVELVDGSRQIINVKTGGKVVLAGGALSTPRILINSGIGPAD
QIKTVQGGSTGVTLPEESEWIDLPVGKGLKDHPIVTLKFKTKSSLSSLDTTAFTKPNETDVESFAQGNGVLV
QGGQRLNFWSSVKGSDGIERFVQGTCNSPSDDTIKMKVYLTHGLTSTGEIGITADGKTEYITQPWLNTDEDK
EALASFVDRLISFTKADNSTLTLDAGLTASSDVTGADLIKTFVTGSHYVGTAKMGEDDGRKGGAAVVDLDTK
VYGTDNLFVVDASFHPDLPTGNTQAMVMVAAEAAAKKVAAVKVGSAPAASASSSAVVSSATASQAVSSTAVA
SSTAVSSSVAAVTSAPASASITSVPTSTSETATFTGTTAITSVAVPSPAYTEVPKWGRCGGIGYDGPTKCVS
GSTCKYQNDWYSQCL
>A0A074XIF5|Aureobasidium_namibiae_CBS_147.97_Ascomycota_Dothideomycetes_Dothideales
MARFAALLPLAYALGAFAQSVAYNDPNTGIDFMSFQDSESGARFGVATPETLGKDFIGQIVAPTIQGWAGLD
MSAQMANHILVVAWPDGDNVRSSVREASGYTTPPVYTGNATTTPIANGTFVNSTHFSYTFVCNGCITGDDDS
FPSTVKGNAFGWAFSDDAVAKPSVLDTALNMHSGFGAFAVIFANSSSSSYDTWASWAEAAAPAPSTPTNGTI
GSGQNGTSTVPVATTLNTTYDYIIAGAGPAGIIVSERLAESGAEVLLIERGDASTYASGGRAVESWNDTVTQ
YDVPAMAYYLSTAGVTNEYCTDTADQAGCLLGGSSMINALMFVRPQERDFDDKWPTGWKWSDVSASAESFYE
RNTGTISPSKDGQRYDQGAYDVLSTFFTSNGWSSVNALEEPNKKTDVFSHPPWNIQDGLRAGPVLTYLPLAK
AKKNFHLQLNSTVIRAVRESSFVTGVEVELLDGSRQIINVKTGGKVVLAGGALSTPRILINSGIGPAEQIKI
VQSGSVAVTLPQEAEWIDLPVGKGLKDHPIVTLKFKTKSSLSSLDTTAFTAPNNMDIDSFAQGSGLLVQGGQ
RLNFWSSVNGTDGIERFVQGTCNSPSNDTIKMKIYLTHGLTSVGEIGVTASGKTEYITQPWFTTTEDKDALA
AFIDRLISFTKTANSTLTLDAGLTASSNVTGADLIKTFVTGSHFVGTALMGTKDGRKGGDAVVDLDTKVYGT
DNLFVVDASFHPDLPTGNTQAIVMVAAEAAAKKVLAVKVSGGDDTPAPSSTISALPTSSAVSSTAVATSSAA
VTSAPGSASITSAPTAVASETATFSGTTAVTSVAVPSPAYTEVPMYGRCGGIGYDGPTKCAPGSKCKVQNDW
YYQCV
>A0A074XP04|Aureobasidium_pullulans_EXF-150_Ascomycota_Dothideomycetes_Dothideales
MARFAALLPLAYAMGAFAQSVAYNDPNTGIDFMSYQDSKSGARFSVATPETLGSDFIGQIVAPTTEGWAGLD
MSAQMASHILVVAWPNGDKVMSSLREATGYTTPPVYTGNATTTPIANGTFVNSTHFAYTFVCNGCITGEDDS
FPNTVSGNAFGWAFSTDAPAAPSSEETALNMHTGFGAFAVIFANSSSASYDTWASWAEAVPAVTAPVANNGT
SSSNSTVGVDTGKNTTSTTPIATTLNTTYDYIIAGAGPAGIIVAERLAESGAEVLLIERGDASTYASGGRAV
ESWNETVTQYDVPAMAYYLSTAEVTNEYCTDTADMAGCLLGGSSMINALMFVRPQERDFDDKWPTGWKWSDV
SSSAESFYERNPGTISPSKDGQRYDQGAYDVLSSFFTSNGWSSVNALEEPNKKTDVFSHPPWNIQDGLRAGP
VLTYLPLAKAKKNFHIQLNSTVIRAVRESSFVSGVEVELVDGSRQIINVKTGGKVVLAGGALSTPRILINSG
IGPADQIKTVQSGSVAVTLPDQAEWIDLPVGKGLKDHPIITLKFKTKTSLSSLDTTAFTDPTQVNADLFAHG
SGLLVQGGQRLNFWSSVNGTDGIERFVQGTCNSPSNDTIKIKIYLTHGLTSTGEIGVTSAGATEYITQPWLN
TPEDKDALASFVDRLISFTKIANSTLTLDAGLTASSNVTGADLIKTFVTGSHFVGTAKMGTDDGRKGGDAVV
DLDTKVYGTDNLFVVDASFHPDLPTGNTQAIVMVAAEAAAKKVLAVQVSGGSNSTVPTSSATSVVAVSSTAA
QSSAIVATSTALSSAAVTSAPAITSAPASSATIPTTYTTNTATTSVAVPSPAYTQVPKYGRCGGNGYEGPTK
CAEGSTCKYQNDWYWQCV
>A0A074YD34|Aureobasidium_subglaciale_EXF-2481_Ascomycota_Dothideomycetes_Dothideales
MARFAALLPLACALGAFAQSVAYNDPNTGIDFMSYEDTKSGARFGVATPETLGADFIGQIVAPTTEGWAGLD
MSAQMANHILVVAWPNGDEVMSSIREATGYTTPPVYTGNATITPIANGTFVNSTHFAYTFLCNGCITGDSDS
FPNTVAGNAFGWAYSSDAPASPSSGDTALNMHSGFGAFAVIFANSSSASYDTWASWAEAAVSDPAPSVPGNG
STGTNPTVGNNGTSTIPVATTLNTTYDYIIAGAGPAGIIVAERLAETGAEVLLIERGDASTYVTGGRAVESW
NETVTQYDVPAMAYYLSTAGVTNEYCTDTADQAGCLLGGSSMINALMFVRPQKRDFNDNWPAGWKWSDVAPS
AESFYSRNPGTISPSKDGQRYDQGAYDVLSTFFSSNGWSSVNALEEPNKKIDVFSHPPWNIQDGLRAGPVLT
YLPLAKAKKNFHIQLNSTVIRAVRESSFITGVEIELVDGSRQIVNVKTGGKVVLAGGALSTPRILINSGIGP
SDQIKIVQGGSVGVTLPEEAEWIDLPVGKGLKDHPIVTLKFKTKSSLASLNTTAFTSPSQANVDLFAQGNGL
LVQGGQRLNFWSSVNGSDGIERFVQGTCNSPSNDTIKMKIYLTHGLTSTGEIGVTADGRTKYLQQPWLNTQE
DKDALASFIDRLVSFTKTANSTLSLDAGLTASSNVTGAELIKTFVTGSHFVGTAKMGEKDGRNGGDAVVDLD
TKVYGTDNLFVVDASFHPDLPTGNTQAIVMVAAEAAAKKVAAVAVGASGNGTTHAASSTIAPSSAITSAIAT
STGKVSATITNAPNTSAASTTTATFTGTTAITSVAVPSPAYTEVPRYGRCGGIGYDGPTKCAEGSSCKVQND
WYHQCV
>A0A132BCE1|Phialocephala_scopiformis_Ascomycota_Leotiomycetes_Helotiales
MRPFVSYLALVAGAYAQSSGYTDANTGITFQGYEDTTGFKYGMAVPVTPATDFIGQMVVPSNGSGYGGISLT
GEMVGSLLIVAWPNSGSVVASLRETSGYTSPEAYTNASISLNPIANGTFVNSTHMSYTFVCAGCITGDSLSF
SASATDLVVGWAMSAKSVTNPSSSSGATFVYHEAGYGDFGLTLTDAESSSYDTWASMATLSNTTSSNTTTCS
STSTNTTATVSNSTYDYIIAGAGPAGIIVAERLAETGKSVLLLERGAASTYATGGRSVVDWNSTVTQYDVPA
MDYYLTTASDTSEYCTDVANMAGCILGGGTMVNAMMFVRPQERDFDDKWPTGWKWSDVSSSADRLYERNPGT
TLSSLDGKRYDQQAFTTLQTFFSKAMGFSQVDAIQSPNAKTAVYSYPPWDAQDGLRAGPVKTYLPLANAVSN
FKLKLNTKVFRAIRSNSTVTGVEVESSTGARQIINLNTGGSVILAGGSMSTPRILYNSGIGPTDQITTVQNG
CVSVTLPAEDEWINLPVGQNLRDHPIFTLTFNATSINDTLVSTDFTSPSQTNIDLFAQGSGPLAQSGQRFNF
WTSLNSTNGTRFFQGTCSSTADGSVRIKLYLTHGLTSTGVLGIDSNGATEFTTDPWMNTDADKAAVISMIDT
IFAAARNSSIIIPSDASQTGASIVNANSYTQGDHFVGTTIIGETNDGTSVVDTNTKVWGMDNLFVVDASIHP
DLPTGNTQAIVMVVAEHAAAKIVALASGGLNSTGSVTSGVAPFANNTTPAVGGDDDDDDACE
>A0A1L7XVH1|Phialocephala_subalpina_Ascomycota_Leotiomycetes_Helotiales
MRTFTTFLALAAGACAQSSAYTDDVTGITFQGYTDSTTGFKYGMAVPTTPATDFIGQMIVPSNGTGYGGVSL
TGEMVGSLLIVAWPNSDSVMASLFETSGYTSPQVYSNSSISLNPIANGTFVNSTHMAYTFLCTGCITGNSLS
FSASTSSIVIGWAMSAKTVTNPTSASAATFVYHEQGYGDFGLTLSAAESASYPTWAGMATAASNTTTSSNST
CSSTSSNTTATISNSTYDYIVAGAGPAGIIVAERLAETGKSVLLLEQGAESTYATGGRSTVSWNDTITQYDV
PAMDYYLTSAPDTSEYCTDTANMAGCILGGGTMVNAMMFVRPQAADFDDKWPTGWKWSDVSASAEKLYERNP
GTTLSSMDDQRYDQQVFSTLQKFFGSAMGFTQVDAIESPNAKTAVYSYPPWDAQNGLRAGPVKSYLPLANAL
FNFKLSLYTKMIRAIRSNSTVTGVEVESVSTGARQIINLNAGGSVILAGGAMASPRLLYNSGIGPTDQITTV
QNGCQGVTLPDESEWINLPVGQNLRDHPIFTLKFNATSITDTMLATEFTSPNQTDIDLFAQGSGPLAQSGQR
FNFWTSLNSTNGTRFFQGTCSSQTDGIVNIKLYLTHGLTSTGVLGITSNGATEFTTDPWMNTDADRIAVTTM
IDSIFSAARNSSILTPADSTATGASIVAANSYVQGDHFVGTTIMGETNDGNSVVDTNTKIWGMDNLFVVDAS
IHPDLPTGNTQAIVMVVAEHAAAKIVALGSSNSTGTTTTTGAVAPYANSTSTVGSAVPSGTVAVAGDDDDDD
CY
>A0A1E1K8H7|Rhynchosporium_commune_Ascomycota_Leotiomycetes_Helotiales
MRCVSSLLALAAGAWAQQSSASVDSNTGITFQGMTAAAGFYFGMAVPKPVGSDFIGQMVVPITTGYGGLSLT
GSMVGSLLVVAWPNENKVVSSLRETRGYTSPVVYANASISLIPIANGTFVNSTHMSYTFLCQGCITGSAFSF
KADAEMITVGFSFSKTAPNNPSSAESATFVFHEAGHGAIGLALNLAGSQNFAKWASMATASPLPGNSTTPAS
GGSNSTCTTTTKVANSTYDYIVAGAGPAGIIAAQRLAETGKSVLLLERGQASTFTSGGKATVAWNEKVTQYD
VPSMAYYLTTAADTSEYCTDTANMAGCLLGGGTMVNALMFVRPQDADFNDKWPTGWKWSEVSASAAKLYKRN
PGTTLASKDQQRYDQGAFQVFSTFFKTLGWSQVDAIKEPNRKTKIYSFPAWDIQDGLRAGPVKSYLPLAKAL
SNFELTLSTKVVRVIRNGSTATGVEVEISTGARQIIKLKTGGSVILASGSMSSPRILYNSGIGPADQLTTVK
TGSACVTLPDKADWIDLPVGKNLKDHPIYTLTFNTSSANSSMVAKDFTSPSQINIDLFSKQSGPLVQSGQRI
NFWTSMNTTSGMKYFQGTCNSPGAGQLRIKLYLTHGATSVGTLGINAQGATVFTTDPWMNTEDDKTAVAAMI
DQILNAAKNSTILKPSDSKLTGASMVAKKSFASGSHFVGTAIMGETKNGSAVVDTDTKVFGTDNIFVVDASI
HPDLPTGNTQAIVMVVAEHAVAKIIALGASAASNSTTTPSQPAPPYVNATTNLESE
>A0A1E1MSN8|Rhynchosporium_secalis_Ascomycota_Leotiomycetes_Helotiales
MRCVSSLLALAAGAWAQQSSASVDSNTGITFQGMTAAAGFYFGMAVPKPVGSDFIGQMVVPITTGYGGLSLA
GSMVGSLLVVAWPNENKVVSSLRETRGYTSPVVYANASISLIPIANGTFVNSTHMSYTFLCQGCITGSAFSF
KADAEMITVGFSFSKTAPNNPSSAESATFVFHEAGQGAIGLALNLAGSQNYAKWASMATASPLPGNSTTPAS
GGSNSTCTTTTKVANSTYDYIVAGAGPAGIIAAQRLAETGKSVLLLERGQASTFASGGKATVAWNEKVTQYD
VPSMAYYLTTAADTSEYCTDTANMAGCLLGGGTMVNALMFVRPQDADFNDKWPTGWKWSEVSASAAKLYKRN
PGTTLASKDQQRYDQGAFQVFSTFFKTLGWSQVDAIKEPNRKTKIYSFPAWDIQDGLRAGPVKSYLPLAKAL
SNFELTLSTKVVRVIRNGSTATGVEVEISTGARQIIKLKTGGSVILASGSMSSPRILYNSGIGPADQLTTVK
TGSACVTLPDKADWIDLPVGKNLKDHPIYTLTFNTSSANSSMVAKDFTSPSQINIDLFSKQSGPLVQSGQRI
NFWTSMNTTSGTKYFQGTCNSPGAGQFRIKLYLTHGATSVGTLGINAQGATVFTTDPWMNTEDDKTAVAAMI
DQILNAAKNSTILKPSDSKLTGASMVAKKSFASGSHFVGTAIMGETKNGSAVVDTDTKVFGTDNIFVVDASI
HPDLPTGNTQAIVMVVAEHAVAKIIALGASAASISTTTPSQPAPPYVNATTSLESE
>A0A1E1L0W6|Rhynchosporium_agropyri_Ascomycota_Leotiomycetes_Helotiales
MRCVSSLLALAAGAWAQQSSASVDPNTGIKFQGMTAAAGFYFGMAVPKPVGSDFIGQMVVPITTGYGGLSLT
GSMVGSLLVVAWPNENKVVSSLRETRGYTSPVVYANASISLIPIANGTFVNSTHMSYTFLCQGCIMGSAFSF
KADAEMITVGFSFSKTAPNNPSSAESATFVFHEAGHGAIGLALNLAGSQNFAKWASMATASPLPGNSTTPAS
GGSNSTCTTTTKVANSTYDYIVAGAGPAGIIAAQRLAETGKSVLLLERGQASTFASGGKATVAWNEKVTQYD
VPSMAYYLTTAADTSEHCTDTANMAGCLLGGGTMVNALMFVRPQDADFNDKWPTGWKWSEVSASAAKLYKRN
PGTTLASKDQQRYDQGAFQVFSTFFKTLGWSQVDAIKEPNRKTKIYSFPAWDIQDGLRAGPVKSYLPLARAL
SNFELTLNTKVVRVIRNGSTATGVEVEISTGARQIIKLKTGGSVILASGSMSSPRILYNSGIGPADQLTTVK
TGYACVTLPDKADWIDLPVGKNLKDHPIYTLTFNTSSANSSMVAKDFTSPSQINIDLFSKQSGPLVQSGQRI
NFWTSMNTTSGTKYFQGTCNSPGAGQLRIKLYLTHGATSVGTLGINAQGATIFTTDPWMNTEDDKTAVAVMI
DQILNAAKNSTILKPSDSKLTGASMVAKKSFASGSHFVGTAIMGETKNGSAVVDTDTKVFGTDNIFVVDASI
HPDLPTGNTQAIVMVVAEHAVAKIIALGASAASNSTTTPSQPAPPYVNATTNLESE
>A0A218YUI9|Marssonina_coronariae_Ascomycota_Leotiomycetes_Helotiales
MRFSLFTWAFAAGAAAQQSSAYTDPNTGITFQGKTDTTGFSFGMAAPTTVGSDFIGQMVVPITAGYGGITLT
GSMTGSLLVVAWPNEGKVVASFRQTSGYSSPAVYTNSALSLSPIANGTFVNGTHTSYTFLCGGCIMGNALTF
QASTANIIIGWSFSRTAPTSPSSAELATFVYHEAGFGSFGLAMTSATSADYPTWASYATAASPGSGNSTTTA
PSGNSTCTATSTVSNATYDYIVAGAGPAGIIVAQRLAETGKSVLLLERGQASTYQTGGRSTVSWNQTVTQYD
VPSMAFYLSTAADTSEYCTDTANMAGCLLGGGTMVNALMFVRPQAADFDDKWPTGWKWDQVSASAVRLYERN
PGTTMASEDEKRYDQGAVTILQQYFQSLGYSHVDAINDPNSKTAVYSYPPWDIQDGLRAGPVKSYLPLAKAL
SNFRLALNTKVVRVIRSGATATGVEVEDSTGARQIIKLNAGGSVVLASGSMSSPRILFNSGIGPADQIKIVQ
GGSACVTLPNEADWIDLPVGQNLKDHPIFTLSFNTTFLNNTMVAKDFTTPNQTNIYMFSQGIGPLVQSGQRL
NFWTSLNTTSGIKFFQGTCSATGAGSIRIKLYLTHGATSQGALGINAQGATVFTSDPWLNTEDDRTATAKMI
DILLEAARGGTLIQPANSTATGTSMVANKDYVQGSHFVGTISMGQRNDGTAVVDTNTKVFGTDNIFVVDGSI
HPDLPTGNTQAMVMVVAEHAAAKIIALGASSSSNGSTVATPPTYDAVPMPSAVTSTAVPAVTTAATVTPGYE
DDEC
>PBP21408|Diplocarpon_rosae_Ascomycota_Leotiomycetes_Helotiales
MRFSLSLWAFAAGAAAQQSSALTDPNTGITFQGKTDTTGFYFGLAAPTTVGSDFIGQMVVPITAGYGGITLT
GTMTGSLLVVAWPNEGKVMASFRETSGYTSPAVYNNSTLSLSPIANGTFVNSTHTSYTFLCGGCIMGNALSF
QASTANIVIGWSFSKTAPTNPSSADSATFVYHEAGFGAFGLALTSATSADYPTWASYANATAPSSGAGNSTT
TPSSGNATCSATSTVSNYTYDYIVAGAGPAGIIVAQRLAETGKSVLLLERGQASTYQTGGRSTVSWNKTVTQ
YDVPSMSYYLSTASDTSEYCTDTANMAGCLLGGGTMVNALMFVRPQAADFNDKWPTGWKWDQVSASAAKLYE
RNPGTTMASEDEKRYDMGAATVLQQYFQSLGYKHVDAIEDPDSKTAVYSYPPWDIQDGLRAGPVRSYLPLAN
ALPNFHLTLNTKVVRVLRSGKTATGVEVEGPTGARQIINLNAGGNVVLASGSMSSPRILYNSGIGPTDQIRI
VQGGSACVTLPEEADWIRLPVGQNLKDHPIFTLSFNTTSLNTTMVAEDFTDPSQANIDMFAKGIGPLVQSGQ
RINFWTSLNTTSGTKFFQGTCSSTKAGSVRIKLYLTHGATSRGVLGINAQGATVFTSDPWMNTEDDQTTAAK
MIDILLDAARKGRILTPANSNDTGTSMVATKDYVQGSHFVGTTIMGEKNDGTAVVDTNTKVFGTDNIFVVDG
SIHPDLPTGNTQAIVMVVAEHAAAKIIALGASSNGTTIATPSTSAPAYPVATPVSVIPGDEDYDC
>PBP27966|Diplocarpon_rosae_Ascomycota_Leotiomycetes_Helotiales
MRCALSLWAFAAGAAAQQSSAYTDPNTGITFQGKTDTTGFYFGLAAPTTVGSDFIGQMVVPITAGYGGITLT
GTMTGSLLVVAWPNEGKVIASFRETSGYTSPAVYNNSTLSLSPIANGTFVNSTHTSYTFLCGGCIMGNALSF
QASTANIVIGWSFSKTAPTNPSSADSATFVYHEAGFGAFGLALISATSADYPTWASYATATSSGAGNSTTTP
ASGNSTCSATSTISNSTYDYIVAGAGPAGIIVAQRLAETGKSVLLLERGQASTYQTGGRSTVSWNQTVTQYD
VPSMSYYLSTASDTTEYCTDTANMAGCLLGGGTMVNALMFVRPQAADFNDKWPAGWQWDQVRASAAKLYERN
PGTTMASEDEKRYDMGAATVLQQYFQSLGYKHVDAIEDPDSKTAVYSYPPWDIQDGLRAGPVRSYLPLANAL
PNFRLTLNTKVIRVLRSGSTATGVEVEGPTGARQIIHLNAGGNVVLASGSMSSPRILYNSGIGPLDQIKIVQ
GGSACVTLPEEADWIRLPVGQNLKDHPIFTLSFNTTSLNSTMVAEDFTDPSQTNIDMFAKGIGPLVQSGQRI
NFWTSLNTTSGAKFFQGTCSSTKAGSVRIKLYLTHGATSQGVLGINAQGATVFTSDPWMNTEDDQTAAAQMI
DILLDAARKGTILTPANRNATGTSMVAAKEFVQGSHFVGTTIMGEENDGTAVVDTNTKVFGTDNIFVVDGSI
HPDLPTGNTQAIVMVVAEHAAAKIIALGASSNGTTSVTPSTSAPAYPVATPVPGTSGDEDDDC
>K1Y433|Marssonina_brunnea_f._sp._multigermtubi_MB_m1_Ascomycota_Leotiomycetes_Helotiales
MRFSLPLVAFAAGAAAQQTSAKVDSNTGITFQGKTDATGYYFGMAVPTTIGTDFIGQIIAPITEGYAGVSLT
GKMVGSLLIVAWPNAGEVVASFHETSGYSSPPVYTNASLSLSPIADGTYVNATHMSYTFLCGGCIMDSPLSF
DRTADNIIMGWALCRTAPTNPASAESATFVYHDAGFGAFGMALNNAASADYATWAAMAASGAPTEYGNTAPP
AGSDTLATPDSANATCPDTPSISDSTYDYIVAGAGPAGIITAQRLAETGKSVLLIERGKASTYQSGGRSTVA
WNDTVTQYDVPAMAYYLTTAADSSEYCTDTANMAGCLLGGGTMVNALMFVRPQPADFNDKWPAEWQWDSVSA
SADRLYERNPGTTMASEDEKRYDQAAATVMQQYLSGMGYEPVDAIDSPERKTAIYSYPPWDIQGGRRAGPVK
SYLPLAKALSNFELILETKVVRVVRNGSTATGVEVEDSTGARQIINLNEGGSVILSSGSMSSPRILYNSGIG
PADQLTTVQGGSACVTLPEEADWIDLPVGQNLKDHPMFTLDFNTSAVEDTLIAKDFTSPSQTNIELFAQEVG
PLVQGGQRLNFWTSKNTTSGTKYFQGTSFANRADGVRVRLYMTHGATSVGALGINAQGATIFTTDPWMNTED
DQSAMAEMIDELLAGARAGTLLTPADPDVTGASLVADKAYVTGSHFVGTAMMGETNDGSSVVDTCGRVWGTD
NIYVVDASIHPDLPTGNTQAMVMVVAEHIVAKIIDVSSGGGGQNSTTPFVPDSNPSYPPVVPESDPYYHTTP
DLLDTEPKNPDAVNTNLSKPQTPESDKKGNKPQTPESDKKGNKPQTPESDKKGDKPKTPESDKKGNKPKTPE
SDKKGKKTKTPESDKKSNKLKTSTLPDKKYSNTESLTDLTEKKYTNPTKPTKEEEEEEDC
>S3DWV5|Glarea_lozoyensis_ATCC_20868_Ascomycota_Leotiomycetes_Helotiales
MRFLLSSLAFAASVYSQSAAFLDPKTGIEFQQHTDATTGLKFGIAVPTTVQSDFIGQIVLPTNGTGYAGISL
TPKMVGSLFVLAWPNVDSVVGGLFIGYSAPNVYTNASVSVSPIANGTFVNSTHMSYTFLCTGCITGTSSSFS
GSTADISLGFAVGTKSPTNPTSASSATFVYHDGGFGGFGMTLSGSADYPTWAATASGSAAGGSGNATCTNVG
TNTTTTVSNSTYDYIVAGAGPAGIIVAQRLTESGKSVLLLEGGKASTYATGGRSTVSWNDTVTQYDVPSMSY
YLTTASDTSEYCTDTASQAGCLLGGGTMVNALMFIRPQTADFDDKWPAGWKWNDVSAAAEKLYSRNPGTTLP
SKDGKRYDQGAFNAMSNFLKGMGWSHIDAIEQPDSKHEVYSYPPWDIQNGLRAGPVTSYLPLAQASPNFKLS
LETKVLRAVRDGSSITGVEVQTSTGARQIINLKAGGKVVLAGGAMSSPRILFNSGIGPKDQISTVQSGCTGV
TLPAESDWIDLPVGQNLRDHPIFTLTFNTTSASAANATSMLASQFTNPGQTDIDLFAKASGPLAQSGQRLNF
WSSLNSTDGITRFFQGTVNSPSAGTVRAKVYLTHGATSAGVLGITSTGSTQFSTEPLMNTDEDKAAVVEFLD
SILNAARNSTILVPSSASATGASLVASYVSGSHFVGTAMMGDSKQNAVVDTDTKVFGTDNLFVVDASIHPDL
PTGNTQAIVMVVAEHAAAKILALGSSSNSTAPSITPPFANSTIPVTTPSNTTQPLTPTESSPDAEDDC
>A7ELR7|Sclerotinia_sclerotiorum_1980_UF-70_Ascomycota_Leotiomycetes_Helotiales
MRTSLLALGFTAGALAQTATSYVDTNTGITFQGATDTTGFKFGMVMEANATSDFIGQIVFPSTAGSGYGGVS
LTGSMVGSMLIVAWPSGTDVIASLRETSGYTSPGVYANNTAQLLPIANGTFVNSTHMSYTFLCQACIGNTYT
MAAGASQVIVGWALGNGTVTNAASANDATFTYHGTGFGNFAIQTASAVNINYATWVATASNVTASNTAASNS
TKVCSNNAVSTSNSTYDYIIAGAGPAGIIVAERLAESGASVLMLERGNVSTYASGGRATVPWNDTVTQYDVP
SMAYYLTTASVSDEYCPDTASMAGCLLGGGTMVNALMFVRPQKVDFDDKWPTGWKWTDVSASADRLYERNPG
TTNPTANSQRYDQSAWNVFSSFLGGLGWSEVDAIKSPNEKTQVYSHPPWDIQDGLRAGPVKSYYPLATAMTN
FKAQFNTMVVRGIRSTSNSTSSTFSGVEVENSSSGVRQIINLNTGGKLILAGGAMSTPRILINSGIGPADQI
NIVKNGSSCVTMPVESDWINLPVGKNLKDHPIFTLAFNITGSIASNATSMMSTDFTSPSTANVDLFAQQSGP
LVQSGQRLNFWTSLNTTNGIKYFQGTCNSPAEGQVRIKLYLTHGLTSTGVLGVTSAGATEFTTNPWMNTADD
RSAMENIIDYFLNAAKSSTILKPTDSSITGSSLVSAGNYVTGAHFTGTTIMGESNDGSSVVDTDTKVWGTDN
LFVVDASIHPDLPTGNTQAIVMVAAEHAAQKILALSGKTISSNNTTTPYPSGRNSTSPGSTTSGATTSASST
ATSVVVGGDDDDDDTCPFGYELDE
>M7TH82|Botrytis_cinerea_BcDW1_Ascomycota_Leotiomycetes_Helotiales
MRTSLLTLGFAARALAQTAASYVDANTGITFEGATDTTGFQFGMAMEANATSDFIGQIVFPSTAGSGYGGVS
LTGSMVGSMLIVAWPSGTDVIASLRETSGYTSPGAYANATAQLLPIAKGTFVNSTHMSYTFLCQACIGNTYT
LAAGASQVVVGWALGNGTVTNAASATGATFSYHGTGYGDFGIQTANAANDNYATWAAMASAASASNTTASTT
TTTCSNTTVSTSNSTYDYIIAGAGPAGIIVAERLAESGASVLMLERGNVSTYATGGRSTVSWNDTVTQYDVP
SMSYYLTSASVSDEYCTDTASMAGCILGGGTMVNALMFVRPQEADFDDKWPTGWKWTDVSASADRLYERNPG
TTNPTSNSQRYDQSVWNILSSFLGNLGWSEVDAIKSPNSKTLAYSHPPWDIQDGLRAGPVKSYYPLATAMNN
FKAQLNTKVVRGIRSTTNSTTFSGVEVENTSTGVRQIINLNAGGKLILASGAMSTPRILINSGIGPTDQITT
VKNGSSCVTLPAESDWINLPVGKNLKDHPIFTLTFNVTGAMASNSTSMVSTDFTSPSTANIDLFAQQTGPLV
QSGQRLNFWTSLNTTSGTKYFQGTCNSPAAGQVRIKLYLTHGLTSSGVLGITSSGATEFTTNPWMNTADDQS
AMETMIDYFLNAAKNSTMLTPSDSTITGSSLVSSGTYVTGDHYTGTAIMGETNDGTSVVDTNTQVWGTDNLF
VVDASIHPDMPTGNTQAIIMVAAEQAAQKILALAGETISAASTTASSSASSGSSVASAPAVSSAAASASAVS
GATTSASSAAASASSGDDDDDTCPFGYELDE
>W9CLR5|Sclerotinia_borealis_F-4128_Ascomycota_Leotiomycetes_Helotiales
MRTSLLALGFAARALAQTAASYVDANTGITFEGVTDTTGFQYGMVMEANATSDFIGQIVFPSTDGSGYGGIS
LTGDMVGSMLIVAWPSGTDVIASLRETSGYTSPGAYANATAQLLPIADGTFVNSTHMSYTFLCQACIGNTYT
FASGATQVIVGWALGNGTVTNAASASDATFTYHGTGYGDFGITTASAVNGNYATWAAMASTVVASNITASST
TTTCSNTTVSTSDSTYDYIIAGAGPAGIIVAERLAESGASVLMLERGNVSTYASGGRATVSWNDTVTQYDVP
SMSYYLTTASVTDEYCTDTASMAGCLLGGGTMVNALMFVRPQEADFDDKWPTGWKWTDVSASADRLYERNPG
TTSPTANDQRYDQTAWTIISSFLGGLGWSEVDAIESPNKKTQVYSHPPWDIQDGLRAGPVKSYYPLATALSN
FKAQLNTKVVRGIRSTTNSTTFSGIEVENVSTGVNQIINLNAGGKLILAGGAMSTPRILMNSGIGPTDQITT
VKNGRSCVTLPSESDWIDLPVGKNLKDHPIFTLLFNVTGSMASNSTSMLSTAFTSPDTTNIDLFAQQTGPLV
QSGQRLNFWTSLNTTTDTKYFQGTCNSPADGQVRIKLYLTHGLTSSGVLGITSAGATEFTTNPWMNTADDKS
AVVTMIDYLLHAATNSSILVPADSTITGASMVAAANYVTGDHFTGTAIMGATNDGSSVVDTDTKVWGTDNLF
VVDASMHPDMPTGNTQAIIMVAAEQAAQKILALSGETISSSASTATTSTSSSSGSSSSSAAPVTASAPAVSS
ISTSASSAATTATSADSDDADDDDTCPIGYELVE
>A0A0L1HNB5|Stemphylium_lycopersici_Ascomycota_Dothideomycetes_Pleosporales
MARSFLLSTALFALRAAAQTSSAYTDEKTGIKFQGLHHPSGYKLGIALPENPTTDFIAQIQAPVTNGEGWAG
FSMGQSMTGNLLVVAWPNEDKIISSFREATGYTNPAVKTGDFTMSPIPDGTFVNETAFSYTFLCSNCISDDP
ASGMVIYESPSVNVMGWAYSDKALTDPTTASAALNYHDAGFGAFGLPMSSATSADFDTWAALAVASTPSAGN
STTPGGNLTAPAAPVGNTTATVANTTYDYIVAGGGAAGIIAAERFAESGASVLLIERGGPSYASTGNTEVMT
WNDTVSMYDVPGYGYYLSDVGSPAYCSDTADMAGCLLGGGTAVNAMMYVRPQERDFDDKWPAGWKWADVSAA
ADRLYERNPGQTYGSEDGIRYDDGAYNVLSKFFAGQGWTETDFVKNPNAKVNVYGHPTWNIANGLRSGVVRT
YLPLAQDLDNFELMMNTNVIRAVRDGSAVSGVEVETADGKRVIYNVNAGGSVVLSAGSMSTPRILFNSGIGP
AEQLQTVASGNSGVKLPDEADWIDLPVGAEIKDHPIFTVKFKTSSSLAGTDKESIITPNQTTIDLFAKGSGI
LAQSGQRLNWWSSVNTTDGSEIFFQGTCNAPADDTVQMKVYITHGLKSVGSLGITADGATTFGTNPHMTSDV
DTEAITMMMDRLIAMAQGANSTLSLIAPAGVTNVTGADLIKTFKTGSHYVGTAKMGTKGDAGVVVDTDTKVY
GTDNLFVVDASIHPDLPTGNTQAIVMVAAEAAAERILALGDSSAKPSTPAVPEEVSSAAPVATSAASAVSSA
APIGTGSPAAPIESAAPVESASPASSAAPIASSPAESSTPSAPAESIPAASPAPGATSAGPYQRCGGIGFDG
PTTCGSGWKCVVQNNYYSQCLQDTASKRGRSAPVARRHSTAARRSMAGHKPVSPVVVTEHVQAQRLGRASYL
DAYAV
>A0A177D413|Alternaria_alternata_Ascomycota_Dothideomycetes_Pleosporales
MARTFLLSTALLALGVSAQTSSKFTDEKTGITFSGLHHSSGYRLGYALPEKATTDFIVQVQAPITNDGGWAG
FSLGQSMTGNLLVVAWPHEGEVIASFREATGYTNPAVKTGDFTMSPIPDGTFVNDTAFSYTFLCSNCISEDP
KTGLVIYEDPSVNIMGWAYSNKALADSTDAGAALNYHDAGFGAFGLPMSNASSPDFEKWAAMAVASTPSGGN
STTPGGNSTAPAAPVAGNTTATVANSTYDYIVAGGGAAGIIAAERLAESGASVLLVERGGPSYAFTGKTEVM
PWNDTVSMYDVPGYGYYLSDVGSPAYCADTADMSGCLLGGSTAINAMMYVKPQERDFDDKWPAGWKWADVAE
AADRLYERNPGQTYGSEDGIRYDNGAYDVLSQFFAGQGWTETDFVKNPNAKVDVYGHPTWNIANGLRSGVVR
TYLPLAQKLNNFELMMNTNVVRVVREGSAVSGIEVETADGKRVIYNVKSGGSVILAAGSMSTPRILFNSGIG
PADQLQTVASGSSGVTLPDEADWIDLPVGAEIKDHPIFTVKFNTSTPLSGTDEKALTSPNQTTIDLFAKGSG
ELAQSGQRLNWWSSVNTTDGSEIFFQGTCNSPADNTIQMKVYITHGLQSVGSLGITADGATTFITDPHMTSD
VDTEAVTMMMDRLIAMTQGGNSTLSLIAPAGVSNVTGADLIKSFKTGSHYVGTAKMGTEGDAGVVVDTDTKV
YGTDNLFVVDASIHPDLPTGNTQAIVMVAAEAAAARILALGDSPASGTAPTASTTPEATPEAASSSVPAATP
VVPAASSAAPIGTGSPAAPSAAPVESAAPIESAAPAESASPVASSPAGSSTPSAPAESAPATTPSPAEPAQP
AQPSTAGAYERCGGIGFTGPTTCASGWKCVVQNDYYSQCLQSTDSNRGRSEPVSRRHDTLTRRAMVGHKPVS
PVVVHEHIHSRKLGRASFLDSYQS
>B2WA23|Pyrenophora_tritici-repentis_Pt-1C-BFP_Ascomycota_Dothideomycetes_Pleosporales
MARSIILSSVLFALRIAAQTSSQYIDDKSGITFQGIHVDSGFKFGIALPEKATTDFIAQIQAPITNDGGWAG
FSMGTSMTGNLLVTAWPHQGKILSSFREATGYTNPAVKEGDFKMSPILEGTYVNDTAFSYTFLCSKCISADD
PLKGLVIYKEPNVNVMGWAYSDKALTDPTSASAVLNYHDAGFGMFGLPMANATSADYPKWAAMAVAGTPGAG
NSTTPVSGGNSTAPVAPVGGNATVANATYDYIVAGGGAAGIIAAERLAESGASVLLIERGGPSYASSGNKDV
LSWNDTVTMYDVPGYGYYLSDMGTPAYCSDTADMAGCLLGGGTAVNAMMYVRPQERDFDDKWPAGWKWADVS
AAADRLYERNPGQTHGSEDKVRYDDGAYGVLSKFFAGQGWTETDFIKNPNSKVNVYGHPPWNVANGLRSGVV
RTYLPLAQKLKNFKLMMNTKVVRAVREGSKVSGVEIETAAGQRVIYNVKAGGSVILAAGSMSTPRILFNSGI
GPTEQLQTVASGSTGVKLPAKADWIDLPVGAEIKDHPIFTVKFNTSAPLAGTDKNSLIKPNQTTVDLFAKGS
GVLAESGQRLNWWSSVNTTDGSEIFFQGTCNSPADNTIQMKVYITHGLKSVGSLGITAAGATNFITEPHMNS
DVDKEAITMMMNRLIAMAQGGNSTLKLIAPTGVSNVTGADLIKSFKTGSHYVGTAKMGKKGDAGVVVDTNTK
VYGTDNLFVVDASIHPDLPTGNTQAIVMVAAEAAAARILKLGGGSSKPDAPASSSIPDATSSIVPVTSPTAP
TATSTPDAPAPEPVISATPVSPPSPIATSPTEYPADPPAPVESVPGAPSEPAPPMPAPPMPAPPTSAPPSTG
GSGPYERCGGQGFTGSTSCTNGWKCVFQNDWYSQCLPGSSFKRDLRHASFAKREVVKGRKPVGPARVQSKVE
GA
>E3REM0|Pyrenophora_teres_f._teres_0-1_Ascomycota_Dothideomycetes_Pleosporales
MARSIFLSSALFVLRVAAQTSSQYIDDKSGITFQGIHDASGFKFGIALPEKTTTDFIAQIQAPITNDGGWAG
FSMGTSMTGNLLVTAWPHQGKIISSFREATGYTNPAVKEGDFKMSPIPDGTYVNDTAFSYTFLCSNCISADD
PLKGLVVYKEPNVNVLGWAYSNKALTDPTSASAVLNYHDAGFGMFGLPMANASSADYPKWAAMAVAGTPGAG
NSTTPVSGGNSTAPATPVGGNATIANATYDYIVAGGGAAGIIAAERLAESGASVLLIERGGPSYASSGNKDV
LSWNDTVTMYDVPGYGYYLSDMGTPAYCSDTADMAGCLLGGGTAVNAMMYVRPQERDFDDKWPAGWKWTDVS
AAAERLYERNPGQTHGSEDGIRHDDGAYGVLSKFFAGQGWTETDFIKNPNSKVNVYGHPPWNVANGLRSGVV
RTYLPLAQKLKNFKLMMNTKVVRAVREGSTVSGVEIETATGQRVIYNVKTGGGVILAAGSMSTPRILFNSGI
GPSEQLQTVASGSTGVKLPAKADWIDLPVGAEIKDHPIFTVKFNTSAPLAGTDKNALIKPNQTTIDLFAKGS
GLLAESGQRLNWWSSVNTTDGSEVFFQGTCNSPADNTIQMKVYITHGLKSVGSLGITAAGATNFITEPHMNS
DVDKEAITMMMDRLIAMAQGGNSTLKLIAPTGVSNVTGADLIKSFKTGSHYVGTAKMGKKGDAGVVVDTDTK
VYGTDNLFVVDASIHPDLPTGNTQAIVMVAAEVAAARILKL
>A0A178E9P2|Pyrenochaeta_sp._DS3sAY3a_Ascomycota_Dothideomycetes_Pleosporales
MARSFIISSALFALRVAAQSAVPYTDANTGITFNGYKHSSGFTLGIALPENPTTDFIAQIQAPITNDGGWAG
FSMGQSMTGNPLVVAWPHEGAIVSSIRQATGYTNPAVKTGDFTLSSIPDGTFVNDTAFSYTFLCSNCISDVA
PNGLVISASNIMGWAFSNTALTDSASSSATLTYHSAGFGAFGLPLDNAKSADFETWAALAVKGGSGSDNSTL
PGTGGNSTTPITPGNTTTVVANATYDYIVAGGGAAGIIAAERLAETGASVLLVERGGPSYAFTGNTNVMTWN
DTVSMYDVPGYGYYLSDVGSPAFCTDTADQAGCLLGGGTSVNAMMFVKPQERDFDDKWPTGWKWTDVSPAAD
RVWERNPGQTYGSEDGQRYDDGAYDVLSKFFAGQGWSETDFVKNPNAKVDVFGHPSWNVANGLRSGVVRTYL
PLAQDLSNFKLMMNTKVIRAVREGSSISGVEVETQDGQRVIYNVNAGGSVILAAGAMSTPRILFNSGIGPAE
QIQTVASGSSGVTLPDEADWIDLPVGAEIKDHPIFTVKFSTSTPLHAEPKTSFTTPNQTTVDLFAKGSGILA
QSGQRLNWWSSVNTTDGTEVFFQGTCNGPSDDTIQMKVYITHGSQSVGSLGITADGATSFITNPHMTSDVDT
EAVTLMMDRLIKMSQGGNSSLTLIAPTGVTNATGADLIKEFKTGSHYVGTAKMGTKGEAGVVVDTNTKVYGT
DNLFVVDASIHPDLPTGNTQAIIMVAAEAAAARIIAL
>A0A163K8I6|Ascochyta_rabiei_Ascomycota_Dothideomycetes_Pleosporales
MARSFILSTALFALQAIAQTSSPYTDAKTGIDFRGYTDAKTGYTFGIALPEKPTTDFIAQIQAPITNGGGWA
GFSMGQSMTGNLLVVAWPNDGEVVSSFRKATGYTNPAVTTGDFTMNPIPDGTFVNETAFSYTFLCKNCISED
VATGLVIYDSPSTNIVGWAFSDDPLTDPATASSTLTYHTAGFGAFGLPMSNATSADFETWAAMAVEGSTGSG
SDSGSGNSTTPISGGNSTTPVASNTTATIANATYDYIVAGAGPAGIIAAERIAESGASVLLIERGGPSYGFT
GYSDNLSWNDTVSMYDVPGYGYYLSDVGTPAYCDDTADMAGCLLGGGTSVNAMMFVRPQDRDFDDKWPTGWK
SADVSAAAERVWERNPGQTHGSEDGKRYNDESYDVLSKVFAAQGWAETDFIKDPNSKTDVFGRPPWNVADGL
RSGPVRTYLPLAQKLNKFKLMMNTKVIRAVREGTSATGLEVETADGKRVIYNVNAGGSVILAAGSMSTPRIL
FNSGIGPAEQLKIVQSGSSGVTLPDEADWIDLPVGAEIKDHPIFTIQFKTSTNMSSTPKTVLTEPDQTKIDL
FAKGSGILAQSGQRLNWWSSVTTSKGNEMFFQGTCNGPSDNTIQMKVYLTHGAASVGELGITAEGATEFITN
PHMTSEEDTEAITMMMDRLLQMTSGSNSTLSIVAPTGVSNVTAADLIKSFKTGSHYVGTAKVGTKGDAGVVV
DTNTKVYGTDNLFVVDASIHPDLPTGNTQAIVMVAAEAAAARILALGSSNATTPTTPTSGATSAVAEATSIA
VIPSGTGSPAVSSAAPIGTGSPVVPSAPSIASSPAEPAPTASAPVESSAPAVADAYGRCGGTGWTGPTQCAQ
GWICSRQNDYYSQCMHSSSRRAQTAPVVRRDIKKLNRVAQEESFLDMY
>A0A1Y2LTE3|Epicoccum_nigrum_Ascomycota_Dothideomycetes_Pleosporales
MARSFILSSALFALQAVAQTSASYTDEKTGIDFRGYHDTTTGYRFGLALPENPTTDYIAQIQAPITDDGGWA
GFTMGQSMTGNLMVVAWPHEGKIVSSFRLATGYTNPAVATGDFKMNPIPDGTYVNDTAFSYTFLCKNCISKD
PETGMVLYEAPSTNIVGWAFSATAPTSPASASAALNYHTGFGAFGLPAADAHSAKFETWAAMAVEGSTDSGS
GSTTPIGGGNSTTPVAGNTTATVANATYDYIIAGAGPAGIIAAERIAESGKSVLLIERGGPSYGSTGGKGLP
WNDTVSMYDVPGYGYYLSDVGTPAYCDDIADMAGCLLGGGTAVNAMMFVRPQDIDWNDKWPKGWQSADVAAA
AERLYKLVPGQTFGSEDGKRYDDGAYEVLSKFFAAQGWKDTDFIKEPNSKTDVFGHPPWMVADGLRSGPVRA
YLPLAEKLDNFKLMMNTKVIRAVRDGSSISGMEVETADGKRVIYNVNAGGNVLLAAGAMSTPRILFNSGIGP
AKQLKTVQSGSSGVTLPAEADWIDLPVGAEIKDHPIFTVKFKTSTNLTTTAKSALTDPDQTTIDLFAKGSGV
LAQSGQRLNWWSSVTTSKGNKMFFQGTCNSPADNTIQMKVYLTHGAQSVGELGITAEGATEFITNPHMTSDE
DKEAITMMMDRLIEMASGSNSTLSIIAPTGVTNVTAADLIKEFKTGSHYVGTAKIGTKGDAGVVVDADTKVY
GTDNLFVVDASIHPDLPTGNTQAIIMVAAEAAAARILALGDSSATKPKPETSASSAAAEATSVAAIPSATAA
PATSAAPSASPVTPSPAESAAPSAPATSAAPSAPATSAAPSAPAASAPAASAPAETAPAPSTPASSTVEAYG
RCGGIGYTGPTQCAQGWTCKAQNDWYSQCLQGNSRRGQAAPVVRRDLKKRNRVA
>M2SBA6|Bipolaris_sorokiniana_ND90Pr_Ascomycota_Dothideomycetes_Pleosporales
MARSFFLASALFALRAVAQTSTAFTDEKTGIKFQGVVGDSGYRLGYAIPETPTTDFIAQIQAPITNGGGWAG
LSMGQSMTSNVLIVAWPNEGKVLSSFRQIDGYTSPPVVTGNFSMKTIPDGTFVTEKAFSYTFLCSNCLSDDS
SLGLVISETLNIMGWAWSDKALTDSTTASAGLNYHDAGFGAFGLKMSDAKSADFAKWAALAVGDAPSGGAPS
GGNSTTPAPGGNSTAPAPLPATPISGNSTAIVANETFDYIVAGGGAAGIIAAQRFAEGGASVLLIERGGPSY
AFTGDVKTLSWNSSVSMYDVPAYGYYLSDVGSPAYCTDTADMAGCLLGGGTAVNAMMYVRPQERDFDDKWPT
GWKWSDVSAAAERLYERNPGQTYGSQDGVRYDDGAFTVLSKFFASQGWKETDFIKNPNNKVDVYGHPTWNIA
NGMRSGSVRTYLPLAQKLDNFKLMMNTNVVRAVREGSAVSGVEVETADGKRVIYNVKAGGRVVLSAGAMSTP
RILFNSGIGPAAQLKTVATGTTGVKLPAEADWIDLPVGAEIKDHPIFTVKFKTSSPLTATDKEPLITPNQTT
IDLFAKGSGMLAESGQRLNWWSSVKTSDGSEVFFQGTCNSPEDDTVQMKVYITHGLKSVGSLGINAAGATTF
ITKPHMTSKVDTEAITLMMDRLINMSKGSNSTLSLIAPTGVTNVTSADLIKSFKSGSHYVGTAKIGTKGEPG
VVVDTNTKVYGTDNLFVVDASIHPDLPTGNTQAIIMVAAEAAAARIMKLSGTPSTPVTPGSGNTTTPVPETP
ASPIVPSTLPTSAPVELPEATPSATPSAPAASAPAATPAPVESTTPSPTQPSKPSNPATPSKPAEAPKPSSP
AAGVPGTAGKWERCGGIGHNGPTTCADGWKCVKQNDYYSQCLSG
>W6ZG50|Bipolaris_oryzae_ATCC_44560_Ascomycota_Dothideomycetes_Pleosporales
MARSFFLTSALFALRAVAQTSTAFTDEKTGIKFQGIVGDTGYRLGYAIPETPTTDFIAQIQAPITNGGGWAG
LSMGQSMTSNVLVVAWPNEGKVLSSFRQIDGYTSPPVVTGNFSMKTIPDGTFVTDKAFSYTFLCSNCLSDDS
SLGLVISETLNVMGWAWSDKALTDSTSASAGLNYHDAGFGAFGLKMSDAKSADFAKWAALAVGDAPSGGAPS
GGNSTAPAPGGNSTAPAPLPSTPISGNSTAVVANETFDYIVAGGGAAGIIAAQRFAESGASVLLIERGGPSY
AFTGDVKTLSWNSSVSMYDVPAYGYYLSDVGSPAYCTDTADMAGCLLGGGTAVNAMMYVKPQERDFDDKWPT
GWKWADVSAAAERLYERNPGQTYGSQDGVRYDDGAFTVLSKFFASQGWKQTDFIKNPNNKVDVFGHPTWNIA
NGMRSGSVRTYLPLAKKLDNFKLIMNTNVIRAVREGSAVSGVEVQTADGKRVIYNVKAGGRVVLSAGAMSTP
RILFNSGIGPAAQLKTVATGTTGVKLPAEADWIDLPVGAEIKDHPIFTVKFKTSSPLVATDKKALISPNQTT
IDLFAKGSGMLAESGQRLNWWSSVKTSDGSEVFFQGTCNSPEDNTVQMKVYITHGLKSVGSLGINAAGATTF
ITKPHMTSKVDTEAITLMMDRLINMSKSSNSTLSLIAPAGVTNVTSADLIKSFKSGSHYVGTAKIGTKGEPG
VVVDTNTKVYGTDNLFVVDASIHPDLPTGNTQAIIMVAAEAAAARIMKLSGTTPSTPVTPGSGNSTTPVPET
PASPVVPSALPTSAPVELPEATPSATPSAPVASAPVASAPAATPSPVESATPIPTAPSKPSNPATPSKPAGA
PKPSKPAEAPKPSSPAAGAPGGGTAGKWERCGGIGHTGPTACSDGWKCVKQNDYYSQCLSG
>W6XJJ8|Bipolaris_zeicola_26-R-13_Ascomycota_Dothideomycetes_Pleosporales
MARSFFLTSALFALRAVAQTSTAFTDEKTGIKFQGVVGDSGYRLGYAIPETPTTDFIAQIQAPITNGGGWAG
LSMGQSMTSNLLIVAWPNEGKVLSSFRQVDGYTSPPVVTGNFSMKTIPDGTFVTDKAFSYTFLCSNCLSDDS
SLGLVISETLNIMGWAWSDKALTDSTTASAGLNYHDAGFGAFGLKMSDAKSADFAKWAALAVGDAPSGGAPS
GGNSTAPAVPTTPISGNTTAIVANETFDYIVAGGGAAGIIAAQRFAESGASVLLIERGGPSYAFTGDVKTLS
WNSSVSMYDVPAYGYYLSDVGSPAYCTDTADMAGCLLGGGTAVNAMMYVRPQERDFDDKWPTGWKWADVSAA
ADRLYERNPGQTYGSQDGVRYDDGAFTVLSKFFASQGWKETDFIKNPNNKVDVYGHPPWNIANGMRSGSVRT
YLPLAQKLDNFKLMMNTNVVRAVREGSAVSGVEVESADGKRVIYNVKAGGRVVLSAGAMSTPRILFNSGIGP
AAQLKTVATGTTGVKLPAEADWIDLPVGAEIKDHPIFTVQFKTSSPLTATDKKALISPNQTTIDLFAKGSGM
LAESGQRLNWWSSVKTSDGSEVFFQGTCNSPEDDTIQMKVYITHGLKSVGSLGINAAGATTFITNPHMTSKV
DTEAITLMMDRLINMSKGSNSTLSLIAPTGVTNVTSADLIKSFKSGSHYVGTAKIGTKGEPGVVVDTNTKVY
GTDNLFVVDASIHPDLPTGNTQAIIMVAAEAAAARIMKLSGTPSTPVTPGSSNSTTPVPETPATSVVPSAVP
TSAPVELPEATPSFAPSAPAASAPAASAPAATPAPSKPAEAPKPSSPAAGAPGATAGKWERCGGIGHTGPTT
CADGWKCVKQNDYYSQCLSG
>N4WIT7|Bipolaris_maydis_ATCC_48331_Ascomycota_Dothideomycetes_Pleosporales
MARSFFLTSALFALRAVAQTSTAFTDEKTGIKFQGVVGDSGYRLGYAIPETPTTDFIAQIQAPITNGGGWAG
LSMGQSMTSNVLIVAWPNEGKVLSSFRQIDGYTSPPVVTGNFSMKTIPDGTYVTDKAFSYTFLCSNCLSDDS
SLGLVISETLNVMGWAWSDKALTDPTTASAGLNYHDAGFGAFGLKMSDAKSADFAKWAALAVGDAPNGGAPS
GGNSTAPAPGGNSTVPAAPAPPATVANATFDYIVAGGGAAGIIAAQRFAESGASVLLIERGGPSYAFTGDVK
TLSWNSSVSMYDVPGYGYYLSDVGSPAYCTDTADMAGCLLGGGTAVNAMMYVRPQERDFDDKWPTGWKWADV
SAAAERLYERNPGQTHGSDDGVRYDDGAFTVLSKFFASQGWKETDFIKNPNNKVDVYGHPTWNIANGMRSGS
VRTYLPLAQKLDNFKLMMNTNVIRAVRDGSAVSGVEVESADGKRLVYNVKAGGRVVLSAGAMSTPRILFNSG
IGPAAQIKTVATGSTGVKLPAEADWIDLPVGAEIKDHPIFTVKFKTSSPLAATDKKALISPNQTTIDLFAKG
SGMLAESGQRLNWWSSVKTSDGSEVFFQGTCNSPEDDTVQMKVYITHGLKSVGSLGITAAGATTFITKPHMT
SKVDTEAITLMMDRLINMSKGSNSTLSLIAPTGVTNVTSADLIKSFKSGSHYVGTAKIGTKGEPGVVVDTNT
KVYGTDNLFVVDASIHPDLPTGNTQAIIMVAAEAAAARIMKLSGNPSTPGSGNTTTPVPDTPASPAVPSSLP
TSASAELPDATPSPTPSAPAASAPVASAPAATPAPPKPSGPATTPTKPAEAPKPSAPAAGSPATAGKWERCG
GIGHNGPTTCPDGWKCVKQNDYYSQCLSA
>R0KG81|Setosphaeria_turcica_Et28A_Ascomycota_Dothideomycetes_Pleosporales
MARSLLLSSTLFALRALAQATPYTDDKTGIEFLGFHDPSGYRLGYALPEGSAKDFIAQIQAPVTNGKGWAGL
SMGQSMVGNPLVVAWPNDGKIISSIREATGYTNPAAKTGNMTIKAIPDGTYVNDTAFSYTFLCSNCISSDPL
SGLVLADGTNVMGWAYSNKAMTDPTTPSAVLSYHDAGFGAFGLSASKAKNANFEKWAALAVAGTPSGGNSTT
PGSGSNSTTPVVPGNQTATVANATYDYIVAGGGAAGIVAAQRFAESGASVLLIERGGPSLAFTGNTKTLPWN
NTVTMYDVPGYGYYLSDVGSPDYCADTADMAGCLLGGGTSVNAMMFVRPQERDFDDKWPTGWKWADVSAAAD
RLYERNPGQTYGSEDDVRHDDGAYNVLSKFFAAQGWKQTDFVKNPNAKVDVYGHPTWNIANGLRSGSVRTYL
PLAQKLTNFKLTMNTKVVRAVRKGSAVSGVEVETAEGKRVIYNVKTGGKVILSAGAMSTPRILFNSGIGPAE
QLKTVASGTTGVQLPEEADWIDLPVGAEIKDHPIFTVKFNTSTPLPGTDKKALISPNQTTIDMFAKGAGILA
ESGQRLNWWSSVKTSDGSEMFFQGTCNAPSDNTIQMKVYLTHGSQSVGSLGITADGATTFITKPHMTSKVDT
EAATLMMNRLIRMASASNSTLSLITSSSSSNVTGADLIKSFKSGSHYVGTAKMGKKGDAGVVVDTNTKVYGT
DNLYVVDASIHPDLPTGNTQAIIMVAAEAAAARILKAEGGTKPDVPVESPVASSPIASAPAACADTSAAAAS
GTRAPRHVPTAGSASSRTTITRSVLLKYNLSC
>A0A178AJE9|Stagonospora_sp._SRC1lsM3a_Ascomycota_Dothideomycetes_Pleosporales
MARSFLISSALFALQAAAQSATPYTDANTGITFNGFKDELRGFTFGIALPENPSTDFIAQIQSPITEGWAGF
SMGQSMVGNLLAVAWPSNGEVVSSFRLATGYTSPATTTGSFSMSPIPKGTFVNETAFSYTFLCSKCISEDPA
TGFVISPDFNIIGWAQSEDGLTDPSSASVALTYHNAGFGAFGMPLDDAKSADFEKWAALAVESGSGNGSSTS
PPTTTPGAGNNSTTPITGGNATIANATYDYIVAGAGPAGIIAAERLAESGASVLLIERGGPSLASSGNTKTL
DWNSSVSMYDVPVYGYYLSDVGSPAFCSDTADQAGCLLGGGSSVNAMMYVKPQDRDFDDHWPAGWKSSDVAA
AADRVWERNPGQTYGSEDGKRYNDEAYGVLSKFFAGQGWAETDFLKDPNSKKDVFGHPPWLVADGLRSGAVR
TYLPSAQALPNFKLMMNTKVIRAVREGSSISGVEVESEAGKRVIYNVKENGKVLLSAGAMSTPRILFNSGIG
PAKQLQTVATGSTGVTLPPQADWIDLPVGEEIKDHPIFTVKFNTSTAMYAEPKTAFTTPNQTTVDLFAKGSG
LLAQSGQRLNWWSCVETSAGKEIFFQGTCNGPADNQIQMKVYITHGSESVGSLGITADGATTFITNPHMTSD
VDKEAVTAMMNRLIKMTTGSNSTLSLLPPAGVTNVTGADLIKDFKTGSHYVGTAKMGTEGQAGVVVDTDTKV
YGTDNLFVVDASIHPDLPTGNTQAIIMVVAEAAAARILALSGASGTPAPKPTPTGTVPAASSIASPIVAPSG
TITPVAPPPAPIESGYPVISEVPAASSPASAPVPTSEAPAPEPSSPAASPAPSNPGPSTAKAYERCGGIGHE
GPTACEAGWTCKVQNDWYSQCLQASRARGEQPSPVQKRTSRLSRRDGKLPVAPRLYQSEETTARRSKMMRAS
YLDAYSS
>A0A177CWJ2|Paraphaeosphaeria_sporulosa_Ascomycota_Dothideomycetes_Pleosporales
MSRSFILSSAILALRASAQLTASVYTDEKTGITFNGFQHSSGYKLGYALPETLTSDLIAQLVAPITNDGGWA
GFPLGQSMVGSVLVTAWPHGGEVISSFRKATGYTNPPVVTGDFSMTTIPEGTWVNDTAFSYTFLCKNCIGDT
AAEGIVLSDTTNVFSWAYSDTPLTDPSTASAVLNMHNGGYGSFGFTVSDAQSADFATWAAMATGSAGGSGNS
TGNSTTPIGGGGSSNSTTPTNNTATISDSTYDYIVCGAGPAGIIAAERIAESGASVLLLERGGPSLAFTGNN
DTLSWNSSVSMYDVPGLDYYLNQVGTNKLCTDTADQAGCLLGGGTMVNAMMFVKPQSRDFDDKWPAGWKWSD
VSASADRLYERNPGQNYGSEDGTRYNDEAYGVLSKFLGSNGFTETDLIDGDNNARQNVYGHPPWDLKNGMRA
GPVRNYLPEAQKLDNFKLMLNTKVVRAVRNGTTISGVETETEDGKRVIYNINAGGKVVLSAGAMSTPRILFN
SGIGPAEQLQTVASGSSGVTLPTESEWIDLPVGAEIKDHVIFTLKFKTSEPMSSVATTDITSPNQTVIDQFA
KASGILAQSGQRLNFWTSVNTTSGSEMFIQGTCNGPANNTIQMKIYLTHGLTSVGSLGITSDGATELTSEPW
LQTAEDKEAITSFMNRLLKMTSAPNSTLSFLSAGSTTGTNVTGADLIKEHVTGSHWVGTAKMGTKGDAGVVV
DANTLVYGTDNLFVVDASIHADLPTGNTQATVMVVAEHAVAKILALDGAAPAPGNGTASSSSAPATPASSIV
ASAPAASVPVSGYATSNPEPTTSGAASAPASIAFSSAVAISTRSPSAPASKPTSASAPGSASAATPTAGGGA
SSGTVQLYGQCGGKTYTGATQCAQGTCVKMNDWYSQCVNA
>A0A1Y1Y4V1|Clohesyomyces_aquaticus_Ascomycota_Dothideomycetes_Pleosporales
MVRSLLLSTALLALRATAQSASPFTDDKTGITFNGYQDASGYRFGLALPETPGADFIGQIVGPVNSTGGWAG
ISMSPSMTDSLLIVAWPNGDEVVSSFRKATGYTSPPVVTGDFTMTPIPEGTYTNETAFSYTFLCSGCVSSDG
GLDLLADTTVLGWALSAEALGNPTLASSVLTYHAAGFGAFGLAVADAKSSDYSKWAAMATGGGNSTTPTTPG
GNSTSPIGGGSPTNGNATISNATYDYIVAGAGAAGIIVAGRLVESGASVLLLERGGPSSASTGNTDTLSWNS
SVTMYDVPGLDYYLSTARTPAFYTDTADQAGCLLGGGTMVNAMMFVRPQDKDFDDKWPAGWKWSDVSAAADR
LYERNPGQTYGSIDGVRYDNQAYDFLSEFLSCNGFSSVDAIKEPNAKNNVFSHPPWSTANGLRAGPVRNYLP
IAQAKSNFKLMLNTKVVRAVRDGPTVSGVETENENDQRVIYNIKSGGGVILAAGALSTPRILFNSGIGPTEQ
IQTVASGFSKVTLPAESDWINLPVGVELRDHPIFTVKFSTKGPMPALSSTAFTSPNDTTVELFAEGSGILAQ
FGQRLTFWTTVETSDGNTVYVQGTCNGPSNNTVSMKIYLTHGLTSVGSLGITADGVTEYINRPWLTSDIDKE
AATIFMDRLLDMTRKPNSTLSFLSAGASGGLTRKNVTGADIIKQFTTGAHFVSTAKMGEDEKTAVVDTNTKV
FGTDDLFVVDASMHPDLPTGNTQAIVMVAAEAAVPRILALKGSPNGPPDAVSSSLPIETVIPPPSGNPAVSA
PGYPTMPTPKSRRAKPTPTTLQTAPDTPAASLEARVPVSPDVLDDSESVFERSERERASFLDSYSY
>A0A0G2GSZ4|Diplodia_seriata_Ascomycota_Dothideomycetes_Botryosphaeriales
MRANVAAVAALAGAARAATSTSAYTDSTTGIKFQRWQDETTGFSFGVALPESPDAKTDIIGQMVAPGSGWAG
VSMTSSMMASTLIAAWPNGEDIVASARKTNAYSNPAVMDAVTLTTIPEGTFVNSTHYSYTFLCSGCVTGDSG
AFDVTGTTGVLGWAFSKTAPTSPGSASATLNYHAAGFGAFGMTIADAESADFATWSKLATGSSGASSSSSAS
NSTTTPAGSATTPSSTPLATPSTLSDTYDYIVVGGGAAGIVAAERLAESKASVLLIERGGASSASSGGKDML
DWNSTVTPYDVPAYGYAVSSTGDVSYCTDTASQAGCILGGSSSINAEMFVKPQEADFENWPQGWSWADVESS
AEAFYERNPGTTLPSADGRRYNQGVYETLSKLFKSNGWSEVDAIEEPNKKEKVFSHPPFNVKDSLRAGPVLT
YLPEAQALDNFKLQLNSKVVRVMRTGSSITGVEIENADGAAQIINLTKNGKVVLAAGALSTPRILFNSGIGP
ADQLEIVNSANNGITLDSADYIELPVGKGLKDHPILSMTVKVNGGNMTVFDPTNPSDSDIALYKQGSGPLAE
GMQRLNFWTSVEGSDGKTRYVQGTTSVSSSNEIKVKVYLTHGLTSTGRLGIDESGATTLMTEPWLTTDADKA
AITSFINEFFGYVQKSGTMSVTSTTGGNVTAADLIAKLTTGSHFVGTAKMGTDSGLENDGTSVVDTDCKVYG
TDNLYVVDASIHPDLPTGNTQAIVYVAAEHAAKKISGQTTTISTGSSSSSAAASSSQSSVAASSGSETESSS
SAVADQSASASTTPAPSSGSGAEGAADSGKSTVTTTVTVKNTSMTTVFVTVAAGEAASATPAAAVAASGSAA
GAVGAASVETSTYIVSAAASASAAGQQAQGGKPQAQGQGQGQQAQATTFATQVVAAETSAVAAATPSALPSL
VASGIASNWTNIIPSAALTQVIAAPTGAAAVAGEALPEGTRIKDVLEWFTFVFESVVKGALRR
>A0A1S8BCG6|Diplodia_seriata_Ascomycota_Dothideomycetes_Botryosphaeriales
MRANVAAVAALAGAARAATSTSAYTDSTTGIKFQRWQDETTGFSFGVALPESPDAKTDIIGQMVAPGSGWAG
VSMTSSMMASTLIAAWPNGEDIVASARKTNAYSNPAVMDAVTLTTIPEGTFVNSTHYSYTFLCSGCVTGDSG
AFDVTGTTGVLGWAFSKTAPTSPGSASATLNYHAAGFGAFGMTIADAESADFATWSKLATGSSGASSSSSAS
NSTTTPAGSATTPSSTPLATPSTLSDTYDYIVVGGGAAGIVAAERLAESKASVLLIERGGASSASSGGKDML
DWNSTVTPYDVPAYGYAVSSTGDVSYCTDTASQAGCILGGSSSINAEMFVKPQEADFENWPQGWSWADVESS
AEAFYERNPGTTLPSADGRRYNQGVYETLSKLFKSNGWSEVDAIEEPNKKEKVFSHPPFNVKDSLRAGPVLT
YLPEAQALDNFKLQLNSKVVRVMRTGSSITGVEIENADGAAQIINLTKNGKVVLAAGALSTPRILFNSGIGP
ADQLEIVNSANNGITLDSADYIELPVGKGLKDHPILSMTVKVNGGNMTVFDPTNPSDSDIALYKQGSGPLAE
GMQRLNFWTSVEGSDGKTRYVQGTTSVSSSNEIKVKVYLTHGLTSTGRLGIDESGATTLMTEPWLTTDADKA
AITSFINEFFGYVQKSGTMSVTSTTGGNVTAADLIAKLTTGSHFVGTAKMGTDSGLENDGTSVVDTDCKVYG
TDNLYVVDASIHPDLPTGNTQAIVYVAAEHAAKKISGQTTTISTGSSSSSSSSAASSQSSVAASSGSETESS
SSAVADQSASETSTVAAATTPAPSSGSGAEGAADSGKSTVTTTVTVKNTSLTTVFVTVAAGEAASATPAAAI
AASGSAAGAVGAASVETSTYIVSAAASASAAAQQGQGGKPQAQGQGQGQQAQATTFATQVVAAETSSAVATP
SALPSLVASGIASNWTNIIPSAALTQVISTPTGAAAVQGEALPEGTRIKDVLEWFTFVFESVVKGALRR
>A0A1J9RKJ6|Diplodia_corticola_Ascomycota_Dothideomycetes_Botryosphaeriales
MRTTVAAVAALAGAARAATTTSAYTDSTTGITFQRWEDSTTGFTFGMALPEDPEATTDIIGQMVAPGAGWAG
VSMTSSMMASTLIAAWPNGDDIVASARKTNAYSNPSVMDGVTLTTIPEGTFVNSTHYSYTFLCSGCITGDSG
AFDVTGTTAVVGWAFSKTAPTTPSSADSALNYHAAGFGAFGMPIADAESADFATWSKLATGSSGSSGSGSAS
NSTTTPAATTPSSTPLATPSTVSETYDYIVVGGGAAGLVAAGRLAESKGSVLLIERGGASSASSGGKDMLDW
NNTVTPYDVPAYGYAVSSTGDVSYCTDTASQAGCILGGSSSINAEMFVKPQEADFEAWPQGWSWSDVEASAE
SFYERNPGTSLPSKDGRRYNQGVYEILSKLFKTNGWSEVDAIEEPNKKEKVFSHPPFNIKDSLRAGPLLTYL
PEAQALDNFKLQLNSKVVRVMRSGSSITGVEIENADGAAQIINLTKNGKVVLAAGALSTPRILFNSGIGPAD
QLEIVNSSDNGITLDSADYIELPVGKGLKDHTILTMTVKVAGGNMTVFDPTNPSDNDIALYKQGSGPLAEGM
QRLNFWTTVDGTDGKTRYVQGTTSVSSSTEIKVKVYLTHGLTSTGRLGIDESGATTLMTQPWLNTDADKAAI
TSFLDEFFGYIQKSGTMSVTSSTGGNVTAADLIAGLTTGSHFVGTAKMGTDSGLEADGTSVVDTDCKVYGTD
NLYVVDASIHPDLPTGNTQAIVYVAAEHAAKKISGQTTTITTGSTGSTGSSSGSSQSSAAAEVSSASSAVVD
QSASASTSTAVVVASSSAASITTPAPAPASPSSGSAEGSDSGKSTVTTTVTVKNTKLTTVYVTVAAGSEAES
TPAANAANAANAVGAESVYTSTSVIAPAPASTLSTLVVAAAAETSGAGAGSGAAAPSPLPSIVASGIASNWT
NIIPSAALTQVIAQPTGGAAAVGADEALPEGTRIKDVLEWFTFVFESVVKGALRR
>K2T0Y1|Macrophomina_phaseolina_MS6_Ascomycota_Dothideomycetes_Botryosphaeriales
MRSTAAALAALAGAASAATTTSAYTDSTTGITFQRWTDEDTGFQLGLALPENPTAKTDIIGQIVAPGSGWAG
ASMTSSMMASTLIACWPNGEDVVASVRKTNAYSSPAVMDGATLTSIPEGTFVNSTHFSYTFKCTGCVTGDTG
AFDATGTTAVLGWAFSKTAPTTPSSAGSALGYHAAGFGAFGMPIADAESADFEAWAKLATGSSGSASTGTTT
GSNSTTTPGASTTPVSTPLPAPVTLNTTYDYIVVGGGAAGLVAAKRLAETEKSVLLIERGGASSAISGGKDY
LDWNSSVTPYDVPAYGYAVEKTGDVSYCTDTASQAGCILGGSTVINAEMFVKPQEKDFENWPQGWQWADVES
SAQSFYEVNPGTTLPSKDGRRYYQGVYQILSNLLKSNGWSEVDAIEEPNKKEKIYSHPPMNIQDSLRAGPVL
TYLPEAQKLSNFKLQLNTKVLRVVRSGSTVTGVEVQTESGATQLINLKAEGKVVLAAGALSTPRLLFNSGIG
PADQLDVVAKGTSGISLNSSDYIELPVGKGLKDHPILSMQLNVPNSNITVFDPTNPSTNEIELYKQGSGPLA
EGMQRLNFWTSVEGSDGKTRYVQGTTSAASSGAIKVKVYLTHGLTSEGRLGIDSTGATTIMTQPWLNTDADK
EAITTFLNEFFGYAQKAGYSVTSSTGGNVTASSLIAGLTTGSHFVGTAKMGTDSGLESGSSVVDTDCKVYGT
DNLFVVDASIHPDLPTGNTQAMVYVVAEHAAKKIAGTVSSSSTGSTGAAAGSGAASSSAVASASAVVSSAAV
SASTSAAATTQIATTEVVQNGQTTTIYFTVTASAAAVQTTEVVQNGYTTTVYYTATAAAPQQTHASGSQQQQ
GGHQQGSGSQQQQGSGNNQGGQVYTSASTFVQNGYTTTVTYTQTAPAIGAASSTLATSVVAAEATSYPTLVP
SAAGVASNWTSIIPSAALTQVIAAPTGTGVPDKSLPEGTRIKDVLEWFTFVFESVVKGSLRK
>R1EJX7|Neofusicoccum_parvum_UCRNP2_Ascomycota_Dothideomycetes_Botryosphaeriales
MRSTFAAVAALAGAASAATTTSAYTDSTTGITFQRWVDEDTGFAFGMALPESPEKDFIGQIVAPGAGWAGMS
MTSSMMASTLIAAWPSGEDVIASVRKTNAYSSPSVMDGATLASIPEGTFVNSTHFSYTFLCTGCLTGDSGSF
DVTGETAVLGWALSKTAPTTPTSVTSALGYHAAGFGAFGMPIADAEQAEYSTWAKLATGSSSGSSGTGTTTG
SNSTTTPGASTTPVSTPLPAPVTLNTTYDYIVVGGGAAGIVAAQRLAESKKSVLLIERGGASSASSGGNDYV
DWNNTVTPYDVPAYGYAVEQTGDVSYCTDTASQAGCILGGSTVINAEMFVKPQEADFENWPQGWSYSDIEAS
AESFYERNPGTTTPSSDGRRYNQGVFQILGNLLKGNGWNEVDAVEEPNKKVNVYSHPPMNIQDSLRAGPVLT
YLPLAQEMDNFKLQLNTKVLRVARTGSTVTGVEVQTESGATQLINLKANGKVVLAAGALSTPRLLFNSGIGP
ADQLEIVANGNTGISLNSSDYIELPVGKGLKDHPILSMQVNILGGSNLTVFDPTNPSDNDIALYKQGAGPLA
EGMQRLNFWTSVEGSDGKTRYVQGTTSVASSSAIKVKVYLTHGLTSEGRLGITADGATELITEPWLTTDADK
EALTKFVNEFFGYVQKSGNLSVTSSTGGNITAADMIAKLTTGSHFVSTAKMGTDSGLENNGTAVVDTDCKVY
GTDNLYIVDASIHPDLPTGNTQAIVYVVAEHAAKKIAGATTTTAATGSTSGSVSSESAVASAESVSSSSAVS
SSAAASTEVATTTVVQNGYTTTIYFTATPVASSAAAGVATSAAVQTTEVVQNGYTTTVYYTQTAHAAGQTHA
AGNQGQGNHGNQGGHVYTSVATQVQNGYTTTVTYTQTAPTVGASSTLATSVVAAAVSSAAGGAASYPTFVPT
GVASNWTNTIPSAALTQVIATPTGANAPDKPLPAGTRIKDVLEWFTYIFESLIRGKKSSQ
>A0A1S8BEA1|Diplodia_seriata_Ascomycota_Dothideomycetes_Botryosphaeriales
MWSAAATSLLLAATGAALAANTTTYDYIVVGGGTAGIVAATRFAETGALVLLLERGAASAYSTGNNATLPWN
NTVTPYDVPAYGYVVRGMVPAAASCSDTASNAGCVLGGGGAVNAELFVPPHAADFAAWPRGWRWEDGGVREA
AERVAARNPGSSRPSGDGRYYNGEVFELLGRGLLGANGWREVDAIEQPDEKHDVYARPPWNVQDAVRSGPVR
TYLPDAQALPNFTLQLHAKVLRVVRTGGTATGVEIEQEDGTREVINLTSASTGKVVLAAGALSTPRLLFNSG
IGPAAQIGLVANGTDDIALPPRRDWIDLPVGEGVQDHPIFYINLNLTSPSNTTTHDAPLPFFDPERPSPADI
RLYNTAGAGPLAQGPQRLNFWTSRTTTTTNSSSSEQRSFQGTVTLASPTTISIKIYLTRGLTSRGILGLNAT
SPHRTVFTAAPWLADSADRDAVVAFLDEMLSLLRTYFAAWTPVDWVTGREIGGAEELLRTYTAGAHFVGTTA
LGKVVEGEGAPRVKGTSNLFVVDAGVFPHVPTGNTNAVVMVVAEHAAGLIVGGRRGRR
>R1GMK5|Neofusicoccum_parvum_UCRNP2_Ascomycota_Dothideomycetes_Botryosphaeriales
MRSLAASSLFALGALAANTTYDYIVVGGGTAGIIVAERLAETQKSVLLLERGGPSAYTSGNNATVSWNNTIT
PFDVPAYGYSIRSTTDSSTFCTDTASNAGCVLGGGGSVNAEIFVRPQEADFATWPEGWRWEDGVGEAAAALY
ERNPGTNNPSADGRRYGYDVYDILGGFLGENGWKEVDAIEQPNEKHDVYAYPPWNIQDSLRAGPVKTYLPLA
QSLPNFTLRLHTKVVRVIRSGATATGVEIEDASGARSVISLSPSGAVVLAAGALSSPRVLFNSGIGPSSQLA
IVANGTTGVTLPPRADWIDLPVGEGVRDHPIFYINLNLTSPTANLTVYDPLEPSTADVSLFNGAGSGMLAQG
VQRLNFWTSRAYNESRRFFQGTVSADSDNVISLKIYMTHGLTSEGALGITADGKTNFTTQPWLRTPEDKEAA
VTFLNEMMASLRTSDQWTLADWMTGDELTDATALLDTYTAGAHFVRTARIGSVVDADTKVFGTENVYVVDAS
IHYDVPTGNTNAMVMVVAEHAARKIVAAGGVTAKDC
>A0A0D7AEP1|Fistulina_hepatica_ATCC_64428_Basidiomycota_Agaricomycetes_Agaricales
MLARFSKPTALTGSLALLSFLPAVQAQSSSSYTDSNTGITFQAYTDADTGIIVGIAVPETIDKSFIGLIVAP
LTDGEGWGGVSFAGDMADSLLLVTWPDNDEVMYSFRETSTYVTPPVYNGSVSLSVIESGTFVNDTHISLTYV
CNDCIVDGLTFTATDTTAVMGYAVSSTNPTDVSDSATDLSYHSEGYGEFGMLLSKAASSKYDTWAAMASNST
TTTNSSSSIGSTAVSATASATASATTSTSAEPTATYTSTYDAIIVGGGPAGIIVAERLAEQGDNVLLIERGA
ASSYSSGGNMTMPWNDTATVFDVPSMAYELSTLDDTSFYCTDTASEAGCILGGSSTVNMLMFVRPQPAYFDD
YWPTSWKWDNVSASAEALYDRNPGTDLPSSDGKRYDQSVYKIVSTLLGDNNWTEVDAISDPSAKYMAYAHPP
WNILDSERAGPVATYLPLAQQLDNFELMLETKVISAVRTGSYITGVEVERNNTRTLININDNGKVILAAGTL
STPRLLFNSGIGPSDQISIVQSGSTGVTLPDESEWIDLPVGEHLMDHPIFTLTLNANFSAYDFATLDTDFAN
KTNTELYNTEGAGIIAQGGQRLNFWSRLNGTDGHIRYFQGTVGPTANDTFTIKVYLTHGLTSSGTLGIQSDG
STVFTVDPWMNTDADKAAAAEFIDELVGYIEAQSEISFSSLMTNTTGAYIIKTYITGDHFVGTARMGESNDG
TAVVDTNTKVFGTDNLFVVDASMHPNLPTGNTQATVMVAAEKAAEKLIAYTVTTNSTSSASGSAAVSASASA
TATVTIARATFASSATASSTVAAASSSSSSSGAICRLVSKRSSESM
>PBK68988|Armillaria_solidipes_Basidiomycota_Agaricomycetes_Agaricales
MSLRRTVLISIAMLLGIVAADTTYDAIVVGAGPAGIIVAERLAEAGESVLLIERGIASLYTSGGDRIEPWND
TITVFDLPGNGYQLSQLDDTSFYCTDTASTAGCILGGGGMVNAMMWVPPNSVDFENFPAGWNWDDVSASADK
LYERNPGTTCPSADGQYFDTAVWDLASTFLSDNGWKQSDAVAEPSDKTSIFSHPPWNIKDSQRAGPVMTYLP
LAKALDNFELRLSTLVTRVVRSGSTITGVEVETDSGREIININDGGKVILTAGALSTPRILFNSGIGPFDQI
YVVQAGSTNITLPDESEWIDLPVGEGIKDHIIFSVAVDSATEFTVYNYTPINSMKVNATDAALYNEQGSGIL
AQSAQRLAFWTNLETNGTTRYIQGTVGPKSANTLNWKIYLTHGLTSSGRLGILPNGTTTLLESPWLTTEDDK
AAITSFMETFIGYFDNQTVLSISADSVTAESLTETYTTGAHWAASCAMGENNDGSSVVDTDTKVWGTDSLFI
ADASIHPDLPIGNIQATIMVVAEKAAEKILAYN
>SJL13846|Armillaria_ostoyae_Basidiomycota_Agaricomycetes_Agaricales
MSLRRTVLITIAVLLGTVAADTTYDAIVVGAGPAGIIVAERLAEAGESVLLIERGIASLYTSGGDRIEPWND
TITVFDLPGNGYQLSQLDDTSFYCTDTASTAGCILGGGGMVNAMMWVPPNSVDFENFPAGWNWDDVSASADK
LYERNPGTTCPSADGLYYDTAVWDLASTFLSDNGWKQSDAVAEPSDKTSMFSHPPWNIKDSQRAGPVMTYLP
LAKALDNFELKLSTLVTRVVRSGSTITGVEVETDSGREIINVNDGGKVILTAGALSTPRILFNSGIGPFDQI
YVVQAGSTNITLPDESEWIDLPVGEGIKDHIIFSVAVDSATEFTVYNYTPINSMKVNATDAALYNEQGSGIL
AQSAQRLAFWTNLETNGTTRYIQGTVGPKSANTLNWKIYLTHGLTSSGRLGILPNGTTTLLESPWLTTEDDK
AAITSFMETFIGYFDNQTVLSISADSVTAESLTETYTTGAHWAASCAMGENNDGSSVVDTDTKVWGTDNLFI
ADASIHPDLPIGNIQATIMVVAEKAAEKILAYN
>PBK99967|Armillaria_gallica_Basidiomycota_Agaricomycetes_Agaricales
MSLRRTVLISIAVLLGTVAADTTYDAIVVGAGPAGIIVAERLTEAGESVLLLERGIASLYMSGGDRIGPWNN
TITVFDLPGNGYQLSQLDDTSLYCTDTASTAGCILGGGGMINAMMWVPPNSVDFENFPAGWNWDDVSASADK
LYERNPGTTCPSADGLYYDTAVWDLASTFLSDNGWKQSDAVAEPSDKTSMFSHPPWNIKRLATSRPSKALDN
SELKLSTLATRVVRSGSTITGVEVETDNGREIININDGGKVILTAGALSTPRILFNSGIGPFDQIYVVQAGS
ANITLPDESEWIDLPVGEGIKDHIIFTVTVDSTTEFTVYNYTPINSMEVDATDAALYNEQGSCILAQSAQRL
AFWTNLETNGTTRYIQGTVGPKSANTLNWKIYLTHGLTSSGRLGILPNGTTTLLESPWLTTEDDKAAITSFM
ETFIGYFDKQTVLSISADSVTAEGLTETYTTGAHWAASCAMGESNDGSSVVDTDTKVWGTDNLFIADASIHP
DLPIGNIQATIMVVAEKAAEKILAYN
>A0A0G2EM16|Phaeomoniella_chlamydospora_Ascomycota_Eurotiomycetes_Phaeomoniellales
MFSVILFFALALRAWADGVASYTDSNTNITFAAYTDSTTGYMCGFAMPETIDTDFIATVVAPLSNGTGWAGI
DFGAAMVGHLLAVAWPDGNTVVSSFREATGYTSPSVYENSSMSISPIEAGTFVNSSHMSWTFVCGGCVTNDS
FTFSSNDTESVFGWAFSTTAVSDPSDSSSALTMHSAGYGQFGLTFSDAQSAHYSTWAAMATTASSNSTTSTG
STSNSTSTGRTSSANITTTTSNTTYDYIIVGAGPAGLIVAERIAETGASVLLVERGEASTYSTGGTDLVSWN
DTVTQYDVPALAYYLTSASDTSEYCTDTADQAGCLLGGGSMVNALMYVKPPKHDFDDKWPTGWKSSDVADAE
DRLYARNPGTLMSSADGKRYDQGAYDVLSSFLSSSGWSSIDALEDVESKHDVFSHPPWNIHQHERGGPVKTY
LPLAEELSNFHLRLNTKVVRAVRNSTWISGIEVETSGTTHEIINITPSTGKVILAAGALSTPRTLIYSGIGP
TDQIETVQSALSGSVTLPASSSWIDLPVGVGLKDHPILTVLLNTTSNLTSLPSTAFTDPGNSSISLWAEGSG
LLTQAGQRLNFWTSVVSPSDNKTRYIQGTCNSPADKQVKIKAYVTHGLTSSTNLLLDSTGENTVFESDPWLK
TQGDIEAYEIFFDRLLNMTRSNSSTLTALLADGSKVPSNYTGTELYTNLKTTLTSGAHYVGTAKMGTDDGRI
NNGTSVVDTNTKVYGTDNLFVVDASIHPDLPTGNTQAIIMVAAEKAAEKILALDGVSIGSGSGNSTSSSLIL
DFVIYWFGFERFVFIYGRSNFW
>A0A1Y2E7J3|Pseudomassariella_vexata_Ascomycota_Sordariomycetes_Xylariales
MQLSTILSTAFALGVAAVSHNVNYTETSSGISFAGYTDGKCTVGIALPETPGTDLIANIIGPLTDGAGWAGL
DFGSAMTSKLLLVAWPNGDDVVISPRLASSYVTPPVYTGDISLMPIAKGTFVNDTHYSATFLCKDCITGDAD
TFVSTAANIVLGYAYSLTAVTDPTSASSALSYHAAGFGGFGMAMGSAESANYATWAAMASAATTTTPSNGTS
GSNTTTPVASSTPVATTTSNATYDYIVAGGGPAGLVVAGRLAETGASVLLVERGSASLKSTGGDAVMTWNSS
VTQYDVPSMAYYLSTADDTSEYCDDTASQAGCILGGSGMVNALMFVPPQDADWDDKWPAGWTSADVKAASER
FFTRNPGTDLASADGNRYDDGAYTVLSSFLSGNGWSEVAPLDEPNKKTDVFAHPPWNIQNHLRGGPVKTYLP
LVENMDNFKLSLNTKVIRAVRSNSTFVSGVEVENSNGSRTIIHVTPKTGKVILSAGALSTPKILFYSGIGPT
EQIEAVPSDITLPPSSQYIDLPVGKGVKDHTIITFTMGTKTSLSALDSTAFTDPDEESISLFAEGSGVLSQA
GQRINFWTSITSPSDGITRYLQGTCNSPSNNTIKVKLYVMHGLTSSADLVLDSTGTMTEFSGSPWLQTEGDI
EAYTGFLDRLIKMTTTGNSSLTLQMTDGSAVASGITGTEYFADINSTLTTGAHFVATTKMGATKDGSSVVDT
NTKVFGTDNLFVVDASMHPDLPTGNTQAIVMVAAEQAVEKILALDGKTINDSADTGSGSATGSGSTTGSGST
AGSAPITIPASAPTATATATPSGKKSKCKHRKTAAAQHQVATRNIRVSFEDRRRTRDIFQRASN
>M7SAW1|Eutypa_lata_UCREL1_Ascomycota_Sordariomycetes_Xylariales
MKFSGLLFLSSALGASAAAVNYTDSNSGISFAGFTDPKGECTVGIALPDSPSTDFIANIVGPVDSGDGWAGL
DLSTLMANHLLLVAWPNGEEIVISPRLATGYTTPSVYSGDVTLSPIASGTFVNSTHFSATFLCAGCITGGTD
SITADADSFTMGYAYSTSAVTDPTDSSSVLSYHSDGFGGFGITAAGAKSSEYATWAAMAESVVENPGTGVGS
NSTVPGNSTVTPITTSNVTYDYIIAGAGPAGLVAAGRLAETGASVLLIERGGPSLYLTGGKEVVSWNSSLTA
YDIPAMAYYLSSSVGASTYCTDTASMAGCILGGSGTINALMFVKPQDADFDDNWPAGWKAADVRKASDRFFK
RNPGTDQPSADGQRYDQGAYDVLSSFLGANDFTSVSSLEEPNKKTDVYAHPPWNIDAHMRGGPLKTYLPLAQ
AMDNFKLSMNSKVIRAVRNGTWVSGVEIEKEDGSHEIIKVTQGTGKVLLAAGALSTPRILFYSGIGPSAQIE
AVPSSVTLPAQSQWIDLPVGEGVMDHPIISITLGTKSGLSSLDSTAFTAPDNSSIGLWNQGSGLLTQGGQRL
NFWTSVTSPSDGKTRFLQGTCNSPSADTVKIKLYVTHGLTSSTDLVLDSATGENTVFTGTPYLQTEGDTEAY
EGFLDLLIAMAAKPNSTLLLQLSDGSAAPGGITGAELLADLNSTLTSGSHFVRSARMGTSNDSTAVVDTNTK
VYGTDNLFVVDASMHPDLPTGNTQAIVMVAAERAVERILALDGKIINDEDGDDDDDDDDGSISDEGASGNNG
QQTGGGSPPAGGKKTTAPGAKAGSPVGRIPMTRKGAASRGQRTGAASRRTYSRNLYGHSVHA
>W3XGA2|Pestalotiopsis_fici_W106-1_Ascomycota_Sordariomycetes_Xylariales
MKVSASVTATMALGASAAGTLNYTDSYTGISFSGYSDGKGYLFGMALPETVGTDAIIQLVAPATDGAGWAGF
DFGVEMANKLLLCAWPNGDSIVTAARIATTYANPTAYTGDVSFYPIEDGTYVNSTHYSATFLCSGCITNDDD
TFLTTDTNAILGWAYSDTAPTTPSDTSSALNYHSAGFGGFGMTLSSAMNANYDTWAALASSTASYPAASTGS
NSTTGGNSTTGGNSTTSHSVTYADESYDYIIAGAGPAGLIVAGRLAESGASVLLIERGGASTYSTGGDATVS
WNSSVTQYDVPAEAYYLSSASQTDEYCTDTASMAGCILGGGGMVNALMYVKPQDKDFDDNWPTGWQSSDVSD
AADRLYARSSGTINPSADGQRYDQGAYDVLSTFLSGNGFTSVDAIEQPNEKNDVFSHPPWLIQDGMRGGPVK
SYLPLVENLSNFKLSLNTKVVRAVRDSTWVSGVEVELEDGSYQIINVTESTGKVILASGALSTPRILFYSGI
GPTEQIEAVPTDITLPDSSEWISLPVGQGIKDHTIITITLATKTSLSALASTNFTSPDDESVDLFAQGSGLL
TQGGQRLNFWTSVVSPSDGLTRYMQGTCNSPSDDTIKIKLYVTHGLTSSTDLVLDSTGASTTLSGSPWLQTQ
GDIEAYQVMFDRLIEMTSASNSTLTLQYSDGTTVSSNVTGSSYYEDVSSTYTTGSHFVGSAKMGSDDGRTDN
GTAVVDLNTQVYGTDNLFVVDASFHPDLPTGNTQAIVMVAAEQAVSKILALSGGSVSSGNGTTTGSSGSGSS
SDSGKGSKCKRAAKARREAAIKERDLKEKAAASTRRQIRGLIRKPYNKRMASRRTTLGHM
>A0A0C4E9A6|Magnaporthiopsis_poae_ATCC_64411_Ascomycota_Sordariomycetes_Magnaporthales
MVKPLFTSSLAAVAWAAGAAVAQQSSSAFTDPSTGIAFQSFSSSDGYSFGIALPEASAGSTDFIGRISGNIK
EGWAGVSLGGAMVGKTLVTAWPRGSDVVASLRKASGYSSPDPLTGTAKLKPIKAGISADGTAFTYTFLCSGC
LQTDGSTFATADASATLGWAMSRKAVSHPDDAASPLNFHSNFGRFKADLAAARSAKFATWAAMASDVVPAPT
PGGQPNTTAPVTTASNVTYDYVVAGAGAAGIVVAQRLVESGRSVLLLERGGPSAASTGGTARLAWNNSLSPF
DVPGLAYYLTSFPDTSSAYCSDTAEKAGCLLGGGTQVNAVMYVPPRAADFDEKWPKGWKWADVKDAAARLYQ
RDPGTTQPSADGKRYDQAAYDVLSKFFSANGFKSADALAEPDKKHDIFTHPPWLIKHGLRSGPVRQYLPLAQ
AKANFKLQLNTKVIRAVRTNSTITGVEVELPNGTRQIIKLADPKTGKVMLASGALSTPRILFNSGIGPVKQL
QTVTDGTTRVTLPPREAWIELPVGMGVKDHPIFTVNLQQVDNGSNIESASLGQADFVKPSVQNVALFAGGSG
PLVQGGQRLNFWTSVKGSGDGITRFIQGTCNSPSAGIVRLKVYLTHGLTSSGELGITAAGATRFEKAPSMNT
EGDRAAMVAFMNRLLGMTRAPGSTLVLAGAGNAAATTGESLTKDFVSGSHFVGTARLGLDDGRRENGTAVVD
ENTRVYGTDNLFVVDASIHPDVPTGNTQAITMVVAEKAAERILALGRGGGKTRGGRRSYVP
>L7J700|Magnaporthe_oryzae_P131_Ascomycota_Sordariomycetes_Magnaporthales
MKSSFLSLLALSVTGAYAQGRARGNNTAPARPSTNATGFDYIVAGGGAAGIVVAQRLVESGKSVILLERGGA
STHSTGGNASVPWNSTVTPYDVPALFLAAPGSSYCTDTAGSAGCVLGGGTVINAMMYVHPQSADFNDKFPKG
WKWDDVKDAAARLYERIPGTTTPSADGKRYDQGGYDVLSKFLSTAGFRSVDTVANPDEKKDVFTQPPWMINK
GIRSGPVQGYLSLTAGKKNFRLQTNCKVLRAVRTDSTVTGVEVEMADGKREVISLSDPKTGKVILAAGAMST
PKILYASGIGQPQQIVSAAKANGVQLPDRKALISSPVGQGVMDHPVFSLDLKMKNSSSSANLESIDGAALLK
SPPKEDIDLFAKGSGLLAQSTQRLNFWSEVGGDAAGDGQRRFFQGTCSVGANDTLKIKVYMTHGLTSTGELT
INATSGATAWAKKPWMNSDGDKKAAAAFLDRIIAMVKAPESNLALVKPNVTGAELAQSFVSGSHYVGSARMG
EDSKTAVVDTNTKVYGTDNLHVVDASIHPDVPTGNTQVAVMIVAEGAAEKIMKMNGPKKAKMPQQEDALGI
>A0A017S4U0|Aspergillus_ruber_CBS_135680_Ascomycota_Eurotiomycetes_Eurotiales
MRFRQTSNLVAAAIGLLGSATAFENDAYDYIVVGGGPSGIIAAERFVEAGHKVLLLERGPGSTVPTGANDTL
RWDHDLTPIDVPGLSGDIATYDVWNEYLCTDTAGFAACALGGGVSVNYMVFVHPPDHDFNDKWPQGWKWEDV
APAAERLYQRNPGSTLPSADGKYYDQGLYTIFSNFLDNLGWKSVDMIDQPNEKHQVYSHPSWNIKDQMRAGP
VRTYLPDIQHNDRFTLSLGTKVVRLVRSGSQVTGVEVETASGQTEVIALTCNGRVVLASGALSTPRVLFNSG
IGPKAQIETAQKTGVAVPTQEEWIDLPVGVGLKDHSIFSLVVKTNGTFGSLDSASVLNGNDTTNISQYKQHN
GVLTQGKHRLIFFTSNEVDGETRYYQGSCAPDDDSTISLSAYMTHGLTSSGVLGLDKKGNTVIEKSPYLQTA
GDRKAARVFLQQLVDDITAPSTGFQLDSYTNVSAVIDAQSPGGHYTGTARMGTDDGRDGGSAVVDTNAKVYG
MDNLYIVDASIHPDVPTGNTMAITMVVAEAAASRILAQD
>A0A1L9V7Y9|Aspergillus_glaucus_CBS_516.65_Ascomycota_Eurotiomycetes_Eurotiales
MRFRQTSSLVAAAIGLLGSATAFENDAYDYIIVGGGPSGIITAERFVEAGHKVLLLERGPGSTVPTGANDTL
RWDHNLTPIDVPGLSGDIATYDVWNEYLCTDTAGFAACALGGGVSVNYMVFVHPPDHDFNDKWPQGWKWEDV
APAAERLYQRNPGSTLPSADGKYYDQGLYTTFSNFLDNLGWKSVDMIAQPNEKHKVYSHPSWNIKDQMRAGP
VRTYLPDIQHNDRFTLSLGTKVIRLVRLGSQVTGVEVETASGQTEVITLACNGRVVLASGALSTPRVLFNSG
IGPKAQIETAQKTGVAVPSQEEWIDLPVGVGLKDHSIFSLVVKTNGTFGSLDSASVLNGSDVADISQYKQHN
GVLTQGKHRLIFFTSNEVDGETRYYQGSCAPDDDSTISLSAYMTHGLTSSGVLGLDKKGNTVTEKSPYLQTA
GDRKAARIFLQQLVDDITAPSTGFQLDAYTNVSAVIDAQSPGGHYTGTARMGTDDGRDGGSAVVDTDAKVYG
MDNLYIVDASIHPDVPTGNTMAITMVVAEAAASRILAQD
>A0A1E3B1L6|Aspergillus_cristatus_Ascomycota_Eurotiomycetes_Eurotiales
MRFRQTSSLVAAAIGVVSSATAFENNAYDYIVVGGGPSGIIAAERFVEAGHKVLLLERGPGSTVSTGANNTL
RWDHNLTPIDVPGLSGDIATYDLWNEYLCTDTAGYASCALGGGVSINYMVFVHPPDHDFNDKWPQGWKWEDV
APAAERLYQRNPGSTLPSADGKHYDQGLYNVFSNFLDNLGWKSVDMIAQPNEKHQVYSHPAWNIKDQMRAGP
VRTYLPLIQQNDRFTLSLGTKVIRLVRSGSQVTGVEVETASGQAEVITLACNGRVVLASGALSTPRVLFNSG
IGPKAQIETAQKSGVTVPSQEEWIDLPVGVGLKDHNIFSLAVKTNGTFGSLDSSSVLNGSDVANISQYKKHN
GVLTQGKHRLIFHTSNEVDGQTRYYQGSCAPDDDSTISLSIYMTHGLTSSGVLGINEKGKTVTEKSPYMQTA
GDRKAARIFIQQLVDDITAPSTGFKLESYTNVSAVVDAHSPGGHYTGTARLGTDDGRNGGSAVVDTSAKVYG
MDNVYIVDASIHPDVPTGNTMAITMVVAEAAASKILAQN
>A0A0A2K3C9|Penicillium_expansum_Ascomycota_Eurotiomycetes_Eurotiales
MRIFQAGPLAIALSVFTGAASASVFQNNTYDYIVVGGGPSGIISAQKFAHAGKKVLLLERGVGPTVATGNNE
TLTWDHSLTPIDLPGLSADIGGLDVWEQYVCTDTAGTAACVLGGGVTVNYMVFVHPPAHDFDDKWPKGWKWK
DVESAAHRLYKRNPGTMLPSADGKRYDQELYAVLSKFFGGLGWKSVNMMTEPNEKHQVYSYPSWNLKNQMRA
GPVRTYLPDAVKKDNFHLALQTKVIRLIRSGSQVTGVEIQTASGQSEIITIAPHGRVVLAAGALSTPRLLWN
SGIGGKAQIETAKKSGVAVPPKAQWIDLPVGVGLKDHPIFPITFSTNASFGLVDYEGVLNGTDSRDISLYRN
HSGVLTQGKHRMIFFTSEEIDGHTQYYQGSCAPTSEGVVTITSYMTHGLTSSGVLGLDVTGKTVIEKSPYLQ
TAADQKAARTFVQKMVDDITAPSTGFELQTNTNVSAILKALSPGVHYTGTAKMGTDDGRKSGTSVVDTNTKV
YGMDNLFIVDASIHPDLPTGNIQATIMVVAEAAAARILSN
>A0A0A2KF49|Penicillium_italicum_Ascomycota_Eurotiomycetes_Eurotiales
MRIFQSGPLAIALSAFAGAASASVFQNHTYDYIVVGGGPSGIISAEKFAHAGKKVLLLERGVGPTVATGNNE
TLTWDHSLTPIDLPGLSADIGALDVWNQYICTDTAGTAACVLGGGVTVNYMVFVHPPAHDFDDKWPKGWKWK
NVESAAHRLYKRNSGTTLPSADGKRYDQVLYAVLSKFLGGLGWKSVDMIAEPNEKHQIYSYPAWNLKNQMRA
GPVRTYLPDAVKRDNFHLALQTKVIRLVRSGSQVTGVEIQTASGGSEIITVAPHGRVVLAAGALSTPRLLWN
SGIGGKAQIETAKKSGVAVPPKAQWIDLPVGVGLMDHPIFPITFKTNASFGLVDYEGVLDGTDSRDISLYRN
HSGVLAQGKHRMIFFTSEEIDGHTQYYQGSCAPTDEGVVTITAYMTHGLTSSGVLGLDVSGKTVIEKSPYLQ
TASDRKAARTFLQQMVKDITASSTGFELQTNTNVSAILKAQTPGLHYTSTAKMGTDDGRKNGTSVVDTNTKV
YGVDNLFIVDASIHPDLPTGNIQAAVMVVAEAAAAKILSL
>K9H3B0|Penicillium_digitatum_Pd1_Ascomycota_Eurotiomycetes_Eurotiales
MRVFYAGPLAIALSVFTGAASASVFQNHTYDYIVVGGGPSGIISAEKFAHAGKKVLLLERGVGPTVATGNNE
TLPWDHSLTPIDLPGLSADIGALDVWNQYICTDTAGTAACVLGGGVTVNFMVFVHPPAHDFDDKWPKGWKWK
DVESAAHRLYKRNPGTTLSSADGKRYDQGLYTVLSKFFGGLGWKSVDMITEPNEKHQIYSYPAWNLKNQMRA
GPVRTYLPDAVKRHNFHLALQTKVIRLVRSGSHVTGVEIQTASGHSEIITVAPHGRVVLAAGALSTPRLLWN
SGIGGKAQIETAKKSGVAVPPKAQWIDLPVGVGLMDHPIFPITFNTNASFGLVDYEGVLTGTDSRDISLYRN
HSGVLAQGKHRLIFFTSEDVDGHTQYYQGSCAPTDEGVVTITAYMTHGLTSSGVLGLDASGNTVIEKSPYLQ
TSADRKAARTFLQKMVKDITAPSTGFELKTNTNVSAILKAQTPGIHYTRTAKMGTDDGRKNGTSVVDTNTKV
YGVDNLFIVDASIHPDLPTGNLQATVMVVAEAAAAKILHYKVGY
>A0A0G4P2C0|Penicillium_camemberti_FM_013_Ascomycota_Eurotiomycetes_Eurotiales
MKIFQAGPLAIALSVFTGLASASVFQNHTYDYIVVGGGPSGIISAEKFAKAGKKVLLLERGVGPTVATGNNE
TLTWDHSLTPIDLPGMSANIGALDVWNQYMCTDTAGNAACVLGGGVTVNYMVFVHPPARDFDDKWPKGWKWK
DVESAADRLYKRNPGTTLPSADGKRYDQRLYAVLSKFLGGLGWKSVDMIEQPNEKHQIYSYPSWNVQDQKRA
GPVRTYLPDAVKLDNFHLALRTKVIRLVRSGGHVTGVEIQTASGRSEVISVAPHGRVVLAAGALSTPRLLWN
SGIGGKTQIETAKKSGVAVPPKAQWIDLPVGVGLMDHPIFPITFNTNASFGLVDYEGVLNGSDSRDISLYRK
DSGVLTQGKHRLIFFTSEEIDGHTQYYQGSCAPTDEGVVTITAYMTHGLTSTGVLGLDASGKTVIEKSPYLQ
TAADRKAARTFIQKMVKDITAPSTGFELETNTNVSAIIKAQTPGTHYTSTAKMGTDDGRKNGTSVVDTNTKV
YGVDNLFIVDASIHPDLPTGNIQAAVMVVAEAAAAKILSN
>A0A124GTB5|Penicillium_freii_Ascomycota_Eurotiomycetes_Eurotiales
MRIFQAGPLAIALSVFTGIASASVFQNHTYDYIVVGGGPSGIISAEKFAKAGKKVLLLERGVGPTVATGNNE
TLTWDHSLTPIDLPGLSANIGALDVWNQYMCTDTAGNAACVLGGGVTVNYMVFVHPPARDFDDKWPQGWKWK
DVESAADRLYKRNPGTTLPSADGKRYDQSLYAVLSKFLGGLGWKSVDMIEQPDEKHQIYSYPSWNVQDQMRA
GPVRTYLPDAVKLDNFHLALRTKVIRLVRSGGHVTGVEIQTASGRSAVISVAPHGRVVLAAGALSTPRLLWN
SGIGGKTQIETAKKSGVAVPPKAQWIDLPVGVGLMDHPIFPITFNTNASFGLAGYEGILNGCDSRDISLYRK
DSGVLTQGKHRLIFFTSEEIDGHTQYYQGSCAPTDEGVVTITAYMTHGLTSTGVLGLDASGKTVIEKSPYLQ
TAADRTAARTFIQKMVKDITAPSTGFELETNTNVSAIIKAQTPGTHYTSTAKMGTDDGRTNGTSVVDTNTKV
YGVDNLFIVDASIHPDLPTGNIQAAVMVVAEAAAAKILAN
>A0A1V6NXT7|Penicillium_polonicum_Ascomycota_Eurotiomycetes_Eurotiales
MKIFQAGPLAIALSVFTGIASASVFQNHTYDYIVVGGGPSGIISAEKFAKAGKKVLLLERGVGPTVATGNNE
TLTWDHSLTPIDLPGLSANIGALDVWNQYMCTDTAGNAACVLGGGVTVNYMVFVHPPARDFDDKWPKGWKWK
DVESAADRLYKRNPGTTLPSADGKRYDQSLYAVLSKFLGGLGWKSVDMIEQPDEKHQIYSYPSWNVQDQMRA
GPVRTYLPDAVKLDNFHLALRTKVIRLVRSGGHVTGVEIQTASGRSAVISVAPHGRVVLAAGALSTPRLLWN
SGIGGKTQIETAKKSGVAVPPKAEWIDLPVGVGLMDHPIFPITFSTNASFGLAGYEGILNGSDSRDISLYRK
DSGVLTQGKHRLIFFTSEEIDGHTQYYQGSCAPTDEGVVTITAYMTHGLTSTGVLGLDASGNTVIEKSPYLQ
TAADRKAARTFIQKMVKDITAPSTGFELETNTNVSAIIKAQTPGTHYTSTAKMGTDDGRKNGTSVVDTNTKV
YGVDNLFIVDASIHPDLPTGNIQAAVMVVAEAAAAKILAN
>A0A1V6QH79|Penicillium_solitum_Ascomycota_Eurotiomycetes_Eurotiales
MKIFQAGPLAIALSVFTGLASASASASVFQNHTYDYIVVGGGPSGIISAEKFAKAGKKVLLLERGVGPTVAT
GNNETLTWDDSLTPIDLPGLSANIGALDVWNQYMCTDTAGNAACVLGGGVTVNYMVFVHPPARDFDDKWPKG
WKWKDVESAADRLYKRNPGTTLPSADGKRYDQSLYAVLSKFFGGLGWKSVDMIEQPDEKHQIYSYPSWNVQD
QMRAGPVRTYLPDAVKLDNFHLALRTKVIRLVRSGGHVTGVEIQTASGRSEVISVAPHGRVVLAAGALSTPR
LLWNSGIGGKTQIETARKSGVSVPPKAQWIDLPVGVGLMDHPIFPITFSTNASFGLVDYEGVLNGSDSRDIS
LYRKDSGVLTQGKHRVIFFTSEEIDGHTQYYQGSCAPTDEGVVTITAYMTHGLTSTGVLGLDASGKTVIEKS
PYLQTAADRKAARTFVQKMVKDITAPSTGFKLETNTNVSAIIKAQTPGTHYTSTAKMGTDDGRKNGTSVVDT
NTKVYGVDNLFIVDASIHPDLPTGNIQAAVMVVAEAAAAKILSN
>A0A0M8PDX0|Penicillium_nordicum_Ascomycota_Eurotiomycetes_Eurotiales
MRIFQAGPLAIALSVFTGVASASIFQNHTYDYIVVGGGPSGIISAEKFAKAGKKVLLLERGVGPTVATGNNE
TLTWDHSLTPIDLPGLSANIGALDVWNQYMCTDTAGNAACVLGGGVTVNYMVFVHPPARDFDDKWPKGWKWK
DVESAADRLYKRNPGTTLPSADGKRYDQSLYAVLSKFLGGLGWKSVDMIEQPNEKHQIYSYPSWNVQDQMRA
GPVRTYLPDAVKLNNFHLALRTKVIRLVRSGGHVTGVEIQTASGRSEVISVAPHGRVVLAAGALSTPRLLWN
SGIGGKTQIETAKKSGVAVPPKAQWIDLPVGVGLMDHPIFPITFNTNASFGLVDYEGVLNGTDSRDISLYRK
GNGVLTQGKHRMIFFTSEEIDGHTQYYQGSCAPTDEGVVTITAYMTHGLTSTGVLGLDVSGNTVIEKSPYLQ
TAADRKAARTFVQKMVQDITAPSTGFELETNTNVSAIIKAQTPGAHYTSTAKMGTDDGRKNGTSVVDTNTKV
YGVDNLFIVDASIHPDLPTGNIQAAVMVVAEAAAVKILSN
>A0A167SGJ5|Penicillium_chrysogenum_Ascomycota_Eurotiomycetes_Eurotiales
MRIFQAGPLAIALSVFTGAASASAFQNHTYDYIVVGGGPSGIISAEKFAQAGKKVLLLERGVGPTVATGNNE
TLTWDHSLTPIDLPGLSANIGALDVWNQYMCTDTAGNAACVLGGGVTVNYMVFVHPPARDFDDKWPEGWKWK
DVESAADRLYKRNPGTTLPSADGKRYDQGLYNVLSKFLSGLGWKSVDMIAEPNEKHQIYSYPSWNVQDQMRA
GPVRTYLPAAAKLDNFHLALRTKVIRLVRSGSQVTGVEVQTPSGRSQIITVAPHGRVVLAAGALSTPRLLWN
SGIGGKAQIETAKKSGVAVPPKAQWIDLPVGVGLKDHPIFPITFNTNASFGLVDYEGVLNGTDSRDISLYRK
HSGVLTQGKHRLIFFTSEEIDGHTQYYQGSCAPTDEGVVTMTTYMTHGLTSSGVLGLDASGNTVIEKLPYLQ
TAADRKAARTFIQKMVKDITAPSTGFELETHTNVSAILKAQTPGTHYVSSAKMGTDDGRKNGTSVVDTNAKV
YGVDNLFIVDASIHPDLPTGNIQTAVMVVAEAAAVKILSN
>A0A1V6SY08|Penicillium_flavigenum_Ascomycota_Eurotiomycetes_Eurotiales
MRIFQAGPLAIALSVFTGAASASVFQNHTYDYIVVGGGPSGIISAEKFVQAGKKVLLLERGVGPTVATGNNE
TLTWDHSLTPIDLPGLSANIGALDVWNQYMCTDTAGNAACVLGGGVTVNYMVFVHPPARDFDDKWPEGWKWK
DVESAADRLYKRNPGTTLPSADGKRYDQGLYDVLSKFFSGLGWKSVDMIAEPNEKHQIYSYPSWNVQDQMRA
GPVRTYLPDAAKLDNFHLALRTKVIRLVRSGSQITGVEVQTPSGRSQIITVAPHGRVVLAAGALSTPRLLWN
SGIGGKAQIETAKKSGVAVPPKAQWIDLPVGVGLKDHPIFPITFNTNASFGLVDYEGVLNGTDSRDISLYRK
HSGVLTQGKHRLIFFTSEEIDGHTQYYQGSCAPTDEGVVTMTTYLTHGLTSSGVLGLDASGNTVIEKSPYLQ
TAADRKAARTFIQKMLRDITAPSTGFELETHTNVSAILKAQTPGTHYVSSAKMGTDDGRKNGTSVVDTNTKV
YGVDNLFIVDASIHPDLPTGNIQTAVMVVAEAAAAKILSN
>A0A1V6Y785|Penicillium_nalgiovense_Ascomycota_Eurotiomycetes_Eurotiales
MRIFQAGPLAIALSVFTGAASASGFQNHTYDYIVVGGGPSGIISAEKFAQAGKKVLLLERGVGPTVATGNNE
TLTWDHSLTPIDLPGLSANIGALDVWNQYMCTDTAGNAACVLGGGVTVNYMVFVHPPARDFDDKWPKGWKWK
DVESAADRLYKRNPGTTLPSADGKRYDQGLYDVLSKFLSGLGWKSVDMIAEPNEKHQIYSYPSWNVQNQTRA
GPVRTYLPAAAKLDNFHLALRTKVIRLVRSGSQVTGVEVQTASGRSQIITVAPHGRVVLAAGALSTPRLLWN
SGIGGKAQIETAKKSGVAVPPKAQWIDLPVGVGLKDHPIFAITFNTNTSFGLVDYEGVLNGTDSRDISLYRK
HSGVLTQGKHRLIFFTSEEIDGHTQYYQGSCAPTDEGVVTMTTYLTHGLTSSGVLGLDASGNTVIEKSPYLQ
TAADRKAARTFIQKMVKDITAPSTGFELETHTNVSTILKAQTPGTHYVSSAKMGTDDGRKNGTSVVDTNTKV
YGVDNLFIVDASIHPDLPTGNIQTAVMVVAEAAAAKILSN
>A0A135LAH0|Penicillium_griseofulvum_Ascomycota_Eurotiomycetes_Eurotiales
MRIFQAEYLAVALSVFTGAASASDFQNHTYDYIVVGGGPSGIISAEKFAQAGKKVLLLERGVGPTVATGNNE
TLPWNHSLTPIDLPGLSANIGSLDVWNQYMCTDTAGNAACVLGGGVTVNYMVFVHPPARDFDDKWPKGWKWK
DVEPAADRLYKRNPGTTLPSADGKRYDQGLYGVLSKFLGGLGWKSVDMITEPNEKHQVYSYPSWNVQNQMRA
GPVRTYLPDAMKLDNFHLSLQTKVIRLVRSSSKVTGVEIQTASGRSEIITVAPHGRVVLAAGALSTPRLLWN
SGIGGNAQIEIAKKSGVAIPPKAQWINLPVGVGLKDHPIFPIIFNTNASFGLVDYEGVLNGTDSHDISLYRK
RSGVLTQGKHRMIFFTSEEIDGHTQYYQGSCAPTDEGVVTVTTYMTHGLTSSGVLGLDASGKTVIEKSPYLQ
TAADRKAARTFIHKMVKEITAPSTGFELETYTNVSAILKSQTPGTHYISTAKMGTDDGRKNGTSVVDTNTKV
YGVDNLFIVDASIHPDLPTGNIQTAVMVVAEAAAVKILSN
>A0A1V6UFC1|Penicillium_coprophilum_Ascomycota_Eurotiomycetes_Eurotiales
MRIFQAGSLAVALSVFTGASASVFQNHTYDYIVVGGGPSGIISAEKFAQAGKKVLLLERGVGPTVATGNNET
LLWNHSLTPIDLPGLSADIGSLDVWNQYMCTDTAGNAACVLGGGVTVNYMVFVHPPARDFDDKWPKGWKWKD
VESAADRLYKRNPGTTLPSADGKRYDQGLYGVLSKFLGGLGWKSVDMIAEPNEKHQVYSYPSWNVQNQMRAG
PVRTYLPDATKLDNFHLALRTKVIRLVRSGGQVTGVEVQTASGRSEIITVAPHGRVVLAAGALSTPRLLWNS
GIGAKAQIETAKKSGVAVPPKAQWINLPVGVGLKDHPIFSIIFNTNASFGLVDYEGVLNGTDSRDISLYRKH
SGVLTQGKHRMIFFTSEEIDGHTQYYQGSCAPTDEGVVTITAYMTHGLTSSGVLGLDARGNTIIEKSPYLQT
AADRKAARTFIHKMVKEITAPSTGFELETYTNVSAILKSQTPGTHYTSTAKMGTDDGRKNGTSVVDTNTKVY
GVDNLFIVDASIHPDLPTGNIQTAVMVVAEAAAAKILSH
>A0A1V6S5Z7|Penicillium_vulpinum_Ascomycota_Eurotiomycetes_Eurotiales
MRIFQASSLALALSVFTGAASASVFKNQTYDYIVVGGGPSGIISAEKFAQAGKKVLLLERGVGPTVATGNNE
TLVWNHSLTPIDLPGLSANIGSLDVWNQYMCTDTAGNAACVLGGGVTVNYMVFVHPPARDFDDKWPEGWKWK
DVESAADRLYKRNPGTTLPSADGKRYDQGLYSVLSKFFSGLGWKSVDMIAEPNEKHQIYSHPAWNVQNQMRA
GPVRTYLPAAAKLDNFHLALRTKVIRLVRSGSQVIGVEVQTASGRSQIITVAPHGRVVLAAGALSTPRLLWN
SGIGTNAKIETAKKSGVAVPPKTQWINLPVGVGLKDHPIFSIVFNTNASFGLIDYDGALNGSASRDISLYGK
HSGVLTQGKHRMIFFTSEEIDGHTQYYQGSCAPTDEGVVTITTYMTHGLTSSGVLGLDTSGKTVIEKSPYLQ
TAADRKAARFFIQKMVKEITAPSTGFKLETYTNVSAILKSQTPGTHYTTTAKMGTDDGRKNGTSVVDTNTKV
YGMDNLFIVDASIHPDLPTGNIQTAVMIVAEAAAAKILSN
>W6Q6W5|Penicillium_roqueforti_FM164_Ascomycota_Eurotiomycetes_Eurotiales
MRIFQAGSLAISLSVFTTAATASVFQNHTYDYIVVGGGPSGIISAEKFAQAGKKVLLLERGVGPTVATGNNE
TLTWDHSLTPIDLPGLSADIGSLDVWNQYVCTDTAGTAACVLGGGVTVNYMVFVHPPARDFDDKWPKGWKWK
DVQSAADRLYKRNPGTILPSADGKRYDQALYGVLSKFLGGLGWKSVDMIAQPNEKHQVYSYPAWNVKNQMRA
GPVRTYLPDATKLDNFHLALQTKVIRLVRSGSQVTGVEVQTASGGSEIITIAPHGRVVLASGALSTPRLLWN
SGIGGQAQIETAKKSGVTVPPKAQWIDLPVGVGLKDHPIFSIVFNTNASFGLVDYDGVLNGTDSSDISLYRN
HSGVLTQGKHRMIFFTSEEIDGHTQYYQGSCAPTSEGVVTITTYMTHGLTSSGVLGLDASGNTVIVKSPYLQ
TAADQKAARTFIQKMVNSITAPSTGFELETYTNVSAILGSQTAGIHYTSTAKMGTDDGRKGGTSVVDTNTKV
YGVDNLFIVDASIHPDLPTGNIQAAVMVVAEAAAARILSC
>A0A1F5L8M7|Penicillium_arizonense_Ascomycota_Eurotiomycetes_Eurotiales
MSSHEEPAWSLRQLVGTGPGSGRDGTEAMKVLKGPLPLQTGPLAAAFSIFSGLASASVFQNSTYDYIVVGGG
PAGIISAEKFAQAGKKVLLLERGVGPTVATGANGTLPWNHSLTPIDLPGLSADIGSLDVWNEYMCTDTGGNA
ACVLGGGVTVNYMVFVHPPARDFDDKWPKGWKWNDVEPASERLYKRNPGTLLPSADGKRYDQGLYHVLSKFL
GGLGWKSVDMSAQPDEKHQVYSYPAWNVQNQMRAGPVRTYLPEAVKLENFQLALKTKVIRLVRSGSHVSGVE
VLTASGETEIISVAPQGRVVLAAGALSTPRVLWNSGIGHAAQIETAKNNGVTVPPKHQWIDLPVGVGLKDHP
IFQISFDTNSSFGLVDYDGVLNGSDTRDISLYRKHSGVLTQGKHRMIFFTSEEIDGHTQYYQGSCAPTDEGI
VTITSYLTHGLTSSGVLGLDASGNTVIEKSPYLRTSSDRKAAQSFVSKMVSEITDPSTGFELVTNTNVSAIL
NAQSPGNHYTTTAKLGNDDGRKGGSSVVDTNTKVYGTDNLFVVDGSIHPDLPTGNIQTTIMVVAEAAAAKIL
AC
>A0A1V6PXX1|Penicillium_antarcticum_Ascomycota_Eurotiomycetes_Eurotiales
MRIFQAGPLAAALSILSGLASASVFQNQTYDYIVVGGGPAGIISAEKFAQAGKKVLLLERGVGPTVATGANE
TLPWNNSLTPIDLPGLSADIGALDLWEQYMCTDTEGNAACVLGGGVTVNYMVFVHPPARDFDDKWPKGWKWN
DVKPASERLYKRNPGTLLPSADGKRYDQVLYNVLSKFLGGLGWKSVDMSAQPDEKYEVYSYPAWNLKNQMRA
GPVRTYLPEAEKLKNFQLALQTKVIRLVRSGGHVTGVEVQTASGDSEIISVAPHGRVVLAAGALSTPRVLWN
SGIGHAAQIETARRNGIVVPPKKQWIDLPVGVGLKDHPIFPIAFSANASFGLVNYDGVLNGSAIRDISLYNK
HSGVLTQGKHRMIFFTSEEIDGHTQYFQGSCAPTDEGVVTITSYLTHGLTSSGILGLDASGNTVIEKSPYLQ
TSSDKKAAHMFVSKMVREITNPSTGFELVTNTNVSAILNALSPGNHYTTTAKLGNDDGRKGGSSVVDLNTKV
YGTDNLFVVDGSIHPDLPTGNIQTTIMVVAEAAAARILAC
>A0A1L9RM94|Aspergillus_wentii_DTO_134E9_Ascomycota_Eurotiomycetes_Eurotiales
MRFLQAGGVAAILSTLGSVASAFENNNYDYIVVGGGPSGIITAERFAEAGKKVLLLEKGTGPTVATGANETL
SWNRTLTPIDLPGLSADIGSLDVWNEYMCTDTEGYAACVLGGGVTVNYMVFVHPPERDFDKWPKGWKWENVQ
SASERLYQRNPGTILPSADGKRYDQGLYSILSGFFNKLGWKSVDMIAAPNEKHQVYSYPAWNIENQMRAGPV
RTYLPHAKNLKNFSLGLGTKVIRLVRSGSQVTGVEIETASGKSQIISVAPHGRVVLAAGALSTPRVLFNSGI
GPKAQIETAGKSGVTLPPQKEWINLPVGVGLKDHPIFSVVVKTNGTFDVLDYESILNGTDTRDISLYKKQSG
VLTQGKHRLIFFSSNNIDGQTRYYQGSCAPTDEGTVTITLYLTHGLTSSGVLGLNEAGKTVFEQSPYLQTAG
DRKAATSFINSLINDITDPSTGFELETYTNTSAILGSVSPGMHYTSTAKMGTDDGRKNGSSVVDTNAKVYGV
DNLYVVDGSIHPDLPTGNIQATIMVVAEAAAAKILAQK
>A0A0D9MYU1|Aspergillus_flavus_AF70_Ascomycota_Eurotiomycetes_Eurotiales
MRFFRAGALAASVSAASALKNNTYDYIVVGGGPSGIITAERFAEAGKNVLLLERGVGPTVSTGNNETLSWNR
TLTPIDVPGLSADIANLDVWNQYMCTDTDGTAACVLGGGVTVNYMVFVHPPDHDFDDKWPQGWKWEDVQSAS
QRLYQRNPGTTQPSADGNRYDQGLYKVLSKFFNQLGWRSVDMIAAPNEKHQIYSYPSWNIVNEKRAGPVRTY
LPLVKDADNFTLRLNSKVNRLVRSSSEVTGVEVVDAVTGKTEVVTLAPHGRVVLAAGALSTPRVLFNSGIGP
KKQIETAKKSGVAVPPQEEWIDLPVGVGLKDHPIFTINVDTGADFGLLDYDSIVNGSDTTDINLYLQNSGVL
TQGKHRMIFFTSNQVNGHTRYYQGSCAPADEGVVSITAYMTHGLTSEGLLGLDEKGNTVIEQSPYLTTAEDR
TAAKLFIDQILYDITDSSTGFKLQGNTNTSAILASPSVGVHYVGTAKMGTDDGRKNGTSVVDTNTKVYGMDN
LYVVDGSMHPDLPTGNIQATIMVAAEHAAAKILAQH
>B8NMA2|Aspergillus_flavus_NRRL3357_Ascomycota_Eurotiomycetes_Eurotiales
MRFLRAGALAASLSATSALKNNTYDYIVVGGGPSGIITAERFAEAGKNVLLLERGVGPTVSTGNNETLSWNR
TLTPIDVPGLSADIANLDVWNQYMCTDTDGTAACVLGGGVTVNYMVFVHPPDHDFDDKWPQGWKWEDVKPAS
ERLYQRNPGTTQPSADGNRYDQGLYKVLSKFFNQLGWKSVDMIAAPNEKHQIYSYPAWNIVNEKRAGPVRTY
LPLVKDADNFTLRLNSKVNRLVRSGSEVTGVEVVDAVTGKTEVVTLAPHGRVVLAAGALSTPRVLFNSGIGP
KKQIETAKKSGVAVPPQEEWIDLPVGVGLKDHPIFTINVDTGADFGLLDYDSIVNGSDTTDINLYRQNSGVL
TQGKHRMIFFTSNQVNGHTRYYQGSCAPAGEGVVSITAYMTHGLTSEGLLGLDEKGNTVIEQSPYLTTAEDR
TAAKLFIDQILYDITDSSTGFKLQGNTNTSAILASPSVGVHYVGTAKMGTDDGRKNGTSVVDTNTKVYGMDN
LYVVDGSMHPDLPTGNIQATIMVAAEHAAAKILAQH
>KDE76138|Aspergillus_oryzae_100-8_Ascomycota_Eurotiomycetes_Eurotiales
MRFLRAGALAASLSATSALKNNTYDYIVVGGGPSGIITAERFAEAGKNVLLLERGVGPTVSTGNNETLSWNR
TLTPIDVPGLSADIANLDVWNQYMCTDTDGTAACVLGGGVTVNYMVFVHPPDHDFDDKWPQGWKWEDVKPAS
ERLYQRNPGTTQPSADGNRYDQGLYKVLSKFFNQLGWKSVDMIAAPNEKHQIYSYPAWNIVNEKRAGPLRTY
LPLVKDADNFTLRLNSKVNRLVRSGSEVTGVEVVDAISGKTEVVTLAPHGRVVLAAGALSTPRVLFNSGIGP
KKQIETAKKSGVAVPPQEEWIDLPVGVGLKDHPIFTINVDTGADFGLLDYDSIVNGSDTTDINLYCQNSGVL
TQGKHRMIFFTSNQVNGHTRYYQGSCAPADEGVVSITAYMTHGLTSEGLLGLDEKGNTVIEQSPYLTTAEDR
TAAKLFIDQILYDITDSSTGFKLQGNTNTSAILASLSVGVHYVGTAKMGTDDGRKNGTSVVDTKTKVYGMDN
LYVVDGSMHPDLPTGNIQATIMVAAEHAAAKILAQH
>A0A0F0IND7|Aspergillus_parasiticus_SU-1_Ascomycota_Eurotiomycetes_Eurotiales
MRFFRAGALAASLSAASALKNNTYDYIVVGGGPSGIITAERFAEAGKNVLLLERGVGPTVSTGNNETLSWNR
TLTPIDLPGLSADIGNLDVWNQYMCTDTGGIAACVLGGGVTVNYMVFVHPPDHDFDDKWPQGWKWEDVKPAA
ERLYQRNPGTTQPSADGNRYDQGLYKVLSKFFNQLGWRSVDMMAAPNEKHQVYSYPSWNIVNEKRAGPVRTY
LPLVKDADNFTLRLNSKVNRLVRSGSEVTGVEVVDAVTGKTEVVTLAPHGRVVLAAGSLSTPRLLFNSGIGP
KKQIETAKKSGIAVPPQEEWIDLPVGVGLKDHPIFTINVDTGADFGPLDYDSILNGSDTTDINLYRQNSGVL
TQGKHRMIFFTSNQVNGHTRYYQGSCATSDEGVVEIKAYMTHGLTSEGLLGLDENGNTVIEQEPYLRTADDR
TAAKLFIDQMLYDITGSSTGFKLQGNTNTSAILASPSVGDHYVGTAKMGTDDGRKNGTSVVDTNTKVYGMDN
LYVVDGSIHPDLPTGNSQAIIMVAAEQAAAKILAHH
>A0A0L1J6R7|Aspergillus_nomius_NRRL_13137_Ascomycota_Eurotiomycetes_Eurotiales
MRFLRTGALAASLSAVSALKNNTYDYIVFGGGPSGIITAERFAEAGKNVLLLERGVGPTVSTGNNETLSWNR
TLTPVDLPGLSADIGNLDVWNQYICTDTDGQAACVLGGGVTLNYMVFVHPPERDFDDKWPQGWKWEDVQAAS
ERLYQRNPGTIQPSADGKRYDQGLYKVLSGFFNNLGWKSVDMIAAPNEKHQIYSYPAWNIVDQKRAGPVRTY
LPLAKDLDNFTLRLHSKVNRLVRSGSEVTGVEVLNSVTGQTEVVTLAPHGRVVLAAGALSTPRLLFNSGIGP
KKQIETAKKSGVTVPPQEEWIELPVGVGLKDHPIFSINVDTGADFGLLDYDSIVNGSDTADISLYRQNSGVL
TQGKHRMIFFTSNQVNGHTRYYQGSCAPADEGILAITAYMTHGLTSSGVLGLDDKGNTVFEKSPYMQTADDW
TAAKLFVDQLLYDITDASTSFKLQGNTNTSAILASPSMGVHYVGTAKMGTDDGRKNGTSVVDTNTKVYGMDN
LYVVDGSMHPDLPTGNIQATIMVAAEQAAAKILAQH
>A0A1F8AAT6|Aspergillus_bombycis_Ascomycota_Eurotiomycetes_Eurotiales
MRFLRTGALAASLSAVAALKNNSYDYIVVGGGPSGIITAERFAEAGKNVLLLERGVGPTVSTGNNETLSWNR
TLTPVDLPGLSADIGNLDVWNQYICTDTDGQAACVLGGGVTLNYMVFVHPPERDFDDKWPQGWKWEDVKAAS
ERLYQRNPGTIQPSADGKRYDQGLYKVLSKFFNNLGWKSVDMIAAPNEKHQIYSYPAWNIVDQKRAGPVRTY
LPLAKDLDNFTLRLHSKVNRLVRSGSEVTGVEVVDSVTGQTEVVTLAPHGRVVLAAGALSTPRLLFNSGIGP
KKQIETAKKSGVTVPPQEEWIDLPVGVGLKDHPIFSISVDTGADFGLVDYDGVLNGSDTTDINLYRQNSGVL
TQGKHRMIFFTSNQVNGHTRYYQGSCAPADEGILAITAYMTHGLTSSGVLGLDDKGNTVFEKSPYMQTADDW
TAAKLFVDQLLYDITDPSTGFKLQGNTNTSAILSSPSMGVHYVGTAKMGTDDGRKNGTSVVDTNTKVYGMDN
LYVVDGSMHPDLPTGNIQATIMVAAEQAAAKILAQH
>A0A0F7U424|Penicillium_brasilianum_Ascomycota_Eurotiomycetes_Eurotiales
MRFLREAALIAAAGSLASASSFKNGYYDYIVVGGGPSGIISAERFVEAGKKVLLLERGTGPTVATGANDTLS
WSNELTPIDLPGLSADLGALPEWNEYMCSDTGGYAACVLGGGTTVNYMVFVHPPEHDFDDNNNWPAGWKWRD
IKPAAERLYKRNPGTILPSTDGKRYDQGAYTVLSRFFNKLGWKSVDMISQPNEKHQVYSYPSWNIKDLVRAG
PIRTYLPIAQKSKNFDLHLGVKVLRVVREGSRVTGIEVQNSSGKTEIITLARKGRVVLAAGALSTPRLLFNS
GIGPKTQIETAKKSGIAVPAEKDWINLPVGLGIKDHPIFTVTVQTNGDFGIPDYDSIVNGSDTADISLYKQG
RGLLTQGKHRMIFFSSNELNGHTRYYQGSCAPAEGSVVQIKVYMTHGLTSSGVLGLDSKQNTVIEQSPYMQT
AGDRQAMRSFIQQLVNDINAPSSGFELIQSLNTSAILASPTPGDHYASSAKMGTDDGRKNGTSVVDTNAKVY
GMDNLFIVDGSIHPDLPTGNIQATIMVIAEAASARILAQK
>A0A1S9RF46|Penicillium_brasilianum_Ascomycota_Eurotiomycetes_Eurotiales
MRFLREAALIAAAGSLASASSFKNGYYDYIVVGGGPSGIISAERFVEAGKKVLLLERGPGPTVATGANDTLS
WSNDLTPIDLPGLSADLGALPEWNEYMCSDTGGYAACVLGGGTTVNYMVFVHPPEHDFDDNNNWPAGWKWRD
IKPAAERLYKRNPGTILPSTDGKRYDQGAYTVLSRFFNKLGWKSVDMISQPNEKHRVYSYPSWNIKDLVRAG
PIRTYLPIAQKSKNFDLHLGVKVLRVVREGSHVTGIEVQTSSGKTEIITLARKGRVVLAAGALSTPRLLFNS
GIGPKNQIETAKKSGIAVPAEKDWINLPVGLGIKDHPIFTVTVQTNGDFGIPDYDSIVNGSDTADINLYKQG
RGLLTQGKHRMIFFSSNELNGHTRYYQGSCAPAEGSVVQIKVYMTHGLTSSGVLGLDSKQNTVIEQSPYMQT
AGDRQAMRSFIQQLVNDINAPSSGFELIQSLNTSAILASPTPGDHYASSAKMGTDDGRKNGTSVVDTNAKVY
GMDNLFIVDGSIHPDLPTGNIQATIMVIAEAASARILAQK
>A0A1Q5UHE5|Penicillium_subrubescens_Ascomycota_Eurotiomycetes_Eurotiales
MRFLRVSCQAALIAAAGSLASASTFKNGHYDYIVVGGGPSGIISAERFVEAGKKVLLLERGTGPTVATGAND
TLSWDNQLTPIDLPGLSADVGALPEWSEYMCSDTGGIAACVLGGGTTVNYMVFVHPPEHDFDDNNNWPAGWK
WKDIKPAAERLYKRNPGTILPSTDGKRYDQGAYTVLSKFFNRLGWKSVDMISQPNEKHQVYSYPSWNIKDLV
RAGPLRTYLPIAQKSKNFDLHLGIKVLRVVREGCRVTGVEVQTSSGKTEIITPAHNGRVVLAAGALSTPRLL
FNSGIGPKNQIETAKKSGITVPAENDWIDLPVGVGIKDHPIFTVSVQTKGDFGIPDYDSILNGSDTTDINLY
KQGNGLLTQGKHRMIFFSSNKVHGQTRYYQGSCAPAANSVVEIKVYMTHGLTSSGLLGLDSKQNTVIEQSPY
MRTVGDRQAMRSFIQQLVNDIHAPSSGFELVKKLNTSAILASPSPGDHYASSAKMGTDDGRKNGTSVVDINT
KVYGMDNLFIVDGSIHPDLPTGNIQATIMVVAEAAAARILAQK
>S8B5S7|Penicillium_oxalicum_114-2_Ascomycota_Eurotiomycetes_Eurotiales
MQLLRVSLQAALIAAAGSLASASTFKSDHYDYIVVGGGPSGIIAAERFVEAGKKVLLLERGQGPTVATGAND
TLPWNNELTPIDLPGLSADIGALPEWKQYMCTDTAGNAACVLGGGTTVNYMVFIHPSDHDFDHNSNWPAGWK
WRDIKPAAERLYERNAGTTQPSIDGKRYDQGAYNVLSRFFNRLGWKSVDTIDEPNKKHKVYSYPAWNIKDSV
RAGPVRTYLPIAQKSESFDLHLGVKVLRVVREGSKITGVEVQTGSNETEIVTVGPNGRVVLAAGALSTPRLL
FNSGIGPAKQIEMAQSSGIAVPAKEDWIQLPVGVGLMDHPIFTITVKTNGTFGIPDYNSILDGSDATDIELY
KQGSGLLTQGKHRMIFFSSNTFRNHTRYYQGSCAPSKNGVIGIKVYMTHGLTSHGVLGLDSKQNTVVQKSPY
MQTPDDRMAARAFIQGLVKDIEAPSSGLTLVDNLNTTAILKSLTPGTHYATTAKMGVDDGRKNGTSVVDTNT
KVYGTDNLFIVDGSIHPDLSTGNIQATIMVVAEAAAAKILAVN
>A0A1V6TJF4|Penicillium_steckii_Ascomycota_Eurotiomycetes_Eurotiales
MRFLQVTYQAALVAAMGSLVSAATFKNHYYDYIVVGGGPAGIISAERFAEAGKKVLLLERGVGPTVETGAND
TITWNKSLTPIDLPGLSADVGSLPEWEKYMCTDTEGMAACVLGGGVTVNYMVFVHPPEHDFDDNNNWPEGWK
WKDLKPAAERLYKRNPGTTLPSADGKRYDQGMYSVLSKFFNGIGWNAVDMISEPNEKHKVYSHPSWNIADQK
RAGPVRTYLPLAEKRDNFSLELGVKVLRVVRSGSKITGVEVETSSGKTEIITLAHDGRVILSSGALSTPRLL
FNSGIGPKKQIETAKKSGINVPPKKDWLDLPVGLGFRDHPIFTLNVQTNGSFGIPDYDAIINGTDRKDIALY
KKNSGIITQGKHRAIFFSSNELNGQTRYYQGSCAPAEDSVIEIKTYLTHGAVSSGVLGLDSNQKTVIEKTPY
LSSDEDYKATASFVEELINDISSPGSGLELITKPNVTAILSNIASGNHYTTTAKLGTDDGRKGGSSVVDLNT
KVYGTDNLFIVDGSIHPDLPTGNIQTTIMVIAEAAAARILAQH
>A0A1L9PNC6|Aspergillus_versicolor_CBS_583.65_Ascomycota_Eurotiomycetes_Eurotiales
MRFSRVVCQVGILAAGAVASAAGLKHGEYDYIVVGGGPAGIITAERFVEAGKNVLLLERGVGPTVATGANET
LPWNRTLTPIDLPGLSADVGSLDVWNEYICSDTAGMAACVLGGGVTVNYMVFVHPSQHDFDDNRNWPDGWKW
RDIEPAAERLYERNPGTILPSADGKRYDQGLYSVLSKFLDKLGWRSVDMIRQPHEKHQVYSYPSWNIQDQVR
AGPVRTYLPLAQKSNNFSLRLNTKVLRVVRSGSQVTGVEVETPSGASEIISLAPNGRVVLAAGALSTPRLLF
NSGIGPKKQIETAKKSGIAVPPQQDWINLPVGVGLKDHPIFTITTKTPGDFGIPDYDAILNGSSTKDISLYG
KGSGLLTQGKHRMIFFSSNEVHGHTRYFQGSCAPQEDSVLEIKVYLTHGLTSAGLLGLDEKQNTVIETSPYM
QTADDILAARMFVQSLIDDFGASDSGFELQSSRNVSEILASPSTGNHYTSSAKMGTDDGRKNGTSVVDVNTK
VYGTDNLYVVDGSIHPDLPTGNIQTTIMVVAEAAAARILAQ
>A0A1L9TCU0|Aspergillus_sydowii_CBS_593.65_Ascomycota_Eurotiomycetes_Eurotiales
MRFSRVACQAGILAAAGAFASASGLKNDQYDYIVVGGGPAGIITAERFVEAGKNVLLLERGVGPTVATGANE
TLPWNRTLTPIDLPGLSADVGSLDVWNEYMCSDTAGMAACVLGGGVTVNYMVFVHPSQHDFDDNKNWPEGWK
WKDIEPAAERLYERNPGTTLPSADGKRYDQGLYSVLSSFLDKLGWKSVDMIRQPHEKHQVYSYPSWNIQDQV
RAGPVRTYLPLAQKSKNFTLRLNSKVLRVVRSGSQVTGVEVETPSGASEIVSLAPHGRVVLAAGALSTPRLL
FNSGIGPKKQIETAKKSGIAVPPQQDWINLPVGVGLKDHPIFTITTKTPGNFGIPDYDGIFNGSNTKDISLY
RKGNGLLTQGKHRMIFFSSNELHGHTRYFQGSCAPDEDSVLEIKAYMTHGLTSTGVLGLDEKQNTIIETSPY
MQTRDDILAARMFVQSLIDDFGASDSGFELQTSPNVSEILASPATGNHYAASAKMGTDDGRKNGTSVVDVNT
KVYGTDNLYVVDGSMHPDLPTGNIQTTIMVVAEAAAARILAQ
>A0A117DYD4|Aspergillus_niger_Ascomycota_Eurotiomycetes_Eurotiales
MKSFLLAGLIATGSALGAVASPRVHASPKGSSYDYIIVGGGPSGIITAERLIEANKTVLLLERGYGPTVATG
SNETLVWNKTLTAVDLPGLSADIGALPQWEEYLCSDVAGYAGCVLGGGVTLNYMVFVHPPDRDFNDKWPKGW
KWDDVKPAADRLYERNPGTILPSADGKRYDQGLYTVLSNFFNKIGWKSVDMIAEPNEKHEVYSYPAWNIKDQ
MRAGPVRTYLPLAEKSKNFNLRLGTKVLRLLRAGSQVTGVEVENSFGRRENITLGSHGRVVLSAGALSTPRI
LFNSGIGPSSQIEIAQQSGVIVPPKKDWINLPVGIGAKDHPIFSIILKTNGTSYGLPDYDAIVNGSDVSDIS
LYAQGSGLLTQGKHRMIFFTSNVVDGQTRYYQGSCAPSGTNEVTITAYMTHGLTSSGVLGLETDGSTVWDKS
PYLTTAGDRAAATAFLQQFVGELTAPSTGFQLETYTNVSAILGSVSPGMHYTTSAKIGTDDGRYNNGTSVVD
LNTKVYGTNNLFIVDGSIHPDLPTGNIQATIMVVAEAAVAKILALH
>A0A1L9N8G3|Aspergillus_tubingensis_CBS_134.48_Ascomycota_Eurotiomycetes_Eurotiales
MKSFLLAGLLATGSAIGAVASPRVHASPKGSSYDYIIVGGGPSGIITAERLIEANKTVLLLERGYGPTVATG
SNETLVWNKTLTAVDLPGLSADIGALPQWEEYLCSDVAGYAGCVLGGGVTLNYMVFVHPPDCDFNDKWPKGW
KWDDVKPAADRLYERNPGTILPSADGKRYDQGLYTVLSNFFNKIGWKSVDMIAEPNEKHEVYSYPAWNIKDQ
MRAGPVRTYLPLAEKSKNFNLRLGTKVLRLLRAGSQVTGVEVENSFGRRENITLGSHGRVVLSAGALSTPRI
LFNSGIGPSSQIEIAQQSGVIVPPKKDWINLPVGIGAKDHPIFSIILKTNGTSYGLPDYDAIVNGSDVSDIS
LYAQGSGLLTQGKHRMIFFTSNVVDGQTRYYQGSCAPSGTNEVTITAYMTHGLTSSGVLGLETDGSTVWDKS
PYLTTAGDRVAATAFLQQIVGELTAPSTGFQLETYTNVSAILGSVSPGMHYTTSAKIGTDDGRYNNGTSVVD
LNTKVYGTDNLFIVDGSIHPDLPTGNIQATIMVVAEAAVAKILALH
>A0A1M3TRM5|Aspergillus_luchuensis_CBS_106.47_Ascomycota_Eurotiomycetes_Eurotiales
MKSFLLAGLIATGSALGAVASPRVHASPRASSYDYIIVGGGPSGIITAERLVEANKTVLLLERGYGPTVATG
SNETLVWNKTLTAVDLPGLSADIGALPQWEEYLCSDVAGYAGCVLGGGVTLNYMVFVHPPDRDFNDKWPKGW
KWDDVKPAADRLYERNPGTLLPSADGKRYDQGLYTVLSNFFNRIGWKSVDMSAEPNEKHEVYSYPAWNIKDQ
MRAGPVRTYLPLAEKSKNFNLRLGTKVLRLLRAGSQVTGVEVENSFGRRENITLGSNGRVVLSAGALSTPRI
LFNSGIGPSSQIEIAQQSGVIVPPKKDWINLPVGIGAMDHPIFSIILKTNGTSYGLPDYDAIVNGSDVSDIS
LYAQGSGLLTQGKHRMIFFTSNVVDGQTRYYQGSCAPSGTNEVTITAYMTHGLTSSGVLGLDTDGSTVWDKS
PYLTTAGDRAAATAFLQQFVGELTAPSTGFQLETYTNVSAILGSVSPGMHYTTSAKIGTDDGRYNNGTSVVD
LNTKVYGTNNLFIVDGSIHPDLPTGNIQATIMVVAEAAVAKILALH
>A0A1L9UW87|Aspergillus_brasiliensis_CBS_101740_Ascomycota_Eurotiomycetes_Eurotiales
MKSFLLAGLIATSSAIGAVASPRVHASPKGSSYDYIIVGGGPSGIITAERLIEANKTVLLLERGYGPTVATG
SNETLVWNKTLTAVDLPGLSADIGSLPQWEEYLCSDVAGYAGCVLGGGVTLNYMVFVHPPDHDFNDKWPQGW
KWDDVKPAADRLYERNPGTILPSADGKRYDQGLYSVLSNFFNKIGWKSVDMIAEPNEKHEVYSYPAWNIKDQ
MRAGPVRTYLPLAEKSKNFNLRLGTKVLRLLRAGSQVVGVEVENSFGRRENITLASHGRVVLSAGALSTPRI
LFNSGIGPSSQIEIAQKSGVIVPPKKDWINLPVGVGAKDHPIFSIIVKTNGTSYGLPDYDAIVNGSDVSDIS
LYAQGSGLLTEGKHRMIFFTSNVVDGQKRFYQGSCAPSDTNVVTISAYMTHGLTSSGVLGLDTDGTTVWDKS
PYLQTAGDRAAATAFLQQIVGDLTNPSTGFQLETYTNVSSILGSLSPGMHYTTTAKIGTDDGRYGNGTSVVD
LNTKVYGTDNLFIVDGSIHPDLPTGNIQAAIMVVAEAAVAKILALH
>G3Y0W1|Aspergillus_niger_ATCC_1015_Ascomycota_Eurotiomycetes_Eurotiales
MKSFLLAGLIATGSAIGAVASPRVHASPKGSSYDYIIVGGGPSGIITAERLIEANKTVLLLERGYGPTVATG
SNETLVWNKTLTAVDLPGLSADIGSLPQWEEYLCSDVAGYAGCVLGGGVTLNYMVFVHPPDRDFNDKWPKGW
KWDDVKPAADRLYERNPGTILPSADGKRYDQGLYSVLSNFFNKIGWKSVDMIAEPNEKHEVYSYPAWNIKDQ
MRAGPVRTYLPLAEKSQNFNLRLGTKVLRLLRAGSQVTGVEVENSFGRRENITLASNGRVVLSAGALSTPRI
LFNSGIGPSSQIEIAQKSGVIVPPKKDWINLPVGIGAKDHPIFSIIVKTNGTSYGLPDYDAIVNGSDVSDIS
LYAQGNGLLTEGKHRMIFFTSNVVDGQKRYYQGSCAPSDTNVVTITAYMTHGLTSSGVLGLDTDGTTVWDKS
PYLQTAGDRAAATAFLQQIVGELTAPSTGFKLETYTNVSSILGSLSPGMHYTTTAKIGTDDGRYGNGTSVVD
LNTKVYGTDNLFIVDGSIHPDLPTGNIQATIMVVAEAAVARILALH
>A0A1R3RZY4|Aspergillus_carbonarius_ITEM_5010_Ascomycota_Eurotiomycetes_Eurotiales
MRSFLLAGLVATSSAIGAAASRHAHASTQSNAYDYIVVGGGPSGIITAERLVEANKKVLLLERGYGPTVATG
ANDTLSWNKTLTPIDLPGLSADIGALPQWEEYICTDTAGYAGCVLGGGVTVNYMVFVHPPDHDFNDKWPKGW
KWDDVKSAADRLYERNPGTILPSADGKRYDQGLYTVLSNFFSKLGWKSVDMITQPNEKYEVYSYPAWNIKDQ
VRAGPVRTYLPLAKKSNNFDLRLGTKVLRLLRSGSKVTGVEVENASGARENITIAHDGRVVLSAGALSTPRI
LFNSGIGPKSQIEIAEESGVTVPPKKDWINLPVGIGAKDHPIFSIIVKTNGTYGLPDYDAIVNGSDTTDISL
YRKGSGLLTQGKHRMIFFTSNNIDGQKRYYQGSCAPTGTDLLTITAYMTHGLTSSGVLGLSVDGSTVWDKEP
YLTTAGDVVAATAFIEQMVGDLTDSTGFTLETYTNVTQILGSVSPGMHYTTTAKMGTDDGRYGNGTAVVDTN
TKVYGMDNLFIVDGSIHPDLPTGNIQATIMVVAEAAIARILALQ
>A0A1L9X954|Aspergillus_aculeatus_ATCC_16872_Ascomycota_Eurotiomycetes_Eurotiales
MRSALVGGLVAIGSALGVAGSPHAHTVEKADAYDYIVVGGGPSGIITAERLAEANKKVLLLERGRGPTVATG
ANDTLVWNKNLTPVDVPGLSADIGALPEWEEYVCTDTAGSAACVLGGGVTVNYMVFVHPPDHDFDDKWPQGW
KWNDVKSAADRLYERNPGTILPSADGKRYDQGLYIVLSNFFSNIGWKAVNMISQPNEKHQVYSYPSWNLKDQ
KRAGPVRTYLPLAEKHKNFELQLGSKVTRVLRSGSKATGVEVENASGRLENITLAANGRVVLSAGALSTPRL
LFNSGIGPQSQIETAQKSGIIVPPKNEWINLPVGVGLKDHPIFTIVVKTNGTYGPLDWTGIYNGTDTTDISL
YAKGDGVLTQGKHRLIFFSSNVVDGQTRYYQGSCAPTGENEVTLTTYMTHGLTSSGVLGLDADGNTVYEQTP
WMNTAGDRAAAKLFIQGLVDDLTAPSTGFQLEANTNVSSILANPTTGMHYTTTAKMGTDDGRHGNGTSVVDT
NTKVYGMDNLYIVDGSIHPDLPTGNIQATIMVVAEAAVAKILAHH
>A0A0F8TWG5|Aspergillus_ochraceoroseus_Ascomycota_Eurotiomycetes_Eurotiales
MMRTSFAHGLLASSWASIALAHGAHTTQDHGKEYDYIVVGGGPSGIITAERLAEAKKSVLLLERGTGPTVAT
GSNDTLSWNNTLTEIDLPGLSFDIGNLDVWNDYMCTDTGGTAACVLGGGVTVNYMVFVHPPAHDFDDRWPKG
WKWRDVESAADRLYSRNPGSLLPSADGKRYDQGVYTLLSGFFSKLGWSSVDMSAQPNEKHQVYSHPAWNIKD
QKRAGPIRTYLPLAEAHDNFSIRLGTKVTRLVRDGRRVVGVEAQTGGGQTERIRLAPKGRVILAAGALSTPR
ILFNSGIGPASQIETANKSGIAVPPRHEWINLPVGVGVKDHPIFSIIVKTNGTFAPLDGPAILNGSAGDEIQ
AYEDESSGVLTQGKHRMIFFTSNVASDNQTRYYQGSCAPTADGVVTITSYMTHGLTSSGVLGLDANQNTVME
QSPYLQTAGDQEAAEMFINQMISDITAPGTGLELHTYTNTSAIIGSLTGGVHYTSTTKMGLDDGRFNGTAVV
DTDAKVYGMDNLFIVDGGIHPDLPTGNIQATVMVVAEAAVHRILATK
>A0A0F8X389|Aspergillus_rambellii_Ascomycota_Eurotiomycetes_Eurotiales
MMRTSFARGLLASSWASIALAHGAHTTQYHGKEYDYIVVGGGPSGIITAERLAEAKKSVLLLERGTGPTVAT
GSNDTLSWNNTLTEIDLPGLSFDIGNLDVWNEYMCTDTGGTAACVLGGGVTVNYMVFVHPPAHDFDDRWPKG
WKWRDVESAADRLYSRNPGSLLPSADGKRYDQGVYTLLSGFFSKLGWTSVDMSAQPNKKHQVYSHPAWNIKD
QKRAGPIRTYLPLAEAHDNFSTRLGTKVTRLVRDGRRVVGVEAQTGGGQTERIRLAPKGRVILAAGALSTPR
ILFNSGIGPASQIETANKSGIAVPPRHEWINLPVGVGVKDHPIFSIIVKANGTFAPLDGPAILNGSAGDEIQ
AYEDESSGVLTQGKHRMIFFTSNVASDNQTRYYQGSCAPTADGVVTITSYMTHGLTSSGVLGLDANQNTVME
QSPYLQTAGDQEAAEMFINQMISDITAPGTGLELHTYTNTSAIIGSLTGGVHYTSTTKMGLDDGRFNGTAVV
DTDAKVYGMDNLFIVDGGIHPDLPTGNIQATVMVVAEAAVHRILATK
>Q0D014|Aspergillus_terreus_NIH2624_Ascomycota_Eurotiomycetes_Eurotiales
MRTYLTSSLLAASWAFNALAHTEPGHHRPQEYDYIVVGGGPSGIITAERLAEANKSVILLERGYGPTVATGS
NHTLPWNNTLTPIVVPGLSFDIGNMDLWNDYICSDTGGTAACVLGGGVTVNYMVFVHPPARDFDDKWPQGWK
WRDVQPAAERLYARNPGSLLPSADGKYYDQGLYNTLSRFFSRLGWKSVDMIAQPDEKHDVYSYPAWNIKDQR
RAGPVRTYLPLAQQRKNFVLRTGTKATRLIRAGSTVRGVEVETDRAGREVIPLAPRGRVVLAAGALSTPRIL
FNSGIGPSAQIETARRSGVVLPPRREWIDLPVGVGLKDHPIFSIEVKTNGTFAPLDAQAILNGSAVRDIQLY
EDAGSGVLTEGKHRMIFFTSRMASDNQTRYYQGSCAPTGEGVFTITAYMTHGITSSGVLGLDAKQNTVIEKS
PYLQTPADREAARDFIEQMVGDITAPGTGFELQTYTNTSAILDSLTSGIHWTSTTKMGSDDGRLNGTSVVDT
NTKVYGMDNLYIVDGGIHPDLPTGNIQAAIMIVAEAAVKKILEQE
>A0A0D2YHN8|Fusarium_oxysporum_f._sp._lycopersici_4287_Ascomycota_Sordariomycetes_Hypocreales
MRFSSLSGVSALTLAALTAPASCKPADSTYDYIVVGGGPAGLITAERLSEANKKVLLLERGHGPTVATGSNH
TLSWDSSLTPIDVPGLSSAVGGLDLWNEYMCDDTAALAACVLGGGVTVNYMVFVHPPARDFDDKWPKGWKWN
DVAPAADRLYARNQGTLVPSKNNERYDQGLYNTLSGFFDMLGWKSVDMIKQPNEKHEVYSWPSWNVKNALRA
GPVRTYLPLAQKRNNFTLRMGSKVIRVVRSGSRATGVEVETAAGKKEIVKLSKNGRVVLSAGALTTPRLLFN
SGIGPKKQILTAKKAGATLPAERNWISLPVGENLMDHPIFTFTVKTGGAWGMLDTDSVLNGTDTKNIDLYEQ
KSSGVLTQGRHRMIFFSSNKGSDGVTRYFQGSCAAGGDGIASIKVYMTHGLTSTGVLGMTEEGKTVIEKSPY
LQTDGDAEAAKAFVQDMVEKITDSSSGFVLQKESNTTAIIKAVTSGNHYAGTTKMGTDDGRKGGSSVVDTNA
KVYGMDNLFVSDAGIHPDLPTGNIQTIVMVAAEAAVAKILAC
>W9I4W9|Fusarium_oxysporum_FOSC_3-a_Ascomycota_Sordariomycetes_Hypocreales
MRFSSLSGVSALTLAALTAPASCKPADSTYDYIVVGGGPAGLITAERLSEANKKVLLLERGHGPTVATGSNH
TLSWDSSLTPIDVPGLSSAVGGLDLWNEYMCDDTAALAACVLGGGVTVNYMVFVHPPARDFDDKWPKGWKWN
DVAPAADRLYARNQGTLVPSKNNERYDQGLYNTLSGFFDKLGWKSVDMIKQPNEKHEVYSWPSWNVKNALRA
GPVRTYLPLAQKRNNFTLRMGSKVIRVVRSGSRATGVEVETAAGKKEIVKISKNGRVVLSAGALTTPRLLFN
SGIGPKKQILTAKKAGATLPAERNWINLPVGENLMDHPIFTFTVKTGGAWGMLDTDSVLNGTDTKNIDLYEQ
KSSGVLTQGRHRMIFFSSNKGSDGVTRYFQGSCAAGGDGIASIKVYMTHGLTSTGVLGMTEEGKTVIEKSPY
LQTDGDVEAAKAFVQDMVEKITDSSSGFVLQKETNTTAIIKAVTSGNHYAGTTKMGTDDGRKGGSSVVDANA
KVYGMDNLFVSDAGIHPDLPTGNIQTIVMVAAEAAVAKILAC
>W9JIL3|Fusarium_oxysporum_Fo47_Ascomycota_Sordariomycetes_Hypocreales
MRFSSLSGVSALTLAALTAPASCKPADSTYDYIVVGGGPAGLITAERLSEANKKVLLLERGHGPTVATGSNH
TLSWDSSLTPIDVPGLSSAVGGLDLWNEYMCDDTAALAACVLGGGVTVNYMVFVHPPARDFDDKWPKGWKWN
DVAPAADRLYARNQGTLVPSKNNERYDQGLYNTLSGFFDNLGWKSVDMIKQPNEKHEVYSWPSWNVKNALRA
GPVRTYLPLAQKRNNFTLRMGSKVIRVVRSGSRATGVEVETAAGKKEIVKLSKNGRVVLSAGALTTPRLLFN
SGIGPKKQILTAKKTGVTLPAERNWINLPVGENLMDHPIFTFTVKTDGAWGMLDTDSVLNGTDTKNIDLYEQ
KSSGVLTQGRHRMIFFSSNKGSDGVTRYFQGSCAAGGDGIASIKVYMTHGLTSTGVLGMTEEGKTVIEKSPY
LQTDGDVEAAKAFVQDMVEKITDSSSGFVLQKETNTTAIIKAVTSGNHYAGTTKMGTDDGRKGGSSVVDTNA
KIYGMDNLFVSDAGIHPDLPTGNIQTIVMVAAEAAVAKILAC
>A0A0J0ANS7|Fusarium_fujikuroi_Ascomycota_Sordariomycetes_Hypocreales
MRFSSLSGVSALTLAALTAPASCKPADSTYDYIVVGGGPAGLITAERLSEANKKVLLLERGHGPTVATGSNH
TLSWDSSLTPIDVPGLSSAVGGLDLWNEYMCDDTAALAACVLGGGVTVNYMVFVHPPARDFDDKWPKGWKWN
DVAPAADRLYARNQGTLVPSKNNERYDQGLYNTLSGFFDKLGWKSVDMIKQPNEKHEVYSWPSWNVQNALRA
GPVRTYLPLAQKRNNFTLRMGSKVIRVVRSGSRATGVEVETAAGKKEIVKLSKHGRVVLSAGALTTPRLLFN
SGIGPKKQILTAKKTGVTLPAERNWISLPVGENLMDHPIFTFTVKTGGAWGMLDTDSVLNGTDTKNIDLYEK
KSSGVLTQGRHRMIFFSSNKGSDGVTRYFQGSCAAGGDGIASIKVYMTHGLTSTGVLGMTEEGKTVIEKSPY
LQTSGDVEAAKAFVQDMVAKITDSSSGFVLQKETNTTAIIKAVTSGNHYAGTTKMGTDDGRKGGSSVVDTNA
KVYGMDNLFVSDAGIHPDLPTGNIQTIVMVAAEAAVAKILAC
>SCV34290|Fusarium_fujikuroi_Ascomycota_Sordariomycetes_Hypocreales
MRFSSLSGVSALTLAALTAPASCKPADSTYDYIVVGGGPAGLITAERLSEANKKVLLLERGHGPTVATGSNH
TLSWDSSLTPIDVPGLSSAVGGLDLWNEYMCDDTAALAACVLGGGVTVNYMVFVHPPARDFDDKWPKGWKWN
DVAPAANRLYARNRGTLVPSKNNVRYDQGLYITLSGFFDKLGWKSVDMIKQPNEKHEVYSWPSWNVKNALRA
GPVRTFLPLAQKRNNFTLRMGSKVIRVVRSGSRATGVEVETAAGKKEIVKLSKHGRVVLSAGALTTPRLLFN
SGIGPKKQILTAKKTGVTLPAERNWISLPVGENLMDHPIFTFTVKTGGAWGMLDTDSVLNGTDTKNIDLYEK
KSSGVLTQGRHRMIFFSSNKGSDGVTRYFQGSCAAGGDGIASIKVYMTHGLTSTGVLGMTEEGKTVIEKSPY
LQTSGDVEAAKAFVQDMVAKITDSSSGFVLQKETNTTAIIKAVTSGNHYAGTTKMGTDDGRKGGSSVVDTNA
KVYGMDNLFVSDAGIHPDLPTGNIQTIVMVAAEAAVAKILAC
>A0A1L7WA22|Fusarium_proliferatum_ET1_Ascomycota_Sordariomycetes_Hypocreales
MRFSSLSGVSALTLAALTAPASCKPADSTYDYIVVGGGPAGLITAERLSEANKKVLLLERGHGPTVATGSNH
TLSWDSSLTPIDVPGLSSAVGGLDLWNEYMCDDTAALAACVLGGGVTVNYMVFVHPPARDFDDKWPRGWKWN
DVVPAADRLYARNQGTLVPSKNNERYDQGLYNTLSGFFDKQGWKSVDMIKQPNEKHEVYSWPSWNVKNALRA
GPVRTYLPLAQKRNNFTLRMGSKVIRVVRSGSRATGVEVETAAGKKEIVKLSKHGRVVLSAGALTTPRLLFN
SGIGPKKQILTAKKTGVTLPAERNWISLPVGENLMDHPIFTFTVKTGGAWGMLDTDSVLNGTDTKNIDLYEK
KSSGVLTQGRHRMIFFSSNKGSDGVTRYFQGSCAAGGDGIASIKVYMTHGLTSTGVLGMTEEGKTVIEKSPY
LQTSGDVEAAKAFVQDMVEKITDSSSGFVLQKDTNTTAILKAVTSGNHYAGTTKMGTDDGRKGGSSVVDANA
KVYGMDNLFISDAGIHPDLPTGNIQTIVMVAAEAAVAKILAC
>A0A1L7TJR6|Fusarium_mangiferae_Ascomycota_Sordariomycetes_Hypocreales
MRFSSLSGVSALTLAALTAPASCKTADSAYDYIVVGGGPAGLITAERLSEANEKVLLLERGHGPTVATGSNH
TLSWDSSLTPIDVPGLSSAVGGLDLWNEYMCDDTAALAACVLGGGVTVNYMVFVHPPARDFDDKWPKGWKWN
DVAPAANRLYARNQGTLVPSKNNERYDQGLYNTLSGFFDKLGWKSVDMIKQPDEKHEVYSWPSWNVKNALRA
GPVRTYLPLAQKRNNFTLRMGSKVIRVVRSGSRATGVEVETAAGKKEIVKLSKHGRVVLSAGALTTPRLLFN
SGIGPKKQILTAKKTGVTLPAERNWINLPVGENLMDHPIFTFTVKTGGAWGMLDTDSVLNGTDTKNIDLYEK
KSSGVLTQGRHRMIFFSSNKGSDGVTRYFQGSCAAGGDGIASIKVYMTHGLTSTGVLGMTEEGKTVIEKSPY
LQTSGDVEAAKAFVQDMVEKITDSSSGFVLQKETNTTAIIKAVTSGNHYAGTTKMGTDDGRKGGSSVVDTNA
KVYGMDNLFVSDAGIHPDLPTGNIQTIVMVAAEAAVAKILAC
>W7NG78|Fusarium_verticillioides_7600_Ascomycota_Sordariomycetes_Hypocreales
MRFSSLSGVSALTLAALTALASCKPADSTYDYIVVGGGPAGLITAERLSEANKKVLLLERGHGSTVATGSNH
TLSWDSSLTPIDVPGLSSAVGGLDIWNEYMCDDTAALAACVLGGGVTVNYMVFVHPPARDFDDKWPKGWKWK
DVAPAADRLYARNQGTLVPSKNNERYDQGLYNTLSGFFDKLGWKSVDMIKQPNEKYEVYSWPSWNVKNALRA
GPVRTYLPLAQKRNNFTLRMGSKVIRVVRSGSRATGVEVETAAGKKEIFKLSKNGRVVLSAGALTTPRLLFN
SGIGPKKQILTVKKTGVILPAERNWISLPVGENLMDHPIFTFTVKTSGTWGMLDTDSVLNGTDTKNIDLYEK
KSSGVLTQGRHRMIFFSSNKGSDGVTRYFQGSCAAAGDGIASIKVYMTHGLTSAGVLGMTEKGKTVIEKSPY
LQTDGDVEAAKSFVQDMVEKIINSSSRFVLQKDTNATAIIQAVTSGNHYAATTKMGTDDGRKGGSSVVDTNA
KVYGMDNLFVSDAGIHPDLPTGNIQTIVMVAAEAAVAKILAC
>KIL86167|Fusarium_avenaceum_Ascomycota_Sordariomycetes_Hypocreales
MRFSSLTGLSAVGLAALATCDTTYDYIVVGGGPSGLITAERLTEANKKVLLLERGPGPTVATGSNHTLPWDS
SLTPIDVPGLSSAVGGLDLWNEYMCDDTAGLAACVLGGGVTVNFMVFVHPPARDFDDKWPKGWKWNDVAPAA
NRLYARNPGTLEPSLNKQRYDTGLYNTLSGFFNTIGWKSVDMIKQPNEKHQVYSWPSWNVKDAQRAGPVKTY
LPLAQKQKNFTLRLGTKVIRVVRSGSKATGVEVETADGKKQIIKLAKNGRVVLSAGALTTPRLLFNSGIGPK
KQIQTAKQTGVTLPAERHWIELPVGENLMDHPIFSFNVKTGGAYGMLDTDSVLNGTDSKNIKLYEDKSSGIL
TQGRHRVIFFTSQKGPDGVTRYFQGSCAASGDGVVSIKVYMTHGLTSSGVLGLSKDGKTVFDRSPYLQTKGD
TETAKIFVEDFVKSITKATTGFELQPATNTSAILTSPANGNHFAGTAKMGADDGRKGGSSVVDTNTKVYGMD
NLFITDASIHPDLPTGNIQTIVMVAAEAAVAKILAC
>A0A0P7BM91|Neonectria_ditissima_Ascomycota_Sordariomycetes_Hypocreales
MRLVSLGSVAALALASTGAAASSYDYIVVGGGPAGIITAERLSEASKKVLLLERGTGPTVSTGSNHTLTWDD
DLTPIDVPGLSSAVGGLDLWNEYICDDTPGYSACVLGGGVTVNYMVFVHPPAHDFDDKWPKGWKWNDVAPAA
KRLYQRNPGTTLPSENSKRYDQGLYSTLSSFFDKLGWKSVDMIKQPNEKHQVYSYPSWNIKDAERAGPVRTY
LPLAQQRDNFKLRLGTKVIRLVRSGSRVTGVEVEAANGKTEIIKLAKNGRVVLSAGALSTPRVLFNSGIGPK
AQILTAKKTGVTLPPKKDWIELPVGQKLKDHPIFSVIVNTGDAWAPLDTSSVLNGSDTSNINLYEKKGSGVL
TQGRHRLIYFSSNVGSDGITRYYQGSCAASGEGVVTMTTYMTHGLTSSGVLGLSADGSTVVEKSPYLQTDGD
VEAATSFIDGVVDAITAPSTGFKLQTYTNTSAILGSLTSGIHYTGTARMGTDDGRKGGSAVVDTNTKVYGME
NLFISDASIHPDLPTGNSQAIVMVVAEAAVAKILAYK
>A0A0M9ESC2|Fusarium_langsethiae_Ascomycota_Sordariomycetes_Hypocreales
MRFSFISNLGLVALSTSAVATSHDAKETYDYIVVGGGPSGIITAERLSEANKKVLLLERGQRGPTVHTGSNH
SLPWDNSLTPIDVPGLSAAVGGLDLWNEYMCSDTAGLAACVLGGGVTVNYMVFVHPPERDFNDKWPKGWKWN
DVAPAAERLYARNPGTTVPSKDNKRYDTGLYNTLSSFLNKAGWKSVDMLKQPNEKHQVYSWPSWNVQNSLRA
GPVRTYLPLAEKRDNFSLRMGTKVIRVVRSGSRATGVEVETADGKKQIINLSKNGRVVLSAGAMSTPRLLFN
SGIGPKKQILNAKKSGVTLPAQRNWIDLPVGKEIMDHPIFAFNIKTDGKWGMLDTDSVLNGTDTKNIKLFED
SASGVLTQGRHRLIFFTSRKGIDGKTRYFQGSTSAAGDGVISIKVYLTHGSTSHGVLGLDQNGNTIFEKTPY
LTSKADTEASKAFLEEFISSITDKSIGYTLEGNTTVDALLEKPDQGDHFIGSAKIGSVVDTNAKVFGTDNLF
ITDASIHPDLATGNIQTIVMVTAEAAVAKILAC
>A0A1B8AV42|Fusarium_poae_Ascomycota_Sordariomycetes_Hypocreales
MRFSSISNLGLVALSTSAVAVDCDAKETYDYIVVGGGPSGIITAERLSETNKKVLLLERGQRGPTINTGSNH
SLPWDNSLTPIDVPGLSAAVGGLDLWNEYMCPDTAGLAACVLGGGVTVNYMVFVHPPERDFNDKWPKGWKWN
DVAPAAERLYARNPGTTVPSKDNKRYDTGLYNTLSSFLNKAGWKSVDMLKQPNEKHQVYSWPSWNVQNSLRA
GPVRTYLPLAEKRDNFSLRMGTKVIRVVRTGSRATGVEVETADGKKQIINLSKNGRVVLSAGAMSTPRILFN
SGIGPKKQILNAKKSGVTLPAQRNWIDLPVGKEIKDHPIFAFNIKTDGKWGMLDTDSVLNGTDTKNIKLFED
SASGVLTQGRHRLIFFTSRKGSDGKTRYFQGSTSAAGDGVISIKVYLTHGLTSSGVLGLDQDGKTVFEKTPY
LTTKADTEASRAFLEEFISSITDKSTGYTLEGDKTIDALLQKPDQGDHFIGTAKIGSVVDTNTKVFGMDNLF
ITDASIHPDLATGNIQTIVMVTAEAAVAKILAC
>I1RGP4|Fusarium_graminearum_PH-1_Ascomycota_Sordariomycetes_Hypocreales
MRFSSISSLGLVALSTLAVAAKPNDTYDYIVVGGGPSGIITAERLSEANKKVLLLERGQRGPTIHTGSNHSL
PWDKSLTPIDVPGLSAAVGGLDLWNEYMCTDTAGLAACILGGGVTVNYMVFVHPPERDFNDKWPKGWKWSDV
APAAERLYARNPGTTVPSKDNKRYDTGLYSTLSSFLNKAGWKSVDMLKQPNEKHQVYSWPSWNVQNSLRAGP
VRTYLPLAEKRDNFSLQMGTKVIRVVRSGSRATGVEVETAEGKKQIINLSKNGRVVLSAGAMSTPRLLFNSG
IGPKKQILNAKKSGVTLPAQRNWIDLPVGKEIKDHPIFAINVKTDGKWGMLDTDSVLNGTDTKNIKLFEDKA
SGVLTQGRHRLIFFTSRKGIDGKTRYFQGSTSAAGDGIISIKVYLTHGSTSSGVLGLDQKGNTVFEKTPYLT
TKADTEASRAFLEEFIASITDKSTGYTLEGNKTIDDLLEKPDQGDHFIGSAKIGSVVDTNTKVFGMDNLFIT
DASIHPDLATGNIQTIVMVTAEAAVAKILAC
>K3VIT5|Fusarium_pseudograminearum_CS3096_Ascomycota_Sordariomycetes_Hypocreales
MRFSSISNLGLVALSTSVIAAKPNDTYDYIVVGGGPSGIITAERLSEANKKVLLLERGQRGPTINTGSNHSL
PWDKSLTPIDVPGLSAAVGGLDIWNEYMCTDTAGLAACVLGGGVTVNYMVFVHPPERDFNDKWPKGWKWNDV
APAAERLYARNPGTTVPSKDNKRYDTGLYNTLSSFLSKAGWKSVDMLKQPNEKHQVYSWPSWNVQNSLRAGP
VRTYLPLAEKRDNFSLQMGTKVIRVVRSGSRATGVEVETVEGKKQIINLSKNGRVVLSAGAMSTPRLLFNSG
IGPKKQILNAKKSGVTLPAQRNWIDLPVGKEIQDHPIFAINVKTDGKWGMLDTDSVLNGTDTKNIKIFEDKA
SGVLTQGRHRLIFFTSRKGIDGKTRYFQGSTSAAGDGVISIKVYLTHGSTSSGVLGLDQKGNTVFEKTPYLT
TKADTEASKAFLEEFIASITDKSTGYTLEGNKTIDDLLEKPDQGNHFIGSAKIGSVVDTNTKVFGMDNLFIT
DASIHPDLATGNIQTIVMVTAEAAVAKILAC
>A0A0G4MXT2|Verticillium_longisporum_Ascomycota_Sordariomycetes_Glomerellales
MHFSSIVLGLTLGLVGEGAARPSQDKYDYIVVGGGPAGIITAERLAETNKKVLLLERGQGPTVETGATNSLV
WNDTITAVDVPALAPVIPPGSMCEDTPGSAACVLGGGTSINFLVFVHPPAHDFENWPRGWKWPNVAPAAARL
YERNPGSTLPSGDGQRYDQGLYSTMSTFVSNLGWKSVDMIDEPDKKHKAYSYPSWNIKDSKRAGPVRTYLPK
ALEYDNFTLRLGVKVNRLIRKGSRVTGVEGRVVLAAGALSTPRILFHSGIGPTKQIEAAKNSGVQVPSKKDW
IKLPVGQNLKDHPIFAITAQTDGNWGALDLASVVNGSDTTNIQLYEGSGSGVLSQGRHRLIFFTSSVGSDGI
TRYFQGSCAASGNGTVAITSYMTHGLTSTGVFGLLNNGTGVFEKSAYLQTDADRESATEFVQSMIDAISDPA
SGFSLRTNTNTTAILNTLRSGNHYTGTARMGSDDGRKGGQAVVDTNTKVYGVDNLFVTDASIHPDLPTGNTQ
AIVMVAAEAAVARIIAYRG
>G2X0W7|Verticillium_dahliae_VdLs.17_Ascomycota_Sordariomycetes_Glomerellales
MHFSSIVLGLTLGLVGEGAARPSQDKYDYIVVGGGPAGIITAERLAETNKKVLLLERGQGPTVETGATNSLV
WNDTITAVDVPALAPVIPPGYMCEDTPGSAACVLGGGTSINFLVFVHPPAHDFENWPRGWKWPNVAPAAARL
YERNPGSTLPSGDGQRYDQGLYSTMSTFLSNLGWKSVDMIDEPDKKHKAYSYPSWNIKDSKRAGPVRTYLPK
ALEYDNFTLRLGVKVNRLIRKGSRVTGVEVENNGKIETVGLASKGRVVLAAGALSTPRILFHSGIGPTKQIE
AAKNSGVQVPSKKDWIKLPVGQNLKDHPIFAITAQTDGNWGALDLASVVNGSDTTTIQLYEGSGSGVLSQGR
HRLIFFTSSVGSDGITRYFQGSCAASGNGTVAITSYMTHGLTSTGVFGLLNNGTGVFEKSAYLQTDADRESA
TEFVQSMVDAISDPASGFSLRTNTNTTAILNTLRSGNHYTGTARMGSDDGRKGGQAVVDTNTKVYGVDNLFV
TDASIHPDLPTGNTQAIVMVAAEAAVARIIAYRG
>C9SCR2|Verticillium_alfalfae_VaMs.102_Ascomycota_Sordariomycetes_Glomerellales
MHFPSIVVGLALSLVGEAAARPSQDKYDYIVVGGGPAGIITAERLAETNKKVLLLERGQGPTVETGATNSLV
WNDTITAVDVPALAPVIPPGYMCEDTPGSAACVLGGGTSINFLVFVHPPAHDFENWPRGWKWPNVAPAAARL
YERNPGSTLPSGDGQRYDQGLYSTMSNFLNNLGWKSVDMIEEPDKKHKAYSYPSWNIKDSKRAGPVRTYLPK
ALEYDNFTLRLGVKVSRLIRKGSRVTGVEVESNGKIETIGLASNGRVVLAAGALSTPRILFHSGIGPTKQIE
AAKKSGVKVPSKKDWIKLPVGQNLKDHPIFAITAQTNGNWGALDLASVVNGSDTASIQLYEGSGSGVLSQGR
HRLIFFTSSVGSDGITRYFQGSCAASGNGTVAITSYMTHGLTSTGVFGLLNNGTGVFEQSAYLQTDADRKSA
TDFVQSMVDAISAPTSGFSLRTNTNTTAILNTLRSGNHYTGTARMGSDDGRKGGKAVVDTNTKVYGVDNLFV
TDASIHPDLPTGNTQAIVMVAAEAAVARIIAYRG
>XP_020124258|Talaromyces_atroroseus_Ascomycota_Eurotiomycetes_Eurotiales
MKCFRAGVLGALIATATASTIQNGTYDYIVVGGGPAGIITAERFIEAGKKVLLLERGVGPTVATGDTQTLSW
NDTLTAVDVPGLSASLGETDVFSQDLCTDTAGTAACVLGGGVTVNYMVFVHPPAHDFDDKWPLGWKWHDVSS
AADRLYARNPGTILPSADGKRYDQGAYNVFSSFFAKLGWTSVDMITQPDEKYQVYSYPAWNIKDQKRAGPVR
TYLPLAEESPNFTLSMSTKVNRLVRCGSNVTGVELDVNGTSEIVTVAPNGRVVLAAGTMSTPRILFNSGIGP
KSQIEIAQESGVTLPPSNEWIYLPVGYNFKDHDIFSIIVETNGTFSPLNGTNVYDGADTHDIDQYEDTNSGV
LTQGKHRMIFFSSNVASDGHKRYFQGSCAPTGPGEITITTYMTHGLTSSGVLGLDVNGSTVVEKSPYMQTDG
DREAATEFISSLVADFTSPSSGFSLSTYTNTSAILGSLTSGIHYVGTAKMGPDDGTSVVDINTKVYGTDNLF
VVDGSIHPDLPTGNIQATIMIVAEAAAARILSI
>W3WRK1|Pestalotiopsis_fici_W106-1_Ascomycota_Sordariomycetes_Xylariales
MGRSLLRGFTAALGLALGVSATCQEVYDYIVVGGGPAGIITAERLAEAQKKVLLIERGSGPTAATGSNHTLS
WNDTLTEIDVPGLSADIGGLDVWTEYICSDVPNYAACVLGGGVTVNYMVFVHPPAHDFEKWPKGWNWDDVAS
AAERLYERNPGTTLPSADGQRYDQQLYSILSNFFDNLGWKSVDMSEQPDEKFEVYSYPAWNIKDGKRAGPVR
TYLPLAEELDNFTLQLHTKVLGLVRSGSQVTGVEVETSNGTRKTIGLAEGGRVVLSAGALSTPRILYNSGIG
PQAQLMNVSVSNVSTLPPQDQWLDLPVGATLMDHPIFAIQVQTNGTFGMADFDAILNGTDASVEPYETINSG
LLTEGKHRAIFFTSNVGADNITRYYQGSCAPTGEGIFTITSYMTHGLTSSGSLGIDTNGNTIVTSNPYMQTA
GDQQAAKMFIQSMVDAITAPGTGLTLISATNTSAIYETLTIGDHFVGTAKMGTDDGRKNGTSVVDTNAKVYG
MDNLFITDASIHPDLPTGNLQATVMVAAEAAVAKILAYE
>A0A1L9STA3|Penicilliopsis_zonata_CBS_506.65_Ascomycota_Eurotiomycetes_Eurotiales
MKLTLSLALASATATATATATATSYDYIVVGGGPSGIITSTRLVEAGKSVLLLERGTGPTVATGSNETLAWD
SSLTAIDLPGLSFDIGALPQWDEYICTDTAGMAACVLGGGVTVNYMVFVHPPAHDFDDNDYWPQGWKWADLE
AAAERLYAVNNGTILPSADGKRYDQGMYDILSAFFAAQGWTSVNMISQPDEKYQVYSHPAWNVKNQMRAGPV
RTYLPVADKYPNFTLQMDTKVRRLVRSGPTITGVEVETSSGEIDTIHVKKGGRVVLAAGALSSPRILFNSGI
GPAEEIEMAAQGNITVPPRKEWIDLPVGHGLKDHPIFSIIVQTNETAAFTVPDGEAIVNGSDTADIAAYTNH
HAGVLTQGKHRLTFFTSNVASDNITRYYQGSCAPTGAGKFTITAYMTHGLTSEGVLGLDADQNTVFLQSPYL
QTEPDRQAATMFITEMVDAISAYPGFDLVTYPNVSSILASLTSGIHWTGTTKMGTDNTSSVVDLNTKVYGTD
NLFVVDGGIHPDLPTGNIQATIMVIAEAAVKRILNYN
>A0A0U5GG19|Aspergillus_calidoustus_Ascomycota_Eurotiomycetes_Eurotiales
MRAPWVTALLASPGALLGVRAASNQTGYDYIVVGGGPSGIISAERLSAANKKVLLLERSTVGPTIETGATKY
TLEWNDTLTAIDVPGLSFDVGNLPQWTDYMCTDTDGTAACILGGGVTVNYMVFVHPPDHDFNDQWPVGWEWA
DVAAGAERLYARNPGSSVPSADRQLYDQSLYSTLASFFDNLNWTAVDMSAQRNQKFQTYSHPVWNVQDYKRA
GPLRTYLPLALGRKNFSLRMGALVTRVLRAGSRATGVEIVNTATNATETIRLAPGGRVILAAGALHSPRILI
NSGIGPRAQIATAQKSGIAVPPVHEWINLPVGKSLMDHPIFSIVIKTENGTFNTLDAAAILNGTATRDIAAY
EQDNDGVLTQGKHRLVFFTSNVASDGRTRFYQGSCTPTAEGVVTITAYMTHGLTSKGELALDADQRTTITKS
PYLQTAADREAATLFIQSMVDAITAPGSGMQLVEPYTNTSAILGSLTAGIHYAGTTKMGTHDGRFGNGTAVV
DTNTKVYGMQNLYIVDGGIHPDLASGNNQAMIMVVAENAVERIHQQDSFLGEGMATPYGA
>A0A1L9WIF3|Aspergillus_aculeatus_ATCC_16872_Ascomycota_Eurotiomycetes_Eurotiales
MHVFWTATTLLASAGALLGAQARPTDSKNHTVQSGYDYIVVGGGPSGIITAERLAEANKTVLLLERSTAGPT
VGTGSNYTLSWNDTLTAIDVPGLSFDVGNFPQWSEYICTDTDGTAACILGGGVTVNYMVFVHPPDHDFNDKW
PVGWKWANVTAGADRLYARNPGSSVPSADSKLYDQTLFTTLSTFFNNLNWTATDMSAQRNEKFQTYSHPVWN
IKDYKRAGPVRTYLPLALQYPNFSLRMGALATRVVRHGSLVTGVEIVNVATNQTETVPLAPGGRVVLSSGAL
HSPRILFNSGIGPRAQIETAQKSGIAVPPAKEWIHLPVGESLMDHPIFSIVIQTDKDFNELDAAAILNGTAT
SEITAYEEQNDGVLTQGKHRMIFFSSNVASDGHTRYYQGSCTPTAEGEVTITTYMTHGLTSKGVLGLDADQR
TVIEKSPYLQTAGDREAATMFIQSMVDAINAPGSGFQLVEYTNTTAILGSLTAGIHYAGTTKMGTDDGRFNG
TAVVDTNTKVYGTDNLYIVDGGIHPDLASGNNQATIMVVAENAVERILAH
>F0XBE3|Grosmannia_clavigera_kw1407_Ascomycota_Sordariomycetes_Ophiostomatales
MRFITLGGLTAAALSQCAAATTLYDYIVVGGGPSGIIAAERLAETNKKVLLLERGHGSTSGTGSSFSLEWNN
SLTPIDVPGLSGGLSSQTGLWSDYLCNDTSGLYAACVLGGGVSVNYMVFVHPPARDFDDKWPTGWKWSDVEP
AANRLYARNPGSSAPSADGQRYDQGLYTTLSSFFAKLGWSAVDMISQPDAKHEVYSHPSWNIKNAMRAGPVR
TYLPLAQARANFSLRLRAKVNRLVRDSSTGSRVTGVLVENVDTGALETVRLASNGAVVLAAGALHTPQLLFN
SGIGPAAQIDIANTSGAAVPPKSQWIDLPVGKSLKDHPIFYITVNTSSGVNSSAYDLVDATDVFSGTDVTNI
DLYESKAQGVLTQGRHRLVFFSSNVGSDGVTRYYQGSCAASGPDTVTMTTYLTHGATSTGVLEMNTDGSVHF
STPPYLQTAADRAAATSFVEGLLSSLGDASTGFSLVTDNVTSIIENYGTGIHYAGTAKIGTDDGRNGGSAVV
DTNTKVYGTDNLYIVDGSIHPDLASGNNQATIMVVAEAAVAKILACHR
>A0A017S554|Aspergillus_ruber_CBS_135680_Ascomycota_Eurotiomycetes_Eurotiales
MRSLTWLTTLTTALGVAASTTESSAYSDPATGIDFQRWCDDDSGMCFGMALPETVKSDFIGQMVVPLSDSKG
WGGVSLSPSMTQSLLIAAWPNGDSGVGSLRQATSYTNPDVYQDASIAEIPDGVSVNSTHLTYTFLCKGCIVG
SPTSFKASADTSFLGWALSKTNPTTPSSPSSVLSYHAAGFGTFEVLLSKAKSAKYSTWAAKAKSTATPSGSA
TPSSSALASQTPTPSVAPTVSNATYDYIVVGGGAAGIVAAERLAETKKKVLLVERGAASIASMGADNTLSWN
SSLTPYDVPALGSSLSELGLVSDYLCPDTAGMAGCVLGGGTIINAMSFIHPPSRDFDDKWPQGWKWNDVSAA
AKRMYSRNAGSMLPSADGKRYDQSLFKVLSSFLNRLGWKYVNQHEQPDERHQMYSYPSWSAADGIRAGPVRS
YLPLAQDMDNFNLRLQTKVRRLVRRGGRVTGVEVEKENGGVEIIHVRAGGKVVLAAGSMSTPRILFNSGIGP
DEQLKNVQSGSTGVTLPPSGEWINLPVGQNLKDHPMFTIKVDTRANFTTFNTSSVIPGPSAVVQRLYEQASG
VLAQGGHRLQFWTSLEGTDGITRYFQASCSAAKNGVITMKLYLTHGATSSGVLGINGQGSTTIETEPYLQTE
EDKEATTRFLQGLVKDLKNSPMGFSIQDFSDVETLLAQKTAGDHYLGTAKMGTDDGRKNGSSVVDTSAKVYG
TENLYIVDASIHPDLPTGNTQAIVMIAAEAAVEKIVGSASQGISGAASSVVLSASAQPTVIAAATSTVDAVT
TSVVDETQTTTKIESAVGPSDVATGVPGAPPAPSDAAPVHSDSAAPSDNQNVNAPVPVRTPTPSDASAEGQS
EKPSQVASTIYMTATATATATHTNIVTLTHSSVSTVTVTAGQAQGQVQGQQGQSECTCAVY
>A0A1L9V4S1|Aspergillus_glaucus_CBS_516.65_Ascomycota_Eurotiomycetes_Eurotiales
MRSLTWLTALTTALGVAASTTESSAYSDSATGIDFQRWCDDDSGMCFGMALPETVKSDFIGQMVVPLSDSKG
WGGVSLSPSMTQSLLIAAWPNGDSGVGSLRQATSYTNPDVYQDASIAEIPDGVSANSTHLTYTFLCKGCIVG
SPTSFKASADTSFLGWALSKTNPTTPSSPSSVLSYHAAGFGTFEVLLSKAKSAKYSTWAAKAKSTATPSGSA
TPSSSALASQTPTPSVAPTVSNATYDYIVVGGGAAGIVAAERLAETKKKVLLIERGAASIASMGADNTLSWN
SSLTPYDVPALASSLSELGLVSDYLCPDTAGMAGCVLGGGTIINAMSFIHPPSRDFDDKWPQGWKWNDISAA
AKRMYERNAGSMLPSADGKRYDQSLFKVLSSFLNRLGWKYVNQHEQPDERHQMYSYPSWSAADGVRAGPVRS
YLPLAQEMDNFNLRLQTKVRRLVRRGGRVTGVEVEKENGGIEIIHVRAGGKVVLAAGSMSTPRVLFNSGIGP
DEQLKNVQSGSTGVTLPPSGEWINLPVGQNLKDHPMFTIKVDTRANFTTFNTSSVIPGPSAVVQRLYEQASG
VLAQGGHRLQFWTSLEGTDGVTRYFQASCSAAKNGVITMKLYLTHGATSSGVLGINGQGSTTIETEPYLQTE
EDKEATTRFLQGLVKDLNNSPMGFSIQDFSDVETLLAQKTAGDHYLGTAKMGTDDGRKNGSSVVDTSAKVYG
TENLILIWPQYIVDASIHPDLPTGNTQAIVMIAAEAAVEKIVSSASGQGISGAASSVVLSASAQPTVMAAVT
STVDAMSTSVVDETQTTTKIESAVGPSDVATGVPGAPPAPSDAAPVHSDNAAPSGNQNFNAPVPVRTPTPSD
ASAEGQNEKPSQVASTIYMTATATATATATHTNIVTLTHSSVSTVTVTAGQAQGQVQQGQPECTCAVH
>A0A1E3B9J4|Aspergillus_cristatus_Ascomycota_Eurotiomycetes_Eurotiales
MRSLTWLTALTTALGVAASTTESSAYSDSATGIDFQRWCDEESGMCFGMALPETVKSDFIGQMVVPLSDSKG
WGGVSLSPSMTESLLIAAWPNGDSGVGTLRQATSYTNPDVYQGASIAEIPDGVSVNSTHLTYTFLCKGCIVG
SPTSFKASADTSFLGWALSKTNPTTPRSPSSVLSYHAAGFGTFEVLLSKAKSAKYSTWAAKAKSTATPSGSA
TPSSSALASQTPTPSVAPTVSNATYDYIVVGGGAAGIVAAERLAETKKKVLLIERGAASIASMGADNTLSWN
SSLTPYDVPALGSSLSELGLVSDYLCPDTAGMAGCVLGGGTIINAMSFIHPPSRDFDDKWPEGWKWNDISAA
AKRMYERNAGSMLPSADGKRYDQSLFKVLSSFLNRLGWKYVNQHENPDERHQMYSYPSWSVADGIRAGPVRS
YLPLAQEMDNFNLRLQTKVRRLVRRGGRVTGVEVEKENGGIEIIHVRAGGKVVLAAGSMSTPRILFNSGIGP
DEQLKNVQSGSTGVTLPPSGEWINLPVGQNLKDHPMFTIKVDTRANFTTLNTSSVIPGPSAIAQRLYEQASG
VLTQGGHRLQFWTSLEGTDGVTRYFQASCSAVENGVITMKLYLTHGATSSGVLGINGQGSTTIETEPYLQTE
EDKEATTQFLQGLVKDLKNSPMGFSIQDFSDIETLLAQKTAGDHYLGTAKMGTDDGRKNGSSVVDTSAKVYG
TENLYIVDASIHPDLPTGNTQAIVMIAAEAAVEKIVSGSALRQGISGAAPSSVVLSASAQPTVIAAATSTVD
AVTTSIVDEIQTTTKIESAAGPSDVAATGVPGAPPAPSDVPAPAVPSDNGAAPSHSAAPSDNGSYSAATAPV
PVRTPKPSDASAEGQNEKPSHVVSTIYMTATATATHTNIVTLTHSSVSTVTVTAGQGHAQGQGQVQGQPECT
CEVH
>A0A0D9MT87|Aspergillus_flavus_AF70_Ascomycota_Eurotiomycetes_Eurotiales
MRSSLFGGLVAMSSALGAAAMNYNSSAYSDSTTGIDFQRWCDETTGFCFGLALPETVDSDFIGQLAVPLESS
NGWGGVSLSSSMTKALLIGAWPNGDSVVSSLREAQSYTNPDVYSGDASLEEIPDGTSINSTHLTYTFLCRGC
VVGTPTTFGKDMDSYFFGWALSKTSPKSPASSDATLNYHAAGFGSFQMVLSDAKSAKYSTWASKAKASSTTT
PSASASASPSSTPSASAAPTVLNSTYDYIVVGGGPAGIITAERLAETKKKVLLLERGVAPTVQMGNKNALSW
NNSLTPHDVPALGSSLSKLGLLDDYLCDDTAGMAGCVLGGGTIVNALAFIYPQEADFNDKWPAGWKWDDVKE
AASRLYERNPGSILPSADGKRYDYGMYDVLGGFFKGLGWKSVNQHEQPNEKHQAYGYPSWSVANGIRAGPVR
SYLPLAQELDNFSLRLQTKVRRLVRRGGRITGVEVETESGAIEIINIRAGGKVVLAAGSMSTPRVLFNSGIG
PAKQIENVKSGSTGITVPAQEEWINLPVGENLKDHPMFTISVHTKSNFTAFNTSSVLSGPAAAVQQLYSKGS
GVLSEGGHRLQFWTSNEGSDGKTRFYQGSCSVASDGVITMKLYLTHGATSSGVLGIGSSGATVMETEPWLQT
DADKEAVTQFLQGLLNDMTNSTAGFTVPGFSSAADIIAKMTSGDHFVGTTKMGTDDGRTGGSSVVDTNAKVY
GTENLYVVDASIHPDLPTGNTQAIVMIAAEAAAAKIIAAGDSIPASSASVSAPAQKTAYPSSAASSNAVTSA
VASVSTTPAASSAAPESTSDCDETFTTTVTPAETAAPTHAAAGSTTRAVLSFTSAAAAGTISSVDAASVTVV
TVTKQVVVTSTTTITVLPTFA
>A0A0F0IE17|Aspergillus_parasiticus_SU-1_Ascomycota_Eurotiomycetes_Eurotiales
MRSSLFGGLVAMSSALGAAAMNYNSSAYSDSTTGIDFQRWCDETTGFCFGLALPETVDSDFIGQLVVPLESS
NGWGGVSLSSSMTKALLIGAWPNGDSVVSSLREAQSYTNPDVYSGDASLEEIPDGTSINSTHLTYTFLCRSC
VVGTPTTFGKDMDSYFFGWALSKTSPKSPASSDATLNYHAAGFGSFQMVLSDAKSAKYSTWASKAKASSTTT
TPSASASASPSSTPSASAAPTVLNSTYDYIVVGGGPAGIITAERLAETKKKVLLLERGVAPTVQMGNKNALS
WNSSLTPHDVPALGSSLSKLGLLDDYLCDDTAGMAGCVLGGGTIVNALAFIHPQEADFNDKWPAGWKWDDVK
EAASRLYERNPGSILPSADGKRYDYGMYNVLGGFFKSLGWKSVNQHEQPNEKHQAYGYPSWSVANGIRAGPV
RSYLPLAQELDNFSLRLQTKVRRLVRRGGRITGVEVETESGAIEIINIRAGGKVVLAAGSMSTPRVLFNSGI
GPAKQIENVKSGSTGITVPAQEEWINLPVGENLKDHPMFTISVHTKSNFTAFNTSSVLSGPAAAVQQLYSEG
SGVLSEGGHRLQFWTSNEGSDGKTRFYQGSCSVATDGVITMKLYLTHGATSSGVLGIGSSGATVMETEPWLQ
TDADKEAVTQFLQGLLNDMTNSTARFTVPDFSSAADIIAKMTSGDHFVGTTKMGTDDGRTGGTSVVDTNAKV
YGTENLYVVDASIHPDLPTGNTQAIVMIAAEAAAAKIIAAGDSIPASSASVSAPAQKTAYPSSAASSNVVTS
AVASVSTTPAASSAAPESTSDCDETFTTTVTPAETAAPTHATAGSTTRAVLSSTSAAAAGTTSSADAASVTV
VTVTKQVVVTSTTTITVLPTFA
>PIG84505|Aspergillus_arachidicola_Ascomycota_Eurotiomycetes_Eurotiales
MRSSLFGGLVALSSALGAAAMNYNSSAYSDSTTGIDFQRWCDETTGFCFGLALPETVDSDFIGQLVVPLESS
NGWGGVSLSSSMTKALLIGAWPNDDSVVSSLREAQSYTNPDVYSGDASLEEIPDGTSINSTHLTYTFLCRGC
VVGTPTTFGKDMDSYFFGWALSKTSPKSPASSDATLNYHAAGFGSFQMVLSDAKSAKYSTWTSKAKASSTTT
PSASASVSASPSSTPSASAAPTVLNSTYDYIVVGGGPAGIITAERLAETKKKVLLLERGVAPTVQMGNKNAL
SWNSSLTPHDVPALGSSLSKLGLLDDYLCDDTAGMAGCVLGGGTIVNALAFIHPQEADFNDKWPAGWKWDDV
KEAASRLYERNPGSILPSADGKRYDYGMYNVLGGFFKSLGWKSVNQHEQPNEKHQAYGYPSWSVANGIRAGP
VRSYLPLAQELDNFSLRLQTKVRRLVRRGGRITGVEVETESGAIEIINIRAGGKVVLAAGSMSTPRVLFNSG
IGPAKQIENVKSGSTGITVPAQEEWINLPVGENLKDHPMFTINVHTKSNFTAFNTSSVLSGPAAAVQQLYSE
GSGVLSEGGHRLQFWTSNEGSDGKTRFYQGSCSVATDGVITMKLYLTHGATSSGVLGIGSSGATVMETEPWL
QTDADKEAVTQFLQGLLNDMTNSTAGFTVPDFSSAADIIAKKTSGDHFVGTTKMGTDDGRTGGTSVVDTNAK
VYGTENLYVVDASIHPDLPTGNTQAIVMIAAEAAAAKIIAAGDSIPASSAAASSNAVTSAVASVTTTPAASS
AAPESTSDCDETFTTTVTPAETAAPTHATAGNTTRAVLSSTSAAAAGTTSSADAASVTVVTVTKQVVVTSTT
TITVLPTFA
>A0A0L1IXM7|Aspergillus_nomius_NRRL_13137_Ascomycota_Eurotiomycetes_Eurotiales
MRSSLFGGLVALSSALGAAAMNYNSSAYSDSTTGIDFQRWCDEKTGFCFGLALPETVDSDFIGQLVVPLSSS
NGWGGVSLSSSMTKALLIGAWPNGDSVVSSLREAQSYTNPDVYSGDASLNEIPDGTSINSTHLTYTFLCRGC
VVGTPTTFGKDMDSYFFGWALSKTSPKSPASSDATLNYHAAGFGSFQMVLSDAKSAKYSTWASKAKASSTTT
PSASASASPSSTPSASVAPTVLNSTYDYIVVGGGPAGIITAERLAETKKKVLLIERGVAPTVQMGNKNALSW
NNSLTPHDVPALGSSLSKLGLLDDYLCDDTAGMAGCVLGGGTIVNALAFIHPQEADFNDKWPAGWKWDDVKD
AASRLYERNPGSILPSADGKRYDYGMYNVLGGFFKGLGWKSVNQHEQPNEKHQAYGYPSWSVANGIRAGPVR
SYLPLAQELDNFSLRLQTKVRRLVRRGGRITGVEVETESGAVEIINIRAGGKVILAAGSMSTPRVLFNSGIG
PAKQIENVKSGSTGITVPAQEEWINLPVGENLKDHPMFTINVHTKSNFTAFNTSSVLSGPAAAVQQLYSEGS
GVLSEGGHRLQFWTSNEGSDGKTRFYQGSCSVASDGVITMKLYLTHGATSSGVLGIGSSGATVMETDPWLQT
DADKEAVTQFLQGLLNDMKNSSAGFTVPDFGSAADIIAKKTSGDHFVGTTKMGTDDGRTGGTSVVDTNAKVY
GTENLYVVDASIHPDLPTGNTQAIVMIAAEAAAAKIIAAGDSVPASSASVSAPAQKTAYPSSAVSSSAVTRV
STAPAASSAAAESTSCDETFTSTVTPAETAAPTHATAGSTTRAVLSSTSAAAAGTISSADAASITVVTVTKQ
VVVTSTTTITVLPTFA
>A0A1F8A6G3|Aspergillus_bombycis_Ascomycota_Eurotiomycetes_Eurotiales
MRSSLFGGLVALSSALGAAAMNYNSSAYSDSTTGIDFQRWCDEKTGFCFGLALPETVDSDFIGQLVVPLSSS
NGWGGVSLSSSMTKALLIGAWPNGDSVVSSLREAQSYTNPDAYSGDASLEEIPDGTSINSTHLSYTFLCRGC
VVGTPTTFGKDMDSYFFGWALSKTSPKSPASSDATLNYHAAGFGSFQMVLSDAKSAKYSTWASKAKASSTTT
PSASASASPSSTPSASVAPTVLNSTYDYIVVGGGPAGIITAERLAETKKKVLLIERGVAPTVQMGNKNALSW
NNSLTPHDVPALGSSLSKLGLLDDYLCDDTAGMAGCVLGGGTIVNALAFIHPQEADFNDKWPAGWKWDDVKD
AASRLYERNPGSILPSADGKRYDYGMYNVLGGFFKGLGWRSVNQHEQPNEKHEAYGYPSWSVANGIRAGPVR
SYLPLAQELDNFSLRLQTKVRRLVRRGGRITGVEVETESGAVEIINIRAGGKVILAAGSMSTPRVLFNSGIG
PAKQIENVKSGSTGITVPAQEEWINLPVGENLKDHPMFTINVHTKSNFTAFNTSSVLSGPAAAVQQLYSEGS
GVLSEGGHRLQFWTSNEGSDGKTRFYQGSCSVASDGVITMKLYLTHGATSSGVLGIGSSGATVMETDPWLQT
DADKEAVTQFLQGLLNDMTNSTAGFTVPDFSSAADIIAKKTSGDHFVGTTKMGTDDGRTGGTSVVDTNAKVY
GTENLYVVDASIHPDLPTGNTQAIVMIAAEAAAAKIIAVADSVPASSASVSAPAQKTAYPSSAASSRAVTSA
STTPAASSAAAESTSCDETFTSTVTPAETAAPTHATAGSTTRAVLSSTSAAAAGTTSAADAASVTVVTVTKQ
VVVTSTTTITVLPTFA
>A0A1L9RFM4|Aspergillus_wentii_DTO_134E9_Ascomycota_Eurotiomycetes_Eurotiales
MRSFLAGGVVALSSLFGVAAAGTNSSAYTDSASGMEFQRWCDDDTGFCFGIALPETVKSDFIGQLDVPLSNS
KGWGGVSLMPSMLSSLMIAAWPNGDSGVATIRKTTSYANPDVFDGDASVVEIPDATSVNSTHLTYTFLCSGC
ILGSPSTFTADSDTYFFGWALSKTNPTTPSSPSSKLQYHAAGFGTMEMLLSEAKSSKYSTWASKAKSTSTSG
SNSAASSSAASSTASKSAAPSVKPTISSSTYDYIVVGGGPAGIIAAERLAETKKSVLLIERGAASTVPTGAN
DTLSWNDTLTAYDVPALGSSISSLGLLGDYLCDDTAGMAGCVLGGGTIINAMSYIYPQSADFDDKWPSGWKW
NDIQDAAKRMYERNPGSMLPSADGKRYDQGLYTVLSKFFSGLGWKSVSSQEQPNEKHQVFSYPSWSVGNGIR
AGPVRTYLPLVEDLDNFTLRLHTKVRRVIRSGGKITGVEVDTASGGIEIINVNAGGKVILAAGSMSTPRVLF
NSGIGPVKQIQTVKNGKTGITLPAQKDWISLPVGYNLKDHPMFTVTVNTNSNFTHFNTSSVIPGPNEVVQKL
FAQGSGAMTQGGHRLQFWTSNVGSDGNTRYYQGSCSTSEDGVITMKLYLTHGATSSGVLGIDASGSTVIQSD
PWLQTDADKQGVTEFLNELISGFKNSTDGFYMPDYSTASDIIGGKTSGDHFVGTTKMGTDDGRRNGSSVVDT
NAKVYGTENLFVVDASIHPDLPTGNTQAIVQIAAEAAVARIIKLGKSSAAVSSVAASSPAVNTAYAPSSTVA
PVTPNAVTVTSTAWTTTTDVVTVTQKSTTTVTASSLNFS
>A0A1L9U833|Aspergillus_brasiliensis_CBS_101740_Ascomycota_Eurotiomycetes_Eurotiales
MRSVLLSGVAALSYALGVSANAYNTSAYTDSASGIEFQRWCDTDDTGFCFGIALPEDVSTDFIGQLTVPLSS
SKGWGGVSMSGSMTNVLLIAAWPDGDSAVGTLREATSYVSPSVYSGDASIEEIPDGTSVNSTYLTYTFLCNN
CIIGQPTTFDANSTSYYFGWALSASNPTTPSSASSKMPYHAAGYGGFEVQLANAKSSKYSTWASKAVSTQST
STSASASSSASASASASPSASVAATVSNTTYDYIVVGGGAAGLVAAERLAETKKSVLLIERGVAPTVELGAT
DTLSWNSSLTAYDLPALGTYIQSSDYVSQYLCDDTAGMAGCVLGGGTVINAMSFIHPQEADFDDKWPTGWKW
KDVKAAAERLYARNPGSTLPSADGKRYDQGMYTVLSSFLKGLGWKSVDSQEQPNEKHMVYSYPSWDVGNGMR
AGPVRSYLPLVQDADNFHMSLSTKVRRVVRRGGRITGVEVETSSGAIEIINVRAGGKVVLAAGSMSTPRILY
NSGIGPAEQIKTVQSGSTGITLPPSAEWINLPVGHNLRDHPMFTVTVNTNSNFTHFNTSSAVSDPAAPIRQL
YSQGSGVLTQGGHRLQFWTSNVGTDGVTRFFQASCSTTQDGVITLKLYLTHGATSTGVLGIDSTGSTTIETS
PYLNTAADKEATTRFLQSLIDDMKNSTAGFSIQGGLTASGILAKLTAGDHYVGTAKMGLDDGRESNGTSVVD
LNTKVYGTENLYIVDGSIHPDLPTGNSQAIIQVAAEAAVARIIAQGTSATSASASASVSVAASTNAAYASTT
SEAAAATETEAVTSTEAVTSASAVPTTGTISSTTGSDSSSSSTGSSSESESSTGADSNEGDDDDDEYDCDDE
DDEDEDDSSSSSGIETSESVTAKVAVATSAAADSGASTTTVWVTSTAWTTTTDQVVATSTSTVTVWPTFA
>G3Y438|Aspergillus_niger_ATCC_1015_Ascomycota_Eurotiomycetes_Eurotiales
MRSVLLSGVAALSYALGVSANAYNTSAYTDSASGIDFQRWCDTDDTGFCFGIALPEDVSTDFIGQLTVPLSS
SKGWGGVSMSGSMTNVLLIAAWPDGDSAVGTLREATSYVSPSVYSGDASIEEIPDGTSVNSTYLTYTFLCKG
CIIGQPTTFDANSTQYYFGWALSASNPTTPSSASSKMPYHAAGYGGFEVQLANAKSSKYSTWASKAVSTQST
ATSASASSSASASASPSASVAATVSNTTYDYIVVGGGAAGLVAAERLAETKKSVLLIERGVAPTVELGATDS
LSWNSSITAYDLPALGTYIQSSDYVSQYLCDDTAGMAGCVLGGGTIVNAMSFIYPQEADFDDKWPTGWKWKD
VKAAAERLYARNPGSTLPSADGKRYDQGMYTVLSSFLKGLGWKSVDSQEQPNEKHMVYSYPSWDVGNGIRAG
PVRSYLPLVEDADNFHMSLNTKVRRVVRRGGRITGVEVETSSGSVEIINVRAGGKVVLAAGSMSTPRILFNS
GIGPSEQIKTVQSGSTGITVPPSAEWINLPVGENLRDHPMFTVTVNTNSNFTHFNTSSAVSDPAAPIRNLYA
EGSGVLTQGGHRLQFWTSNVGTDGVTRFYQASCSTTEDGVITMKLYLTHGATSTGVLGIDSTGSTTIETSPY
LNTAADKEALTRFLNGLIADMKNSTAGFSIQGSATASSILDKLTAGDHYVGTAKMGVDDGRESNGTSVVDLN
TKVYGTENLYIVDGSIHPDLPTGNSQAIIQIAAEAAVARIIA
>G7XY49|Aspergillus_kawachii_IFO_4308_Ascomycota_Eurotiomycetes_Eurotiales
MRSVLLSGVAALSYALGVSANAYNTSAYTDSASGIEFQRWCDTDDTGFCFGIALPEETTGTDFIGQMAVPLS
SSKGWGGVSMSGSMTNVLLIAAWPDGDSAVGTLREATSYVSPSVYSGDASIEEIPDGTSVNSTYLTYTFLCK
GCIIGQPTTFDANSTSYYFGWALSASNPTTPSSASSKMPYHAAGYGGFEVQLAEARSSKYSTWASKAVATQS
TATSASASSSASASASASPSASVAATVSNTTYDYIVVGGGAAGLVAAERLAETKKSVLLIERGVAPTVELGA
TDSLSWNSSLTAYDLPALGTYIQGSDYISQYLCDDTAGMAGCVLGGGTIVNAMSFIYPQEADFDDKWPTGWK
WKDVKAAAERFYARNPGSTLPSADGKRYDQGMYTVLSSFLKGLGWKSVDSQEQPNEKHMVYSYPSWDVGNGI
RAGPVRSYLPLVQDADNFHMSLNTKVRRVVRRGGRITGVEVENSSGGIEIINVRAGGKVVLAAGSMSTPRIL
FNSGIGPSEQIKTVQSGSTGITLPPSAEWIDLPVGDNLRDHPMFTVTVNTNSNFTHFDTESAVSGATAPIRK
LYSEGSGVMTQGGHRLQFWTSNVGTDGVTRFYQASCSTTKDGVITMKLYLTHGATSTGVLGIDSTGSTTIET
SPYLNTAADKEALTRFLNGLIADMKNSTAGFSIEGTATAASILNQLTAGDHYVGTAKMGVDDGREANGTSVV
DLNTKVYGTENLYIVDGSIHPDLPTGNSQAIIQIAAEAAVARIIAQGTSATSASASASVSVAASTQAAYVST
TSEAAAATETETEAVTTTDAVTATAVPTSGTISSTTGSSSSSSSAGSSSESESSTGADDNEGDDDDDEYDCD
DEDDEDEDDSSSGAIESVTAKVAVASTAAADSGASTTTVWVTSTAWTTTTDMVVATSTSTVTVWPTYA
>A0A1R3REC2|Aspergillus_carbonarius_ITEM_5010_Ascomycota_Eurotiomycetes_Eurotiales
MRSLLLSGAAALSLALGVSANAYNTSAYTDSTTGIEFQRWCDTDDTGFCFGIALPEDVDTDFIGQMTVPLSS
SAGWGGVSMSGSMTSVLLIAAWPDGDSVVGTLREASSYTSPAVYSGDASLEEIPEGTSVNSTYLTYTFLCKG
CIIGDPTTFSADDSSYYFGWALSATNPTTPSSASSKMPYHAAGYGGFEVQLAEAKSSKYSTWAAEAVATQTT
STAASSASASASASASASVAATVSNTTYDYIVVGGGAAGLVAATRLVETKKNVLLIERGVAPTVELGATDAL
SWNSSLTAYDVPALGTYIQGSDLVSDYLCDDTAGMAGCVLGGGTIINAMSFIYPQEADFDDKWPTGWQWKDV
KAAAARFYERNPGSTLPSADGKRYDQGMYTVLSSFLKGLGWKSVDSQQEPNEKHMVYSYPSWDVGNGIRAGP
VRSYLPLIEDADNFTMQLETKVRRLVRRGGRITGVEVETASGGIEIINVRAGGKVVLAAGSMSTPRILYNSG
IGPTEQIETVQSGSSGITLPPSAEWINLPVGHNLRDHPMFTVTVDTKSNFTHFNTSSARYGPAATVKQLYSE
GSGALTQGGHRLQFWTSNVGTDGVTRFFQGSCSTTQDGVITMKLYLTHGATSVGVLGIDSTGATVIETSPYL
QTAADKAATTSFFQSLIDDMKNSTAGFSIEGGASASSILAQQSSGDHFVGTAKMGLDDGRSDNGTSVVDTNT
KVYGTENLYIVDASIHPDLPTGNSQAIIQIAAEAAVARIIAQGTSTSSASVSASVSVASASTNVAYAATTVA
SASAV
>A0A1L9WLB3|Aspergillus_aculeatus_ATCC_16872_Ascomycota_Eurotiomycetes_Eurotiales
MRSYILSGAVALSSALGASAAATATSAYSDSLSGMDFQRWCDSDTGFCFGIALPETVEKSFIGQLSVPLDSS
KGWGGVSMSGSMTKALLIAAWANGDSAVGTLRETSAYSSPEVYSGDASILEIPEGTSVNSTFLTYTFLCENC
ILGEPTTFGATEDTYYFGWGLATTSPTTPSSDSSAMPFHGAGYGGFEVYLSKAKSSSYATWAAKAVSSTSTA
SASASVTSPSASASASVVATVSNTTYDYIVVGGGAAGIVAAERLAETSKKVLLIERGVAPTTELGATDALSW
NSSMTPFDIPALGSSLTSLNLMGDYLCDDTAGMAGCVLGGGTIVNAESFIHPQEADFDDKWPTGWKWKDIEA
AANRLYALNPGSTLPSADGKRYDQGMYTVLSGFLKGLGWKSVDSQKQPNEKHMVYSYPSWDVGNGIRAGPVR
SYLPLVQDLDNFSLRTSTKVRRLVRRSARVTGVEVETSSGGIEIINLNAGGKTVKSGNTGITLPPSSEWINL
PVGQNLRDHPMFTITVNTNSNFTHFNTSSVVPGPSAAVQKLFAEGSGVLTQGGHRLQFWTSNVGTDGITRFY
QASCSTSTDGVITMKLYLTHGATSTGVLGIDSSGTTTLETDPWLQTAADKEAVTRFFQSLIDDISNSTSGFS
ISGTSTASGILNLMTSGDHFVGTAKIGTDDGRVNNGTSVVDLNTKVYGTENLYVVDASIHPDLPTGNTQAIV
MIAAEAAVARIIAQGTDTVSAASSSIAVSAASTAAAHYASATESSVAVSVATATPETTAASVAAEATATATS
ESSSASSSSASTSDEDEDDEDLPDCDDEDDDEEETNPEDSFSGSVSVTAHKAVATQAGSGASTTTVWVTSTA
WTTTTEAVVTTTTSTVTVWPTYA
>A0A0J5SX02|Aspergillus_fumigatus_Z5_Ascomycota_Eurotiomycetes_Eurotiales
MRSFLFGGLVALSSTLGAFAANYNSSAYSDSASGIDFQRWCDANTGFCFGLALPETVGTDFVGQLVVPLDSS
KGWGGVSLGGSMTSTLLIAAWPNGNSVVSSLRKTTNYANPDVYSGGASLTEIPDGTSVNRTHLTYTFLCSGC
ILGQPATFDATDETYFLGWALSKTSPTTPASASSALTYHAAGFGSFEMLLGQAKSSKYSTWAAMAKSTGGSP
SSTPSASASVTPSPSRSPVPSVTPTVSNSTYDYIVVGGGAAGIVAAERLAEANKRVLLIERGVAPTVEMGAT
DALAWNKTLTPVDIPALNQALTSLGVVGDYLCEDTPGMAGCVLGGGTTVNAMALIYPQEADFDDKWPAGWKW
QDVKSAAARFYERNPGSLLPSADGRRYDQGMYTVLSSFLSGLGWKSVDQHKQPNEKHKAFSYPSWSVANGIR
AGPVRSYLPLVQNKDNFTLRLQTTVRRLIRTGGHVTGVEVQNASGGIELIGIRPGGKVILAAGALSTPRILF
NSGIGPAKQIKTVQSGSTGITLPAQKDWINLPVGHNLKDHPMFTVKVNTGANFTAFNTSSVIPATNSLAQRL
YASGSGILTQGGHRLQFWTSNVASDGTPEDKEALTSFLQELLDDLKKASYTVQGSSSPADILAKVTSGDHFV
GTAKMGPDDGTSVVDTNTKVYGTDNLYIVDASIHPDLPTGNTQAIVMIAAEAAVARILAQGSGPSSSSSIAV
SAPSQNTAIAAVSSTPSATAVPVPVPIPTGGQETPGGDSRCSAYRN
>Q4WIN9|Aspergillus_fumigatus_Af293_Ascomycota_Eurotiomycetes_Eurotiales
MRSFLFGGLVALSSTLGAFAANYNSSAYSDSASGIDFQRWCDANTGFCFGLALPETVGTDFVGQLVVPLDSS
KGWGGVSLGGSMTSTLLIAAWPNGNSVVSSLRKTTNYANPDVYSGGASLTEIPDGTSVNRTHLTYTFLCSGC
ILGQPATFDATDETYFLGWALSKTSPTTPASASSALTYHAAGFGSFEMLLGQAKSSKYSTWAAMAKSTGGSP
SSTPSASASVTPSPSRSPVPSVTPTVSNSTYDYIVVGGGAAGIVAAERLAEANKRVLLIERGVAPTVEMGAT
DALAWNKTLTPVDIPALNQALTSLGVVGDYLCEDTPGMAGCVLGGGTTVNAMALIYPQEADFDDKWPAGWKW
QDVKSAAARFYERNPGSLLPSADGRRYDQGMYTVLSSFLSGLGWKSVDQHKQPNEKHKAFSYPSWSVANGIR
AGPVRSYLPLVQNKDNFTLRLQTTVRRLIRTGGHVTGVEVQNASGGIELIGIRPGGKVILAAGALSTPRILF
NSGIGPAKQIKTVQSGSTGITLPAQKDWINLPVGHNLKDHPMFTVKVNTGANFTAFNTSSVIPATNSLAQRL
YASGSGILTQGGHRLQFWTSNVASDGVTRFFQASCSPGGDGIITMKLYLTHGATSSGVLGINAAGSTTIESD
PLLQTPEDKEALTSFLQELLDDLKKASYTVQGSSSPADILAKVTSGDHFVGTAKMGPDDGRRNGTSVVDTNT
KVYGTDNLYIVDASIHPDLPTGNTQAIVMIAAEAAVARILAQGSGPSSSSSIAVSAPSQNTAIAAVSSTPSA
TAVPVPVPIPTGGQETPGGDSRCSAYRN
>A0A0K8LQM8|Aspergillus_udagawae_Ascomycota_Eurotiomycetes_Eurotiales
MRSFLFGGFVALSSTLGAFAANYNSSAYSDAASGIDFQRWCDEATGFCFGLALPETVGTDFVGQLVVPLDSS
KGWGGVSLGGSMTSALLIAAWPNGNSVVSSLRKTTNYANPEVYSGGASLTEIAEGTSVNSTHLTYTFLCSGC
ILGQPATFDASDETYFLGWALSKTSPTTPASPSSALTYHAAGFGSFEMLLGQAKSSKYSTWAAMAKSTGGSP
SSTPSASASVTASPSRSPVASVTPTVSNSTYDYIVVGGGAAGIVAAERLAETNKRVLLIERGVAPTVEMGAS
DALAWNKTLAPVDIPALNQALTSLGVVGDYLCSDTAGMAGCVLGGGTIVNAMALIYPQEADFDDKWPTGWKW
QDVKSAAARFYERNPGSLLPSADGRRYDQGMYTVLSSFLSGLGWKSVDQHKQPNEKHKAFSYPSWSVANGIR
AGPVRSYLPLVQNKDNFTLRLQTTVRRLIRTGGHVTGVEVQNASGGIELIQIRPGGKVILAAGALSTPRILF
NSGIGPAKQIKTVQSGSTGITLPAQKDWINLPVGHNLKDHPMFTVKVNTGANFTAFNTSSVIPATNSLAQRM
YASGSGILTQGGHRLQFWTSNVASDGVTRFYQASCSPGGNGIITMKLYLTHGATSSGVLGINAAGSTTIETD
PLLQTAEDKEALTSFLQELLDDLKKASYTVQGSTSAADILAKMTSGDHFVGTAKMGTDDGRRNGTSVVDTNA
KVYGTDNLYIVDASIHPDLPTGNTQAIVMIAAEAAVARILAQGSGPSSSSVAVTAPSQNAAIAASVSASASI
TETAVPVPVPTGGQECPLDKAEGAGGGVVIVTEWVTSVDVVTVTKHVLVTATTTVTVLPTLA
>A0A0S7DY64|Aspergillus_lentulus_Ascomycota_Eurotiomycetes_Eurotiales
MRSFLFGGLVALSSTLGAFAANYNSSAYSDSASGIDFQRWCDADTGFCFGLALPETVGTDFVGQLVVPLDSS
KGWGGVSLGGSMTSALLIAAWPNGNSVVSSLRKTTNYANPEVYSGDASLTEIAEGTSVNSTHLTYTFLCSGC
ILGQPATFDASDETYFLGWALSKTSPTTPASAASALTYHAAGFGSFEMLLGQAKSSKYSTWAAMAKSTGGSP
SSTPSASASVIASPSRSPVASVTPTVSNSTYDYIVVGGGAAGIVAAERLAEANKRVLLIERGVAPTVEMGAS
DALAWNKTLTPVDIPALNQALTSLGVVGDYLCEDTPGMAGCVLGGGTIVNAMALIYPQEADFDDKWPAGWKW
QDVKSAAARFYERNPGSLLPSADGRRYDQGMYTVLSSFLSGLGWKSVDQHKQPNEKHKAFSYPSWSVANGIR
AGPVRSYLPLVQNKDNFTLRLQTTVRRLIRTGGHVSGVEVQNASGGIEVIRIRPGGKVILAAGALSTPRILF
NSGIGPAKQLKTVQSGSTGITLPAQKDWINLPVGHNLKDHPMFTVKVSTGANFTAFNTSSVIPATNSLAQRM
YASGSGILTQGGHRLQFWTSNVASDGVTRFYQASCSPGGDGIITMKLYLTHGATSSGVLGINAAGSTTIETD
PLLQTAEDKEALTSFLQELLDDLKNASYSVQEHTSAADIIAKVTSGDHFVGTAKMGTDDGRRNGTSVVDTDA
KVYGTENLYIVDASIHPDLPTGNTQAIVMIAAEAAVARILAQGSSPGSSSIAVSAPSQNTAIAAPTSVSSTG
SAVPVPVPTGGQGTPVGGGVVTSAAAATETETEAAPASTTAGAEGAGGGVATVTKWVTSVDVVTVTKHVLVT
ATTTVTVLPTFA
>A1CYG2|Aspergillus_fischeri_NRRL_181_Ascomycota_Eurotiomycetes_Eurotiales
MRSFLFGGLVALSSTLGAFAANYNSSAYSDSASGIDFQRWCDADTGFCFGLALPETVKTDFVGQLVVPLDSS
KGWGGVSLGGSMTSTLLIAAWPNGNSVVSSLRKTTNYANPDVYSGDASLTEIPDGTSVNSTHLTYTFLCSGC
ILGQPATFDATDETYFLGWALSKTSPTTPASASSALTYHAAGFGSFEMLLGQAKSSKYSTWAAMAKSTGGSP
SSTPSASASVTAAPSRSPVASVTPTVSNSTYDYIVVGGGAAGIVAAERLAEANKRVLLIERGVAPTVEMGAS
DALAWNKTLAPVDIPALNQALTSLGVVGDYLCEDTPGMAGCVLGGGTIVNAMALIYPQEADFDDKWPAGWKW
QDVKSAAARFYERNPGSLLPSADGRRYDQGMYTVLSSFLSGLGWKSVDQHKQPNEKHKAFSYPSWSVANGIR
AGPVRSYLPLVQNKDNFTLRLQTTVRRLIRTGGHVTGVEVQNSSGGIELIRIRPGGKVILAAGALSTPRILF
NSGIGPAKQIKTVQSGSTGITLPAEKDWINLPVGHNLKDHPMFTVKVNTGANFTAFNTSSVIPAANSLAQRM
YASGSGILTQGGHRLQFWTSNVASDGVTRFFQASCSPGGDGIITMKLYLTHGATSSGVLGINAAGSTTIETD
PLLQTAEDKEALTSFLQELLDDLKKASYTVQEYASAADILAKMTSGDHFVGTAKMGTDDGRSNGTSVVDTNA
KVYGTHNLYIVDASIHPDLPTGNTQAIVMIAAEAAVARILAQGSGPGSSSVAVSAPSQNTAIASVSSTESAS
AVPVPVPTGGQETPVGGGVVTSAAATTETETEAAPVSTTPKAEGAGGVATVTEWVTSVDVVTVTKHVLVTAT
TTVTVLPTFA
>A0A231MDL1|Aspergillus_thermomutatus_Ascomycota_Eurotiomycetes_Eurotiales
MRSFLFGGLVALSSTLGAFANNYNSSAYSDSASGIDFQRWCDEDTGFCFGLALPETVGTDFVGQLVVPLDSS
KGWGGVSLGGSMTSTLLIAAWPNGNSAVSSLRKTSTYANPDVYSGDASLTEIADGTSINSTHLTYTFLCSGC
ILGQPATFDATDETYFLGWALSKTSPTTPASSSSALTYHAAGFGSFEMLLGQAKSSKYSTWAAMAKSTSGSA
SSTPSASASVTASPSRSPVASVTPTISNSTYDYIVVGGGAAGIVAAERLAETNKRVLLIERGVAPTVEMGAS
DALAWNKTLAPVDIPALNQALTSLGVVGDYLCSDTAGMAGCVLGGGTIVNAMALIYPQEADFDDKWPAGWKW
QDVKSAAARFYERNPGSLLPSADGRRYDQGMYTVLSSFLSGLGWKSVDQHKQPNEKHKAFSYPSWSVANGIR
AGPVRSYLPLVQNKDNFTLRLQTTVGRLIRTGGHVTGVEVQNASGGIEVIRIRPGGKVILAAGALSTPRILF
NSGIGPAKQIKTVQSGSTGVTLPAQKDWINLPVGQNLKDHPMLTVKVNTGANFTAFNTSSVIPATNSLAQRM
YARGSGILTQGGHRLQFWTSNVGTDGVTRFYQASCSPGGDGVITMKLYLTHGATSSGVLGINAAGSTTIETD
PWLQTTEDKEALTQFLQELLDDLKKASYTVQEYSSAAEILAKLTSGDHFVGTAKMGTDDGRRNGTSVVDTNA
KVYGTDNLYIVDASIHPDLPTGNTQAIVMIAAEAAVARIIAQAGSSAAGPSSIAVSAPSQNTAVAAASTSST
EVAAPTGGQETAVTQASGAGAATSAAAATETDAASTTTTKAEGGVATVTAWVTSVDVVTVTKHVVVTATSTV
TVLPTFA
>A1CFV0|Aspergillus_clavatus_NRRL_1_Ascomycota_Eurotiomycetes_Eurotiales
MRSLLFGGLVALSSTLGVAAAGYNSSAYNDPTTGIDFQRWCDEPTGFCFGLALPETVGTDFVGQIVVPLDSS
NGWGGVSLGGSMTSTLMIAAWPSGNSVVSSLRKTTDYTNPDVFSGDASLVEIPAGTSVSSTKLTYTFLCKGC
ILGNPATFGAADETFFLGWALAKTSPKTPASPSSVLTYHSAGFGSFEMLLGRAKSSKYATWAAMAKPAEGTP
TGTPSATTPAPSRTPAPSTVPTISNGTYDYIVVGGGAAGIIAAQRLAETNKRVLLIERGSAPTVEMGATNAL
TWNKTLTPFDVPAVNQALSKLGVIGDYLCPDTPGMAGCVLGGGTIVNAMAYIYPQAADFDDKWPVGWKWQDV
ESAAARLYERNPGSLLPSADGRRYDQGMYTVLSSFLSGLGWKSVDQQKQPNEKHKAFSHPSWSVANGIRAGP
VRSYLPLVSGRDNFTLRLQTKVRRVIRTGGKVAGVELETASGGIEIVRVRAGGKVILAAGALSTPRILFNSG
IGPANQIKTVQSGSSGVKPPPSNDWINLPVGQNFKDHPMFTVEVQTGANFTSLNTSSVIPGTNSLARRLYAA
GSGIWTQGAHRLQFWTSNVGSDGVTRYYQGSCSPAGNGIISMKVYLTHGATSSGVLGINAAGATTIESEPWL
KTDADKEALTQFFQELIDDLKKSSYTVLKSTSAADILASMTSGAHYVGTAKMGPDDGRRNGTSVVDTNAKVY
GTDNLFVVDASIHPDLPTGNAQAIVMIAAEAAVARIIALGQAGGASSSIPVSSSIPISSPAQQTAIATSTMV
GTGPTGVQSTTIVTPTGKRCRNKKRRISSL
>W9XNS2|Capronia_coronata_CBS_617.96_Ascomycota_Eurotiomycetes_Chaetothyriales
MHMLLIGGLVALGSRLVGAHPPPHPQPHPSPKECLDVYDYIVVGGGPAGIIAAERLAEAKKHVLLLERGPGP
TVDYGATPLSWNDTLTAPDVPGLYNSYGNMDLFTSYICDDTAGTAACVLGGGCTVNQMVFIHPQQADFNDKW
PAGWLWKDVQPAADRLYARNPGTELPSADGQRYDYDLYGILAGFFESIGWKSVDQIKQPDEKHQVYSYPVWN
VKDQKRAGPLRTYLPLAQELDNFTLRLESKVIRILRAGPKVIGVELETASGSEIVRLAPGGKVILAAGALST
PRLLFNSGIGPRAEIAKAQQAGIAVPPERDWISLPVGVGVMDHPIFYIDVQTNGSFLNVNATAEFIGTDTSN
IDAYEQRSSGVLTQGRDRLTFWTSQVGTDGVTRFFQGSAGGADSTGVIEIIAYITHGLTSAGTLVLNDAGNA
TEFETSPYLQTQGDRDAAIWFLQQMFDFFQNPAADFSILEYTNVTALMDSYTPGIHYVHTAKMGLDDGRLPG
GTSVVDTNTKVYGTDNLYIVDGSIHPDLPTGNTQAIVMIVAEAAVAKILEAEC
>A0A066Y1X6|Colletotrichum_sublineola_Ascomycota_Sordariomycetes_Glomerellales
MRSILSRAAALLGLAGTTAAQLRTSAYTDPQTGIDFQNFKADSYGYSFGVAVPETIGTDFIGQMVVPISEKG
NWGGVSLKGGMLNGLLFVAWADGKDIRTSFRIVSAYANPSVYTENKVNAVPIANGTFVNSTHFSYTFLCQNC
INDDTSLTSDSPVLGWAFSDTSPTPASDPAAPLNYHSAGFGEFGLDIAAAKSAKFDTWAKYAKAAKTSPVPG
NGTTTPAPGNSTIPAPTTSNTTYDVIVVGGGPAGIIAAERLAEKGVSVLLIERGPANTAPLGSKLQLPWNNS
LTPYDIPALADTMTTLPGVSFCSDTASTAGCVFGGSSSINGLNFIHPPERDWDRWPAGWNGKDVSAAASRLY
ERNPGTTAPSEDDKYYDDLTFNVLSGLLQAKGWTQVDSIASPDKKDNVFSRPSFSIKDRLRAGPARTYMPFA
QKLPNFTLKLETKVIQVIRTGSRVTGVLVQATNGSTQIIKLNQGGKVVLAAGAMSTPRVLWNSGIGRSDALA
TVKSGAATTGVTLPDEADWIDLPVGHNLKDHAQILLKFKSKTNFTAYPFSAITASPIKSDLELYNRGSGPIA
QGDQRIHLWTSAKGADGRTRYLQGTASAMVNGIFYLRTFLTHGTSSVGELGITASGNTVIKTKPWLVEQEDR
KAMSNFIQYWLDLAGGANSSISYITPRATPADIIGNDIISGDHWVGSTKMGTDDGRRNNGTAVVDLDTKVYG
TDNLFVVDASIHPDLPTGNTQSIIMITAEHAAEKIAAFKVSGSNSTAPEESPKCSKRSTHRTMRSRRSARRH
>A0A135RRC9|Colletotrichum_simmondsii_Ascomycota_Sordariomycetes_Glomerellales
MRSTFSGVTALLGLAGSATAQLRASAYSDPQTGIDFQRYLPSAYPYSFGIAVPETIGTDFIGQMVVPISTKG
NWGAVSLKGGMLNGLLFVAWADGEDIKTSFRLGSAYANPDVYTATEVSAVPIANGTFVNSTHFSYTFLCQNC
INDKTSLAGDSPILGWAYSDTSPSPVSDSAAALNYHSAGFGQFGLDIASAKSAKFDTWSKYAKAVETTPVPG
NGTTTPVPGNSTIPAPTTSNTTYDVIVVGGGPAGIIAAERLAEKGSSVLLIERGPANTVALGSDMALPWNDT
LTPYDIPALGSSMTSLSGTSLCSDTASTAGCLLGGSSSINGLNFIHPPEHDWQRWPAGWNWADVSDAASRLY
ERNPGTTEPSDDGKYYDDLTFRVLSGLLSAKGWNEVDSIESPNEKSSVFSRPSWSIKDNLRAGPARTYMPFA
QQLPNFTLKLETKVIQVLRTGSKMTGVLTQAADGSTQIIKVNAGGKVVLAAGAMSSPRLLWNSGIGRSDALE
IVKSGAASTGVTLPDQADWIDLPVGHHLQDHAQVMLQFNSKTNFSAYAFNAIASNPVTSDLDLYKQGSGPIT
QAAQRMHLWTSAEGSDGRTRYLQGTASAMQNGIITVRTFLTHGTSTLGELGITASGNTVLNTKPWLIDAADK
KAMSDFVQYWLDLTSGSNSTLSYVTPGATPDDIISTKMISGDHWVGSAKMGTDDGRKTDGTAVVDLDTKVYG
TDNLFVVDASIHPDLPTGNTQSIIMITAEHAAEKIAAVTVTGSSNSTAPETSKCNGVTKRAQRQAMRFRRHA
HLH
>A0A135SX43|Colletotrichum_salicis_Ascomycota_Sordariomycetes_Glomerellales
MRSTFSGVAALLGIAGSATAQLRASAYSDPLTGIDFQRYLPSAYPYSFAIAVPETIGTDFIGQMVVPISTKG
NWGAVSLKGGMLNGLLFVAWADGEDIKTSFRLGSAYANPDVYTATEVSAVPIANGTFVNSTHFSYTFLCQNC
INDKTSLAGESPILGWAYSDTSPSPISDSAAALNYHSAGFGQFGLDIASAKSAKFDTWSKYAKAVETTPVPG
NGTTTPVPGNSTIPAPTTSNTTYDVIVVGGGPAGIIAAERLAEKGSSVLLIERGPANTIPLGSDMALPWNDT
LTPYDIPALGSSMTSLSGTSLCSDTASTAGCLLGGSSSINGLNFIHPPEHDWQRWPAGWNWADVSDAASRLY
ERNPGTTKPSDDGKYYDDLTFRVLSGLLSGKGWSEVDSIESPNEKSSVFSRPSWSIKDNLRAGPARTYMPFA
QQLPNFTLKLETKVIQVLRTGSKITGVLTQAADGSTQIIKVNAGGKVVLAAGAMSSPRLLWNSGIGRSDALE
IVKSGASSTGVTLPDQADWIDLPVGHHLQDHAQVMLQFNSKTNFSAYAFNAIASDPVTSDLDLYKQGSGPIT
QAAQRMHLWTSAEGSDGRTRYLQGTASAMQNGIITVRTFLTHGTSTLGELGITASGNTVLNTKPWLIDAADK
KAMSDFVQYWLDLTSRSNSTLSYVTPGATPDDIISTKMISGDHWVGSAKMGTDDGRQTDGTAVVDLDTKVYG
TDNLFVVDASIHPDLPTGNTQSIIMITAEHAAEKIAAFTVTGSSNSTAPEASKCNGVTKRSQRQAMRFRRHA
HLH
>A0A1G4BR80|Colletotrichum_orchidophilum_Ascomycota_Sordariomycetes_Glomerellales
MRCTFSGLAALLGLAGSATAQLRASAYSDPQTGIDFQRYLPSAYPYSFAIAVPETIGTDFIGQMVVPISTKG
NWGAVSLKGGMLNGLLFVAWADGKDIKTSFRIASAYANPDVYTATKVSAVPIANGTFVNSTHFSYTFLCQGC
INDKTSLAGESPVLGWAYSDTSPSPASDPSAALNYHSAGFGQFGLDIASAKSAKFDTWSKYAKAVDTAPVPG
NGTATPVPGNSTIPAPTTSNTTYDVIVVGGGPAGIIVAERLAEKGSSVLLIERGPANTVPLGSDQALPWNDT
LTPYDIPALGSSMTSLSGTSLCSDTASTAGCLLGGSSSINGLNFIHPPKHDWERWPAGWNWADLSEAASRLY
ERNPGTTEPSKDGRYYDDRTFRVLSGLLSAKGWNEVDSIKSPDEKNSVFSRPAWSIKDNLRAGPARTYMPFA
QQLPNFTLKLETKVIQVIRTGSKITGVLTQAADGSTQIIKVNAGGKVVLAAGAMSSPRVLWNSGIGRSDALE
IVKSGAASTGVTLPDQADWIDLPVGHHLQDHTQITLQFNSKTNFSAYAFNAIATDPVTSDVDLYKQGSGPIT
QAAQRMHLWTSAKGSDGRTRYLQGTASAMQNGIITVRAFLTHGTSTLGELGITASGNTVLNTKPWLIDAADK
KTMSDFVQYWLDLTSGSNSTLSYITPGATPDDIISAKMISGDHWVGSAKMGTDDGRKTDGTAVVDLDTKVYG
TDNLFVVDASIHPDLPTGNTQSIIMITAEHAAEKIAAFTVTGSSNSTTTPKPSKCGGVTKRAQRRAMRLRRH
ALLH
>A0A162ND36|Colletotrichum_incanum_Ascomycota_Sordariomycetes_Glomerellales
MRSTFTEAAALLGLAGSAAAQLRATAYTDPQTGIDFQRYKPDAYPYSFGIAVPETIGTDFIGQMVVPISEKG
NWGAVSLKGGMLNGLLFVAWADGEDIRTTFRLGSAYANPDVYTETEVSAVPIANGTFVNSTHFSYTFLCENC
INDKTSLTGESPILGWAFSDTSPSPASDPAAALNYHSAGFGQFGLDIAGAKSAKFETWSKYAQAVEASPVPG
NGTTTPVPGNSTIPVPVTSNTTYDVIVVGGGPAGIIAAERLAEKGASVLLIERGPANTVPLGSDLALPWNDT
LTPYDIPALGSSMTSLSGISFCSDTASTAGCLLGGSSSINGLNFIHPPEHDWQRWPAGWNWKDVSEAASRLY
ERNPGTTEPSDDGKYYDDLTYKVLSGLLSAKGWSEVDSIESPNKKDAVFSRPSWSIKDNLRAGPARTYMPFA
QQLPNFTLKLETKVIQVIRTGSKITGVLTQAADGTTQIIKVNQGGKVVLAAGAMSSPRLLWNSGIGRSDALK
IVKSGAASTGVNLPDEADWIDLPVGHHLQDHAQVMLQFNSKTNFTAYGFNGIASNPVESDLELYKQGSGPIT
QAAQRMHLWTSAKGADGRTRYLQGTASAMASGIITVRTFLTHGTSTLGELGITASGNTVLNTKPWLIDAEDH
KAMSDFVQYWLDLTSGSNSTLSYVTPGATPDDIIGTKMISGDHWVGSAKMGTDDGRQGNGTAVVDLDTKVYG
TDNLFVVDASIHPDLPTGNTQSIIMITAEHAAEKIAAYTVTGSNSTAPETTKCDGATKRSARRSMRFRRRAH
LQ
>A0A166UE44|Colletotrichum_tofieldiae_Ascomycota_Sordariomycetes_Glomerellales
MRSTFSGAAALLGLAGSAAAQLRATAYTDPQTGIDFQRYKPDAYPYSFGIAVPETIGSDFIGQMVVPISEKG
NWGAVSLKGGMLNGLLFVAWADGEDIRTTFRLGGAYANPDVYTATEVSAVPIANGTFVNSTHFSYTFLCENC
INDKTSLTGESPILGWAFSDTSPSPASDPAAALNYHSAGFGQFGLDIAGAKSAKFETWSKYAQAVEASPVPG
NGTTTPVPGNSTIPVPIVSNTTYDVIVVGGGPAGIIAAERLAEKGASVLLIERGPANTVPLGSDMALPWNDT
LTPYDIPALGSSMTSLSGTSLCSDTASTAGCLLGGSSSINGLNFIHPPEHDWQRWPAGWNWKDVSEAASRLY
ERNPGTTEPSDDGKYYDDLTYRVLSGLLSAKGWSEVDSIESPNKKDAVFSRPSWSIKDNLRAGPARTYMPFA
QQLPNFTLKLETKVIQVIRTGSKITGVLTQAADGSTQIIKINQGGKVVLAAGAMSSPRLLWNSGIGRSDALE
VVKSGAATTGVTLPDEADWIDLPVGHHLQDHAQVMLQFNSKTNFTAYGFNAIASNPVESDLELYKQGSGPIT
QAAQRMHLWTSAKGADGRTRYLQGTASAMASGIITVRTFLTHGTSTLGELGITASGNTVLNTKPWLIDAEDR
KAMSDFVQYWLDLTSGSNSTLSYVTPGATPDDIIGTKMISGDHWVGSAKMGADDGRQGNGTAVVDLDTKVYG
TDNLFVVDASIHPDLPTGNTQSIIMITAEHAAEKIAAYTVTGSNSTAPETTECSGATKRSTRRSMRFRRRAH
LH
>A0A1B7XWL8|Colletotrichum_higginsianum_IMI_349063_Ascomycota_Sordariomycetes_Glomerellales
MRSSFSAAAAALLGLAGSAAAQLRATAYTDPQTGIDFQRYKPNAYPYSFGIAVPETVGTDFIGQMVVPISDK
GNWGAVSLRGGMLNGLLFVAWADGESIRTSFRLGSAYANPDVYTDTEVSAVPIANGTFVNATHFSYTFLCEN
CINDKTSLAGESPILGWAFSDTSPSPASDPAAALNYHSAGFGQFGLDIAGAKSAKFETWSKYAEAVEAAPAP
VPGTGNGNGTTTPVPGSNSTIPTPVVSNTTYDVIVVGGGPAGIIAAERIAEKGASVLLIERGPANTVPLGSK
MALPWNDTLTPYDIPALGSSMTSLSGTSFCSDTASTAGCLLGGSSSINGLNFIHPPEHDWQRWPAGWGWTDV
SDAAARLYERNPGTTEPSDDGKYYDDLTYRTLSGLLAGKGWSEVDSIESPNKKDAVFSRPSWSIKDNLRAGP
ARTYMPFAQQLPNFTLKLETKVVQVVRSGSKVTGVLVQAADGSRQVIKINQGGKVVLAAGAMSSPRLLWNSG
IGRSDALEIVKSGAASTGVTLPDEADWINLPVGHHLQDHAQVMLQFNSKANFTAYGFNAIASSPVPADLDLY
KQGSGPITQAAQRMHLWTSAKGADGRTRYLQGTASAMASGVVTVRTFLTHGTSTLGELGITAAGNTVLNTKP
WLIDAEDRKAMADFVQFWLDLTAGANSTLSYVTPGATPDDIIGTKMISGDHWVGSARMGVDDGRSANGTAVV
DLDTRVYGTDNLFVVDASIHPDLPTGNTQSIIMITAEHAAEKIAAFKVSGSGNSTAPEASDCEGAAAKRRSA
RRSMRFRRRAHLH
>A0A1Q8S5M3|Colletotrichum_chlorophyti_Ascomycota_Sordariomycetes_Glomerellales
MRYSLSGAAALFGLAGSAAAQLRASPYSDPQTGIDFQRYKPDNYGYSFGIAVPETIGTDFIGQMVVPISEKG
NWGAVSLRGGMLNGLLFVAWADGKETIRTSFRLGTAYANPDVYTATKVSATPIANGTFVNATHFSYTFLCEG
CIIADKTSLTGESPILGWAFSDTSPSPASDPAAALNYHSAGFGQFGLDIAGAKSAKFEEWSKYAEAVAAPAP
DTPTPVPGNSTLPAPTVSNTTYDVIVVGGGPAGIIAAERLAEKGASVLLIERGPANTVALGSDFALPWNDTL
TPYDIPALGSSMTSLSGTSFCSDTASTAGCLLGGSSSINGLNFIHPPEHDWQRWPTGWNWADVSDAADRLYE
RNPGTTEPSKDGKYYDDLTYRVLSGLLSAKGWKEVDSIESPNAKDAVFSRPSWSIKDSLRAGPARTYMPFAQ
QLPNFTLKLETKVIQVIRTGSKITGVLTQAADGSSQIIKINQGGKVVLAAGAMSSPRLLWNSGIGRSDALKI
VKSGAAQTGVTLPDEADWIDLPVGHHLQDHAQVMLQFNSNTNFTAYPFSAIATHPVEGDLELFKRQSGVISQ
AAQRMHLWTSAKGADGRTRYLQGTASAMASGIITVRTFLTHGTTTLGELGITASGNTVLNTKPWLIDAEDRK
AMSDFVQYWLDLTSGSNSTIKYVTPGATPEQIIESKMISGDHWVGSAKMGTDDGRQGNGTAVVDLNTKVYGT
DNLFVVDASIHPDLPTGNTQSIIMITAEHAAEKIAAYTVTGGNSTDTPTTKCKETKRSAPRQSMRFRRRRLH
>N4VEY3|Colletotrichum_orbiculare_MAFF_240422_Ascomycota_Sordariomycetes_Glomerellales
MRYTLSGAAALLGLAGSASAQMRSEAFSDPQTGIDFQRYLPASYPYSFGIAVPETVGADFIGQLVVPISEKG
NWGAVSLKGGMLNGLLFVAWADGEDIKTSFRLGSAYSNPDVYDATKVSATPIANGTFVNSTHFSYTFLCEGC
IIADKTSLTSESPILGWAFSDANPTDPSDATSALNYHSAGFGQFGLNIAEAKSAKFEQWSKYASAVETTPVP
GNGTTTPVPGNSTVTPPTTSNSTYDVIVVGGGPAGIIAAERIAETGASVLLIERGPANTVPLGSDMALPWND
TLTPYDIPALGSSMTSLSGIKLCSDTASTAGCLLGGSSSINGLNFIHPPEHDWQRWPQGWNWADVAKAADRL
YERNPGTTEPSADGKHYDDLTYRTLSGLLSAKGWKEVDSIESPNEKDSVFSRPSWSIKDHLRAGPARTYMPF
AEQLPNFTLKLETKVIQVLRTGSTITGVLAQGADGKTQIIKINQGGKVVLGAGAMSSPRLLWNSGIGRADAL
AIVKEGSARTGVTLPDEADWIDLPVGHGLQDHAQIMLQFNSKTNFSAYGFNAIASDPVTTDLDLYKQGSGPI
TQAAQRMHLWTSAEGADGRVRYLQGTASAMANGIVTVRTFLTHGTSTVGELGITATGNTVLNTKPWLIDEAD
RKAMSDFVQYWLDLTSGSNSTLSYVTPGATPADIIETKMMSGDHWVGSAKMGADDGRQADGTAVVDLDTRVY
GTDNLFVVDASIHPDLPTGNTQAIIMITAEHAAEKIAAYKVSAGAGAGAGSNSTAPVAEQCSGTTKRAARRA
MRFRRHAHLH
>E3Q5F1|Colletotrichum_graminicola_M1.001_Ascomycota_Sordariomycetes_Glomerellales
MRSILSGAAALLGLAGTAAAQLRASAYTDPQTGIDFQRFKPGSYPFSFGIAVPETIGTDFIGQMVVPISETG
NWGSVSLNGGMLNSLLFVAWADGKDIRTSFRVASAYANPSVYDETKVSAVPIANGTFSPILGWAISNASPSP
ASDPGATLNYHSAGFGEFGLDIAEPKSAKFQTWSKYAKAVGASPVPGNGTATPGAGNSTIPAPTTSNTTYDV
IVVGGGPAGIIAAERLAEKGVSVLFIERGVANAVHLGSKLALPWNNTLTPYDVPGVADVMTTLPGVSFCSDT
ASTAGCVLGGSSSINGLNFIHPPDRDFERWPAGWNWKDISAAASRLYERNPGTTSPSSDKKYYDDLTFSILS
RLLQAKGWTQVDSIASPNEKDAVFSRPSFSIKNRLRAGPARTYMPFAQGLPNFTLKLGTKVVQVIRSGSKVT
GVLVQAADGSRQVIKLNQGGKVVLAAGALSTPRVLWNSGISRSDALEIVKSGAATTGVTLPNKADWIDLPVG
HSLRDHAQILLKFNSKSNFTAYPFSDIVSNPIKSDLELFQHGSGLIVQGDQRIHLWTSAKGADGRTRYLQGT
ASVMVNAVFYLRTFLTHGTSSVGELSITASGNTLIKTKPWLVDAEDRKTMSNFVQYWLDLAGAANSTISYVT
PSATPTDIIDTQIISGDHWVGTTKMGTDHGRKNNGTAVVDLDAKVYGTDNLFVVDASIHPDLPTGNTQAIIM
VAAEHAAEKIAAVTVPGTNPDASKNSGGCAKRSTRRAMRSRRSARLHWMIGPRALSGHVRVFRRGW
>A0A0I9XQ62|Fusarium_fujikuroi_Ascomycota_Sordariomycetes_Hypocreales
MRFTLSSMAGLLGLASAQGLRSSAYTDPKTGIDFQRFVDDGYSLGIAVPETLGKDLIAQMVFPREKEGWGGI
SFRGGMVGGMLFVAWPNGDDIVTSFRMANSYANPDVYTNSTVKATPIPDGTFINSTHVSYTFLCEGCVVKET
TSLTGESPVVGYAWSSIDVDTPSDPESALNYHGAGFGQFGLDIKKAASAKFATWAAMAKETTPAPGTGTPGV
PGNSTTLPPTTSNVTYDVIVVGGGPAGIIAAERLAESGASVLLIERGPANTVALGNAAQALPWNNTLTPYDI
PALGSSMTSMSGTKFCSDTASTAGCLLGGSSSINGLNFIHPPERDFQRWPKGWSWADLSKAADRLYERNPGT
TSPSDDGKYYDDRTYTILSGYLSAKGWKEVDSIEEPNEKHLVYSRPSWSIKNNMRAGPARTYMPFAKNLPNF
TLKLETKVIQPIRNGSKITGVLTQGANGSKQIINVKAGGKVVLAAGAMSTPRLLWNAGIGKSDALAIVKQGA
SKTGVTLPAASDLIDLPVGHHLQDHAQVMLQFKTKSNFTAYKFNNIATEPVKSDLELYYQGSGPITQAAQRM
HLWTSAKGADGRVRYLQGTASAMADGIITVRTFLTHGTSTVGELGITAGGNTVLNTKPWLIDQEDRKAMADF
VQYWLDLTSGSNSTLSYITPGATVDDILATKMISGDHWMGSAKMGVDDGRKANGSAVVDLNTKVYGTDNLFV
VDASMHPDLPTGNTQAIIMVAAEHAAEKIAALKVGGSNSTVPEPISSAPTPVPTPGSKCKRGLRRRRAARVP
MDFRRRSLLPIHQNHPIFPKFHSERVRDPTSSRINPPLFLYCLVRLKVAFSMDGETEQAKSTRVGYKKSRNG
CIRCKKRRVKCDEEVPCSACVRHRVRCSLELVKSDDYQEQKPLTNRSLQTPSHSLPAGSPASLLSNSLFSSP
LDEPDCWVSTAELMLHYTTVTYKTMVFNERTIPTFQQSVPQVALGYPWFLRQILAFSGYHLAHLHPEKRHSY
LLQASKHQNASLRGLREALSEPVTSSNCHALYASTTFIVVNKFAAFPNCDDFRSHGCSQPVQSLMEIFSLVN
GMEAVLHSPGAADLRNGPLKELFCETPHPHVNSYLLRGLHARLPELARRIASDSMEDQSRAVLTSAVVSITG
CVDDAFSNLYKVSPPELRVIFSWPMSVPRDFLDLAVSGHPLALIILAYYDILLYWGETEYWFFENWAEALIT
AIVEKVKGSPWDDLLNWPVEVILHH
>A0A1L7TEA1|Fusarium_mangiferae_Ascomycota_Sordariomycetes_Hypocreales
MAGLLGLASAQGLRSSAYTDPKTGIEFQRFVDDGYSLGIAVPETLGRDLIAQMVFPREKEGWGGISFRGGMV
GGMLFVAWPNGDDIVTSFRMANSYANPDVYTNSTVKATPIPDGTFINSTHVSYTFLCEGCVVKETTSLTGES
PVVGYAWSSIDVDTPSDPESALNYHGAGFGQFGLDIKNAASSKYATWAAMAKETTPAPGTGTPGVPGNSTTV
PPTTSNVTYDVIVVGGGPAGIIAAERLAESGASVLLIERGPANTVALGNAAQALPWNNTLTPYDIPALGSSM
TSMSGTKFCSDTASTAGCLLGGSSSINGLNFIHPPERDFQRWPKGWSWADLSKAADRLYERNPGTTSPSDDG
KYYDDRTYTILSGYLSAKGWKEVDSIEEPNEKHLVYSRPSWSIKNNMRAGPARTYMPFAKNLPNFTLKLETK
VIQPIRTGSKITGVLTQGANGSKQIINVKAGGKVVLAAGAMSTPRLLWNAGIGKSDALAIVKQGASKTGVTL
PAASDFIDLPVGHHLQDHAQVMLQFKTKSNFTAYKFNNIATEPVKSDLELYYQGAGPITQAAQRMHLWTSAK
GADGRVRYLQGTASAMADGIITVRTFLTHGTSTVGELGITAGGNTVLNTKPWLIDQEDRKAMADFVQYWLDL
TSGSNSTLSYITPGATVDDILATKMISGDHWMGSAKMGVDDGRKANGSAVVDLNTKVYGTDNLFVVDASMHP
DLPTGNTQAIIMVAAEHAAEKIAALKVGGSNSTVPEPISSAPTPVPTPGSKCKRGLRRRRAARVPMDFRRRS
LY
>X0IWS7|Fusarium_oxysporum_f._sp._cubense_tropical_race_4_54006_Ascomycota_Sordariomycetes_Hypocreales
MRLTLSSMAGLLGLASAQGLRSSAYTDPKTGIDFQRFVDDGYSLGIAVPETLGKDLIAQMVFPREKEGWGGI
SFRGGMVGGLLFVAWPNGDDIVTSFRMANSYANPDVYTNTTVKATPIPDGTFINSTHVSYTFLCEGCVVEKT
TSLTGESPVVGYAWSSIDVDTPSDPESALSYHGAGFGQFGLDIKKAASAKFATWADMAKETTPAPGTGTPGV
PGNSTTLPPTTSNVTYDVIVVGGGPAGIIAAERLAESGASVLLIERGPANTVALGNAAQALPWNNTLTPYDI
PALGSSMTSMSGTKFCSDTASTAGCLLGGSSSINGLNFIHPPERDFQRWPKGWSWADLSKAADRLYERNPGT
TSPSDDGKYYDDRTYTILSGYLSAKGWKEVDSIEEPNEKHLVYSRPSWSIKNNMRAGPARTYMPFAKNLPNF
TLKLETKVIQPIRSGSKITGVLTQGANGSKQIINVKAGGKVVLAAGAMSTPRLLWNAGIGKSDALAIVKQGS
SKTGVTLPAASDFIDLPVGHHLQDHAQVMLQFKTKSNFTAYKFNNIATEPVKSDLELYYQGSGPITQAAQRM
HLWTSAKGADGRVRYLQGTASAMADGIITVRTFLTHGTSTVGELGITAGGNTVLNTKPWLIDQEDRKAMADF
VQYWLDLTSGSNSTLSYITPGATVDDILATKMISGDHWMGSAKMGVDDGRKANGSAVVDLNTKVYGTDNLFV
VDASMHPDLPTGNTQAIIMVAAEHAAEKIAALKVGGSNSTVPEPIGSAPTPVPTPGSKCKRGLRRRRAARVP
MDFRRRSLY
>W7M1P4|Fusarium_verticillioides_7600_Ascomycota_Sordariomycetes_Hypocreales
MRFTLSSMAGLLGLASAQGLRSSAYTDPKTGIDFQRFVDDGYSLGIAVPETLGKDLIAQMVFPREKEGWGGI
SFRGGMVGGMLFVAWPNGDDIVTSFRMANSYANPDVYTNSTVKATPIPEGTFVNSTHVSYTFLCEGCVVKET
TSLTGESPVVGYAWSSIDVDTPSDPESALNYHGAGFGQFGLDIKKAASAKYATWAAMAKETTPAPGTGTPVP
GNSTTLPPTTSNITYDVIVVGGGPAGIIAAERLAEKGASVLLIERGPANTVALGNAAQALPWNNTLTPYDIP
ALGSSMTSMSGTKFCSDTASTAGCLLGGSSSINGLNFIHPPERDFQRWPKGWGWSDVSKAADRLYERNPGTT
LPSDDGKYYDDRTYTILSGYLSAKGWKEVDSIEEPNEKHLVYSRPSWSIKNNMRAGPARTYMPFAKNLPNFT
LKLETKVIQPIRTGSKITGVLTQGANGSKQIINVKAGGKVVLAAGAMSTPRLLWNAGIGKSDALAIVKQGAS
KTGVTLPAASDFIDLPVGHHLQDHAQVMLQFKTKSNFTAYKFNNIATEPVKSDLELYYQGSGPITQAAQRMH
IWTSAKGADGRVRYLQGTASAMADGIITVRTFLTHGTSTVGELGITAGGNTVLNTKPWLIDQEDRKAMADFV
QYWLDLTSGSNSTLSYITPGATVDDILATKMISGDHWMGSAKMGVDDGRKANGSAVVDLNTKVYGTDNLFVV
DASMHPDLPTGNTQAIIMVAAEHAAEKIAALKVGGSNSTAPEPINSAPTPVPTPGSKCKRGLRRRAARVPMD
FRRRSLY
>KIL84924|Fusarium_avenaceum_Ascomycota_Sordariomycetes_Hypocreales
MRFSISSAAALLGLAGSAAAQGIRSSAYTDPKTGIDFQQFYDDGFTLGIAVPETLGKDLIAQMVFPHDEKKG
WGGISFRGGMVGGLLFVAWPNGDDIVTSFRIASSYANPDVYTNTTVKATPIPKGTWINSTHASYTFLCEGCV
AEKVTSLTAESPVVGYAWSTIAVDAPADPEAALNYHGAGFGQFGLNIKEAASAKYADWAAMAEESAPVPAPA
PGTGGNGTVPIPGNSTVTPPTTSNVTYDVIVVGGGPAGIIAAERLAETGVSVLLIERGPANTVALGNTAQGL
PWNNTLTPYDIPALGSSLGSMAATKFCSDTASTAGCLLGGSSSINGLNFIHPPERDFSRWPKGWGWADVSKA
ADRLYERNPGTTLPSDDGKYYNDRTFKVLSGYLSAKGWKEVDSIKEPNEKHLVYSRPSWSIKNNMRAGPART
YMPFAQDLPNFTLKLETKVIQPIRSGSKITGVLTQAADGSKQIIKVKAGGKVVLAAGAMSTPRLLWNAGIGK
ADALAIVKEGAAKTGVTLPPASDFIDLPVGHHLQDHAQVMLQFKSNSNFTAYKFNDIATKPVETDLDLYYQG
SGPITQAAQRMHLWTSAKGADGRDRYLQGTASAMADGIITVRSFLTHGTTTVGELSIAPGGNTILKTKPWLI
DQEDRKAMGDFVQYWLDLVGGSNSSLSYITPGATVDDILATKMISGDHWMGSAKMGVDDGRKSNGSSVVDLD
TKVYGTDNLFVVDASIHPDLPTGNTQAIIMVAAEHAAEKIAAIKVGGSNTTVPEPISSTPTPVPTPSTGSKC
KRSLHRRGGRVPRDFRRRSLY
>A0A0N0V5A1|Fusarium_langsethiae_Ascomycota_Sordariomycetes_Hypocreales
MRFTLSSATALLGLVASSTAQRTTAYTDPKTGIDFQRLVDDDFSVGIAVPETLGKDLIAQLVVPVAKEGWGG
ISFRGGMVGGLLFVAWPNGDDIVTSFRLASSYANPDTYTNTTVKATPIPEGTFVNSTHFSYTFLCEGCVEEK
VTSLTGQSPVIGYAYSTIAVDAPAEPESALSYHGAGFGQGGLDIKAAASAKFAEWADMAKESTPTPPGGGSG
GNGTIPVPDTPPTTSNVTYDVIVVGGGPAGIIAAERLAETGVSVLLIERGPANTVALGNTQQALPWNNSLTP
YDVPALGSSMGSMSGTKFCSDTASTAGCLLGGSSSINGLNFIHPPERDFQRWPKGWSWADMSAAAERLYERN
PGTTLPSDDGKYYDDMTFRVLEGYLSAKGWKEVDSIEQPNEKHQVYSRCSWSIKDNMRAGPARTYMPFAKAL
PNFILKLETKVIQPIRSGSMVTGVLTQAADGSKQIIKVKAGGKVILAAGAMSTPRLLWNAGIGKSDALAIVK
EGASRTGVTLPPASDFIDLPVGHHLQDHAQVMLQFKTKSNFTAYKFNDIATKPVPSDLDLYMQGSGPITQAA
QRMHLWTSAEGADGRVRYLQGTASAMADGIITVRTFLTHGTSTVGELGIAAGGNTLLKTKPWLIDQEDRKAM
GDFIQYWLDLVSGSNSTFSYITPGATVEDIISTKMISGDHWMGSAKMGVDDGRKANGSSVVDLNTKVYGTDN
LFVVDASLHPDLPTGNTQSIIMIAAEHAAEKIAALKVIGGGSNSTIPEPISPTPTPVPTPSKGTKCKRAIRR
AARRSIDFRRRSVY
>A0A1B8AIP2|Fusarium_poae_Ascomycota_Sordariomycetes_Hypocreales
MRFTLSSAAALLGLVASSTAQRTTAYTDPKTGIDFQRLVDDDFSVGIAVPETLGKDLIAQMVVPVAKEGWGG
ISFRGGMVGGLLFVAWPNGEDIVTSFRLASSYANPDTYTNTTVKATPIPEGTFVNSTHFSYTFLCEGCVEEK
VTSLTGQSPVIGYAYSTIAVDAPAEPESALSYHGAGFGQGGLDIKAAASAKFAEWAEMAKETTPAPPVGGGG
GNGTIPVPDTPPTTSNVTYDVIVVGGGPAGIIAAERLAETGASVLLIERGPANTVALGNTQQALPWNNSLTP
YDVPALGSSLGSMSGTKFCSDTASTAGCLLGGSSSINGLNFIHPPERDFQRWPAGWSWADMSAAAERLYERN
PGTTLPSDDGKYYDDMTFRVLEGYLSAKGWKEVDSIEQPNEKHQVYSRCSWSIKDNMRAGPARTYMPFAKAL
PNFTLKLETKVIQPIRSGSMITGVLTQAADGSKQIIKVKAGGKVVLAAGAMSTPRLLWNAGIGKSDALAIVK
EGASRTGVTLPPASDFIDLPVGHHLQDHAQVMLQFKAKSNFTAYKFNDIATKPVPSDLDLYMQGSGPITQAA
QRMHLWTSAEGADGRVRYLQGTASAMADGIITVRTFLTHGTSTVGELGIAAGGNTLLKTKPWLIDQEDRKAM
GDFVQYWLDLVSSSNSTLSYITPGATVDDILATKMISGDHWMGSAKMGVDDGRKANGSSVVDLNTKVYGTDN
LFVVDASLHPDLPTGNTQSIIMIAAEHAAEKIAALKVFGGGSNSTIPAPISSAPTPVPTPSKGTKCKRAMRR
AARRSIDFRRRSVY
>I1RLQ8|Fusarium_graminearum_PH-1_Ascomycota_Sordariomycetes_Hypocreales
MRFNISSAAALLGLVASSTAQRTTAYTDPKTGIDFQRLVEKDFSMGIAVPETLGKDLIAQLVVPVAKEGWGG
ISFRGGMVGGLLFVAWPNGDDIVTSFRLASSYANPDTYTNTTVKATPIPEGTFVNSTHFSYTFLCEGCVEEK
VTSLTGESPVVGYAYSTIAVDAPAEPESALSYHGAGFGQGGLDIKAAASAKFAEWAAMAKESAPTPPGGGSG
GNGTIPVPGNSTITPPTTSNITYDVIVVGGGPAGIIAAERLAETGVSVLLIERGPANTVALGNTQQALPWNN
TLTPYDIPAMGSSLGSMSGTKFCSDTASTAGCLLGGSSSINGLNFIHPPERDFQRWPKGWGWADMSAAAERL
YERNPGTTLPSDDGKYYNDMTFKVLEKYLSAKGWKEVDSIKQPNEKHEVYSRCSWSIKDNMRAGPARTYMPF
AKALPNFTLKLETKVIQPIRSGSMITGVLTQAADGSKQIIKVKAGGKVVLAGGAMSTPRLLWNAGIGKSDAL
AIVKEGAARTGVTLPPASEFIDLPVGHHLQDHAQVMLQFKTKSNFTAYKFNDIATKPVASDLDLYMQGSGPI
TQAAQRMHLWTSAEGADGRVRYLQGTASAMADGIITVRTFLTHGTSTVGELGIAAGGNTLLKTKPWLIDQED
RKAMGDFIQYWLDLVSGSNSTLSYITPGATVDDILATKMISGDHWMGSAKMGVDDGRKANGSSVVDLNTKVY
GTDNLFVVDASLHPDLPTGNTQSIIMIAAEHAAEKIAAIKVVGGGSNSTIPEPVSPTPTPVATPSKGTKCKR
AIRSAARRSIDFRRRSVY
>K3UTP6|Fusarium_pseudograminearum_CS3096_Ascomycota_Sordariomycetes_Hypocreales
MRFTISSATALLGLVASSTAQRTTAYTDPKTGIDFQRLVEKDFSMGIAVPETLGKDLIAQLVVPVAKEGWGG
ISFRGGMVGGLLFVAWPNGEDIVTSFRMAASYANPDTYTNTTVKATPIPEGTFVNSTHFSYTFLCEGCVEEK
VTSLTGESPVVGYAYSTIAVDAPAEPESALSYHGAGFGQGGLDIKAAASAKFADWAAMAKDSAPTPPGGGSG
GNGTIPVPGNSTITPPTTSNITYDVIVVGGGPAGIIAAERLAETGVSVLLIERGPANTVALGNTQQALPWNN
TLTPYDIPAMGSSLGSMSGTKFCSDTASTAGCLLGGSSSINGLNFIHPPERDFQRWPKGWGWADMSAAAERL
YERNPGTTLPSDDGKYYNDMTFKVLEKYLSAKGWKEVDSIKQPNEKHEVYSRCSWSIKDNMRAGPARTYMPF
AKALPNFTLKLETKVIQPIRSGSMITGVLTQAADGSKQIIKVKAGGKVVLAGGAMSTPRLLWNAGIGKSDAL
AIVKEGAARTGVTLPPASEFIDLPVGHHLQDHAQVMLQFKTKSNFTAYKFNDIGTKPVASDLDLYMQGSGPI
TQAAQRMHLWTSAEGADGRVRYLQGTASAMADGIITVRTFLTHGTSTVGELGIAAGGNTLLKTKPWLIDQED
RKAMGDFIQYWLDLVSGSNSTLSYITPGATVDDILATKMISGDHWMGSAKMGVDDGRKANGSSVVDLNTKVY
GTDNLFVVDASLHPDLPTGNTQSIIMIAAEHAAEKIAAIKVVGGGSNSTIPEPVSPTPTPVAIPSKGAKYKR
AIRRAARRSIDFRRRSVY
>C7ZHV7|Nectria_haematococca_mpVI_77-13-4_Ascomycota_Sordariomycetes_Hypocreales
MRFNLSSMAALLGLAGTTTAQLRTTPVTDPNTGIDFQQYLSASYSFGIALPETVGSDFIGQMVIPTTGTNKE
GWGAVSLRGGMLRGLLFVAWADGEDIITSFRLASSYANPDVYTETEVKALPIANGTFINSTHISYTFLCEGC
LVEGKTSINTESPVLGWAISETNPTDPSDPASALSYHAAGFGQFGVDVDAAKSAKYAQWASWAAATVPTPDP
GNGGGNGTIPGNGTFPLPTTSNQTYDAIVVGGGPAGIIAAERLAEKGISVLLIERGPANTVALGNAAQALPW
NDTLTPYDVPALGSSMTSLSGTKFCSDTASTAGCLLGGSSSINGLNFIHPPEHDWQRWPAGWKWGDVSEAAS
RLYERNPGTTKPSADGKYYNDHAYKVLQSFLDSKGWSEIDSIEEPNKKHNIYSRPSWSIKNNKRAGPARTYM
PFAQDLPNFTLKLETKVVQPLRTGSQITGVLTQAADGSRQIIKVNKGGKVILAAGAMSTPRLLWNAGIGKSD
ALAIVKQGASRTGVTLPAESSWIDLPVGHHLQDHAQVMLQFNAKTNFSAYNFNGIATNPIESDLDLYYQGSG
PITQAAQRMHLWTSAKGADGRVRYLQGTASAMASGVITVRTFLTHGTTTVGELGITAAGNTVLNTKPWLIDQ
EDRKAMSDFVQWWLDLTSGSNSTLSYVTPGATPEEIIASKMISGDHWVGSAKMGVDDGRSGNGTSVVDLNTK
VYGTDNLFVVDASIHPDLPTGNTQSIIMITAEHAAEKIFASGSGNSTTPAAPTPTPVATKRRSWY
>A0A0P7BF35|Neonectria_ditissima_Ascomycota_Sordariomycetes_Hypocreales
MRYTLSAAAALLGFVGKATAALATTAYNDPATGIDFQRYQSAGYSFGITVPETVGSDFVGQMVVPLTDAGGW
GAVSLKGGMLNGLLFVAWADGDDIITSFRLAGSYANPDVYSDTEVSALPIANGTFVNSTHLSYTFLCEGCII
ANKTSFANTNPILGWAISAENPTTVSDSESALSYHAAGFGQFGLDLASAKSAQYAQWASWASATTPVPGNGG
NGTVPGNSTIPVPTVSNVTYDVIVVGGGPAGIIAAERLAESGSSVLLIERGPANTVALGSTQALPWNDTLTA
YDIPSLGSSMTSVAGTKFCSDTASTAGCLLGGSSSINGLNFIHPPERDWQGWPAGWKWADVSTAADRLYERN
PGTTAPSDDGKYYDDRTFKVLSSMLDSEGWSEVDSIESPNEKHMAYSRPSWSIKDNLRAGPARSYMPFAQQL
PNFTLKLNTKVIQTIRNGSTITGVLTLAENGSTQIINVKAGGKVVLAAGAMSTPRLLWNSGIGRADALAIVE
SGATKNGVTLPDEDDWIDLPVGHHLQDHAQVMLQFTSTTNFTAYNFNGIAVEPVASDLELYYQGSGPITQAA
QRMHLWTSVEGADGRTRYLQGTASAMASGIVTVRTFLTHGTSTVGELGISAAGNTLLNTKPWLIDENDRKAM
SGFVQWWLDLTASSNSTLKYITPNATVEDILSSKMISGDHWVGSAKMGADDGRQANGSSVVDLNTKVYGTDN
LFVVDASIHPELPTGNTQSIIMITAEHAAKKIAGLTVGESGSGSSSGSGSSGASKCRRGLRAHNHARRGFHW
KSGARIRSGY
>A0A084AL23|Stachybotrys_chartarum_IBT_7711_Ascomycota_Sordariomycetes_Hypocreales
MHWNVAAALLGMAGSAAAQIITTPYHDPNTGIDFYRYTSKSYSFGLVVPETLGEDFIGQMVVPLTETGGWGS
VSLRGGMLGGLLFVAWADGDEVVTTFRLAGSYANPDVYTDTPVAALPIANGTFVNSTHLSYTFLCQGCVLED
TTNFLATNKIFGWAISVEDPTDVSDPASALTYHAAGFGQYAVDLEGAANANYDLWASWAAAEASPAPPATTP
APVPGNGTITEPIVFNTTYDVIVAGGGTAGIIAAERIAESGLSVLLIERGPANTVALGSTAGLPWNNSLTQY
DVPSLGSSLSSVVGTKYCSDTASTAGCLLGGSSSINGLNFIRPAAHDWQRWPAGWNSDDVSAAAERLYERNP
GTTSPSADGEHYDDHAFKVLSSYLDTKGWNEVDSIESPNEKHQIYSRPSWSIKDNMRAGPARTYIPFAQALP
NFTLKLNSKVVQVVRTGSQVTGVLVANEDGSRQIINLKANGKVVLAAGALSTPRILWNSGIGRSDALEIVQS
GASQTGVTLPDEADWIDLPVGHNLQDHAQVMLQFTDTTNFTAYNFNDIAIDPVSSDLDLYYQGSGPITQAAQ
RIHIWTSVNSTDGRPRYLQGTGSAMASGVVTLRTFLTHGTSTVGELGITASGNTVLNTKPWLIDQADRDAMG
SFVQWWLDAVKAPESPLKYIDAGATVDSILSTKLISGDHWVGSARMGEDDGTNVVDLDTKVYGTDNLFVVDA
SIHPDLPTGNTQSIIMITAEHAAEKIVAHVGGISNGNTGGNGTVPTPVPTPTPTTPGCRRSVRRSAPASRFR
FRKRSSAM
>A0A084Q9B7|Stachybotrys_chlorohalonata_IBT_40285_Ascomycota_Sordariomycetes_Hypocreales
MHWNVAAALLGMAGSAAAQTITTPYHDPNTGIDFYRYTSKSYSFGLVVPETLGEDFIGQMVVPLTETGGWGA
VSLQGGMLGGLLLVAWADGDEVVTTFRLAGSYANPDVYTDTPVAALPIANGTFVNSTHLSYTFLCQGCVLED
TTNFLATNKIFGWAISVEDPTDVSDPASALTYHAAGFGQYAVDLEGAANANYDLWASWATAETSPAPPATTP
IVGAPVPGNGTITEPIVFNTTYDVIVAGGGTAGIIAAERIAESGLSVLLIERGPANTVALGSTAGLSWNNSL
TQYDVPSLGSSLSSVVGTKYCSDTASTAGCLLGGSSSINGLNFIRPAAHDWQRWPTGWNSDDVSAAAERLYE
RNPGTTSPSADGEHYDDHAFKVLSSYLDTKGWNEVDSIESPNEKHQIYSRPSWSIKDNMRAGPARTYIPFAQ
ALPNFTLKLNSKVVQVVRTGSQITGVLVANEDGSRQIINLKANGKVVLAAGALSTPRILWNSGIGRSDALEI
VQSGGSQTGVALPDEADWIDLPVGHNLQDHAQVMLQFTDTSNFTAYNFKDIAVDPVSSDLELYYQGSGPITQ
AAQRIHIWTSVNSTDGRPRYLQGTGSAMASGVVTLRTFLTHGTSTVGELGITATGNTVLNTKPWLIDQADRD
AMGTFIQWWLDAVNAPESPLKYIDAGATVDSILSTKLISGDHWVGSARMGEDDGTNVVDLDTKVYGTDNLFV
VDASIHPDLPTGNTQSIIMITAEHAAEKIVAHVGGISNGNTGGNGTVPTPVPTPTPTIPACRRSARRSAPAT
RFRFRKRSSAM
>M7T780|Eutypa_lata_UCREL1_Ascomycota_Sordariomycetes_Xylariales
MYSATLSLAALLGLASRFAAAALTTEAYNDPNTGIDFQRYATNEYSFGIAVPENPEADFIGQMVVPLTENAG
WGAVSLGGGMLNNLLFVAWPNDEEIITTFRLAGAYANPDEYSGDVTALPIANGTFINSTHLSYTFLCQGCIN
DDSFDATAATPVFGYAVAATSPETASDPVSALTYHAKAFGQYGVNLDGAKSADYALWASWASETPGVPGNPG
GGNGTTPDLPTVTLNSTYDVIVVGGGPAGIIAAARIAESGASVLLVERGSANTVALGSDFTLPWNESLTPYD
IPALGSSMTTLSGISLCSDTASTAGCLLGGSSSINGENFIHPPERDFDRWPAGWKWSDLSGAADRLYELNPG
TTQPSDDGKYYNDEAYQVVSSVLDKEGFQEVDSIESPNEKNMVYSRPSWSISNHLRAGPARTYMPFAQALPN
FTLRLNTKVTQLLRTGSTMTGVLALSEDGNSLLKINLNAGGKVVLGAGAMSTPRILWNSGIGRSDALNIVKQ
GSQTGVALPSESEWIDLPVGHNLQDHAQIKLNFNAKANFSAYDFDSIASSAVNADDLDLYYQGSGVITQAAQ
RMHLWTSYESAAADGRTRYVQGTVSAMESGIVTVRTFLTHGTTTVGELGISASGNTVLNTKPWLIDAEDRRA
MAQFVQWWLDVTAAADSQMAYVDAEATADDIIASGVISGDHWVGSARMGVDDGRNANGTAVVDLDTKVYGTD
NLFVVDASIHPDLPTGNTQAIIMVAAEHAAKKIADYKVPPSSNSSSPSFVARGLRRHMIRSAPIRLSKPGLY
>A0A0G2FDD6|Diaporthe_ampelina_Ascomycota_Sordariomycetes_Diaporthales
MRSTLLGSAAALAGLARMATAATTAAPYTDAKTGIDFMQYSANGGAFSFGIALPDTIESDFIGQLVVPITET
GGWGAVSLAGGMLNHLLLVAWANGEEVVSTFRTATAYANPDVYDATEVSALPIADGTFVNSTHFSFTFLCEG
CIVGGTTSFKSTDETPVLGWALSAEDPTTPSDPASAIPYHGAGFGLFGLSAADAQSANFDTWAAMASDATTP
TPGTGSNSTVPVGGNSTAPVPTTSNVTYDVIVVGGGPSGIIAAERIAEAGSSVLLIERGPANTVALGSDAGL
PWNDTLTPYDVPALGSSMSSLPGTKICSDTASMAGCLLGGSSSINGENFIHPPAHDFSNWPAGWSWNDVAEA
ADRLYSRNPGTTQPSLDGKYYDDRAYNVVSSYLDAQGWTNVDSIESPDEKHQVYSRPAWSITNNLRAGPART
YLPHAEDLDNFTLKLDSKVIQVKRDGSSVTGVLVELEDGSQQIINLKEGGKVVLAAGALSTPRILWNSGIGK
SDALKIVQGGTTGVELPDEADWIDLPVGHGLKDHAQAPLQFNIANLTAYKFNDIATDPVDADLELYKQGSGV
ITQAAQRMHLWTSINGTDGVERYLQGTVSAMKDNTITVRTFLTRGTTSTGELGITAGGNTVLNVKPWLVTDA
DKAAFSEFIQWWIDTTTKNNGTAVASSSMALDADATPESIIADSLISGDHWVGTAKMGTDDGRSNGTSVVDT
DTRVYGTDNLFVVDASIHPDLPTGNTQAIIMIVAEHAAEKIAAFDVATGSSGADTNANAAEPCARRRRRRDS
MGRVVRRRYY
>A0A1C1WRE6|Diaporthe_helianthi_Ascomycota_Sordariomycetes_Diaporthales
MRSVLMGSAAALAGLARMASAQTTTAAYTDANTGIDFQRYSANGGAYQFGIALPETIESDFIGQLVAPITAT
GGWGAVSLAGGMLNRLLLVAWANGDEVVSTFRTASAYANPAVYDATEVSALPIEKGTFVNSTHFSFTFLCKG
CIVGGTTTFKPTDETPVLGWALSAEDPTTPSDPASELPYHGAGFGLYGVPAASAQSAKFAEWAAMASAPTTP
TPGDGGNSTPPGGGNSTVIPPTVSNVTYDVIVVGGGPSGIIAAERIAESGASVLLIERGPANTVPLGSDNAL
PWNDTLTPYDIPALGSSISGLPGTRICSDTASMAGCLLGGSSSINGLNFIHPPAHDFNNWPAGWSWDDVAKA
TARLYERNPGTTLPSNDGKYYNDRAFQVVSSYLDAEGWNEVDSIKSPNEKHMIYSRPSWSIANNLRAGPART
YMPFAQELENFTLKLESKVIQVKRDGSRVTGVLVEAEDKSQQIINLNAGGKVVLAAGALSTPRILWNSGIGK
SDALQIVQGGTTGVQLPDEADWIDLPVGHGLKDHAQAPLSFNIASLDAYDFNAIATAPIEADLELYTQGSGV
ITQAAQRMHLWTSINGTDGVERYLQGTVSAMRDGVITIRTFLTHGTTTTGELGITAGGNTVLNVKPWLITEG
DREAFSSFVQWWIDTTTKANSNSTAAIPADSAMAMADATPESIIANNLISGDHWVGTAKMGTDDGRANGTSV
VDLDTRVYGTDNLFVVDASIHPDLPTGNTQSIIMIVAEHAAEKIAAFDVAAGAEAEPPCERIKRRDSAGNVI
RRRY
>A0A162ZPG7|Ascochyta_rabiei_Ascomycota_Dothideomycetes_Pleosporales
MRSTIVGSAVALLGLFHTVTAASTTPVAYTDPNTGIDFQLLNANGNYTVAIALPETIDTDLIAQLVVPISKT
GAWGAVSLGGGMLNHLLLVAWANGEEVVSTFRIAGAYANPPVYDATAVSALPIANGTFVNSTHFSYTFLCKG
CIVGGTTTFTKTDENPVLGWALSSSNPTTPSDPGSALPYHDAGFGLYGQKASAAQSASFETWASWASAATGN
GTAPVTPPTGNGTSVVPTISNSTYDVIVAGGGPAGIIAAERIAEAGLSVLLVERGPANTVALGSSEGLEWNN
TLTQYDVPALGSSLSAIPGTKICSDTASMAGCLLGGSSSINGENFIRPPERDFKNWPAGWSWNDVSEAADRL
YSRNPGTTQPSADGKHYDDMAYTTVSSYLGEQGWTELDSIKTPNEKRMVYSRPAWSITNNLRAGPARTYMPF
AQDLENFTLKLETKVIQVKRTGSSVTGVLVELADGSQQIINLKQGGKVVLASGALSTPRILWNSGIGKSDAL
KIVQGGTTGVQLPDEADWIDLPVGHGLKDHAQAPLQFKTAANYTAYKYDDIASNPVESDVDLYYKGSGILTQ
AAQRMHLWTSVNGTDGKERFLQGTVSSMKDDTVTIKSFLTHGSSSTGELGITASGNTVLSVKPWLADPADKE
ALSGFIQWWIDITSQGNSTVDATMTLVGTPESILANDLISGDHWVGTTKMGIDDGRSNGTSVVDTDTKVYGT
DNLFVVDASIHPDLPTGNTQAIIMVVAEHAAEKIAAFKVANGTASATPFVPSPSTTPEAATPSGSDVSSNAA
DKEYTLKEFIAFLEDVTAGTH
>A0A1Y2LKD9|Epicoccum_nigrum_Ascomycota_Dothideomycetes_Pleosporales
MRSTIVGSAVALLGLFRTVAAVSTTPVAYTDPNTDIDFQKLDATDGMSIGIAFPKTLDSDFIGQLVVPIAET
GAWGALSLGGGMLNHLLLIVWANGEEVVSTFRTAGAYANPAVYDATPVSALPIANGTFVNSTHFSYTFLCKG
CIVGGDTTFAKTDEIPVLGWALSAENPTTPSDPASDLPYHAAGFGLYGQNAAAAASSQFETWASWASEAPAA
GTPPASGGNSTLPTPGNGTAIVPTTLNTTYDVIVAGGGTAGIIAAERIAEAGLSVLLIERGPANTVALGSKE
GLKWNDTLTPYDVPALGSSLSTIPGTKICSDTASMAGCLLGGSSSINGENFIHPPEHDFENWPAGWSWSDVS
EAADRLYSRNPGTTQPSADGKHYDDMAYSTVSSYLEKQGWTELDSIKTPNEKRMVYSRPAWSISNHLRAGPA
RTYMPFAEELDNFTLKLETKVIQVKRTGSTVTGVLVQLADGSQQIINLKEGGKVVLASGALSTPRILWNSGI
GKSDALKIVQTGTTGVKLPEEADWIDLPVGHGLKDHAQAPLQFKTSAAYNAYGFSDIASSPLESDVALYKQG
SGVLTQAAQRMHLWTSVNGTDGKERFLQGTVSSMNDGTVTVKTFLTHGTTSTGELGITAGGNTVLKVKPWLT
DAADKEAFAGFLQWWMDITGSNSTVNATMALDASLTPESILSQSLISGDHWVGTTKMGTDAGNANGTSVVDT
DTKVYGTDNLFVVDASIHPDLPTGNTQAIIMVVAEHAAKKIAAFKVAAGTTPALPSTPASPSTPASPSTPVS
PSTPASPSVPASPSAPAEKMWTMQELISYLEEAASE
>A0A177CIM0|Paraphaeosphaeria_sporulosa_Ascomycota_Dothideomycetes_Pleosporales
MAASNPVAYTDPNTGIDFQQYSATGVAFSLGIAFPETLGSDLIGQLVVPITKTGAWGAVSLGGGMLNHLLLV
AWANGEEVVSTFRTAGAYANPAVYDATEVSALPIANGTFVNSTHFSYTFLCEGCIVGGDTTFKATDDPPVLG
WALSSGNPTTPSDPASELPYHDAGFGLYGQPIAAAQSADFETWASWASKTTTPAPGAGNSTLPVTGNSTSPA
PTVSNATYDVIVVGGGTAGIIAAERIAEAGSSVLLIERGPANTVALGSKEGLEWNNTLTPYDIPALGSSLSG
ISGTKICSDTASMAGCLLGGSSSINGENFIRPPQHDFQNWPAEWSWDDVSKAADRLYSRNPGTTQPSLDGKH
YDDMSYSVVSSYLDAEGWTNVDSIETPNEKHMVYSRPAWSIVNNMRAGPARTYMPFAEELDNFTLQLGTKVI
QVQRTGSSVTGVLVQLEDGTQQVINLKAGGKVVLAAGALSTPRILWNSGIGKSDALKIVQGGTSGVKLPEEA
DWIDLPVGHGLKDHAQAPLQFKTSANYTAYKYTDIATDPVESDVDLYKQGSGVLTQAAQRMHLWTSVNGTDG
RERYLQGTVSSMKDGTVTIKTFLTHGTTSTGELGITAGGNTVLNKKPWLVDDADREAFSGFIQWWMDITSQA
NSSITSTMALPTNSTPEFILAETLISGDHWVGTTKMGTDDGRKNGSSVVDTDTRVYGTDNLFVVDASIHPDL
PTGNTQAIIMVVAEHAAEKIAAFKVANGTAPATPTTPSATPSGVATPSSVAVGNSTVPSATAAAEKKYTIQE
FVAFLEEADAADGSSTTTRKRDAQGRLIRRYVSRRSV
>A0A194UUM1|Valsa_mali_var._pyri_Ascomycota_Sordariomycetes_Diaporthales
MHTSLVASAALAGLAGTAAAASVASAYTDPNTGIDFQTYFSSSVDYSFGLALPETVESDFIGQLVVPLTDSA
GWGGVSFGSGMLNHLLLVAWADGDDVVSSFREATAYSNPPVYSNSSVSALPIANGTFVNSTHVSYTFLCKGC
ILGGSTTFTATAEDAALAYAVASTSPSTISDSTSALTYHDSGFGDFSVVTADAKSSDVATWASWASASTGTG
GSNSTSPGGGSNSTVIPTTSNVTYDVIVVGGGPAGIIAAERLAETGASVLLIERGPANTVALGSKEGLSWNS
SLTPYDVPALGSSLVSVSGVKLCSDTASTAGCLLGGSSSINGENFIHPPEHDFERWPAGWSWSDVSAAADRL
YARNPGTTQPSADGVYYDELAFKVVSAYLDAEGWNQVDSIESPNEKHQVYSRPAWSIKDHLRAGPARTYMPY
AEELDNFTLQLNTKVIQVKRTGSNVTGVLVELEDDSQQIINLNAGGKVVIAAGALSTPRVLWNSGIGRSDAL
EIVKSGTTGVELPDETDWIDLPVGHNLMDHSQLPLQFTTTTNFTAYNFLGIDTDPVASDLALYYQGSGVITQ
AAQRLHMWTSANGTDGRTRYFQGTISAMTSDTVTAKVFLTHGTTSTGELGIDSSGNTVLSVKPWLVEDADRE
AFSDFLQWWLDITNGTVSVSSNDTMTITPAGSTPSSLISSSLVSGDHWVGSAKMGTDDGRDNGTSVVDLNTK
VYGTDNLFVVDASIHPDLPTGNTQAIIMVVAEQAAQKIANYTVTST
>A0A194VV76|Valsa_mali_Ascomycota_Sordariomycetes_Diaporthales
MHTSLVASAALAGLARTAAAASVASAYTDPNTGIDFQTYFPSSVDYSFGLALPETVESDFIGQLVVPLTDSA
GWGGVSFGSGMLNHLLLVAWADGDDVVSSFREATAYSNPPVYSNSSVSALPIANGTFVNSTHVSYTFLCKGC
IVGGSVTFTATDEDAALAYAVASTSPSTISDSTSALTYHDSGFGDFSVVTADAKSADFATWASWASASTGTG
GSNSTSPGGGSNSTVVPTTSNVTYDVIVVGGGPAGIIAAERLAETGASVLLIERGPANTVALGSTEALSWNS
SLTPYDVPALGSSLVSVSGVKLCSDTASTAGCLLGGSSSINGENFIHPPEHDFERWPAGWSWSDVSAAADRL
YARNPGTTQPSADGVYYDELAFKVVSSYLDAEGWNQVDSIESPNEKHQVYSRPAWSIKDHLRAGPARTYMPY
AEELDNFTLQLNTKVIQVKRTGSNVTGVLVELEDDSQQIINLNAGGKVVIAAGALSTPRVLWNSGIGKSDAL
EIVKSGTTGVELPEEADWIDLPVGHNLMDHSQLPLQFTTATNFTAYNFLGIDTDPVASDLALFNKGSGVITQ
AAQRLHMWTSANGTDGRTRYFQGTISAMTSDTVTAKVFLTHGTSSTGELGIDESGNTVLSVKPWLVEDADRE
AFSDFLQWWIDITNGTVSVSSNDTMSMTPAGSTPSSLISSSLVSGDHWVGSAKMGTDDGRDNGTSVVDLNTK
VYGTDNLFVVDASIHPDLPTGNTQAIIMVVAEQAAQKIANYTVTST
>M7UVD8|Botrytis_cinerea_BcDW1_Ascomycota_Leotiomycetes_Helotiales
MYSKILGSTALIGLAQIATAATTTGAYTDANTGIEFQQYQDSSIGYSFGIAVPENPTTDFIGQLVVPLASGA
GWGALSMGAGMTNKLLFVAWPNGKEIQSSFRYATGYSNPDVYTASTVAALPIANGTFINSTHLSYTFVCQSC
VIGGTTTFDASSVLATLGYAVSSSTPTTPSSSGSALSYHDVGANIYNLNLTAAKSAQYSTWASWASAATTPS
GGNSTTGSGSNSTIPAPTTLNSTYDVIVVGGGASGIIAAERIAESGVSVLLIERGPANTVALGSTQGLSWND
TLTPYDVPALGSSLASITGTKFCSDTASTAGCLLGGSSSINGLNFIHPAAHDFERWPTGWDWDSVSEAADRL
YSRNPGTTQPSADGKHYDDVAYTTWSAYLGQQGWSEVDSIESPNEKHAVFSRPAWSISNHLRAGPARTYMPF
AEQLDNFELKLETTVIQVLRNGSTITGVLTQATDGSRQIINLNAKGKVVLASGALSSPRILWNSGIGRSDAL
NIVKSGTSGVTLPDSSEWIDLPVGHNLKDHAQVPLQFTTSPAYKAFDYTGLATSPVAADLNLYKQGSGTITQ
AAQRMHLWTSINGTDGVTRYLQGTVSSMIDNTITIKAFLTHGTTSTGELGISASGSTVINAKPWLQTTEDMA
VYSEFIQSFLDMVSSDAPNAAGNSSTTLSYQTAGATPSSIISSSLVSGDHWVGTAKMGTDDGRSNGTAVVDL
DTKVYGTDNLFVVDASIHPDLPTGNTQAIIMVVSEQAAAKIAAYDVVTGTGSTAKLPAAIVAPSAASADDDE
ACEA
>XP_001558156|Botrytis_cinerea_B05_10_Ascomycota_Leotiomycetes_Helotiales
MDLYEKMLKYKVGTVCSPEFIPQSVICRAAARPRDPIILSNLEPRTPEYERRLLIHFERETELCKCRLRSGC
RSKDSGAADKVRATAATTTGAYTDANTGIEFQQYQDSSIGYSFGIAVPENPTTDFIGQLVVPLASGAGWGAL
SMGAGMTNKLLFVAWPNGKEIQSSFRYATGYSNPDVYTASTVAALPIANGTFINSTHLSYTFVCQSCVIGGT
TTFDASSVLATLGYAVSSSTPTTPSSSGSALSYHDVGANIYNLNLTAAKSAQYSTWASWASAATTPSGGNST
TGSGSNSTIPAPTTLNSTYDVIVVGGGASGIIAAERIAESGVSVLLIERGPANTVALGSTQGLSWNDTLTPY
DVPALGSSLASITGTKFCSDTASTAGCLLGGSSSINGLNFIHPAAHDFERWPTGWDWDSVSEAADRLYSRNP
GTTQPSADGKHYDDLAYTTWSAYLGQQGWSEVDSIESPNEKHAVFSRPAWSISNHLRAGPARTYMPFAEQLD
NFELKLETTVIQVLRNGSTITGVLTQATDGSRQIINLNAKGKVVLASGALSSPRILWNSGIGRSDALNIVKS
GTSGVTLPDSSEWIDLPVGHNLKDHAQVPLQFTTSPAYKAFDYTGLATSPVAADLNLYKQGSGTITQAAQRM
HLWTSINGTDGVTRYLQGTVSSMIDNTITIKAFLTHGTTSTGELGISASGSTVINAKPWLQTTEDMAVYSEF
IQSFLDMVSSDAPNAAGNSSTTLSYQTAGATPSSIISSSLVSGDHWVGTAKMGTDDGRSNGTAVVDLDTKVY
GTDNLFVVDASIHPDLPTGNTQAIIMVVSEQAAAKIAAYDVVTGTGSTAKLPAAIVAPSAASADDDEACEA
>W3WYD7|Pestalotiopsis_fici_W106-1_Ascomycota_Sordariomycetes_Xylariales
MHSTLVGSVALAGLAQLAAAAVKTTAYTDSNTGIDFQTYFDTTTGYSFGMAIPEDATTDFIGQMVVPLTDGA
GWGALAMGPGMTGRLLLVAWPNGEEVVSSFRYTSAYSTPDVYTNSTLSALPIANGTFINSTHLSYTFVCEGC
VIGGSTTFDFSADTGALGYAVSSSNPTTPSDSSTALVYHDLGANIYVANFTAAQSAQYATWASYGSAVSTTP
STGGSNSTNSTTPTTGSGSNSTISTPTTFNTTYDVIVVGGGTSGIIAAERLAESGVNVLLIERGPANTVSLG
SSQGLSWNDTLTPYDVPALGSSLSTLSGTKFCSDTASTAGCLLGGSSSVNGLNFIHPPAHDFERWPTGWNWD
SISEAADRLYSRNPGTTQPSADGKHYDDLAYTTWSSYLSQQGWSEVDSIESPDEKHAVFSRPAWSISNHLRA
GPARTYMPFAEQLDTFTLRLETNVIQVLRTGSTVTGVLTQATDGSTQIINLNTNGKVVLASGALSTPRVLWN
SGIGRSDALSIVQSGTSGVSLPDSADWIDLPVGHNLMDHAQVPLQFKAAPTFEAFDFSGLASSPNSTDLDLY
EQGAGTITQAAQRMHIWTSANGTDGVTRYLQGTISAMADDTVTVKVFLTHGATSRGELGISSSGSTVLNTKP
WLTTNEDMAVYSDFIQSLLDMTSSNSSIASGNSTHTLSYSTSGATPSSIISASLVSGDHWVGSARMGTDDGR
QNGTAVVDLDTRVYGTDNLFVVDASIHPDLPTGNTQAIIMIVAEQAAAKISAYNVANWNGSTGSNSTDTTGG
STGSGSGTSKCRKRKRSVRHQVNWHS
>A0A0G2ED64|Phaeomoniella_chlamydospora_Ascomycota_Eurotiomycetes_Phaeomoniellales
MLGTFMKGAIVLGLALRAVAESTITTVYTDANTGIDFQRFYENTQISGGYSFGIALPEDPTTDFIGQLVVPL
NSSTGWGGVSFGGAMLNTLLFVAWTDGDDIVTSFREATAYSTPAVYSGNVTASPITNGTFINSTHLSYTFVC
SGCIVGPTTTFSASYSSYIFGYAVAGTNPTDPTDATSALSYHDQGYGEYTVELSNATSASYAAWASWATVSN
TTTTGSGTNSTGSAGSSTSSNSTTVPATVTNSTYDVIVVGGGPSGIIAAERLAESGATVLLIERGSASTVQT
GATDTLSWNDSLTKYDLPAAGSRLTKVSDVSEFCTDTASTAGCLLGGSSSVNALNFIHPQERDFDDGWPTGW
KWNDVSDAADRLYERNPGTTLPSADGKHYDQAGFNVMSSFLTSNGWTQVDSIKEPNAKTKAFSQPAWSILNS
KRAGPVRTYLPLVFDADNFTLKLNAKATQVIRTGGTITGVLVANDDRTSEIINIKTGGKVVLAAGALSTPRI
LWNSGIGMSDAIQTVQSGTSGVSLPNETDWISLPVGYNLKDHPQYVLTFNTKSNYTAYDWETIPDDPSTTDQ
NLYSTGSGILVQAAQRVHLWTSTNDTTDGATRFFQGTVSALSDGVITVKAFLTHGATSSGVLGITSTGSTEV
VNSPWLNTDADRAAMTNFLQWLLDTSNSANSTMTYTGGNVNATPLLDTRITGDHWVGSAKMGEDDGREANGT
SVVDLNTKVYGTDNLFVVDASIHPDLPTGNTQAIIMIVAEAAAAKIAAYTVTNTTTATTVVSSSPPYSNSTT
SIISKVAAPTSAVSGTVSASASTTLFTVTKASATATAATAVSTSTASSSSSSSSSSGSDTSSTELIDLLIEL
LTKLLANKST
>A0A0G2G0K0|Diaporthe_ampelina_Ascomycota_Sordariomycetes_Diaporthales
MTAEDIVVGGGPSGIIAATRLAQSSSKSVLLLSRGQGPTVGTGAVGTVGFNNTLAPIDVPGLSTAVTSYNVG
DQPLFQVYLCSDVDAFASCVFGGGASINYMVFPRPPERDFDDKWPAGWKWDDVSAAADRVWDLNPGTMLPSM
DGKRYDQGMFETVSKFFDAQGWSEVDQVAEPNSKTKVYSYPNWDIGVSDGLPMRVGPLRTYLPLAEGLDNFS
YRLNSTVHRVVRNGGHVTGVEVETESGIETVSLTAGGKVVLAAGPWGTPRILFNSGIGPADQVQTIADGTTG
ISVPPKEDWIDLPVGQAIKDHPIFSIYVQTPDNWTSFNTSTVIEGTNVDDIDLYTQQGSGVLAQGYHRMIFW
TSNVASDNITRYYQGSVSPQGEGLFLIKAYLTHGATSSGKMGIQANGTVGYTQMPYLQTQGDQDGATMFVEE
LLESVSSYGWEPTQGTANASSVLSSYTQGDHYIGTANIGTDPKTSVVDTDVKVWGVDNLYIVDSSIHADLPT
GNTQAITMVVAEAAVEKIIAASNPDAGSTSQLKRRHH
>A0A1C1WZ47|Diaporthe_helianthi_Ascomycota_Sordariomycetes_Diaporthales
MRASLTRALAASAVFCGATATCTKSRAADSSIANATYDYIVVGGGPSGIIAATRLAQSSSKSVLLLSRGQGP
TVDTGAVGTVDFNNTLTPIDVPGLSTAVTSYNVGDQPLFNAYLCTDVDAFASCVFGGGATINYMVFPHPPER
DFDDKWPVGWKWEDVSAAADRVWDLNPGTMLPSMDGKRYDQGMFETVSKFLDAQGWSEVDQVAEPNNKTNVY
SHPNWDIGVSGGLPKRVGPLRTYLPLAEELDNFSYRLNSTVRRVIRNGGQVTGVEVETESGVETVSLAAGGK
VVLAAGPWGTPRILFNSGIGPVDQIQTVAEGTTGIPVPPKEDWIDLPVGQAIKDHPIFSIYVQTADDWTSFN
TSTVVEGTNVNDVELYTEQGSGVLTQGYHRMIFWTSNVASDKITRYYQGSVSPQGQGLFLIKAYLTHGATSS
GKMGIQANGTVGFTQMPYLQSQGDQEGARMFVDEMLESVSSYGWELTKGTTNASSILSAYSQGDHYIGTANI
GTDPKTSVVDTDVKVWGTDNLYIVDSSIHADLPTGNTQAITMVVAEAAVDKIIAADSAPQLQKRQH
>G4NAN3|Magnaporthe_oryzae_70-15_Ascomycota_Sordariomycetes_Magnaporthales
MRTTLLSSLACAIAAVTAAGNSSCAGKQTYDHIVVGGGQAGIVAATRLAQTGKHVLLLERGVGPTVATGADN
VLSWNDTLTPTDVPGLAPAVRDVGLFSKYMCPDTEGVSACVLGGAGSFNYLVYVHPPARDFDDRWPSGWKWS
DVKPAADRVYAVNPGSQIPSADGRRYDFGLYDTLGSGFLASRGWKAVDQVAQPDEKHEAYSYPNWNIGDQKR
AGSLASYLPVARQQSGFSMQLNASVSRLLREGGKVTGVEIEGGKKRFRLAEGGKVILAAGAWGTPRVLLNSG
IGPAEQLRIIQNGTSGVKLPARDQWVDLPVGKTIRDHSIFTLTIQTNETFGAFNASAAAFGVSSARSDISLY
NERSSGQLAQGMHKLIFWTSTDAGGDNRTRYIQGSCSPGGPGLFSIKAYLTHGLTSKGSVGIDAGGKMVFTQ
KPYLVDAADRRAALAFVEETVAAVKAYPGWKLQGYSNSTAVLDKIEPGNHFVGTAGMGEDKATSVVGPDAKV
HGMENLYVVDASMHPDLPTGNTNAIVMVAAEAAIGKIIAQQ
>A0A074WZJ5|Aureobasidium_namibiae_CBS_147.97_Ascomycota_Dothideomycetes_Dothideales
MSWLLPFLLLPALGVSAQTASPSYDYIVAGAGPAGIIVAQRLAESGASVILLERGNASTFSRGGRDILPWNN
TVTQYDVPGVRHYIKTSFADKSEYCTDTAGNAGCVLGGGTMVNQLAYIPPQNLDFDDKWPAGWKWADVASAA
ERVHARNPGSTCPSADGVHYDQTSYTAFANFFDTQGYKSVDAIAEPNSKHNVYSHAPYSVKDGLVAGPVLTY
LPLAQALPNFKLQLHTKVIRVVRQRSIVSGVEVEVVGQRQIINVSASGRVILASGVFSTPRILFNSGIGPND
QLQIVASSASTNNVTLPPSSDWINLPVGQGIKDHAIVTLNFNTTGLVDFLDTPYFISPSSNVIDMYSHGTGI
LTQGYQRFTMWTSNTTSDGSVRFFQGTCYASGQNQVSMKLYLTHGITSSGVLSITPAGNTVYSVDPYLNTAE
DKYALASFIDNLLVQTRKTGSSLIYAGSPADTGASLSKVFTGGSHWVSTAKMGIDDGRINNGTSVVDLELKI
YGTDNLFVVDASMHPDLPTGNLQATVQVAAEAAAARILALPKQSFLSTSSVLGATKGSSVSTSSSDDVITSS
SSIATTLSTVVPSSSVSSVGSSTTSSSNTADPTNPTCPSSNSTTFVAKSGAVFLIECYMDRAGHDMASVNVP
SNRIADCINKCDALTGCVDISMSGTACYMKSAVGGRVVQSKYVRGARKINGSI
>A0A074XIH3|Aureobasidium_pullulans_EXF-150_Ascomycota_Dothideomycetes_Dothideales
MSRLLSLSFFVLGALAQGTSPSYDYIIAGAGPAGIIVAERLAEAGVSVLLLERGNASTYASGGRSLVPWNNT
LTQYDVPGVRHYIKNSFADKSEYCTDTPDNAGCILGGGTMVNQLAYIPPQNVDFDDKWPVGWKWTDVASAAE
RVHSLNPGSTNPSADGVHYDQTSYNAFANFFSAQGYTSVDAISEPNSKHDVYSHAPYNVKNGLVAGPVMTYL
PMAQAMSNFKLQLHTKVIRAVRNGSTVTGVEVEVDGQRQIISLNNGGRVILASGVFSTPRILFNSGIGPNEQ
LQIVAGSKATTNVTLPASPDWIELPVGKGIKDHIIVTLNFNTTDSVDFLDTSYFIKPSSNITDPYSHGSGIL
TQGYQRFTFWTSNITSDGSVRYFQGTCYASGQNYVSMKLYLTHGLTSSGALGITAAGNTVYTVDPYLNTAED
KYAIASFIDNLLVQTRKADSTLIYSGPSTDTGASLSKVYTGGSHWVATAKMGTDDGRVNNGTSVVDLNLKVY
GTDNLFVVDASMHPDLPTGNLQATVQIAAEAAAVKILALPKQQSLSSSSSSSSSATSSISTSSSSTSQLSSV
STTSSTSTQLSSSASSTLVTLTTSASTSSTSSSTSSTSSTNTAQATNPTCPKSDGTTFTAKSGAVFLVECYV
DRVGHDIAYVDVPTNRIADCVNKCDALPGCVDISMSGTACYMKGVVGEKIVNSKYIRGARRIS
>A0A074ZNU5|Aureobasidium_subglaciale_EXF-2481_Ascomycota_Dothideomycetes_Dothideales
MSRLLSISLFLALGAAVQGGSQSWDYVIAGAGPAGIIVAERIAESGASVILLERGNASTYASGGRSTVSWNN
TLAQYDVPGVRHYIKNSFADKSEYCTDTPGNAGCILGGGTMVNQLAYIPPQNLDFDDKWPVGWKWADVADAA
AKVHSRNPGTTSPSADGIRYDQTSYNAFAHFFDGQGYTSVDAILEPNSKQNVYSHAPYNVKDGLVAGPVLTY
LPLAQALPNFKLQLHTKVIRAVRDRSTVTGVEVEVNGQRQIISLNRDGRVILASGVFSTPRILFNSGIGPND
QLQTVAGSKATTNVTLPASSDWINLPVGQGIKDHVIVTLNFNTTEPVDFLETAYFVKPSSNVTDPYSHGSGI
LTQGYQRFTLWSSNTTSDGSVRFFQGTCYASGQNYVSMKLYLTHGITSSGTLGIDTNGNTVYTVDPYLNTAE
DKYAIASFIDNLLVQTRKPNSTLIYAGPSTDTGATLSKVYTGGSHWVATAKMGTDDGRVNNGTSVVDLNLKV
YGTDNLFVVDASMHPDLPTGNLQATVQVAAEAAAVKILALAGQGSPSSSSLASRPSASSTDTTSSASTSTSP
SILSQSTSSAVSTLVTTVASTSSSSTTYSAPSTSSSIIAQPTNPTCPKSDGMTFTAKSGAVFMIECYMDRAG
HDMASVDVPTNRIADCINKCDALPGCVDISMSGTACYMKSAIGERVVNSKYIRGARRIS
>A0A0D7AEU6|Fistulina_hepatica_ATCC_64428_Basidiomycota_Agaricomycetes_Agaricales
MFQHWSLAVCVASTVLSAFIPGVSAARAIFADPPSPRVVSLETRTDKYDYIIAGAGAAGIIVAERLAEAGSK
VLLIERGNASLWLSGGNRLMPWNDTVTIFDVPSFANSFPDLSDQSEFCSDTPWTPGWSAVAGCILGGGTAVN
GVIFIRPPKGDFGTWPEGWTWDEGISDAAERLYARNPGTEYPSMNGKLYDQTVWNVFSELLEENNYTFTNSI
EDPDAKYMVYSYCPYSIAGGERDGPVRSYLPLAEGYDNFELLLRTYVVRAVRENNTVTGVEVEINGTRSIIE
VNEGGSVIFASGTLGTPRLLWNSGIGGTDMIEIVKNGDTNVTLPEESEWIDLPVGTNFQDHAGITLVFNATK
SPFKYYDPSSLVTNDYNVTDTSFYSHAGSGVLAQGPWRLVAFTRYVAEIDNITRFVEVIPYPSADNQISVYF
YLTHGLTSHGILGIASNGSTTYVQEPWLNTAGDREIAAKFIDDILGYIAAEDNLILVNFNSSATGAEIINSR
TSGRHFTGSAKLGQVVDENTKVYGMDNLYIVDASIHPTPPTGNSQAITMVVAEHAVKKIIAQSGQKLLQ
>A0A0D7AQ43|Fistulina_hepatica_ATCC_64428_Basidiomycota_Agaricomycetes_Agaricales
DHIIAGAGPAGIIVAERLAEAGSKVLLIERGNASLWLSGGNRLMPWNDTVTIFDVPGFDYELTDLSDQSEYC
TDTPWTTGWSALAGCILGGGTIVNGLLFVHPPKHDFGTWPKGWTWDEGVSDAAERVYARNPGTEYPSMNGKL
YDQTVWNLFSELLEKNNYTYANSIEHPDAKYMVYGHPPYNIIGAERAGPVRSYLPLAERYDNFELLLRTYVV
RAVRENSTVTGVEVEVNGTRSIIQVNEGGSVIFASGTLGTPRLLWNSGIGGTNMIEIVKNGDTNVTLPEESE
WIDLPVGTNFQDHVIFTLLFNTTKSPFKYYDWGSLVTDDYDVDNTSFYSHTGSGLFAQGPHRLMWFNEYVAE
IDNITRFVEVTVAPTADNQITMYAYLTHGLTSHGILGIAANGSTTFVQEPWLNTAGDREIGAKLIDDILGYI
AAQDNLILVNYNSSATGAEIIKNRISGRHLTGSAKLSQVVDVDTKVYGMDNLYVVDASIHPTPPTGNSQAIV
MVVAEHAAKRIVAQTG
>M7TXS5|Eutypa_lata_UCREL1_Ascomycota_Sordariomycetes_Xylariales
MAGSVFISAIGVLALAGAGAMAQTAEYTDPNTGITFQQIVKNEDAYTFGIALPETFGTDFIGQITGTGTEGW
VGVSFGGQMRNNLLLAVYPNGEDVTASLRQATEYASPPLFEGDAVLKPIPEGTFADSMGFSYTFLCQNCVIE
DLTFDGSDPVPVLAWAMSTNPVDDPTSPSSLLNYHDFFGMFGADIEAASSANFAEWAAMAVDDPDFPPTPPG
GNGTIPDAPVRNVTYDYIVAGAGAGGIVAAERIAESGASVLLLERGMASLYASGGEVTMPWNDTVTIFDVPA
LRSFISETPGANAFCADTAAQAGCILGGGTAVNGMIFIRPAQRDFDDFPEGWRWDDVSDAAERLYERNPVTL
YPSADGEYYDGTLFDIASASFESNGWTNIDAIEHPDEKHMMFSRAPCGIVNGLRGGPVRTYLPLAQALPNFK
LELNTKVIRAVRTNSTITGVEVEVNGARETINVNPGGKVILAAGAMSTPRILFNSGIGPTEQIEIVSSGNTL
VRLPEESAWIDLPVGKRIQDHPLWSTTWNITGEAAQLPIVSEETLNSPPAEMVEQFAHATGILAQNDVRMEL
FTDITPSDGITRYVQIEFRSFTTGQFNMVIFLTKGATSTGELGIDAEGATQFVKNPLMNTDGDWEAINTFVE
TLLEYSRKPGAAFTWTGAGGANATASDVLRGMRSGIHFVASAPIGTDDGREGGNAVVDLDTRVYGTDNLFVV
DASINPRLPTGNTMAITMLVAEKAAEKILAFDSAKVGQTKVKKSHRAPRDVPGRKPPRPAFLQGRVVVDSHQ
>A0A218Z990|Marssonina_coronariae_Ascomycota_Leotiomycetes_Helotiales
MARRGLLARLALALGLFGTANSQSSAPFIDEATGITFQQVTDGAFTFGIALPEASSSDFIGRISATGAAGWA
GISLKGPMTGSLMVVAWPNADRVVASLRLATGYSNPGVFSGAASLKPIAAGTSSDGTTYTFTFLCEGCVQTD
GSTFAADASTTSLGWAVADVTPSPPEAPSSSLQYHSSGYGLFGVDLAAARSASFAQWAALAETNTLTTPGTG
NGTTNATSPITTSNSTYDYIVVGGGPAGLVTSQRLTEAGHSVLLLERGMASTASSGGKRFVPWNSSLTYYDV
PGVFNSLPQGTQGEGYCTDTASIAGCVLGGGGSVNGMAFIHPPSWDFDANWPAGWKWADVAPASERLYARNP
GTTTPSKDGIQYDNQSSVVISSWLEGNGWHYADGIESPDDKVKSFGRTQMNIAGGLRSGPIHTYLPLAQASP
AFKLQLNTKVVRVLRNGSTITGVETVNAGGREIINLKAGGGVLVAAGVMSTPRVLFNSAIGPAEQINTVKAS
ATGILVPENEWINLPVGLGVRDHSRYTLTFNVTAGLTTYSIPQLLNPGQADLDLFYQGSGIMTQSFQRLDIF
RQINTTDGHSVMFQAHCNSYANNTVQFMLLITHGLTSYGELAINSQGNTYFTKEPWTSSDTDKEAWALAINE
ILDMARKPGSPITYSGGANATAETVMAGTLSPGIHMVGSTKIGTDDGRQNGTAVVDLDTKVYGTDNLFVVDG
SFHADLPTGNSQAIIMVAAERAVERILALRGGGNSTTSGSTDNAPETEEDDSCE
>PBP22038|Diplocarpon_rosae_Ascomycota_Leotiomycetes_Helotiales
MPSQRSKRAPRGLLGHLAVGLGLFSTTAHGQSTAYADAATGITFQQVTEGTFTFGIALPETASTDFIGRIST
TGAAGWAGISLKGPMTGSLMVVAWPNAEQVVASLRLASGYSNPGVFTGSASLKPIPAGTTFDGTTYTYTFLC
EGCLQTDGSTFAADAATANLGWAHADKTPTPPAEAGATLGYHSTGFGLFGVDLAGAKSASFATWAALAQADS
ATPAPTPVGSTLGAVNGTTNGTTTGPTGPATTANATYDYIVVGGGPAGLVTSQRLIEAGHTVLLLERGPAST
ASTGGRKVVPWNSSLTFYDVPGVFISLTQGTEGEAYCTDTAAVAGCVLGGGGSVNGMAFIHPPHWDFDDAWP
TGWKWADMAPAAERLYARNPGTTLPSRDGIWYDNQSAVVLSSWLETNGWNFADAMQNPDDKAKSFGPPQMNI
AGGLRSGPIHTYLPLAQASPNFKLQLETKVIRVLRNGSTITGVETETATGREIINLKTGGAVLLSSGVMSTP
RLLINSGIGPAAQINTVKASATGVTVPESDWISLPVGSGVKDHSRIVLTFNVTAGLQTYSSAQLLNPAQADI
DLFNQGSGVLTQSFQRLDTWTRINTTDGHSIMFQAQCNSFVNDTVQYMLFITHGLTSTGELAVNSDGNTPLT
FSGGANATAESIMAGGFLSVVHMVGSAKIGTDDGRQNGSAVVDLDTKVYGTDNLFVVDASMHADVPTGNSQA
IIMIAAERAVEKILALRGTAGYPTGTPAGTPTSDVPPAGTPSSGVISSGVPTYQTNTEEDDTCE
>K1W4J8|Marssonina_brunnea_f._sp._multigermtubi_MB_m1_Ascomycota_Leotiomycetes_Helotiales
MPRIALQLFLVALSLGSAGSARAQYLGATTFDYIVVGGGPSGLITSQRLTETGKSVLLIERGGASTASTGGR
KFVPWSKKLTYYDVPGVFESLPTGTGGEAYCADTPAVAGCVLGGGGSVNGMAFIHPPTQDFDDGWPSGWNWD
DIEPAAERLYKRNPGTTMPSRDGRAYDNGAAVVLTPWLEDNDWSFVDGIKDPNSKEKSFGPTQLNIANGLRS
GPIHTYLPLAQKESGFTLRLNAKVIRVVRKGGTMTGVEIEDAEGTQIVKLKPDGAVLLAAGVMSTPRVLFNS
GIGPIEQIKIVNGSATGVDVPETDWINLPVGRNVKDHSRYQLEFKVPGGLNDKSPEELLNPTEEEKRQFADG
SGVLTQSFQRLDLFRQHTTSNDRVISFHAHCSSNADDTLQIMLMITHGLTSTGTLGIDSNGNTVFTKRPWTN
TDTDREAWSLAINEILEMSRQPGSPIVYSGDSDATAESVLSADALPGIHIVGSAKMGTDDGRTGGTAVVDLN
TKVYGTNNLYVVDASFHPDLSTGNNQAMVMIAAEHAVQKIISSRKR
>A0A218ZDY0|Marssonina_coronariae_Ascomycota_Leotiomycetes_Helotiales
MSANRLVSTLAIGLGLIVESYAQYNTTSLPVSNSTYDYIVVGGGPAGLVSSQRLTETGKTVLLIERGGPSTA
SSGGTHLGGCILGGGGSINGMAFIHPTSFDFNDAWPETWKWDDVEEASERLYARNPGTLLPSADGKVYDRAS
IDLMEPIFKEAGWVYNDGFANPDNKEKVYGRPQVNIANGIRSGPIHTYLPLAQASPNFKLELNTKVIRVVRT
GSLITGVEVENAAGRQIINLKTGGAVILTAGVMSTPRVLFNSAIGPAAQINIVKAAETGITVPESDWINLPV
GLGVKDHSRYYIRFNVTGGLSVKTTPELLAPTEEEKQLFYAGSGVLTQSFQRLDLYRAHTTSDGHKIYFQIH
CSSRTKDVVELMIMISHGITSVGELGILPNGNTAFIKKPWTNTDTDREAWALALDEFLDLARKPNSPIVYTG
GPNATSASILSAEPQDVVHMVGTARIGTDDGRTGGSAVVDLDTKVYGTDNLFVIDASIHPDVPVGNTQAIVM
VVAERAVERIVALRGESMKPADVPASYPTNEPSEPDCQ
>K1WP77|Marssonina_brunnea_f._sp._multigermtubi_MB_m1_Ascomycota_Leotiomycetes_Helotiales
MLTASQDDECSCKGSSAACGIIITFALTPATLVIGIALLLILDRKHRTLIRIKSVRYIRSHGAQGFAGKDLP
PMPVLSVMHNVRGSQLPELTWPTRSRPWWLWPSGPATIFYVVSHLLPSSRTSRSGIRNQKAATRSMAITAVI
NGGNDLACAASGPIPSHLFEDQYPANTNGRANEKAVIVKGSAARYRTTHARYCNLELFSRVPTARKEFEHVP
ATEISYRHYTCRRRIPAHSASDGSQISEGTYTFGIAMPATASSDFIGRISSQGNAGWAGISLGGPMRGSLMV
VARPNEGAVIGSLRLATGYANPGVYSGAATLEIIAEGTAYDTESTNFTMTFLCKGCLQGDDSTFAAADATTN
LGWATSSVDVTTPADASTVLGYHDTGFGLFAVDLAAAQSASFAEWAALASQSYSNSPATPTNPTAGGGANGY
GNNTAPATPPTVSNTTYDYIVIGSGPSGLISSQRLTETGKSVLLIERGMATTFSSGGERFVPWNNSLTYYDV
PGVWGFMNEGTQGEAYCTDTAAIAGCALGGGGAVNAMAFIRPANFDFDDKWPETWKSADLAPAAERLYSRNP
GTTIPSNDGISYDNATQAVLEPFFEQNGWSNTDYVNDPDSKDQVYGLPSLNVANGLRSGPIHTYLPLAQAKP
DFTLALHTKVIRILRNASTITGVEVENASGREIINLNPSGAVILAAGSMSTPRLLFNSGIGPTEQINIVKSS
PTGVTVPESDWISLPVGVGIKDHSTYALIFNVTGGITARSREEVMNPSELDLSLYQTGSGVLAHSQQRLDVF
RKINMTDGHTIGFQMHCMSVNVNDTITCQAFETHGLTSAGVLGIKPDQATYFTKEPWANNDVDRKAWEMFID
EVFEMARQPGSPLVYSGGAEMTAAEYLAASKVSNGYHVVGSTKMGSDDGRRNGTAVVDLDTKVYGTDNLFIV
DASFHPDLPTGNTQAQVMVAAERAIERIIALRGETWSPTGGYSQGTPPPTGYTPATPPTGEKSNGSPEDTPP
TGEKTNGYPQATSPEYCCEFEFHILNWRAT
>A0A163IL79|Ascochyta_rabiei_Ascomycota_Dothideomycetes_Pleosporales
MVGRRVISSFALVANAINVQAQGNTAKPTSGNYTVPVHNPTFDYIVVGGGASGLVVSERFAETGKSVLVLER
GGPSLFSSGGDLLTPWNETLTVYDVPGLFYALMTWPGNDGYCKDVPETALAGCILGGGTVENAMQFVRPPSF
DFDDKWPVGWKWADVEAAARSLYERNPGSTSPSTDGNIMTKLYKKYKVYSHPALNIQEGFRAGPVGTYLPLA
NVLPKFKLQLHTKVVRAVRTRSTVTGVEVEDAVGQRSIINVSPGGKLKLAAGAMSSPRILFNSGIGPSDQIS
IVESGSTRVTLPPKSEWGESPVGFVRDHTILILSFNVPGGTSILNQTELRSPSEEILDLYAHGSGPLAQSWN
RLTSYTTVTNDDGHTTFVQIDTVALANNTVTFLVAITHNSTSTGTLGITSEGKTEWMKNPHLQTDSDKEAII
KAVDELLAISRLPNSTLVYSGPANSTGASVLEYALSAKDPMTVVIGGQHMIGTTIMGTDDGTKNGTSVVDTN
YNLFVVDAGMHADLPTGNTMAIVIVAAEHGSQKIIALNGDKTSTAT
>L7IDV7|Magnaporthe_oryzae_Y34_Ascomycota_Sordariomycetes_Magnaporthales
MVRRISLIACLGLVAGLHAHQTTDSFRNEARGAKFQHRSRNVPLSDQSYDYIVVGGGTSGIVTAQRLVETGK
TVLLLERGGPSYYSTGGRPTVPWNDTATPHDIPGQFYVVLLSGGSLCTDVPELAGCVLGGGSAVNGMQFIRP
PKTDFDNWPKGWRWEDGLDAAAERVYQREPGTTMPSSDGKFYDNAVYDVLSEELAGMGWSEIDSNKEPERKT
KAYGPPAAHVTNGRRSGPAISYLPLAQEKPNFTLKLHTKVIRAVRTNSTVTGVEAQSESGERLIYPVTPGSG
KVIFAAGTMSTPRLLFHSGIGPRDQIEMARLSPDNVTLPPEDAWIESPVGIVRDHTLYLMDFAVKGGIDTLS
LEELANPSQENINLFAKGAGPLVQTFRLNSFTSVEDVTGHKRYFVASWSSVAENTISGSLQMTHGSTSTGRL
GLTAEGNTVWTQNPWLQTEGDKEALVVAIDELLAMSRKEGSRLVWVGYGGENVTGADIVENVAAQSAVHMTG
TAVIGTDDGSKGGKAVVDLDTKVYGTNNLFVVDASMHADLPTGNTVAIVMVAAERAVERIIALG
>W6ZGC4|Bipolaris_oryzae_ATCC_44560_Ascomycota_Dothideomycetes_Pleosporales
MGIRHIFTTASLALAFARTNAENSASGKYGYTTAYDYIIVGAGASGIIAAQRFVERGSSVLLLERGGPSLFS
SGGTSTLPWNNTVTPFDIPSLGASLSDFPGLNAFCDDTPDLSGCILGGSTAINSMNYINPSRDDFDAVWPEG
WRWDDIQASAAKVYKRNPGTITPSSDGRYYDSAVYDVLSKELAQAGYNSVNTVTNPNDKKKIYGHSAVNVIN
GLRAGPVRTYLPLAQGKPNFKLELHTKVIRAVRKNSTVTGVEVIDKSNQRRIINIKKGGKVIFAAGAMSTPR
LLFNSGIGPIAQIKVAKAANVTLPDESAWIISPVGAQVQDHAALVVTFNITGGNMTVVPISEINNPGQENID
LFAKGSGVLAETPFRLNTFQTVTTSDGHKIMIQTHCFSRTNNQIDVVYQVTLGTTSVGSMAMDAAGKAIYTK
SPLLQTAADKEALAIELDNWLALTRTPGSRLAYAGGSNTNGAEIIKANTIGSGYHLTSSTIMGTDDGTKGGK
SVVDTNCKVYGTDNLFVIDLGIHPKVPSGNTMVITMVAAEHAVTKILKLESKGW
>W7E1C3|Bipolaris_victoriae_FI3_Ascomycota_Dothideomycetes_Pleosporales
MAIRHIFTTASLALALVKTNAENSASGNYGYTTAYDYIVVGGGASGIIAAQRFVERGSSVLLLERGGPSFFS
SGGNYTLSWNNTVTPFDVPALGASIGDFPGLNAFCDDTPDLSGCVLGGSTVVNSLNYINPSRDDFDAVWPEG
WRWDDIQTSAAKLYKRNPGTITPSSDGRYYDSAVYNVLSKELTQAGYNSVNTIANPNDKQKIYGHSAENVIN
GLRAGPVRTYLPLAQGKPNFKLELHTRVIRAVRKNSTVTGVEVIDKSNQRRIINIKKGGKVIFAAGAMSTPR
LLFNSGIGPIAQINVAKAANVTLPDESVWIISPVGVRIQDHAALFATFNVTGGNMKGLTNSEIKNPSQENID
LFAKGSGVLAEAPFRLNTFRTVTTSDGHKIMIQTHCFSRANNQISVIYQVTLGTTTVGSMAMDAAGKAIYTK
SALLQTAADKEALAIELDNWLAITRTPGSRLVYSGGPNTNGAEIIKMNGISTGYHVTSSTIMGTDDGTKGGK
SVVDTNCKVYGTDNLFVIDLGIHPKVPSGNTMVITMIAAEHAVTKILELESKAGSSG
>A0A010RPT8|Colletotrichum_fioriniae_PJ7_Ascomycota_Sordariomycetes_Glomerellales
MKLFSGFLGLALAQLSMTSLAATVPDDVFDYVVVGSGPGGIVTADKLSASGKNVLLIERGPPSSFRWGGRMR
GTWLENSNLTRFDVPGLYGFIWQDSVGIKCPDVVPMAGCVLGGGSAINAGLWFKPQRLDWDTQFPHGWKAED
LSAATDRAFQRVPWTNIHSKDGILYNREANDLITKGLVENGWTSVEANNEPDAKRRTVSQSEYFFQHGERGG
LLETYLVSAAARGNFKLWTNTLVTRVERGGESVTGVQVEPAGEGGYNGTVKLAAGGIGPKDQLEVVQKAEGD
ALVDSAQWIDLPVGYNLDDHVNTNILFEHPDIVNYDFNSAYNNPIPDDAAAYLSNRSGILTQAAPNINPIFW
DAVQGEDGIDRWFQWTSYVGGPQRGRTHNTSGMAAALGLGKTSRGRVTINSSLAMDVSVLPYFNDEGNHDFE
AVVTTVSGVVKAISSIPGATMINPAPDQDVRDYVQNVAVDIGRTANHWVGTTHLGTDSALEGGKSVVDLNAQ
VYGTKNLHIVDAGILNGIFTANPQAGIVVAAEKVAEDIIKLHG
>A0A135RPA7|Colletotrichum_simmondsii_Ascomycota_Sordariomycetes_Glomerellales
MKFFSGFSVLSLAQLHAATIADDTFDYIVVGSGPGGIVTADKLSASGKSVLLIERGPPSSFRWGGRRRGAWL
ENSNLTRFDVPGLYGHIWQDSAGIKCPDVVPMAGCVLGGGSAINAGLWFKPQSLDWDTQFPDGWKAKDLSAA
TDRAFRRVPWTDVPSKDGKLYNRQANDLITKGLVENGWTSVKANNEPDAKRRTVSQSEYFYQHGERGGLLET
YLVSAAARGNFKLWTKTLVTRVERRGDSVTGVQVESAGEGGYNGTVKLATGGRVILSAGVFGSAKILFRSGI
GPKDQLEIVQKAEGDVLIDSAQWIDVPVGYNLDDHLNTNILFEHPDIANYDFNSAYNNPSPDDAAAYICETT
DLSMRDHLTLLTNRNLAANRSGILTQAAPNINPIFWDAVKGEDGIERWFQWTSYVGGPQTGKTYNTSGMAAA
LGLGKASRGRVTINPSLVMDVSVLPYFNDEGNHDFEAVVNTVSGVVKAISSIPDATMINPAPGQDVRDYVQK
LAVDIGRTANHWVGTTRLGTDSALEGGKSVVDLNAQVYGTKNLHVVDAGILNGIFTANPQAGIVIAAEKVAG
GIIKLNG
>A0A135RQK3|Colletotrichum_nymphaeae_SA-01_Ascomycota_Sordariomycetes_Glomerellales
MIMKFFSGFMALALTQLSMTLLAATVPDHTYDYIVVGRGPGGIVTADKLSASGKSVLLIERGPPSSFRWGGR
RRGAWLENSNLTRFDVPGLYGHIWQDSAGIKCQDVVPMAGCVLGGGSAINAGLWFKPQSLDWDTQFPDGWKA
KDLSAATDRAFRRVPWTDVPSKDGVLYNRQTNDLITKGLVENGWISVKANNEPDAKRRTVSQSEYFYQHGER
GGLLETYLVSAAARGNFKLWTNTLVTRVERRGDSVTGVQVESAGDGGYNGTVKLAAGGRVILSAGVFGSAKI
LFRSGIGPKDQLETVQKVEGDILIDSAQWIDLPVGYNLDDHVNTNILFEHPDIANYDFNSAYNNPSPDDAAA
YLSNRSGILAQAAPNINPIFWDAVKGDDGIERWFQWTSYVGGPQTGKTYNTSGMAAALGLGKTSRGRATINS
SLIIDVSVLPYFNDEGNHDFEAVVTTVSGVVKAISSIPGATMIGPAPGQDVRDYVQKLAVDIGRTANHWVGT
TRLGTDSALEGGKSVVDLNAQVYGTKNLHVVDAGILNGIFTANPQAGIVIAAEKVAEDIIRLHG
>A0A1Y2DR94|Pseudomassariella_vexata_Ascomycota_Sordariomycetes_Xylariales
MRLHGVQGLVALIVSYLSATVFVVAADSYDYIVVGAGAGGIVTVDKLSVSGKRVLLVERGFPSSYRWGGRRR
GAWLENKNLTRCDVPGLYNLIWEDSTGIKCPNVVPMAGCILGGGTAINAGLWWKPQSLDWDLHYPVGWKAQD
MEAATKRAFSRLPWTDHPSSDGILYNSEGYELIAGALEDNGWENVTANNKPDAKNRTFSFSEYFFLHGERGG
PMETYLVSAASRNNFELWTKTSVKRLERDGAAGGRVILSAGVFGTAKILFRSGIGPTDQLDIVREADGDNLI
DASQWINLPVGYDLDDHLNTNILFEHPDIVNYDFNAAYDKPVPEDAEKYLANRSDILTQAAPNINPIFWEGV
KAQDGITRYFQWTAYIGGPQGGSEYNTTGIAAALGLGKLSRGRVTINSSLVMDVSTLPYFRDPENFDFEAVV
STVTTVVDAVSSIPNATLINPAPGQDVREYISSIPVNLDRTANHWVGTTHLGVDSALDGGKSVVDLNAQVYG
TSNLHVIDAGIINGIVTSNPQAAIVVAAEKVSEEILKL
>J3P152|Gaeumannomyces_tritici_R3-111a-1_Ascomycota_Sordariomycetes_Magnaporthales
MNGNTEAASLSGQRTTAPIGSGYDYIVIGSGAGGMPAAARLAESGKKVLLIERGSVSTYRFGGRRRPAWLED
TNLTRYDVPGLYNVIWHNHDGIRNADVGPITGRLLGGGPAINAGLWFRPQAADWDGIGNPEGWRAADMAGAT
ERAFARVPWTERPAVDGVLHNTKVHELVTKGLAAKGWRAVVANDEPEAKQRTFAHAAHFFMDGERGGPLRTY
LGEAADKHAGGNLEIWTDTTVTRLERRGDTVTGVQVDAVGEAGHSGVVKVGDGGRVILSAGVFGTAKILFRS
GIGPRDQLEVVAGVEGGEMTPPSQWIELPVGQELDDHVNTAIAFEHPDIVHYDFDAAFDNPPRADAEKYLSG
RSGILAQASPNINPVFWESIKGADGITRHFQWTSYTLGPQSGSGNNSAALHAGLGLGKTSRGRVTIDSSLNM
GVGTMPYFNDEGNHDLEAVIETVAHVVEAVSAIPGVKMLEPAPGQDVREYVESIPVTIARTANHWVGTTRLG
TDSGLEGGRAVVDVNAQVYGTRNLHVVDASIVNGIQTANPQAGIIIAAEKAIERILGLDN
>OCL02553|Glonium_stellatum_Ascomycota_Dothideomycetes
MKLSRLFIVASISSIRFAHNVLASPPSNSTWDYIIVGAGAAGIPLADGLSESGKSVLLLERGFASSHRWGGQ
LRPSWLDGSNLTRFDVPGLYGYIWTNNTENSGILCSDYEATAGCVLGGGTAVNAGLWWKPPHDDWDLVFPPG
WHSADMAPYVEKAFRRIPWTDTPSTDGKRYFQNAATKVTNVLTTAGYTALSANDHPNAKSSVVSNSEYLFLH
GERGGIMATYLVSAAERKNFQLQMNTTVARLVRKGDTVTGVEVEASGVGGYSGTIAVTPNTGRVILSAGVFG
TAKILFRSGIGPKDQLEIVKASPEGPNMIDEKDWIDLPVGYNLDDNPNAFLVALDPTIEAYDYIGAYNTPIA
ADAAEYLANRSGPLAQVEGPINPIFWDTVTGGDNITREVQWSVNSGALSNTTAIAFTASLGRGKTARGRLTI
TPNLTINVSTLPYFNDPGAHDATAFTAAIAKVLPLLQQLPNATLYQPAPGVSAADFVKSLTIDISMSASHWV
GSTKMGPGGAGGEGWVVDTETRVRGVRGLHVVDAGIVNGVPTSNPQSVFVVVAQRAAVEILKLG
>A0A066X3H0|Colletotrichum_sublineola_Ascomycota_Sordariomycetes_Glomerellales
MKYFSRTGALAAALLAATPLFDGVAAQATTPTVWTEPGTGIVFNTWSATDAQTAGGMTYGFALPQNALTTDA
NEYIGYLQCASKNGQGTGWCGLSLGGSMTNQLLLLAYPNAGEVLTSFRWASSYDMPSVYAGDAKLTQISSTV
NATHYTLIYRCQNCFKWNHEGVTGGVSTSAGFFILGWAQAFTNPTNPSCPADVYLLQHENQGIHGAVPDASI
ANPSYSAWAALATKTVTGNCGGGATTTSAPPTSTTTQPPTGPTGEPVPSGTYDYIVVGAGAGGIPLADKLSE
AGKSVLLIEKGPPSSGRWGGTMKPTWLEGTNLTRFDVPGLCNQIWRDSAGIACQDTDQMAGCVLGGGTAINA
ALWWKPYAQDWDYNFPNGWKSGDVAGATSRVFSRIPGTTTPSQDGKIYLTDGFNAIASGLRTGGWKELDLNA
NPDSKNRTFGKTPYMYSGGERGGPMGTYLVSASKRSNFKLWTKTAVKRVIRSGGHITGIEVEPYQAGGFVGT
VNVTPVSGRVILSAGTFGSAKILLRSGIGPTDQLQVVKGSVDGPTMIANSSWINLPVGYNLEDHTNTDSVVS
HPSTQFYDFYQAYTDPNVTDKNAYLQKRSGILAQSAPNIGPLFFEEIKGADGITRQLQYTVRMEGSLGVPDG
QAITISQYLGRGATSRGRMTIGANLGTVVSTVPYLRDQNDVEAVIKGLENLQTSLKSVPNLVWNFPPPGTTV
RDYVNNMVVSYSNRRANHWIGTNKLGTKDGRGSGGDSVVDINTKVYGTDNLFVVDASIFPGMVSTNPSSYIV
VAAEHAAAKILALATATAQPQYAQCGGSTWNGSFQCATGLTCTAKDAFYSQCL
>E3QNF6|Colletotrichum_graminicola_M1.001_Ascomycota_Sordariomycetes_Glomerellales
MKYFSRIGALAAALLAATPLFDGVAAQATTPTVWTEPGTGIVFNTWSATNAQTAGGMTYGFALPQDALTTDA
NEYIGYLQCSSKNGQGTGWCGLSLGGSMTNQLLLTAWPNAGEVLTSFRWAVSYDMPEVYSGDAKLTQISSTV
NATHYTLIYRCQNCFKWNHEGVTNGVSTTAGFFILGWAQAFTNPTNPSCPADIYLVQHENQGIHGAVPDASI
ADPSYSAWVALATKTVTGNCGGGGGPTATSAPPSSTTTRPPTGPTGVPVPSGTYDYIVIGAGAGGIPLADKL
SEAGKSVLLIEKGPPSSGRWGGTMKPTWLEGTNLTRFDVPGLCNQIWRDSAGIACQDTDQMAGCVLGGGTAI
NAALWWKPYAQDWDYNFPNGWKSGDVAGATSRVFSRIPGTTTPSQDGKIYLTDGFNAIASGLRTGGWKEVDL
NANPNSKNRTFGKTPYMYSGGERGGPMATYLVSANTRSNFKLWTKTAVKRVVRTGGHITGIEVEPYQEGGFV
GTVNVTPVSGRVVLSAGTFGSAKILLRSGIGPTDQLQVVKGSVDGPTMIANSSWINLPVGYNLEDHTNTDSV
VSHPSTQSYDFYQAYTDPNVTDKNAYLQKRSGILAQSAPNIGPLFFEEIKGADGITRQLQYTARMEGSLGVP
DGQAITISQYLGRGATSRGRMTIGANLGTVVSTVPYLRDQNDVEAVIKGLENLQTSLKSVPNLVWNFPPPGT
TVRDYVNNMVVSYSNRRANHWIGTNKLGTKDGRSSGGDSVVDVNTKVYGTDNLFVVDASIFPGMVTTNPSSY
IVVAAEHAAAKMLALATSTAQPQFGQCGGSTWNGSFQCATGLTCTAKDAYYSQCL
>A0A166R0U4|Colletotrichum_incanum_Ascomycota_Sordariomycetes_Glomerellales
LVVRPLLTLKSGTMKFLSRTGALAAALLAATPFPTANVDAQVFDGVAAQSPTPTIYTDPGTGIVFNTWSAST
AQTAGGMTYGFALPENALTTDANEYIGYLQCASKNGQGTGWCGLSLGGSMTNKLLLLAWPNAGEILTSFRWA
ASYDMPPVYSGDAKLTQISSTINATHYTLIYRCQNCFKWNHDGVTGSVSTSGGFFILGWAQAFSNPTSPSCP
ADVHLVQHENQGIHGAGLDASVANPSYSAWAALATKTVSGNCGGGSTTTSAPPSSTTTRAPTGPTGVPVPSG
TYDYIVVGAGAGGIPLADKLSEAGKSVLLIEKGPPSSGRWGGTMKPTWLEGTNLTRFDVPGLCNQIWRDSAG
ISCQDTDQMAGCVLGGGTAINAALWWKPYAQDWDYNFPAGWKSGDVAAATSRVFSRIPGTTAPSQDGKVYLT
NGFNAIAGGLRTAGWKELDLNANPNSKNRTFGKTPYMYSGGERGGPMETYLVSASKRGNFKLWTKTAVKRVV
RTGGHITGIEVEPYQDGGFAGTVNVTPVSGRVILSAGTFGSAKVLLRSGIGPTDQLEVVKGSTDGPTMIANS
SWINLPVGYNLEDHTNTDSVVTHPDVQFYDFYEAYTDPNVTDKNAYLQKRSGILAQSAPNIGPLFFEEIKGA
DGITRQLQYTARMEGSLDVPDGKAITISQYLGRGATSRGRMTIGANLGTVVSTAPYLRDKNDVEAVIKGLEN
LQASLKSVPNLIWNFPPPGTTVRDYVNNMLVSYSNRRANHWIGTNKLGTKDGRGTGGDAVVDVNTKVYGTDN
LFVVDASIFPGMVTTNPSSYIVVAAEHAAAKILALATATAQPLYAQCGGSTWNGSFQCATGLKCTVKDSYYS
QCL
>A0A1S1VN04|Colletotrichum_incanum_Ascomycota_Sordariomycetes_Glomerellales
MKFLSRTGALAAALLAATPFPTANVDAQVFDGVAAQSPTPTIYTDPGTGIVFNTWSASTAQTAGGMTYGFAL
PENALTTDANEYIGYLQCASKNGQGTGWCGLSLGGSMTNKLLLLAWPNAGEILTSFRWAASYDMPPVYSGDA
KLTQISSTINATHYTLIYRCQNCFKWNHDGVTGSVSTSGGFFILGWAQAFSNPTSPSCPADVHLVQHENQGI
HGAGLDASVANPSYSAWAALATKTVSGNCGGGSTTTSAPPSSTTTRAPTGPTGVPVPSGTYDYIVVGAGAGG
IPLADKLSEAGKSVLLIEKGPPSSGRWGGTMKPTWLEGTNLTRFDVPGLCNQIWRDSAGISCQDTDQMAGCV
LGGGTAINAALWWKPYAQDWDYNFPAGWKSGDVAAATSRVFSRIPGTTAPSQDGKVYLTNGFNAIAGGLRTA
GWKELDLNANPNSKNRTFGKTPYMYSGGERGGPMETYLVSASKRGNFKLWTKTAVKRVVRTGGHITGIEVEP
YQDGGFAGTVNVTPVSGRVILSAGTFGSAKVLLRSGIGPTDQLEVVKGSTDGPTMIANSSWINLPVGYNLED
HTNVGPANTLLETDSVVTHPDVQFYDFYEAYTDPNVTDKNAYLQKRSGILAQSAPNIGPLFFEEIKGADGIT
RQLQYTARMEGSLDVPDGKAITISQYLGRGATSRGRMTIGANLGTVVSTAPYLRDKNDVEAVIKGLENLQAS
LKSVPNLIWNFPPPGTTVRDYVNNMLVSYSNRRANHWIGTNKLGTKDGRGTGGDAVVDVNTKVYGTDNLFVV
DASIFPGMVTTNPSSYIVVAAEHAAAKILALATATAQPLYAQCGGSTWNGSFQCATGLKCTVKDSYYSQCL
>A0A135TQK6|Colletotrichum_simmondsii_Ascomycota_Sordariomycetes_Glomerellales
MKFFSRSGALAALLATTSLLDGAAAQSPTPVVLTDSKTGIIFDTWSATSAQTAGGMTYGFALPQNALTTDAN
EFVGYLQCASKNGQGTGWCGISLGGSMTNKLLLMAWPSGSDILTSFRWATGYVMPDVYAGDAKLTQISSTIN
ATHYTLIYRCQNCFNWNHNGATGSVSTSAGSLVLGWAQAFTSPTNPTCPASINLVQHDNQGIHGAALDANAA
NPSYSAWAALATKTVTGSCGGATTTSAPPSTTTTKAPTGPTGVPVPSGTYDYIVIGAGAGGIPLADKLSEAG
KSVLLIEKGPPSSGRWGGTMKPTWLEGTNLTRFDVPGLCNQIWRDSAGIACQDTDQMAGCVLGGGTAINAAL
WWKPYAQDWDYNFPAGWKSTDVAAATSRVFSRIPGTTTPSQDGKVYLTNGFNAIAGGLRTAGWSELDLNANP
NSKNRTFGKTPYMYSGGERGGPMATYLLTASKRSNFKLWTKTAVKRVVRTGGHITGIEVEPYLDGGYTGTVN
VTNISGRVILSAGTFGSAKLLLRSGIGPQDQLEIVKSSTDGPTMISNASWINLPVGYNLEDHTNTDTVVTHP
DVQFYDFYEAYTDPNVTDKNLYLQKRSGILAQSAPNIGPLFFEEIKGADGITRQMQYTARMEGSLGAPDGKT
ITISQYLGRGATSRGRMTIQANLGTVVSTVPYLRDQNDVEAVIKGLENLQTSLKSVANLVWNFPPPGTTVRD
YVNNMLVSYSNRRANHWIGTNKLGTSDGRSKGDSVVDVNTKVYGTDNLFVVDASIFPGMVTTNPSSYIVVSA
EHAAAKILALATSTAQPLYGQCGGSTWNGSFQCATGLKCTVKDAYYSQCL
>A0A135V878|Colletotrichum_salicis_Ascomycota_Sordariomycetes_Glomerellales
MKFFSRSGALAALLATTSLLDGAAAQSPTPVVLTDSKTGIIFDTWSATSAQTAGGMTYGFALPQTALTTDAN
EFVGYLQCASKNGQGTGWCGISLGGSMTNKLLLMAWPSGSDILTSFRWATGYVMPDVYAGDAKLTQISSTIN
ATHYTLIYRCQNCFNWNHNGATGSVSTSAGSLVLGWAQAFTSPTNPTCPASISLVQHENQGIHGAALDANAA
NPSYSAWAALATKTVTGSCGGATTTSAPPSTTTTKAPTGPTGVPVPSGTYDYIVIGAGAGGIPLADKLSEAG
KSVLLIEKGPASSGRWGGTMKPTWLEGTNLTRFDVPGLCNQIWRDSAGIACQDTDQMAGCVLGGGTAINAAL
WWKACYRSLNMKGAAGWKSTDVAAATSRVFSRIPGTTTPSQDGKVYLTNGFNAIAGGLRTAGWSELDLNANP
NSKNRTFGKTPYMYSGGERGGPMATYLLTASKRSNFELWTKTAVKRVVRTGGHITGIEVEPYLDGGYTGTVN
VTSISGRVILSAGTFGSAKLLLRSGIGPQDQLEIVKSSTDGPTMISNASWVNLPVGYNLEDHTNTDTVVTHP
DVQFYDFYEAYTGPNVTDKNLYLQKRSGILAQSAPNIGPLFFEEIKGADGITRQMQYTARMEGSLGAPDGKT
ITISQYLGRGATSRGRMTIQANLGTVVSTVPYLRDQNDVEAVIKGLENLQTSLKSVANLVWNFPPPGTTVRD
YVNNMLVSYSNRRANHWIGTNKLGTKDGRSSGGDSVVDVNTKVYGTDNLFVVDASIFPGMVTTNPSSYIVVS
AEHAAAKILALATSTAQPLYGQCGGSTWNGSFQCAAGLKCTIKDSYYSQCL
>A0A1G4B8X2|Colletotrichum_orchidophilum_Ascomycota_Sordariomycetes_Glomerellales
MKFLSRSSALAALLATTSLLDGAAAQSPTPVVLTDSTTGIIFDTWSATSDQTAGGITYGFALPQNALTTDAN
EYIGYLQCASKNGQGTGWCGISLGGSMTNKLLLTAWPNGADILTSFRWATGYVMPDVYAGDAKLTQISSTIN
ATHYTLIYRCQNCFNWNHNGATGSVSTSAGSLVLGWAQASTSPTNPTCPATINLVQHENQGIHGATLDANAA
NPSYSAWAALATKTVTGSCGSATTTSAPPSTTTTKAPTGPTGVPVPSGTYDYIVIGAGAGGVPLADKLSESG
KSVLLIEKGPPSSGRWGGTMKPTWLEGTNLTRFDVPGLCNQIWTDSAGIACQDTDQMAGCLLGGGTAINAAL
WWKPYALDWDYNFPAGWKSADVAAATSRVFSRIPGTTTPSQDGNIYLTNGFNAIAGGLRTAGWSEIDLNANP
DSKNRTFGKTPYMYSGGERGGPLATYLVSASKRSNFKLWTKTAVKRVVRTGGHITGIEVEPYLDAGYTGTVN
VTSISGRVILSAGTFGSAKLLLRSGIGPQDQLEVVKNSTDGPTMISNSSWINLPVGYNLEDHTNTDTVVTHP
DVQYYDFYKAYTDPNVTDKNLYLQKRSGILAQSAPNIGPLFFEEIKGADGITRQMQYTARMEGSLGAGNGKT
ITISQYLGRGATSRGRMTIQANLGTVVSTVPYLRDQNDVEAVIKSLENLQTSLKNVANLTWNFPAPGTTVRD
YVNNMLVSYSNRRANHWIGTNKIGTKDGRSNGGDSVVDINTKVYGTDNLFVVDASIFPGMVTTNPSSYIMVS
AEHAAAKILALATSTAQPLHGQCGGSTWNGSFQCAAGLKCTFKDSYYSQVRMSSFFPPASSPVLPFVFLEGD
DDDDDDINAIDSVSDWGWVPKQSRFFSQF
>A0A1B7Y5H6|Colletotrichum_higginsianum_IMI_349063_Ascomycota_Sordariomycetes_Glomerellales
MKLFSRTGALAALLAATPFFDGVAAQSPVPTTFTDPGTGIIFNTWSASSAQTAGGMTYGFALPENALTTNAN
EFIGYLQCASKNGQGTGWCGISIGGYMVNRLLVVAWPNAGEILTSFRWASGFEMPPVYAGDAKLTQIASTIN
ATHYTLIYRCQNCFQWNHNGVTGSIPTSAGGMALGWVQAFNSPTNPSCPANIILAQHDNQGIHGAGLDTTVA
NPSYSAWAALATKTVTGNCGGGPTATSAPTSTATGVPGPTGVPVPSDTYDYIVVGAGAGGIPLADKLSEAGK
SVLLIEKGPPSSGRWGGTMKPAWLEGTNLTRFDVPGLCNQIWRASGGIACQDTDQMAGCVLGGGTAINAALW
WKPYAQDWDYNFPSGWKSSDVAAATSRVFSRIPGTTTPSQDGKVYLTNGFNAIAGGLRTSGWRELDLNANPN
AKNRTFGKTPYMYSGGERGGPMATYLVSASKRGNFKLWTRTAVKRVVRSGGHITGIEVEPYQEGGYVGTVNV
TPVTGRVILSAGTFGSAKVLLRSGIGPTDQLEVVKGTTDGPTMIGNSSWINLPVGYNLEDHTNTDTVVTHPD
VQFYDFYAAYVGPNATEKDAYLQKRSGILAQSAPNIGPLFFEEIKGADGITRQLQYTARMEGSLDVPDGKAI
TISQYLGRGATSRGRMTINAALSTVVSTQPYLNDQNDVEAVIKGLENLQASLRGVPNLIWNFPPPGTSVRDY
VNSTPKTYTSRRANHWIGTNKLGTRDGRSAGDAVVDVNTKVYGTDNLFVVDASIFPGMVTTNPSSYIVVAAE
HAAARILALATAAAQPLYAQCGGSTWNGSFQCAAGLKCTFKDAYYSQCL
>N4VHA3|Colletotrichum_orbiculare_MAFF_240422_Ascomycota_Sordariomycetes_Glomerellales
MVFFRRTGALAALLAASSLFDGVATQASAPTIFTDPTTGITFNAWSATNAQTAGGLTYGFALTENALTVDAN
EYVGYLQCASKNGQGTGWCGLSLGGTMTNKLLLMAWPNNGEILTSFRWAPSYDMPPVYTGDAKLTQISSTIN
ATHYTLVYRCQNCFQWNHDGVTGGVSTSAGFLVLGWAQGFTSPTNPSCPANINVLQHENQNIHGTGLDPSIA
NPSYSAWAALATKTVTGNCGGGSSSTSMPPGATSTSTLVPGPTGVPVPSQTYDYIVVGAGAGGIPLADKLSE
AGKSVLLIEKGPPSSGRWGGTMKPAWLEGTNLTRFDVPGLCNQIWRDSAGIACADTDQMAGCVLGGGTAINA
ALWWKPYAQDWDYNFPSGWKSADVAAATSRVFSRIPGTTTPSQDGKIYLTAGFNAIASGLRTGGWKELDLNA
NPNAKNRTFGKTPYMYAGGERGGPMGTYLVSASKRTNFKLWTKTAVKRVVRTGGHITGIEVEPYQSGGYAGV
VNVTALSGRVILSAGTFGSAKILLRSGIGPKDQLDVVKGSADGPTMISNSSWVNLPVGYNLEDHVNTDTVVS
HPSVEFYDFYEAYVDPNVTDKTAYLQKRSGILAQSAPNIGPLFFEEIKGADGITRQMQYTARMEGSLGVEDG
KAITISQYLGRGAKSRGRMTIQANLGTVVSTDPYLRDKNDVEAVIKGIENVQAALKNVPNLVWNFPPAGTTV
RDYVNNMLVSYSNRRANHWIGTNKLGTNDGRANNGDSVVDTNTRVCGTDNLFVVDASIFPGMVTTNPSSYIV
VAAEHAAAKILALATAKAGALYEQCGGSTWSGSFQCAAGLKCTFKDSYYSQCL
>L2FTU2|Colletotrichum_gloeosporioides_Nara_gc5_Ascomycota_Sordariomycetes_Glomerellales
MKLFGRNGALAALLAASPLLEGVAAQASTPTTYTDPTTGIIFSTWSATTAQTAGGLTYGFALPQNALTVDAN
EYVGYLQCASKNGQGTGWCGISLGGTMTNKLLVMAWPNGNEILTSFRWATGYDMPAVYAGDAKLTQISSTIN
ATHYTLIYRCQNCFQWNHNGATGSVSTSAGSMVLGWAQAFSSPTNPTCPANIVLAQHENQNIHGTSLNSDIA
NPSYSAWAALATKTVTGSCGGGSTSTSVPTATSTAAPGPTGIPVPSHSYDYIVIGAGAGGIPLADKLSEAGK
SVLLIEKGPPSSGRWGGTMKPAWLAGTNLTRFDVPGLCNEIWENSAGIACQDTDQMAGCVLGGGTAINAALW
WKPYSLDWDYNFPTGWKSSDVAAATSRVFSRIPGTTTPSQDGKVYLTAGRDVISAGLKSGGWTELDLNANPN
SKNRTFGKTPYMYSGGERGGPMATYLVSASKRSNFKLWMNTAVKRVVRTGGHITGVEVEPYLSGGYQGTVNV
TAVTGRVILSAGTFGSAKLLLRSGIGPKDQLDVVKSSTDGPTMISNSSWITLPVGYNLEDHTNTDLVVSHPA
VEFYDFYEAYDDPNVTDKNLYLNKRSGILAQSAPNIGPLFFEELKGADGITRQLQYTARMEGSLGAPNGKSI
TISQYLGRGATSRGRMTIQGNLGTVVSTVPYLRDQNDVEAVIKGIENLQASLKNVANLTWLFPEPGTTARNY
VNNMLVSYSNRRANHWIGTNKLGTGDGRNGGDAVVDLNTKVWGTDNLFVADASIFPGMVTTNPSSYIVVAAE
HAAAKILALATAKAGALYDQCGGSTWNGSFQCATGLKCTFKDSYYSQCL
>T0L7Y9|Colletotrichum_gloeosporioides_Cg-14_Ascomycota_Sordariomycetes_Glomerellales
MKFFGRTGALAALLAASPLLEGVAAQASTPTTYTDPTTGIIFSTWSATTAQTAGGLTYGFALPQNALTVDAN
EYIGYLQCASKNGQGTGWCGISLGGTMTNKLLVMAWPNGNEILTSFRWATGYDMPAVYAGDAKLTQISSTIN
ATHYTLIYRCQNCFQWNHNGATGSVSTSAGSMVLGWAQAFSSPTNPTCPANIGLAQHENQNIHGTSLNSDIA
NPSYSAWAALATKTVTGNCGGGSTSTSVPTATSTAAPGPTGVPVPSQSYDYIVIGAGAGGIPLADKLSEAGK
SVLLIEKGPPSSGRWGGTMKPTWLAGTNLTRFDVPGLCNEIWENSAGIACQDTDQMAGCVLGGGTAINAALW
WKPYSVDWDYNFPTGWKSSDVAAATSRVFSRIPGTTTPSQDGKVYLTAGRDVISTGLKSGGWTELDLNANPN
SKNRTFGKTPYMYSGGERGGPMATYLVSASKRSNFKLWMNTAVKRVVRTGGHITGVEVEPYLSGGYQGTVNV
TAVTGRVILSAGTFGSAKLLLRSGIGPKDQLDVVKSSTDGPTMISNSSWITLPVGYNLEDHTNTDLVVSHPA
VEFYDFYEAYDDPNVTDKNLYLNKRSGILAQSAPNIGPLFFEELKGADGITRQLQYTARMEGSLGAPNGKSI
TISQYLGRGATSRGRMTIQGNLGTVVSTVPYLRDQNDVEAVIKGIENLQASLKNVANLTWLFPEPGTTARNY
VNNMLVSYSNRRANHWIGTNKLGTGDGRNGGDAVVDLNTKVWGTDNLFVADASIFPGMVTTNPSSYIVVAAE
HAAAKILALATAKAGVLYDQCGGSTWNGSFQCATGLKCTFKDSYYSQCL
>A0A1Q8RZF0|Colletotrichum_chlorophyti_Ascomycota_Sordariomycetes_Glomerellales
MKFFSRCGALVALLAATPLFNGAAAQDGFPTTFTDPGTGIVFNTWTGAAGITYGFALPSNALTTDANEYIGY
LQCASKNGQGTGWCGISLAGHMRNELLVTAWPNDGEILTSFRWATAFEMPEVYEGDAKITQIKSTINATHYT
LVYRCQNCFHWSHKGTTKSVSTSQGFMVLGWALSSTSPTNPSCPDNIGLVQHDAQFIHGAGLDPTVADARYP
TWAALATKTVTGTCGPSPTGGPPGPTGVPVPSGTFDYIVVGAGAGGIPLADKLSEAGKSVLLIEKGPPSSSR
WGGTKKPTWLEGTNLTRFDVPGLCNQIWRDSSGIACPDTDQMAGCVLGGGTAVNAGLWWKPYALDWDYNFPA
GWKSSDVAAATSRVFSRIPGTTTPSQDGKSYLTNGFNAIAGGLRTAGWRELDLNANPNSKNRTFGKTPYMFS
GGERGGPLATYLVSASKRSNFKLWTKTTVKRVVRSGGHITGIEVEPFQDGGYVGTVNVTPVTGRVILSAGTF
GSAKLLLRSGIGPRDQLEVVKGSTDGPTMISNSSWINLPVGYNLEDHTNTDTVATHPQVQFYDFYEAYNAPN
ATEKDAYLQKRSGILAQSAPNIGPLFFEEIKGADGITRQLQYTARMEGSLGTPDDYAITISQYLGRGATSRG
RMTIQPSLATAVTVNPYLNDKNDAEAVIKGLENLQAALKNVPNLVWSHPPPGTSVRDYVTNMLISTSNRRAN
HWIGTNKLGTRDGRNSGDAVVDVNTKVYGTDNLFVVDASIFPGMVTTNPSSYIVVAGEHAAAKILALAPATA
QPIFAQCGGLTWNGSFQCAAGLKCTYSNDYYSQV
>A0A084FYA1|Scedosporium_apiospermum_Ascomycota_Sordariomycetes_Microascales
MQFTSRVATTIVTAASLWQSCQAQGPLATVYTDPETGIIFDAWSATTSQTQGGMTIGMAMPSNALSTDATEF
IGILTCSSPNGKSTGWCGISLGGTMPQNLLLMAWPYGDEVLTQFMWASGYDTPVPYTGNAKLTQISSAVNGT
NYSVIFRCENCLAWDQDGETGGISSSSGFMLLGWAQAYSSPGNPSCPANIRLEQHDTQNIFPAIPDSNIANP
SYSSWAALATKTVTGDCGGGPDPTNTETPPSSTSSSVPTKTGVPVPTDTAYDYVIVGGGAGGLPMADRLSAQ
GKKVLLIEKGPPSTGRWGGSMKPAWLEGTSLTRFDVPGLCNQIWHDSAGIACTDTDQMAGCVLGGGTAVNAG
LWWKPYSQDWDYNFPSGWKSNDVAAATNRVFSKIPGTTVPSTDGKLYLQQGFDAVSSGLRNAGWSEVSANQE
PNRKNRTFTHTPYMFSNGERGGPLATYLVSASQRSNFKMWTGTAVKRVIRSGGHVTGLEVEPFLSGGYTGTV
PLTPVTGRVILSAGTFGSAKILLRSGIGPIDQLQVVQNSTDGPTMISEDQWIDLPVGYNLEDHTNTDTVITH
PNVEFYDFYEAWDAPITSDKNLYLNNRAGILAQSAPNIGPVFFEEIRGNDGIVRQLQWTARVEGTFDTPDGK
AITMSQYLGRGAKSRGRMTITRNLNTAVSTVPYLRDPNDIEAVIKGIENLQAALANVPGLVWTYPPPGVTAR
QYVTDMVVSTSNRRANHWIGTCKTGQDDGRSNGSAVIDTNTRVWGTDNLFVVDASIFPGMVTANPSAYIVVA
SEHAADKILALAPAGEQPRYAQCGGLTWNGSHQCAAPYTCQKTNDYYSQCL
>G4UQF4|Neurospora_tetrasperma_FGSC_2509_Ascomycota_Sordariomycetes_Sordariales
MRTTSAFLSGLAAVASLLSPAFAQTAPKTFTHPDTGIVFNTWSASSSQTAGGFTLGMALPSNALTTDATEFI
GYLECSSAKNGANSGWCGVSLRGAMTNNLLITAWPSDGEVYTNLMFATGYAMPKNYAGDAKITQIASSVNAT
HFTLVFRCQNCLSWDQDGVTGSISTSNKGAQLGWVQAFPSPGNPTCPTQITLSQHDNGMGQWGAAFDSNIAN
PSYTAWAAKATKTVTGSCSGPTTTSIAATPVPTGVSFDYIVVGGGAGGIPVADKLSESGKSVLLIEKGFAST
GEHGGTLKPEWLQNTSLTRFDVPGLCNQIWVDSDGIACSDTDQMAGCVLGGGTAINAGLWYKPYTKDWDYLF
PSGWKGSDIADATSRALSRIPGTTTPSQDGKRYLQQGFEVLASGLKASGWKEVDSLKDSEQKNRTFSHTSYM
YINGERGGPLATYLVSAKKRSNFKLWLNTAVKRVIREGGHITGVEVEAFRNGGYSGIIPVTNTTGRVVLSAG
TFGSAKILLRSGIGPKDQLEVVKASADGPTMVSNSSWIDLPVGHNLVDHTNTDTVIQHNNVTFYDFYKAWDN
PNTTDMNLYLNGRSGIFAQAAPNIGPLFWEEITGADGIVRQLHWTARVEGSFETPDGYAMTMSQYLGRGATS
RGRMTLSPTLNTVVSDLPYLKDPNDKAAVVQGIVNLQKALANVKGLTWAYPSANQTAADFVDKQPVTYQSRR
SNHWMGTNKMGTDDGRSGGTAVVDTNTRVYGTDNLYVVDASIFPGVPTTNPTAYIVVAAEHAAAKILAQPAN
EAVPRWGWCGGPTYTGSQTCQAPYKCEKQNDWYWQCV
>F7W2Z9|Sordaria_macrospora_k-hell_Ascomycota_Sordariomycetes_Sordariales
MRTTGFLSGLAAVASLLPSTFAQTLPTTFTHPGTGIVFNTWGASTAQTQGGFRLGMALPSNALTTDANEFIG
YLECSSTKNGANSGWCGVSLRGAMTNSLLITAWPADGEVYTALQFATGYAMPKNYGGDAKITQIASSVNATH
FTLVFRCQNCLSWDQDGVTGSISTSAQGTMFGWVQAFPSPGNPTCPTQITLSQHDNGMGQWYAAFDSNIANP
SYTAWAAKATKTVTGSCAGPTTTSIISTPVPTGVSFDYVVVGGGAGGIPAADKLSESGKSVLLIEKGFASTG
EHGGTLKPEWLSGTSLTRFDVPGLCNQIWVDSEGIACSDTDQMAGCLLGGGTAINAGLWYKPYTKDWDYLFP
SGWKASDVAGATTRALSRIPGTSTPSQDGKRYLQQGFEVLASGLKAGGWKEVDALKDNNQKNRTYAHTPYMY
IGGQRGGPLATYLVSAKKRSNFKLWLNTAVKRVIREGGHITGVEVEAFRNGGYSGIIPVTKTTGRVVLSAGT
FGSAKILMRSGIGPKDQLEVVKASADGPTMISNSSWINLPVGYNLDDHLNTDTVIQHNNVTFYDFYEAWTNP
NTTDKNLYLNGRSGILAQAAPNIGPMFWEEITGADGIVRQLQWTARVEGSFEIPNGYAMTMSQYLGRGATSR
GRMTLSPTLNTVVSDVPYLKDTNDKAAVVQGIANLQKALSNVKGLTWAYPSPGQSAADYVDKQPVTYQSRRS
NHWMGTAKMGVDDGRSNGGSSVVDTNTRVWGTDNLYVVDASIFPGVPTTNPTSYIVIAAEHAAAKILAQPAN
AAVARWGQCGGLTYNGSQLCAAPYTCQKQNDYYWQCL
>O74240|Thermothelomyces_thermophila_ATCC_42464_Ascomycota_Sordariomycetes_Sordariales
MRTSSRLIGALAAALLPSALAQNNAPVTFTDPDSGITFNTWGLAEDSPQTKGGFTFGVALPSDALTTDAKEF
IGYLKCARNDESGWCGVSLGGPMTNSLLIAAWPHEDTVYTSLRFATGYAMPDVYQGDAEITQVSSSVNSTHF
SLIFRCENCLQWSQSGATGGASTSNGVLVLGWVQAFADPGNPTCPDQITLEQHDNGMGIWGAQLNSDAASPS
YTEWAAQATKTVTGDCGGPTETSVVGVPVPTGVSFDYIVVGGGAGGIPAADKLSEAGKSVLLIEKGFASTAN
TGGTLGPEWLEGHDLTRFDVPGLCNQIWVDSKGIACEDTDQMAGCVLGGGTAVNAGLWFKPYSLDWDYLFPS
GWKYKDVQPAINRALSRIPGTDAPSTDGKRYYQQGFDVLSKGLAGGGWTSVTANNAPDKKNRTFSHAPFMFA
GGERNGPLGTYFQTAKKRSNFKLWLNTSVKRVIRQGGHITGVEVEPFRDGGYQGIVPVTKVTGRVILSAGTF
GSAKILLRSGIGPNDQLQVVAASEKDGPTMISNSSWINLPVGYNLDDHLNTDTVISHPDVVFYDFYEAWDNP
IQSDKDSYLNSRTGILAQAAPNIGPMFWEEIKGADGIVRQLQWTARVEGSLGAPNGKTMTMSQYLGRGATSR
GRMTITPSLTTVVSDVPYLKDPNDKEAVIQGIINLQNALKNVANLTWLFPNSTITPRQYVDSMVVSPSNRRS
NHWMGTNKIGTDDGRKGGSAVVDLNTKVYGTDNLFVIDASIFPGVPTTNPTSYIVTASEHASARILALPDLT
PVPKYGQCGGREWSGSFVCADGSTCQMQNEWYSQCL
>G2RB43|Thielavia_terrestris_NRRL_8126_Ascomycota_Sordariomycetes_Sordariales
MRSSSRFLGALAAAASFVPSALAQNSVPVTFTDPSTGIVFNSWGLPNGSAETQGGYTFGVALPSNALTTDAT
EFIGYLQCASTDGKGWCGVSLGGPMTNSLLIAAWPYGDNIYTSFRYATGYAMPDVYTGNATLTQISSTINST
SFTLIFRCQNCLSWNQDGSSGGASTSSGALILGWCQAFPSPGNPTCPDQITIEQHDNGQGIWGAQLDSNAAN
PSYTAWAAKATKTVPAQCSGPTSTGVVGVPVPTGATYDYIVVGAGAGGIPIADKLSEAGKSVLLIEKGFAST
GQNGGTLGPDWLAGTGLTRFDVPGLCNEIWVDSKGIACDDTDQMAGCVLGGGTAVNAGLWFHPYSLDFDYLF
PTGWKSSDVQAAISRVFSRIPGTYTPSMDGKLYYQQGFDVISGGLSKGGWTQVVANSSPDSKNRTFSHSPFM
FSGGERGGPLATYLQTAKKRSNFNLWLNTTVKRVVRDGGHITGVEVEAFRSGGYEGVVNVTNISGRVILSAG
TFGTAKILLRSGIGPSDQLQVVQNSTIDGPTMINSTSWIPLPVGYNLDDHCNTDTVITHPNVVFYDFYAAWD
NPIPSDEQSYLNSRSGILAQAAPNIGPMFWEEIKGADGIVRQLQWTARVEGSFDTPNGHAMTMSQYLGRGAT
SRGRMTITPSLTTVVSDVPYLKDPNDKEAVIQGIVNLQNALKNVANLTWTYPNSSISARDYVNSLSLSPSIR
RSNHWVGTAKIGSDDGRTGGSAVVDLNARVYGTDNLFVVDASIFPGVPTTNPSAYIVTVSEHASEKILALAA
PQPVPKWGQCGGRQWTGSFICAAGTKCTYQNDWYSQCL
>Q2H8S4|Chaetomium_globosum_CBS_148.51_Ascomycota_Sordariomycetes_Sordariales
MRSSSRFVGALAAAASFLPSALAQNNVPDTFTDADSGIIFNSWSIANGGAQTQGGFKFGVALPEDALSTDAS
EFLGYLQCARTEDAGWCGVSLGGPMTNSLLITAWPHEDTVYTTLRFATGYAMPDVYKGDAEITQVSSTINST
HFTLVFRCQNCFSSATLPARDQITIDQHDNGMGIWGAQLDANAANPSYTAWAAQATKTVAGDCDSSTPTDVI
SVPVPTDAVFDYIVVGGGAGGIPTADKLSEAGKKVLLIEKGFASTGEHGGTLGPAWLEGTGLTRFDVPGLCN
QIWVDSKGIACEDTDQMAGCVLGGGTAVNAGLWYKPYSLDWDYIFPTGWKYRDVQAAIGRVLQRIPGTDAPS
TDGKRYYQQGFNMLASGLTAGGWSKVTANSAPDRKNRTFSNAPFMFAGGQRNGPLATYLTSAKKRSNFNLWL
NTSVKRVIREGGHITGVEVEAFRDGGYKGIVPVTSVTGRVVLSSGAFGSAKILLRSGIGPADQLEIVKASEK
DGATMISDDSWINLPVGYNLDDHLNTDTVITHPDVSFYDFYAAWTDPIAADKTSYLSKRTGILAQAAPNIGP
IMWEEIKGADGRVRQLQWTARVEGSLDTPNGKAMTISQYLGRGATSRGRMTITPALTTVVSDVPYLKDPNDK
EAVIQGIVNLKAALSSVQGLTWTFPNASVSARDYVDNMVVATSNRRANHWMGTNKIGSDDGRQNGGSAVVDL
NTKVWGTDNLFVVDASIFPGVPTTNPTSYIVTAAEHASQRILALPALKSVPRYGQCGGKQWTGSFICAAGTT
CQAQNPYYSQCL
>G0S434|Chaetomium_thermophilum_var._thermophilum_DSM_1495_Ascomycota_Sordariomycetes_Sordariales
MRTSSRLLGGLAAAASFLPLSLAQNNLPNTFTDPETGIIFNTWGLPNGAPQTQGGYTFGMALPEDAFSTDAT
EFIGYLQCAAKDAQGWCGVSLGGSMTNSLLIAAWPHEDTVYTSLRFATGYAMPDIYAGDAKITQISSSINST
HFTLIFRCENCLKWNHNGLSGGQSTTNNFMILGWVQAFPSPGNPTCPDQITLEQHDNGMGIWGAVLDGNVAN
PSYTAWAAQATKTVTGDCVTPTETGVPSVPVPTDAVFDYIVVGGGAGGLPIADRLSEAGKSVLLIEKGPAST
GEHGGTMKPAWLEGTDLTRFDVPGLCNQIWKDSKGIACEDTDQMAGCVLGGGTAVNAGLWFKPYSLDWDYLF
PTGWKSNDMKAAIQRVFSRIPGTDTPSMDGKRYYQQAFEVLSNALRSAGWTQVTANNAPDQKNRTFSNTPYM
YSNGERGGPLATYLRSAKQRSNFKLWLGTSVRRVIREGGHITGVEVEPFLPGGYQGIVNVTKVTGRVILSAG
TFGSAKILLRSGIGPQDQLEIVKSSEIDGPTMIDSSSWINLPVGYNLDDHLNTDTVITHPDVVFYDFYEAWS
SPILEDKQKYLESRSGILAQAAPNIGPMFWEEIKGADGIVRQLQWTARVEGSFDTPNGHAITMSQYLGRGAT
SRGRMTITPSLTTVVSDVPYLKDPNDREAVIQGIINLQNALKNVANLTWTYPNASISAREYVENMVVSPSNR
RSNHWVGTNKLGPDDGRHPAGGTAVVDLNTRVWGTDNLFVVDASIFPGVPTTNPSSYIVTVSEHAAQKILAL
PAPQPVQKWGQCGGRLWTGSNVCVEGTTCTVLNEWYSQCL
>B2AVK3|Podospora_anserina_S_mat__Ascomycota_Sordariomycetes_Sordariales
MRSASRFLGALAAVASLPSAFGQNNVPNTFTDAETGIVFNSWGIPNGSPQSQGGWTFGMALPSDALSTDATE
FIGYLDAAGWCGFSLAGPMTNSLLITAWPHEDTVYTTLRYAGGYAMPDKYAGNAEITQIRSSQNSTHFSLVF
RCKNCLQWDHNGSTGGASTSGGFLVLGWVQAFPSPGNPTCPDQITLEQHDNGMGIWGAVLDENVANPSYTAW
AAQATKTVTGDCGGPVETGIIGVPVPTGTAFDYIVVGGGAGGIPTADKLSESGKSVLLIEKGIASTGEHGGT
LKPKWLEGTQLTRFDVPGLCNQIWVDSNGIACTDTDQMAGCVLGGGTAINAGLWFKPYSLDWDYLFPTGWKA
KDVAGAISRVFSRIPGTDTPSQDGQRYLQQGFNVLAGGLRAAGWQQVTANNAPDRKNRTFSNTPYMFSGGQR
GGPLATYLRTAKTRPNFNLWLNTVVKRVIRTDGHITAVEVEPFRDGGYKGIVKVKDVTGRVVLSAGTFGSAK
ILLRSGIGPADQLEIVKNSVLDGPDFINNASWINLPVGYNLDDHLNTDTVISHNNVGPAFYDFYQAWTAPNT
TDANKYLSSRSGILAQSAPNIGPMFWEEIKGADGKVRQLQWTARVEGSFDVPNGYAMTMSQYLGRGATSRGR
MTITPSLTTIVSDVPYLKDPNDKEAVITGLNNLRAALNNVQGLTWNYPPASMSSREYVDAIPVTPGVRRANH
WMGTNKIGTDDGRLGGTAVVDLNTKVYGTDNLFVVDASIFPGTPATNPSSYIVTAAEHASAKILALPPAQVN
AKWAQCGGKNWTGSFQCAAGSTCQRQNDWYSQCL
>A0A0G2I821|Diaporthe_ampelina_Ascomycota_Sordariomycetes_Diaporthales
MGIFSRVSLLALAAVPFLETAWAQSPTAVVYTDPATGIIFDSWTVPQASTNGTWTFGAALPSDALTTDATEF
IGYMQCASPNPATQGWCGMSFGGSMTNSLLLTVWPSNGQILTSFRYATGYVMPDVYTGNATLTQISSTINAT
HYSLIFRCQGCLAWDQGGAAGSVSTSSKFWLLGWAQANPAPGNPTCPNDITLAQHDNGQSLFPATLDENAAN
PSYSSWAALATKTVTGSCGTATATATTTAVPTATTVPGVPAPTATYDYIVVGAGAGGIPIADKLSESGKSVL
LIEKGPPSSGRWGGQAKPTWLSSTNLTRFDVPGLCNEIWVDSAGIACSDTDQMAGCVLGGGTAINAGLWWKP
NTVDWDYNFPSGWKSADMTAATSRVFSRIPGTDHPSMDGQLYLQQGFDVISSGLQTAGWTSVTANNVPNQKN
RTYAHTPYMFSNGERGGPMATYLVTASARQNFKLWTGTSVKRVIRSGGHITGIEVEPFLSGGYSGVVNVTSI
TGRVVLSAGTFGSAKLLMRSGIGPADQLAVVAKSVDGPTMVGNQSWINLPVGYNLEDHTNTDTVIEHPNVTF
YDFYEAFDAPIASDKDKYLSGRSGILAQAAPNIGPMFWDQIVGADGITRQLQWTARVEGSAGTPNGKAMTMS
QYLGRGATSRGRTTITSGLSMVVSTLPYLRDENDVAAVIQGIKNLQAALKSVANLTWTYPDPSTSVDDFVNN
MVVSYSNRRSNHWIGSAKLGTDDGRTGGSAVVDLNTKVYGTDNLFVVDASIFPGHVTTNPSSYIVTAAEKAS
EKIIALAANKAQARYAQCGGQQWTGSFTCAAPYTCQWQNAYYSQCL
>A0A1C1XRY4|Diaporthe_helianthi_Ascomycota_Sordariomycetes_Diaporthales
MGIFSRLSLLALAAAPFLETARSQSPTAVVYKDPTTGIIFDTWTVPEASTKGKWTFGAALPSNALTTDATEF
IGYIQCASPDPTTQGWCGMSMGGSMTNTLLLTIWPNNGQILHSFRYATGYVMPDVYTGDATLTQISSTINST
HYSLIFRCQGCLQWDQGGATGGVSTSSKFWLLGWAQANPAPGNPTCPNEITLDQHDNGQSLFPATIDENAAN
PSYSAWAALATKTVTGSCGGSPTGVPTATTTPVPTPTSVPGTPVPTATYDYIVVGAGAGGIPIADKLSESGK
SVLLIEKGPPSSGRWGGQVKPAWLGGTNLTRFDVPGLCNEIWVDSAGIACSDTDQMAGCVLGGGTAINAGLW
WKPNTVDWDYNFPNGWKSADMSAATSRVFSRIPGTDHPSMDGQLYLQQGFDVISSGLKTAGWTSVTANNVPN
QKNRTYAHTPYMFSNGERGGPMATYLVSASARKNFKLWTGTSVKRVIRSGGHITGIEVEPFLSGGYSGVVNV
TSITGRVVLSAGTFGSAKLLMRSGIGPADQLAVVQKSVDGPTMIGNQSWINLPVGFNLEDHTNTDTVIEHPN
VTFYDFYEAFDTPNVSDKDKYLSKRSGILAQAAPNIGPMFWDQIVGADGITRQLQWTARVEGSAGMPDGKAM
TMSQYLGRGATSRGRTTITSGLNMVVSTLPYLRDKNDVAAVIQGIKNLQASLKSVAGLTWVYPDPLTNVDDF
VNNMVVSYSNRRSNHWIGSAKLGTDDGRNGGSAVVDLNTKVYGTDNLFVVDASIFPGHVTTNPSSYIVTAAE
KASEKIIALAANQANARYAQCGGQQWTGSFTCAAPYTCQWQNAYYSQCL
>A0A194VM16|Valsa_mali_Ascomycota_Sordariomycetes_Diaporthales
MFSRVSLLALALAIGSFFEPTWSQSSTAVVYTDPDTGIVFDTWTVPQSSTNGTWTFGAALPSDALTTDATEF
IGYMQCASPDPTVQGWCGISYGGSMAGDSLLMAMWPINGEILTSFRFATGYVMPDVYTGNATLTQISSTINS
THYSLIFRCQNCLSWDQDGTTGNVSTSSKFWLIGWAQANPSPGNPTCPDEIELVQHDNGQSLFPATLDASAA
NTSYSAWAALATKTVTGSCGASTTATATATSTTTAATSTSSVPVPTATYDYIVVGAGAGGIPIADKLSESGK
SVLLIEKGPPSSGRWGGTMRPDWLDGTNLTRFDVPGLCNEIWVDSAGIACDDTDQMAGCVLGGGTAVNAGLW
WKPNTADWDYNFPAGWQSTDMAAATTRVFSRIPGTDHPSLDGQLYLQQGFDVISGGLKAGGWASVTANDAPN
QKNRTYAHTPYMSSNGERGGPMATYLVTASARSNFKLWTGTSVRRVVRQGGHITGVEVEPYLSGGYSGVVNL
TSTTGRVVLSAGTFGTAKLLMRSGIGPADQLAVVAGSSADGATMIGNQSWIELPVGYNLDDHVNTDTVVEHP
NVTFYDFYAAYDTPNATDEGNYLAKRTGILTQAAPNIGPMFWDEIPGADGITRQLQWTARVEGSNGTPDGKA
MTMSQYLGRGATSRGRTTITGGLDMVVSTLPYLQNEYDVAAVVQGIKNLQAALASVSGLVWTYPAADTTVED
FVDDMVVSYSNRRSNHWIGTAKIGTDDGRVGGSAVVDLNAKVYGTDNLFVVDASIFPGHVTTNPSSYVVTVA
ERASEKILALAANTALAEYAQCGGLQWNGSFTCKTPYTCKYQNDYYWQG
>R8BXS0|Phaeoacremonium_minimum_UCRPA7_Ascomycota_Sordariomycetes_Togniniales
MKALGRVFTVLLAVVPFFESTCVAQEMTPVPYTDPTTGIIFDTWVVPDQPANGQTSGSATSGGLTWGVALPS
NALTTDATEFIGYLQCASKDATSEGWCGISLGGGMTNSLLIVAWPYDGQILTSFRYASAYAMPDLYTGNATL
TQISSTINSTHYTLIFRCQNCLSWSQDGVSNKVSTSSRFWLMGWAQAFPAPGNAQCPDDITLLQHDNGMNLF
PATLGDEIANPSYTAWAAKATKTVTGECTGATQTSISSVPVPTGVTYDYIVIGGGAGGIPVADKLSEAGKSV
LLIEKGPPSSGRWGGTMKPDWLDGTNLTRFDVPGLCNEIWVDANGIACTDTDQMAGCVLGGGTAVNAGLWWK
PYTLDWDYNFPTGWQSSDMSAATSRVFSRIPGTDTPSTDGKLYLQQGFDVISGGLKSAGWTQVTANNSPNSK
NHTYAHTPYMFSHGERGGPMATYLVTASARKNFKLWMNTSVKRVIRNGGHITGVEVEAFQDGGYAGVVNVTS
ISGRVILSAGTFGSAKLLMRSGIGPTDQLQIVQSSTDGPTMIGNQSWINLPVGYNLEDHTNTDTVIEHPNVV
FYDFYEAWDNPNATDESNYLNKRIGILTQAAPNIGPMFWDEIKGADGITRQLQWTARVEGSLGAENGHTMTM
SQYLGRGAVSRGRMTITQGLNTVVSTLPYLRDKNDVAAVIQGIVNLQNALKGVSGLIWRFPNSTTSAADYVN
NMVVSYSNRRSNHWIGTNKMGTDDGRNGGSAVVDTNTKVYGTDNLFVVDASIFPGHVTTNPSAYIVIAAEKA
SEKILALTPSTALAQYAQCGGITYNGSFQCKAPYTCQYQNAYYSQCL
>A0A1J7IZ49|Coniochaeta_ligniaria_NRRL_30616_Ascomycota_Sordariomycetes_Coniochaetales
MKSFTSVVATLAAIVPFLPYSSAQSGTPVKYTDPGTGIIFDTWPVPSSASAGGLTFGVALPSNALTVDANEF
IGYLQCASKDATNTGWCGVSLGGPMTNSLLLMAYPYNGDILTSFRYAPGYDMPDVYTGNATLTQISSTITAS
TYTLIFRCQNCLSWSQGGQSGAAATSSGLLVLGWSQAVAAPGNPACPSQVTLVQHDTQGIFGAQLDSNAANP
SYTAWAAKATKTVTGTCGVATATSVSSVPVPTGVTYDYIVVGGGAGGIPIADKLSEAGKKVLLIEKGPPSSG
RWGGTMKPSWLTGTNLTRFDVPGLCNQIWVDSAGIACTDTDQMAGCVLGGGTAVNAGLWWKPYTLDWDYNFP
SGWQSGDVAAATSRVFSRIPGTDTPSLDGKLYLQQGFNVLSGGLKQGGWTSVMANNSPNQKNRTYSHTPYMF
SHGERGGPMASYLVTASARSNFKLWTGTSVKRVIRSGGHVTGVEVEAFLNGGYAGVVNLTPNTGRVILSAGT
FGTAKILMRSGIGPADQLAIVQGSTDGPTMVNNQSWINLPVGSNLMDHLNTDTVVEHPDVVFYDFYAAWTDP
NVTDKNLYLNNRYGILAQAAPNIGPMFWDEIKGADGVTRQLQWTARVEGSDGTPNGKAMTMSQYLGRGAKSR
GKMSITPALTTVVSDLPYLKDANDKAAVIQGIVNLQNALKNVKNLTWTYPNSTTSAADHVNNMIVSYSNRRS
NHWMGTAKLGTDDGRQGGTAVVDLNTKVYGTDNLFVVDASIFPGMPTTNPSAYIVIAAERASERILALAAPA
PNARYGQCNGVQWTGSFACAAPYTCQFQNPYYSQCL
>A0A1V1SU40|fungal_sp._No.14919
MGRFGFLATLLLTASLNVQLCLGQSSTPTVYTDSETGITFDTWIVPNKASGSSNTGTWGGMTIGVALPEDAL
TTDADEFIGYLLCPSNSTTLTGWCGISLAGPMTNSLLIMAYPYEDEVLTSFRYATGYDNPELYTGDAELTQI
SSTINATHYSVIFRCQNCLAWNHDGATGSVSTSQGTLVLGWCNAFPSPGNPSCPDEITILQHDNGQSIFGAA
LDSNAADPSYTEWAAKATATVTGSCGGSTTTPTSTPTAAPTGVPVPSGTYDYIVVGGGAGGIPVADKLSEAG
KKVLLIEKGPPSSGRWGGTLGPDWVEGTNLTRFDVPGLCNEIWEDSAGISCTDTDQMAGCVLGGGTAINAGL
WWKPYGLDWDYNFPTGWKSSDMAAATSRVFSRIPGTDTPSKDGKRYLQQGFDVISGGLASAGWKSVVANDVP
DQKNHTYTHTPFMFSNGERGGPMATYLVTANARSNFDLWTNTAVKRVIRTGGHITGVEVEAYKEGGYVGVVN
VTSASGRVILSAGTFGSAKILMRSGIGPQDQLEVVKTSTDGPTMISNSSWIKLPVGYNLNDHVNTDTVITHP
DVVFYDFYEAYDDPNTTDVNLYLNQRSGILAQAAPNIGPMFFDEITGADGIVRQLEWTARVEGSGGVENENA
MTMSQYLGRGSVSRGRMTITKALTTVVSTVPYLQDKNDVLAVIQGIKNLQAALKGVESLTWALPSPDTSVED
FVNNMVVSYSNRRSNHWIGTSKLGTDDGRNGGSAVVDVNTQVYGTDNLFVVDASIFPGHVTANPSAYIVIAS
EHAAERILALTPAEALAQYAQCGGLNYTGSYQCKSPYTCQYQNDYYSQCL
>A0A1W2TAW4|Rosellinia_necatrix_Ascomycota_Sordariomycetes_Xylariales
MMGRFRFLSTLLWAASLNVQICLGQSSTPVVYTDSDTGIIFDTWVVPDKATGASGTTTWGGMTMGLALPQNA
LTTDATEFIGYLQCPTNSTTLTGWCGISLAGPMTNSLLLMAYPYQNKVLTSFRYATGYDNPELYTGDAKLTQ
ISSKINSTHYSVIFRCQNCLSWDHDGATGSVSTSAGFLVLGWCNAFPAPGNPSCPNDITLLQHDNGQSIFGA
ALDSNVANPSYSQWAAKATATVTGSCGTTTTPTSTPTSAPTGVPVPSGTYDYIVVGAGAGGIPIADKLSEAG
KKVLLIEKGPPSSGRWGGTIGPEWTKGTNLTRFDVPGLCNEIWEDSAGISCTDTDQMAGCVLGGGTAINAGL
WWKPYNLDWDYNFPTGWKSTDMAAATSRVFSRIPGTDTPSKDGKRYLQQGFDVISGGLASSGWTSVTANNSP
NQKNHTFSHTPFMFSNGERGGPMATYLVTAKARSNFNLWTGTAVKRVIRSGGHITGLEVEAYKNGGYVGVVN
VTSISGRVILSAGAFGSAKILMRSGIGPQDQLEVVKSSTDGSTMIASSSWIKLPVGYNLNDHVNTDTVITHP
DVVFYDFYEAYDSPNTTDVNLYLNQRSGILAQAAPNIGPMFFDEIKGADGIVRQLEWTARVEGSGGTANDHA
MTMSQYLGRGAVSRGRMTITKALTTVVSTVPYLQDKNDVAAVIQGIKNLQAALKNVKNLTWALPAPGTTVED
FVNNMVVSYSNRRANHWIGTSKLGTDDGRNGGSAVVDVNTQVYGTDNLFVVDASIFPGHVTTNPSAYIVIAA
ERAAERILALTPAKALAQYSQCGGQSYNGSFQCASPYTCQYQNDYYSQCL
>A0A1Y2UA75|Hypoxylon_sp._CO27-5_Ascomycota_Sordariomycetes_Xylariales
MGRFGLLAALLLIVGLNFQQCLGQDSTPSVYTDSKTGITFDTWNVPDTADGASGVSALGGLTFGVALPENAL
TVDANEFIGYLKCGSNGTTTNAWCGMSFGGPMTNSLLLMAWPYEDQVLTSFRFASGYTSPDVYTGNAKLTQI
SSTIDRDHFSLIFRCQNCLAWDQEGASGSASTSAGLLVLGWASSLQSLSNPACPTDVTIQFHDNGQSIWGAT
LDQNAANPSYSEWAAQATATVTGSCGGTTPTTTSTTTTATATATGVPVPTGTYDYIVVGAGAGGIPLADKLS
EAGKSVLLIEKGPPSSGRWGGSLKPEWLDGTNLTRFDVPGLCNEIWVNSAGVACTDTDQMAGCVLGGGTAVN
AGLWWKPYTLDWDYNFPTGWKSADMAAATQRVFSRIPGTDHPSMDGKLYYQQGFEVLAGGLKSAGWAEITAN
DVPNQKNHTFSHSPFMFSGGERGGPMATYLVSASKRKNFNLWMNTAVKRVVRNGGHVTGIEVEPFLNGGYTG
VVNVTSITGRVILSAGTFGSAKILLRSGIGPADQLAVVQSSTDGPTMVSNSSWINLPVGYNLEDHTNTDTVI
THPDVVFYDFYEAWDNPIPADKDQYLSSRSGILAQAAPNIGPMFWDEIKGDDGVVRQLQWTARVEGSAGTPN
GYAMTMSQYLGRGAKSRGRMTITKALTTVVSTLPYLQDKNDVQAVIQGIKNLQAALANVKNLTWTYPPSNTT
VEDFVNDMLVSYTNRRSNHWIGTSKLGTDDGRTNGGSAVVDLNTKVYGTDNLFVVDAGIFPGHITTNPSSYI
VIAAEHASEKILALAAPKAQPQFAQCGGLQWPGSFQCAAPYTCKYQNDYYSQCV
>A0A1Y2WL44|Daldinia_sp._EC12_Ascomycota_Sordariomycetes_Xylariales
MGRFGPIVSLLLAVGLNVQKCLGQASAPTLYKDSKTGITFDTWTVPDKADGAGGVSAWGGLTFGVALPEDAL
AVDATEFIGYLKCGSNGTTTNGWCGLSFGGPMTNSLLLMAWPFQDQILTSFRFASGYTSPDIYTGNAKLTQI
SSTIDKDYYTLIFRCQNCLVWDQDGASGSASTSAGSLVLGWASSLKSPGNPACPEDIAINFHSNGQSIWGAT
LDKNAANPSYSKWAAQATATVTGSCGGPTPTTTTSSTTSIPTATGIPVPADTYDYVVVGAGAGGIPLADKLS
EAGKSVLLIEKGPPSSGRWGGSLKPEWLDGTNLTRFDVPGLCNEIWVNSAGIACTDTDQMAGCVLGGGTAVN
AGLWWKPYTLDWDYNFPKGWKSADMAAATKRVFSRIPGTDHPSMDGKRYYQQGFEVLAGGLRAGGWSEVTAN
DVPNQKNHTFSHSPFMFSGGERGGPMATYLVSASKRKNFHLWMGTAVKRVIRSGGHITGVEVEPFINGGYTG
VVNVTSVTGRVILSAGTFGSAKILLRSGIGPSDQLDVVKSSTDGPTMISNSSWINLPVGYNLEDHTNTDTVI
THPDVVFYDFYEAWDNPNVTDKNLYLDSRSGILAQAAPNIGPMFWDEIKGDDGVVRQLQWTARVEGSAGTPN
GNAMTMSQYLGRGAKSRGRMTITKALTTVVSTLPYLQDKNDVQAVIQGIKNLQAALSNVEGLTWTYPPSNTT
VEDFVNNMLVSYTNRRSNHWIGTNKLGTDDGRTNSGSAVVDLNTRVYGTDNLFIVDASIFPGHITTNPTSYI
VIAAEHASEKILALAPPKAQPRFAQCGGLQWTGSFQCAAPYTCKYQNEYYSQVGVFSSTYVTLSTNTLEIVC
LSHVRYRYYVFAIAPTCSVPGSYLCSDLI
>E7D6C2|Hypoxylon_haematostroma_Ascomycota_Sordariomycetes_Xylariales
MGRLGSLAKLLLAVGLNVQQCFGQNGPPTPYTDSETGITFATWSVPDRAEGGNGLAPWGGLTFGVALPENAL
TTDATELIGYLKCGSNGTTTDAWCGLSFGGPMTNSLLLMAWPHEDEILTSFRFASGYTRPDLYTGDAKLTQI
SSTIDKDHFTLIFRCQNCLAWNQDGASGSASTSAGSLILGWASALRAPTNAGCPAEINFNFHNNGQMIWGAT
LDESAANPSYSEWAAKATATVTGDCGGATPTTTTTTTTSVPTATGIPVPTGTYDYIVVGAGAGGIPLADKLS
EAGKSVLLIEKGPPSSGRWGGTLKPEWLKDTNLTRFDVPGLCNEIWVNSAGVACTDTDQMAGCVLGGGTAVN
AGLWWKPYNLDWDYNFPRGWKSRDMAAATRRVFSRIPGTDNPSMDGKRYLQQGFEILAGGLKAAGWTEVTAN
DAPNKKNHTYSHSPFMFSGGERGGPMGTYLVSASRRKNFHLWTGTAVKRVVRTGGHITGLEVEPFVNGGYTG
VVNVTSITGRVVLSAGAFGSAKILLRSGIGPEDQLEIVKSSTDGPTMISDSSWITLPVGYNLEDHTNTDTVV
THPDVVFYDFYEAGHPNVTDKDLYLNSRAGILAQAAPNIGPMFWEEIKGKDGVVRQLQWTARVEGSAGTPNG
YAMTMSQYLGRGAKSRGRMTITKALTTVVSTVPYLQDKNDVEAVIQGIKNLQAALSNVKNLTWTYPPSNTTV
EDFVNNMLVSYTNRRSNHWIGTNKLGTDDGRSRGGSAVVDLNTKVYGTDNLFVVDAGIFPGHITTNPTSYIV
IAAERASERILDLPPARAQPRFAQCGGRTWTGSFQCAAPYTCQYRNERYSQCR
>A0A1Y2VRU6|Hypoxylon_sp._CI-4A_Ascomycota_Sordariomycetes_Xylariales
MGRFSLLLPLLFAANLNIQSCFGQDSGPTLYTDPDTGIIFDAWVVPDTADGGSGISIPGGFTFGLALPEDAL
ATDADEFIGYIVSSSIIQIIVHLLLMIYPYEDQILTSFRYATGYVMPDVYTGDATLTQISSTIDENNFSLIF
RCQNCFSWDQDGATGNQSTSAGTLILGWASSFLAPENPACPSDITLEFHSNGQSLWNPTLDSNATNPSYTDW
VSQATATVTGSCSTATPTTTTTTTTAPTATATGVPVPTGTYDYIVVGGGAGGIPVADKLSEAGSSVLLIEKG
PPSSGRWGGTLKPEWLDGTNLTRFDVPGLCNQIWVDSDGISCTDTDQMAGCVLGGGTAVNAGLWWKPYSLDW
DYNFPDGWKSEDMAGATERVFSRIPGTYTPSTDGQLYHQEGFQVIAGGLNSSGWTEVTANDVPDQKNHTFSH
TPFMFSSGERGGPMATYLASASERDNFSLWTNTSVKRVIRTDGHITGIEVEPYLDGGYSGIINVTADTGRVV
LSAGTFGSAKILLRSGIGPADQLAVVQSSSDGPTMISNDSWIDLPVGHNLEDHVNTDTVITHPNVVFYDFYA
AWDNPNATDKDLYLNSRAGILATAAPNIGPMFWDEITGEDGIVRQLQWTSRVEGSDGISDGTAMTMSQYLGR
GATSRGRMTITESLSTVVSELPYLNDDNDVQAVIQGIKNLQAALANVTDLVWAYPDANTTVEDFVNNMVVSY
TNRRSNHWIGTNKIGTDDGRETDGTAVVDVDTKVYGTDNLFVVDASIFPGHITTNPSAYIVIAAEHAAERIL
ALSTDATK
>M7T4F5|Eutypa_lata_UCREL1_Ascomycota_Sordariomycetes_Xylariales
MSELSVLEPRGGNGIGIDKLWVTEGIFGATIDSNAANPSYTEWVELATATITGSCGEATPTTTSSSTTVPTA
TGIPVPTGSTYDYIVVGAGAGGIPIADKLSEAGKSVLLIEKGPPSSGRWGGDIKPEWLDGTNLTRFDVPGLC
NEIWVNSNGIACTDTDQMAGCVLGGGTAVNAGLWWKHGQPYELDWDYNFPSGWKAADMKAATERVFSRIPGT
DTPSLDGKRYYQQGFDVLASGLGSSGWAELTANNEPNKKNHTFSHSPFMFSHGERGGPMATYLVSASQRSNF
DLWMNTAVKRVLRTGGHITGIEVEAFGNGGYVGVVNTTAVSGRVILSAGTFGSAKILMRSGIGPEDQLEIVK
GSTDGPTFISNTSWIDVPTDTVVSHPDVVFYDFYEAYDDPIESDRESYLETRSGILAQAAPNIGPMFWDEIN
GADGVVRQLQWTARVEGSLDTPNGYAMTMSQYLGRGAKSRGRMTITPALTTVVSEAPYLHDENDVQAVIQGI
KNLQDALKGIPDLVWNHPPDNVTVEDYVNNMLVSYTNRRSNHWIGTSRLGTDDGRAGGSAVVDTDTKVWGTD
NLFVVDAGIFPGHVSTNPTSYIMIASERASEKILALPAPVVQAQYAQCGGRNWNGSFTCKVPYTCNVYKDK
>A0A1Y2DZW2|Pseudomassariella_vexata_Ascomycota_Sordariomycetes_Xylariales
MGCFAFFVTLLLAVSSYIHPSLAQSSTPTVYTDPDTGIIFDTWIVPATGSGASGVTTYGGLKFGMALPEDGL
TTDATEFIGYLQCASNSSIATGWCGISLGGPMTNSLLLMAWPYDGEILTAFLWATGYDTPVQYTGDATLTQI
SSTVNSTHFTLLFHCQGCLAWDQDGATGSNPTSDSAVVLGWSQAIAAPSNPQCPASVTMAQHEAQSIFGAVL
DSNAANPSYSEWAALATNTVTGACGGATATPTTTVTTTGTVTTTSTTATATVSGVPVPTATYDYIIVGGGAG
GIPLADKLSEAGKSVLLIEKGPPSSGRWGGTLKPDWLDGTNLTRFDVPGLCNQIWVDSAGIACTDTDQMAGC
VLGGGTAVNAGLWWKPNPIDWDYNFPTGWKSTDMSAAAGRVFSRIPGTDHPSMDGTLYLQQGFNVLASGLKA
GGWAEITANSVPDQKNHTYAHTPYMFSNGERGGPMATYLVSAHARSNFKLWTDTTVKRVIRTGGHITGVEVE
PQAAGGYAGVVNVTPISGRVILSAGTFGSAKLLLRSGIGPADQLAVVKGSSDGPTMISNSSWITLPVGYNLE
DHTNTDTVISHPDVVFYDFYEAWDNPNATDESLYMDKRSGILTQAAPNIGPMFWDEISGADGIVRQLQWTAR
VEGSLGVENGKSMTMSQYLGRGATSRGRMTITNSLNTVVSTLPYLNDKNDVLAVIQGIKNLQDALKNVANLT
WEFPDADTSVEDYVNNMLVSYTNRRSNHWIGANKMGTDDGRSGGSAVVDTNTKVYGTDNLFVVDASIFPGHV
TTNPSSYIVTVAERAYERISALATATPGAKFAQCDGATWTGSFQCADGLTCTMKDVYYSQCL
>W3XD91|Pestalotiopsis_fici_W106-1_Ascomycota_Sordariomycetes_Xylariales
MGFRHWAATLLAAGLNIQNALAQSSTPVVYTDPATGITFDTWPVPAASSAGGMTFGMALPSDALTVNADEFV
GYLQCASEDATSTGWCGVSLGGSMTNNLLLMAWPYDDDIYTSFLWATGYTQPAPYTGDATLTQISSTVNDTH
YTLIFRCQGCLSWDQDGTTGSVSTSNGYMVLGWAEAYAQPSNPDCPANVVMVQHDYQGIFGAQFDSTIANAS
YSAWAASATATVTGSCTAVPTTTATTTATATATATGVPVPTATYDYIIVGAGAGGIPLADKLSEAGKSVLLI
EKGPPSSGRWGGDMKPDWLDGTNLTRFDVPGLCNEIWVDSNGIACTDTDQMAGCVLGGGTAVNAGLWWKPNT
EDWDYNFPTGWKTSDMAAATNRVFQRIPGTDVPSMDGKLYYQQGFNVIAGGLAASGWKNVTHANDHPNDKNH
TFARGEFMFSNGERGGPMATYLVSANARSNFDLWMNTAVKRVIRSGGHVTGIEVEPYLDGGYTGVVNVTSIS
GRVVLSAGTFGSAKILMRSGIGPSDQLAIVQGSADGPTMINSTQWIILPVGYNLDDHVNTDTVISHPDVVFY
DFYEAWDDPPADDESLYLTKRSGILAQAAPNIGPLFWDEITGADGIVRQLQWTSRVEGSDGIANGNSMTMSQ
YLGRGATSRGRMTITSSLSTVVSTLPYLNDANDVAAVIQGIKNLKAALANVQNLTWEYPTADESVEDFVNNM
IVSYSNRRANHWIGTAKIGTDDGRNGGSAVVDVNTKVYGTDNLFVVDASIFPGHVTSNPSAYIVTVAERASE
RILALATSTAVAKYGQCGGIQWTGSFQCAAGSTCQKQNDYYSQCL
>A0A0U1LME6|Talaromyces_islandicus_Ascomycota_Eurotiomycetes_Eurotiales
MVLPILGLVLLSSGIAFGAPTSLGATPIFHASQIRSVSDPIVHYYLQTDPDDPTKPVLGPEASAEYYTIYSD
GTMRSANTSAWVNIAPFNSTTSSYKALVLGQTSNTSAWDLEGDTIETVQTSQWGRQLNFVACSLQGNGKTPV
IELCLAQSSTATVYKDPGTGITFDTWPVPSSSTQGGMTFGLTLPSNALTTDATEFIGYLQCSSTNSTSAGWC
GISLGGTMVDNLLLMAYPYNGTILTSFRFASGYVMPDLYTGNATLTQISSTITDTDYTLIFRCQGCFSWNQN
GTTGTVSTSKGNLVLGWAQAIASPTNPSCPKNVSLMQHDAQDIWVATLDSNAASSSYDDWTALATKTVTGDC
GGGSGSSTPTPVPVPSGSIFDYIVVGGGAGGIPIADKLSESGKSVLLIEKGPPSSGRWGGTMRPDWLDGTNL
TRFDVPGLCNQIWHDSDGIACTDTDQMEGCVLGGGTAVNAGLWWKPYSLDWDYNFPTGWQSADMQTATNRVF
SRIPGTDHPSTDGQLFLQQGFNVISGGLAASGWKSITVNEQPELKNHTYGHTEYMYSHGERGGPMATYLVTA
SSRSNFHLWMNTTVKRVVRTGGHVTGVEVEAFLDGGYEGTVNLTSIIGRVILSAGTFGTAKILMRSGIGPTD
QLEIVQSSTDGPTMISNTSWIDLPVGYNLDDHVNTDTVITHPDVVFYDFYAAYTDPNKTDAANYLNSRTGIL
TQAAPNIGPMFWDEIKGADGIVRQLQWTSRVEGSDGTDNGNAMTMSQYLGRGATSRGRMTITAGLNTVVSTL
PYLRNENDIEAVIQGIVNLQNALKNVANLTWTYPPANESVTDFVNNMTVSYTNRRSNHWLGTCKIGTDDGRL
NGSAVVDLNTRVYGTDNLFVVDASIFPGMPATNPSSYVVVVAEHASEKILALAAPTAVGHYGQCGGLNWTGS
FFCASPYTCTYQSNYYWQAGLTMAHWYIHLGGDRAGPMHTAMIRRYDFASAASSPSTYRRPYKKSTTGCDAC
KSRKIKCDESRPVCLNCRRHYTSASACRYSCGRRPPHDEDVIPNPINVPMRPTTLDSTNALALRLMHHYTVS
IGTTRLPGSSQMNMLTRSLWEVKIPSVAFDSEIVLKALLGISAWHLWAVNPNDQKMKVISRNYFGDAIKLQR
AALEQQDTQQLIPTFIAGMILAHHSWLLSYTDDYSPQLHLGTFVLCNGYRTLGKGLSPAWSEYAYLGEVTPQ
SIQLESKRHRGIMKEGVEDSNHLLEATQNMDIDPKVKVVYCRVITELLSMYELVVSDNNDVSTKEYVVVSFL
HRVPLPFINLLQRQEPLAMGLLARAWALLAPIHKASTAWYIHGAGQFRVYTHAMVNISNLMPDDWVWIMNWP
LRITSDYGT
>A0A0K8LHF9|Aspergillus_udagawae_Ascomycota_Eurotiomycetes_Eurotiales
MKLPNRLSAAFFAVSILLEPCLGQSSTPVVYTDPGTGITFDTWTVPTSQTAGGLTFGVALPSTALTTDATEF
IGYLQCASTDATKTGWCGVSLKGSMTSNLLLMAWPYNGTVLTSFRFSSGYTMPDVYAGNATLTQISSTVNAT
HYTLLFRCQDCLAWNNNGVTGSAPTSAKQLVLGWAQSVAAPGNPSCPAKITLQQHDAQGIWVAKLDSSAASA
SYAKWAALANKTVPGDCSGGGGGSGPVGVPVPAGTSFDYVVVGAGAGGIVVADRLSAAGHSVLLIEKGPPSS
GRWGGTMKPDWLVGTNLTRFDVPGLCNQIWHDSAGIACDDIDQMAGCVLGGGTAVNAALWWKPNPLDWTYNF
PAGWQAEDMVSPTNRVFSRIPWTVHPSADGKIYMQQGYNVIAGGLKAAGWSELTLNDNPSFKNHTYGHTPYM
FSHGERGGPMATYLVSASQRSNFKLWTNTTVKRVVRTADGHVTGVEVEPFLDGGYKGVVNVTAKTGRVVLSA
GTFGSARILMRSGIGPTDQLNIVKSSSDGPTMIDQSAWINLPVGMNLVDHVNTDTVATHPDIVFYDFYAAYT
NPIKTDASSYLNSRIGVLTQSAPNIGPIFFDEIRGTDGITRQIQWTARMEGGHDTPDNHAVTMSQYLGRGST
SRGRMTITANLDTVVSTLPYLRDQHDVDAVIQGIVNLQNALKRVGLNWTYPAPNITAAEFVNTMAITASTRR
ANHWLGTCKMGTDDGRKGGTAVVDTNTKVYGTDNLFVVDGSIFPGMVSSNPSAYIVVAAERAADRILALATL
SARTCNP
>A0A0S7DU87|Aspergillus_lentulus_Ascomycota_Eurotiomycetes_Eurotiales
MKLLNRLSAAFFAVSIVAPCWAQSSTPVVYTDPATGITFDTWTVPTSQTAGGLTFGVALPSTALTTDATEFI
GYLQCASTDATKTGWCGISLKGSMTSNLLLMAWPYKDEILTSFRFSSGYTMPDVYAGNATLTQISSSVNATH
YTLLFRCQGCLAWNHNGVTGSAPTSAKQLVLGWAQSVAAPGNPSCPAEITLQQHDAQGIWVAKLDASAASAS
YEKWAALANKTVPGDCSGGGGGTGPVGVPVPAGTTFDYVVVGGGAGGIVVADRLSEAGHSVLLIEKGPPSSG
RWGGTMKPDWLVGTNLTRFDVPGLCNQIWHDSAGIACDDIDQMAGCVLGGGTAVNAALWWKPYPLDWTYNFP
AGWQAEDMVSPTNRVFNRIPWTVHPSADGKIYMQQGYNVIAGGLQAAGWQELTLNDNPSAKNHTYGHTPYMF
SHGERGGPMATYLVSASKRSNFKLWMNTTVKRVVRTADGHVTGVEVEPFLDGGYEGVVNVTAKTGCVVLSAG
TFGSARILMRSGIGPTDQLNIVKSSTDGPTMIDKSAWINLPVGMNLVDHVNTDTVATHPDIVFYDFYAAYDD
PIKSDASSYLNNRIGILTQSAPNIGPIFFDEIRGADGITRQIQWTSRMEGGHGTPDDHAVVMSQYLGRGSTS
RGRMTITANLDTVVSTLPYLRDQHDVDAVIQGLVNMQNALKKVGLNWTYPAPNITAAEFVNTMEITASTRRA
NHWLGTCKMGTDDGRKGGTAVVDTNTKVYGTDNLFVVDGSIFPGMVTSNPSAYIVIAAERAADRILALAT
>A1DIY3|Aspergillus_fischeri_NRRL_181_Ascomycota_Eurotiomycetes_Eurotiales
MKLLNRLSAAFFAASIVLEPCWAQSSTPVVYTDPATGITFDTWTVPTSQTAGGLTFGVALPSTALTTDATEF
IGYLQCASTDATKTGWCGISLKGSMTSNLLLMAWPYKDEILTSFRFSSGYTMPDVYAGNATLTQISSSVNAT
HYTLLFRCQGCLAWNHNGVTGSAPTSAKQLVLGWAQAVAAPGSPSCPAQITLQQHDAQGIWVAKLDASAASA
SYEQWAALANKTVPGDCSGGGGGTDPVGVPVPPGTTFDYVVVGGGAGGIVVADRLSEAGHSVLLIEKGPPSS
GRWGGTMKPDWLVGTNLTRFDVPGLCNQIWHDSAGIACDDIDQMAGCVLGGGTAVNAALWWKPYPLDWTYNF
PAGWQAEDMVSPTNRVFNRIPWTVHPSADGKIYMQQGYNVIAGGLQAAGWKELTLNDNPSWKNHTYGHTPYM
FSHGERGGPMATYLVSASKRNNFKLWMNTTVKRVVRTADGHVTGVEVEPFLDGGYEGVVNVTAKTGRVVLSA
GTFGSARILMRSGIGPSDQLDIVKSSSDGPTMIDKSAWINLPVGMNLVDHVNTDTVATHPDIVFYDFYAAYD
DPIKSDASSYLNNRIGILTQSAPNIGPIFFDEIRGADGITRQIQWTARMEGGHDTPDDHAVVMSQYLGRGST
SRGRMTITANLDTVVSTLPYLRDQHDVDAVIQGLVNMQNALKGVGLNWTYPAPNITAEEFVNTMEITASTRR
ANHWLGTCKMGTDDGRKGGTAVVDTNTKVYGTDNLFVVDGSIFPGMVTSNPSAYIVIAAERAADRILALAT
>Q4WZA6|Aspergillus_fumigatus_Af293_Ascomycota_Eurotiomycetes_Eurotiales
MKLFNRLSAAFLAASIVLEPCWAQSSTPVVYTDPATGIIFDTWTVPTSQTAGGLTFGVALPSTALTTDATEF
IGYLVCPLADCKKKKKQCASTDATKTGWCGISLKGGMTSNLLLMAWPYEGEILTSFRFSSGYAMPDVYAGNA
TLTQISSAVNATHYTLLFRCQGCLAWNHNGVTGSAPTSAKQLVLGWAQAVAAPGNPSCPGEITLQQHDAQGI
WVAKLDASAASASYEAWAALANKTVPGHCSGGGGGTGPVGVPVPPGTTFDYVVVGGGAGGIVVADRLSEAGH
SVLLIEKGPPSTGRWGGTMKPDWLVGTNLTRFDVPGLCNQIWHDSAGIACDDIDQMAGCVLGGGTAVNAALW
WKPYPLDWTYNFPAGWQAEDMVSLTNRVFNRIPWTVRPSADGKIYMQQGYSVIAGGLQAAGWQELTLNDNPS
AKNHTYGHTPYMFSHGERGGPLATYLVSASERNNFKLWMNTTVKRVVRTADGHVTGVEVEPFLDGGYEGVVN
VTAKTGRVVLSAGTFGSARILMRSGIGPSDQLEIVKSSSDGPTMIDESAWINLPVGMNLVDHVNTDTVATHP
DIVFYDFYAAYDDPIQSDASSYLISDNRIGILTQSAPNIGPIFFDEIRGADGITRQIQWTARMEGGHGTPDD
HAVVMSQYLGRGSTSRGRMTITANLDTVVSTLPYLRDQHDVDAVIQGLVNLQNALKGVGLNWTYPAPNITAE
EFVNTMEITASTRRANHWLGTCKMGTDDGRTGGTAVVDTNTKVYGTDNLFVVDGSIFPGMVTSNPSAYIAIA
AERAADRILALAT
>OXN02039|Aspergillus_fumigatus_Ascomycota_Eurotiomycetes_Eurotiales
MKLFNRLSAAFLAASIVLEPCWAQSSTPVVYTDPATGIIFDTWTVPTSQTAGGLTFGVALPSTALTTDATEF
IGYLGGMTSNLLLMAWPYEGEILTSFRFSSGYAMPDVYAGNATLTQISSAVNATHYTLLFRCQGCLAWNHNG
VTGSAPTSAKQLVLGWAQAVAAPGNPSCPGEITLQQHDAQGIWVAKLDASAASASYEAWAALANKTVPGHCS
GGGGGTGPVGVPVPPGTTFDYVVVGGGAGGIVVADRLSEAGHSVLLIEKGPPSTGRWGGTMKPDWLVGTNLT
RFDVPGLCNQIWHDSAGIACDDIDQMAGCVLGGGTAVNAALWWKPYPLDWTYNFPAGWQAEDMVSPTNRVFN
RIPWTVRPSADGKIYMQQGYSVIAGGLQAAGWQELTLNDNPSAKNHTYGHTPYMFSHGERGGPLATYLVSAS
ERNNFKLWMNTTVKRVVRTADGHVTGVEVEPFLDGGYEGVVNVTAKTGRVVLSAGTFGSARILMRSGIGPSD
QLEIVKSSSDGPTMIDESAWINLPVGMNLVDHVNTDTVATHPDIVFYDFYAAYDDPIQSDASSYLNNRIGIL
TQSAPNIGPIFFDEIRGADGITRQIQWTARMEGGHGTPDDHAVVMSQYLGRGSTSRGRMTITANLDTVVSTL
PYLRDQHDVDAVIQGLVNLQNALKGVGLNWTYPAPNITAEEFVNTMEITASTRRANHWLGTCKMGTDDGRTG
GTAVVDTNTKVYGTDNLFVVDGSIFPGMVTSNPSAYIAIAAERAADRILALAT
>OXN28316|Aspergillus_fumigatus_Ascomycota_Eurotiomycetes_Eurotiales
MKLFNRLSAAFLAASIVLEPCWAQSSTPVVYTDPATGIIFDTWTVPTSQTAGGLTFGVALPSTALTTDATEF
IGYLQCASTDATKTGWCGISLKGGMTSNLLLMAWPYEGEILTSFRFSSGYAMPDVYAGNATLTQISSAVNAT
HYTLLFRCQGCLAWNHNGVTGSAPTSAKQLVLGWAQAVAAPGNPSCPGEITLQQHDAQGIWVAKLDASAASA
SYEAWAALANKTVPGHCSGGGGGTGPVGVPVPPGTTFDYVVVGGGAGGIVVADRLSEAGHSVLLIEKGPPST
GRWGGTMKPDWLVGTNLTRFDVPGLCNQIWHDSAGIACDDIDQMAGCVLGGGTAVNAALWWKPYPLDWTYNF
PAGWQAEDMVSPTNRVFNRIPWTVRPSADGKIYMQQGYSVIAGGLQAAGWQELTLNDNPSAKNHTYGHTPYM
FSHGERGGPLATYLVSASERNNFKLWMNTTVKRVVRTADGHVTGVEVEPFLDGGYEGVVNVTAKTGRVVLSA
GTFGSARILMRSGIGPSDQLEIVKSSSDGPTMIDESAWINLPVGMNLVDHVNTDTVATHPDIVFYDFYAAYD
DPIQSDASSYLNNRIGILTQSAPNIGPIFFDEIRGADGITRQIQWTARMEGGHGTPDDHAVVMSQYLGRGST
SRGRMTITANLDTVVSTLPYLRDQHDVDAVIQGLVNLQNALKGVGLNWTYPAPNITAEEFVNTMEITASTRR
ANHWLGTCKMGTDDGRTGGTAVVDTNTKVYGTDNLFVVDGSIFPGMVTSNPSAYIAIAAERAADRILALAT
>A0A229XJV9|Aspergillus_turcosus_Ascomycota_Eurotiomycetes_Eurotiales
MMTAIYPERAPSYAQALPHPANTESDPPGNGADRCPDGMCTSLSAMWTGDGRERWYFFSLFALSSAKCTHAS
SSSIILTLCFAADEAPQPSLRRVLRVLETCWAQSSTPVVYTDPGTGIKFDTWTVPTSQTAGGLTFGVALPST
ALTTDATEFIGYLQCASTDATRTGWCGISLKGSMTSNLLLMAWPYKDTVLTSFRFSSGYVMPDVYAGNATLT
QISSTVNATHYTLLFRCQNCLSWNHNGVTGSASTSSGQLVLGWAQAVAAPGNPSCPAEITLQQHDAQNIWVA
KLDSSAASASYMQWTALANKTVPGDCSGGGGGTGPVGVPVPAGTTFDYVVVGGGAGGIVVADRLSEAGHSVL
LIEKGPPSSGRWGGTMKPNWLVGTNLTRFDVPGLCNQIWHDSAGIACDDIDQMAGCVLGGGTAVNAALWWKP
YPLDWTYNFPAGWQAEDMVSPTNRVFNRIPWTVHPSADGNIYMQQGYNVIAGGLQAAGWQELTLNDNPLWKN
HTYGHTPYMFSHGERGGPMATYLVTASKRSNFKLWMNTTVKRVVRTADGHVTGVEVEAFLDGGYEGVVNVTA
TTGRVVLSAGTFGSARILMRSGIGPSDQLNIVKSSSDGPTMIDQSAWINLPVGYNLVDHVNTDTVATHPDIV
FYDFYAAYDDPITSDASSYLNSRIGILTQSAPNIGPIFFDEILGADGITRQIQWTARMEGGHNTPDDHAVTM
SQYLGRGSTSRGRMTITATLDTVVSTLPYLRDQNDVDAVIQGIVNLQNALKGAGLNWTYPAPGVSAAEFVNT
MEITVSTRRANHWLGTCKMGTDDGRKGGTAVVDTNTKVYGTDNLFVVDASIFPGMVTSNPSAYILVAAERAA
DLILALAT
>A0A229YRG6|Aspergillus_turcosus_Ascomycota_Eurotiomycetes_Eurotiales
MWTGDGRGRWYFFSLFALSSAKCTHASSSSIILTLCFAADEAPQPSLRRVLRVLETCWAQSSTPVVYTDPGT
GIKFDTWTVPTSQTAGGLTFGVALPSTALTTDATEFIGYLQCASTDATRTGWCGISLKGSMTSNLLLMAWPY
KDTVLTSFRFSSGYVMPDVYAGNATLTQISSTVNATHYTLLFRCQNCLSWNHNGVTGSASTSSGQLVLGWAQ
AVAAPGNPSCPAEITLQQHDVQGIWVAKLDSSAASASYTQWTALANKTVPGDCSGGGGGTGPVGVPVPAGTT
FDYVVVGGGAGGIVVADRLSEAGHSVLLIEKGPPSSGRWGGTMKPNWLVGTNLTRFDVPGLCNQIWHDSAGI
ACDDIDQMAGCVLGGGTAVNAALWWKPYPLDWTYNFPAGWQAEDMVSPTNRVFNRIPWTVHPSADGKIYMQQ
GYNVIAGGLQAAGWQELTLNDNPLWKNRTYGHTPYMFSHGERGGPMATYLVSASTRSNFKLWMNTTAKRVVR
TADGHVTGVEVEAFLDGGYEGVVNVTATTGRVVLSAGTFGSARILMRSILPWPYALRIALIQIGGIGPSDQL
NIVKSSSDGPTMIDQSAWINLPVGYNLVDHVNTDTVATHPDIVFYDFYAAYDDPITSDASSYLNSRIGILTQ
SAPNIGPIFFDEIPGADGITRQIQWTARMEGGHNTPDDHAVTMSQYLGRGSTSRGRMTITATLDTVVSTLPY
LRDQNDVDAVIQGIVNMQNALKGAGLNWTYPAPGVTAAEFVNTMEITASTRRANHWLGTCKMGTDDGRKGGT
AVVDTNTKVYGTDNLFVVDASIFPGMVTSNPSAYILVAAERAADLILALAT
>A0A231MQ35|Aspergillus_thermomutatus_Ascomycota_Eurotiomycetes_Eurotiales
MTVGSVVFLQRVSVLLGGSARMPFLVAYLSGRCAFAADEAPQPSLCRVRRVLETCWAQSSTPVVYTDPGTGI
TFDTWTVPTSQTAGGLTFGVALPSTALTTDATEFIGYLQCASTDATQTGWCGISLKGSMTSNLLLMAWPYED
TILTSFRFSSGYVMPDVYAGNATLTQISSAVNATHYTLLFRCQNCLSWNQNGVTGSASTSSGQLVLGWAQSV
AAPGNPSCPAEITLQQHDAQGIWVAKLDSSAASASYTQWTALANKTVPGDCSGGGGGSGPVGVPVPAGTTFD
YVVVGGGAGGIVVADRLSEAGHRVLLIEKGPPSSGRWGGTMRPAWLDGTNLTRFDVPGLCNQIWHDSAGIAC
DDIDQMAGCVLGGGTAVNAALWWKPYPLDWTYNFPAGWQAEDMVSPTNRVFARIPWTVHPSADGKIYMQQGY
NVIAGGLQAAGWQELTLNDNPLWKNHTYGHTPYMFSHGERGGPMATYLVSASARSNFQLWTNTSVKRVVRTA
DGHVTGVEVEAFLDGGYAGVVNVTANTGRVVLSAGTFGTAKILMRSILALYSLSIVKSSTDGSTMIAESAWI
NLPVGENLVDHVNTDTVATHPDIVFYDFYAAYDDPIKSDASNYLSILTQSAPNIGPIFFDEILGADGITRQI
QWTARMEGGHDTPDDHAVTMSQYLGRGSTSRGRMTITANLDTVVSTLPYLRDPNDVDAVIQGIVNLQNALKS
VGLNWTYPAANVTAAEFVKTMEITASTRRANHWLGTCKMGTDDGRNGGTAVVDTNTKVYGTNNLFVVDGSIF
PGMVTSNPSAYIVVAAEHAADRILALAS
>A1C890|Aspergillus_clavatus_NRRL_1_Ascomycota_Eurotiomycetes_Eurotiales
MYLSNRVLAAFFAASTVIQTCLAQVSAPTAYTDPGTGITFDTWTMPATGTTGGLTFGMALPSDALTTDATEF
IGYLQCASTKATESGWCGLSFKGSMNGNLLLMAWPYNGTILTSFRWSSGYSMPDVYAGNATLTQISSTINAT
HYTLLFRCQDCLAWNHKGTTGAASTKSGQLVLGWAEANASPGNPSCPAKITLAQHDSQSIWAAKLDKNAVST
KYEEWTKLATKTVPGDCGGDDGGGSAPKPVPVPEGAEYDYVVVGSGAGGIVMADRLSRAGHKVLLIEKGPPS
SGRWGGTMRPEWLDGTNLTRFDVPGLCNQIWHDSAGIACKDTDQMAGCVLGGGTAVNAALWWRPNPIDWDYV
FPAGWHSRDMIDATNHVFNRIPWTVHPSEDGRIYLQQGYDVLAGGLRAGGWHEVTLNDNASMKNHTFGHTPY
MFMHGERGGPMATYLVSASARDNFDLWTNTTVKRVVRTAEGHVTGVEVEAFIDGGYEGVVNVTAKGRVILSA
GTFGTPKILLRSGIGPSDQLKIVKGSSDGSTMIAEAAWINLPVGENLVDHTNTDTVATHPDVVFYDFYAAWD
SPIESDKSSYLNSRTGILTQSAPNIGPIMFDEIVGADGIKRQIQWTARMEGGHDIPDKHAITMSQYLGRGST
SRGRMTITGNLDTVVSTLPYLRDQHDVDAVIQGLINLQVALKNVKGLTWAYPAPNVTAAQFVKTMEITASTR
RANHWMGTCKMGTDDGRDGGTAVVDLNTKVYGTDNLFVVDGSIFPGMVTSNPSAYILTVAERAADRILALK
>A0A0L1JHS4|Aspergillus_nomius_NRRL_13137_Ascomycota_Eurotiomycetes_Eurotiales
MDPRAGCRAICIGAFFLVSCVGTVVYLGLDPAGVKCCRASSEPTPWALLIMKLVNRLLASFLSASTVLQSCW
AQSGTPVAYTDSETGITFDTWSVPAGTGTGGLIFGVALPGSALTTDATEFIGYLQCASQNASSAGWCGISLG
GGMNNNLLFLAYPYEDTVLTSLRFGSGYSMPGVYTGDANITQISSSINATHFTLLFRCENCLTWDQDGQTGN
ATTSKGRLVLGWAQATESPSNPSCPDNISLVQHDNQGIISATLDENAASDSYEDWVKLANETVPGDCSGGGG
GGNEPTPIPVPDGATYDYIVVGGGAGGIPIADRLSEAGHSVLLIEKGPPSSGRWGGTMKPSWLDDTNLTRFD
VPGLCNQIWVDSNGIACSDTDQMAGCVLGGGTAVNAGLWWRPNPVDWDYNFPEGWQSSDMQAAADRVFSRIP
GTTTPSTDGKLYLQQGANILEQGLQSAGWSFVTLNDVPAQKTKTFGHTPFMFSGGERGGPMGTYLVSASERD
NFVRWSNTTVKRVVREGGRITGVEVEATLDGGYAGTVNVTANTGRVILSAGTFGTPKVLMRSGIGPKDQLSI
VKSSAADGATMIAESEWIELPVGENLVDHVNTDVVVTHPDVVFYDFKAAYKTPIESDATSYLNDRTGIFAQA
APNIGPIIFDEVTGSDGIKRQIQWTARVEGGHDTPDGHALTISQYLGRGSTSRGRMTITAGLDTVVSTLPFL
REESDVNAVIEGIQNLQRALNGTGLTWTYPARNTSIAEFVKTMPITAGTRRANHWMGTCKIGTDDGRTGGSA
VVDLNTKVYGTDNLFVVDASIFPGMITANPSAYIVTVAEHAAEKILAL
>A0A1F7ZV13|Aspergillus_bombycis_Ascomycota_Eurotiomycetes_Eurotiales
MDPRAGCRAICIGAFFLVSSVGTIVYLGLDPAGVKCCRSSSEPTPWAILIMKLVNRLLASFLSASTVLQSCW
AQSGTPVAYTDSETGITFDTWTVPAGTGTGGLVFGVALPGSALTTDATEFIGYLQCASQNASSAGWCGVSLG
GGMNNNLLFLAYPYEDTVLTSLRFGSGYSMPGVYTGDANVTQISSSINATHFTLLFRCENCLTWDQDGQTGN
ATTSKGRLVLGWAQATESPSNPSCPDNISLVQHDNQGIISATLDENAASESYEDWVKLANKTVPGECSGEGG
GGNEPTPVPVPDGVTYDYIVVGGGAGGIPVADRLSEAGHSVLLIEKGPPSSGRWGGTMKPGWLDDTNLTRFD
VPGLCNQIWVDSNGIACSDTDQMAGCVLGGGTAVNAGLWWRPNPVDWDYNFPEGWQSSDMQAAADRVFSRIP
GTTTPSTDGKLYLQQGAEILENGLQSAGWSSVTLNDVPAQKTKTFGHAPFMFSGGERGGPMGTYLVSASERD
NFARWSNTTVKRVVREGGRITGVEVEATLDGGYAGTVNVTANTGRVILSAGTFGTPKVLMRSGIGPNDQLSI
VKNSNDGETMIAESEWIELPVGENLVDHVNTDVVVTHPDVVNYDFKAAYKTPIQSDATSYLNDRTGIFAQAA
PNIGPIIFDEVTGSDGIKRQIQWTARVEGGHDTPDGHAMTISQYLGRGSTSRGRMTITAGLDTVVSTLPFLR
DESDVNAVIQGIQNLKRALNGTGLTWNYPAQNTTIAEFVKTMPITAGTRRANHWMGTCKIGTDDGRTGGSAV
VDLNTKVYGTDNLFVVDASIFPGMITANPSAYIVTVAEHAAEKILAL
>B8NQP5|Aspergillus_flavus_NRRL3357_Ascomycota_Eurotiomycetes_Eurotiales
MDPRAGCRAICIGAFVLVSSVGAIVYLGLDPADVKCCHSSSELNPWALFIMKLVNRLLASFLSVSTVLQSCW
AQSGTPVAYTDTETGITFDTWSVPAGTGTGGLVFGVALPGSALTTDATEFIGYLQCASQNASSAGWCGISLG
GGMNNNLLFLAYPYEDTVLTSLRFGSGYSMPGVYTGNANVTQISSSINATHFTLLFRCENCLTWDQNGQTGN
ATTSKGRLVLGWAQSTESPSNPSCPDNISLVQHDNQGIISATLDENAASVSYEDWVKLANKTVPGDCSGDGG
GGTEPTPVPVPDGATYDYIVVGGGAGGIPVADRLSEAGHSVLLIEKGPPSSGRWGGTMKPSWLDDTNLTRFD
VPGLCNQIWVDSNGIACSDTDQMAGCVLGGGTAVNAGLWWRPNPVDWDYNFPEGWQSSDMQAPADRVFSRIP
GTTTPSTDGKLYYQQGADILFNGLQSAGWSSVTLNDVPAQKTKTFGHAPFMFSGGERGGPMGTYLVSASERD
NFARWSNTTVKRVVREGGRITGVEVEATLNGGYAGTVNVTANTGRVILSAGTFGTPKVLMRSGIGPKDQLSI
VKNSTDGETMIAESEWIELPVGENLVDHVNVSVKRTGEVAIMLIRCLQTDVVVTHPDVVFYDFKAAYKTPIE
SDATSYLNDRTGIFAQAAPNIGPIIFDEVTGSDGIKRQIQWTARVEGGHDTPDGHAMTISQYLGRGSTSRGR
MTITAGLDTVVSTLPFLRDESDVNAVIQGIQNLKMALNGTGFTWNYPSRNTSIAEFVKTMPITAGTRRANHW
MGTCKIGTDDGRTGGSAVVDLNTKVYGTDNLFVVDASIFPGMITTNPSAYIVTVAEHAAEKILAL
>KOC16460|Aspergillus_flavus_AF70_Ascomycota_Eurotiomycetes_Eurotiales
MDPRAGCRAICIGAFVLVSSVGAIVYLGLDPADVKCCHSSSELNPWALFIMKLVNRLLASFLSVSTVLQSCW
AQSGTPVAYTDTETGITFDTWSVPAGTGTGGLVFGVALPGSALTTDATEFIGYLQCASQNASSAGWCGISLG
GGMNNNLLFLAYPYEDTVLTSLRFGSGYSMPGVYTGNANVTQISSSINATHFTLLFRCENCLTWDQNGQTGN
ATTSKGRLVLGWAQSTESPSNPSCPDNISLVQHDNQGIISATLDENAASASYEDWVKLANKTVPGDCSGDGG
GGTEPTPVPVPDGATYDYIVVGGGAGGIPVADRLSEAGHSVLLIEKGPPSSGRWGGTMKPSWLDDTNLTRFD
VPGLCNQIWVDSNGIACSDTDQMAGCVLGGGTAVNAGLWWRPNPVDWDYNFPEGWQSSDMQAPADRVFSRIP
GTTTPSTDGKLYYQQGADILFNGLQSAGWSSVTLNDVPAQKTKTFGHAPFMFSGGERGGPMGTYLVSASERD
NFARWSNTTVKRVVREGGRITGVEVEATLNGGYAGTVNVTANTGRVILSAGTFGTPKVLMRSGIGPKDQLSI
VKNSTDGETMIAESEWIELPVGENLVDHVNTDVVVTHPDVVFYDFKAAYKTPIESDATSYLNDRTGIFAQAA
PNIGPIIFDEVTGSDGIKRQIQWTARVEGGHDTPDGHAMTISQYLGRGSTSRGRMTITAGLDTVVSTLPFLR
DESDVNAVIQGIQNLKMALNGTGFTWNYPSRNTSIAEFVKTMPITAGTRRANHWMGTCKIGTDDGRTGGSAV
VDLNTKVYGTDNLFVVDASIFPGMITTNPSAYIVTVAEHAAEKILAL
>PIG85602|Aspergillus_arachidicola_Ascomycota_Eurotiomycetes_Eurotiales
MDPRAGCRAICIGAFVLVSSVGAIVYLGLDPADVKCCHSSSELNPWAILIMKLVNRLLASFLSASTVLQLCW
AQSGTPVAYTDTETGITFDTWSVPAGTGTGGLVFGVALPGSALTTDATEFIGYLQCASQNASSAGWCGISLG
GGMNNNLLFLAYPYEDTVLTSLRFGSGYSMPGVYTGNANVTQISSSINATHFTLLFRCENCLTWDQDGQTGN
ATTSKGRLVLGWAQSTESPSNPSCPDNISLVQHDNQGIISATLDENAASESYEDWVKLANKTVPGDCSGDGG
GGNEPTPVPVPDGATYDYIVVGGGAGGIPVADRLSEAGHSVLLIEKGPPSSGRWGGTMKPSWLDNTNLTRFD
VPGLCNQIWVDSNGIACSDTDQMAGCVLGGGTAVNAGLWWKPNPVDWDYNFPEGWQSSDMQAAADRVFSRIP
GTTTPSTDGKLYYQQGADILLNGLQSAGWSSVTLNDVPAQKTKTFGHAPFMFSGGERGGPMGTYLVSASGRD
NFARWSNTTVKRVVREGGRITGVEVEATLDGGYAGTVNVTANTGRVILSAGTFGTPKVLMRSGIGPKDQLSI
VKSSTDGETMIAESEWIELPVGENLVDHVNTDVVVTHPDVVFYDFKAAYKTPIESDATSYLNDRTGIFAQAA
PNIGPIIFDEVTGSDGIKRQIQWTARVEGGHDTPDGHAMTISQYLGRGSTSRGRMTITAGLDTVVSTLPFLR
DESDVNAVIQGIQNLKMALNGTGLTWNYPARNTSIAEFVNTMPITAGTRRANHWMGTCKIGTDDGRTGGSAV
VDLNTKVYGTDNLFVVDASIFPGMITSNPSAYIVTVAEHAAEKILAL
>A0A1S9DSQ7|Aspergillus_oryzae_Ascomycota_Eurotiomycetes_Eurotiales
MRERQRAKMRYSISYDTFESGNVPAIWIRGPGLDPADVKCCHSSSELNPRALFIMKLVNRLLASFLSVSTVL
QSCWAQSGTPVAYTDTETGITFDTWSVPAGTGTGGLVFGVALPGSALTTDATEFIGYLQCASQNASSAGWCG
ISLGGGMNNNLLFLAYPYEDTVLTSLRFGSGYSMPGVYTGNANVTQISSSINATHFTLLFRCENCLTWDQNG
QTGNATTSKGRLVLGWAQSTESPSNPSCPDNISLVQHDNQGIISATLDENAASASYEDWVKLANKTVPGDCS
GDGGGGNEPTPVPVPDGATYDYIVVGGGAGGIPVADRLSEAGHSVLLIEKGPPSSGRWGGTMKPSWLDDTNL
TRFDVPGLCNQIWVDSNGIACSDTDQMAGCVLGGGTAVNAGLWWRPNPVDWDYNFPEGWQSSDMQASADRVF
SRIPGTTTPSTDGKLYYQQGADILFNGLQSAGWSSVTLNDVPAQKTKTFGHAPFMFSGGERGGPMGTYLVSA
SERDNFARWSNTTVKRVVREGGRITGVEVEATLNGGYAGTVNVTANTGRVILSAGTFGTPKVLMRSGIGPKD
QLSIVKNSTDGETMIAESEWIELPVGENLVDHVNTDVVVTHPDVVFYDFKAAYKTPIESDATSYLNDRTGIF
AQAAPNIGPIIFDEVTGSDGIKRQIQWTARVEGGHDTPDGHAMTISQYLGRGSTSRGRMTITAGLDTVVSTL
PFLRDESDVNAVIQGIQNLKMALNGTGFTWNYPSRNTSIAEFVKTMPITAGTRRANHWMGTCKIGTDDGRTG
GSAVVDLNTKVYGTDNLFVVDASIFPGMITTNPSAYIVTVAEHAAEKILAL
>Q0C8J1|Aspergillus_terreus_NIH2624_Ascomycota_Eurotiomycetes_Eurotiales
MGLFVRLFGTLLAASTVLQPCLGQSGTPVVYTDPDTGIVFDTWKIPAGTVTGGMTFGVALPSDALTTDATEF
IGYLECALDASAGGWCGLSLGGSMTSNLLFMAYPYEDTVLTSLRFASGYVMPDVYAGNATVTQISSTVNSTH
FTLLFRCEGCLSWNHNGQTGSASTSAGRLVLGWAQATESPTNPSCPDDISLVQHDSGSIWVATLDKNAASAS
YEEWTALANKTVPGDCSGDGGGGSGPEPVPVPDGAAYDYIIVGGGAGGLPLADRLSEAGHKVLLIEKGPPSS
GRWGGTMKPAWLDGTNLTRFDVPGLCNQIWHDSTGIACDGVDQMAGCVLGGGTAVNAGLWWRPYPLDWDVNF
PSGWQSGDMLAATNRVFSRIPGTITPSTDSRLYLQQGANVLSNALLAGGYRSLSLNDNPDQKNHTLGHTPYM
FSHGERGGPLATYLVSASGRDNFDLWLNTTVKRVNSSDGETMIEESQWIELPVGENLIDHTNTDLVFTHPDV
VFYDFYAAWDSPIETDAQSYLNNRAGILAQSAPNIGPIFFDEVTGSDGVTRQLQWTARMEGSHDIPDGHAIT
VSQYLGRGMSSRGRMTLSASLDTTVSTLPWLRDQADVDAVIKGIENLKARLSRSNVTWAYPASNVSIADFVN
DLPITASTRRANHWMGTCKLGTDDGRNGGTSVVDLNTKVYGMDNLFVVDASIFPGMVTTNPSAYIVTVSEHA
ADKILAL
>A0A219WGI5|Termitomyces_clypeatus_Basidiomycota_Agaricomycetes_Agaricales
MGNFVRLLSLLAAVGSNVRQAWAQSGVPTHYTDADTGIIFDTWPVSSGMTFGVALPSDALTVNANEFIGIFK
CSSTSTTAKGWCGVSMGGPMTNSLLLMAWPYQKEVYTSFLWATGYDQPVQYTGDAKLTQISSTTGSDGFSVI
FRCQNCLKWNQGGSTGSASTSTGALVLGWAAALTDPTNAECPAKVVMKQHEAQGIFGAQLDSSAANPSYTKW
AALATKTVTGCGGDGPTPTTTSSAPPTTTTAPPTGVPVPSGTTYDYVIVGAGAGGIPLADKLSESGKSVLLI
EKGPPSSGRWGGNNKPAWLDGTNLTRYDVPGLCNEIWVDSAGIACTDTDQMAGCVLGGGTAINAGLWWKPYT
ADWDYNFPTGWKASDMAGATSRVFSRIPGTDHPSQDGKIYLTQGYDVLASGLRKGGWKEVTANAANNEKNRT
FAHTAYMYSHGERGGPMATYLDSASKRSNFKLWMQTSVKRVVRQGGHITGIEVEPYLKGGYQGVVNVTPVTG
RVILSAGTFGSAKLLMRSGIGPQDQLEVVKASATDGATMISSDNWINLPVGYNLEDHTNTDLVIEHPNVVFY
DFYEAFDKPNTTDKDMYLGKRSGILAQAAPNIGPMMWDEIKGADGIVRQMQWTSRVEGSAGVKNGYAMTLSQ
YLGRGATSRGRMTITPTLNTVVSTVPYLRDPEDVNAVIQGIKNVQAAINSQNIPDLKWAVPPPDQSVEDFVK
NMVVATSNRRANHWIGTSKMGTDDGRKNNGTAVVDLNTKVYGTDNLFVVDAGIFPGMVTTNPSAYIVVAAEK
AAEKILALPAVKANARYGQCGGRDWTGSYACAQGSTCQFQNPYYSQCL
>A0A0C4DTQ5|Magnaporthiopsis_poae_ATCC_64411_Ascomycota_Sordariomycetes_Magnaporthales
MTSPRSFFASLLAVAPYLRFAAAQGPTPTVWTEPDSGIVFNTWSAENAPTQGEGYGSKSLGGYTFGVALPSN
ALTVDATEFIGYLQCSTPVKKGEGYCGVSLGGGMTNSLLLVAWPNGNEVLTSFQFATSYTVPDLYTGDAKLT
QISSKMNDTHYSLVFRCQNCLSWNHNGAVGGPKTSTAFMLLGWAQAKTPVKNPECPARVVIQQHDNGMNLYP
ASLDGSVANPSYTEWAAKATKTVTGSCASATATQIISTPVPTGVTYDYVVVGAGAGGIPIADKLSEAGKSVL
LIEKGPPSTGRWGGKLGPAWLEGTGLTRFDVPGLCNQIWVDSNGIACDDTDQMAGCVLGGGTAVNAGLWWKP
YSKDWDENFPSGWKASDVAAATSRVFSRIPGTDTPSQDGKRYLHQGFDALAGGLKSGGWSEVNALSAPERKN
RTVMPGPFMYSKGERGGPLATYLATASTRSNFKLWTNTAVRRVVREGGHATGLEVEAFRNGGYVGTVQLTPG
SGRVILAAGTFGSAKLLMRSGIGRPDQLEIVKSSPRDGATMISNSSWISLPVGNNLLDHVNTDTVISHPNVE
FYNFYDAWTTPNETDKSMYLNKRSGILAQAAPNIGPLFFDEIRGSDGKVRQLQWTARVEGSLGAPNGKTMTM
SQYLGRGMTSRGQMSITSGLVTVVSTVPYLRTAEDKAAVIQGLVNVQNALKKTAGIEWLFPAPNITAADYVN
NMLVSYTNRRANHWMGTNKLGTDDGRTGGTAVVDVNTKVYGTDNMFVVDASIFPGMVATNPSAYIVVASERA
AERVLALAPASPQPRYAQCGGQSHTGSFQCAAPYKCTFQNAHYSQCL
>J3P7F1|Gaeumannomyces_tritici_R3-111a-1_Ascomycota_Sordariomycetes_Magnaporthales
MRSARSFFASLLAVAPCLRFAAAQGPAPTVWTEPGSGIVFNTWSAENAPTQGEGYGPRSLGGYTFGVALPSN
ALTVDATEFIGYLECSTPVTPGEGYCGISLGGGMTNSLLLLAWPHGDEILTSFQFATSYTVPELYAGDAKLT
QISSKRNDTHYSLVFRCQNCLSWNHNGAVGGPKTSASFMLLGWAQAKTAVKNPECPARAVIQQHDNGMNLYP
ANLVAAVANPSYTEWAAKATKTVTGSCASATATQVISTPVPTGVTYDYVVVGAGAGGIPIADKLSEAGKSVL
LIEKGPPSTGKWGGKMGPAWLAGTGLTRFDVPGLCNQIWVDSNGVACDDTDQMAGCVLGGGTAVNAGLWWKP
YSKDWDENFPSGWKASDVAGATSRVFSRIPGTDTPSQDGKRYLHRGFDALAGGLKSGGFSEVSALAAPERKN
RTVMAGPFMYSNGERGGPLATYLSTASARSNFKLWTNTAVRRVVREGGHVTGLEVEAFRDGGYVGTVQLKPG
SGRVILAAGAFGSAKLLMRSGIGRPDQLEIVKSSARDGATMISNSSWISLPVGNNLLDHVNTDTVISHPNVE
FYDFYEAWTAPNVTDKSLYLNKRSGILAQAAPNIGPLFFDEIRGSDGKVRQLQWTARVEGSLGAANGKTMTM
SQYLGRGTTSRGQMSITPGLVTVVSTVPYLRTAEDKAAVVQGIVNVQNALKNAAGITWVFPEPGVSAQEYVD
NMLVSYTNRRANHWMGTNKLGTDDGRGNGGTAVVDVNTKVYGTDNLFVVDAGIFPGMVATNPSAYIVVASER
AAERVLALAPATPQPRYSQCGGRNHNGSFQCAAPYKCTAQNQYYSQCL
>G4N060|Magnaporthe_oryzae_70-15_Ascomycota_Sordariomycetes_Magnaporthales
MRTLAPFIATLLVAVTYLQPSLAQGPLPQVYTDPETGIVFNTWSATDGPIQGEGYGSVSLGGFTFGMALPSD
ALTVDANEFIGYLECSTPTTPGEGWCGVSMGGSMTRALLLVAWPHEDEVLTSFRYATGFVVPELYKGDAKLT
QITSSMNSTHYKLVFRCQNCLKWSHDGLEGGQSTSSSFLMLGWGQARTPVGNPECPDRVVIQQHDNGMNLFP
APLDVSIANPSYASWAATATKEVTGDCGGSTEPPVPEVTGVPVPSGTYDYVVVGAGAGGIPIADKLSEAGKS
VLLIEKGPPSTGRWGGNLKPSWLQGTDLTRFDVPGLCNQIWVDSNGIACDDTDQMAGCVLGGGTAVNAGLWW
KPYTPDWDQVFPSGWKASDMAGATSRVFNRIPGTETPSQDGKRYRTEGLNTLMGGLKSAGWAEVSSLREPDR
KNRTVMPGPFMFANGERGGPLATYLDTASKRSNFKLWMNTAVKRVVREGGHVTGLEVEPFRNGGYVGTVQLT
PGTGRVILSAGTFGSAKLLMRSGIGRKDQLEIVKGSRDGPTMVDEASWIPLPVGDNLVDHVNTDTVVSHPNV
VFYDFYEAWTSPNPADKDAYLSKRSGILAQAAPNIGPLFFDQIRGADGKTRHIQWTARVEGSLGAPNGKTMT
MSQYLGTGSTSRGQMSITSGLSTVVSTHPYLHTEGDKAAVIQGIVNIQNALKGVTGLKFEFPNATTTAADYV
ASMPVSPSNRRANHWMGTAKLGTDDGRQSGGTAVVDTNTRVFGTDNLFVVDASIFPGMVTTNPSAYIVVASE
RAAERILALPPSTPLPRYSQCGGRAHTGSFQCAAPYTCQVQNEYYSQCL
>L7JP18|Magnaporthe_oryzae_P131_Ascomycota_Sordariomycetes_Magnaporthales
MRTLAPFIATLLVAVTYLQPSLAQGPLPQVYTDPETGIVFNTWSATDGPIQGEGYGSVSLGGFTFGMALPSD
ALTVDANEFIGYLECSTPTTPGEGWCGVSMGGSMTRALLLVAWPHEDEVLTSFRYATGFVVPELYKGDAKLT
QITSSMNSTHYKLVFRCQNCLKWSHDGLEGGQSTSSSFLMLGWGQARTPVGNPECPDRVVIQQHDNGMNLFP
APLDVSIANPSYASWAATATKEVTGDCGGSTEPPVPEVTGVPVPSGTYDYVVVGAGAGGIPIADKLSEAGKS
VLLIEKGPPSTGRWGGNLKPSWLQGTDLTRFDVPGLCNQIWVDSNGIACDDTDQMAGCVLGGGTAVNAGLWW
KNRTVMPGPFMFANGERGGPLATYLDTASKRSNFKLWMNTAVKRVVREGGHVTGLEVEPFRNGGYVGTVQLT
PGTGRVILSAGTFGSAKLLMRSGIGRKDQLEIVKGSRDGPTMVDEASWIPLPVGDNLVDHVNTDTVVSHPNV
VFYDFYEAWTSPNPADKDAYLSKRSGILAQAAPNIGPLFFDQIRGADGKTRHIQWTARVEGSLGAPNGKTMT
MSQYLGTGSTSRGQMSITSGLSTVVSTHPYLHTEGDKAAVIQGIVNIQNALKGVTGLKFEFPNATTTAADYV
ASMPVSPSNRRANHWMGTAKLGTDDGRQSGGTAVVDTNTRVFGTDNLFVVDASIFPGMVTTNPSAYIVVASE
RAAERILALPPSTPLPRYSQCGGRAHTGSFQCAAPYTCQVQNEYYSQLEYK
>A0A0F4ZL77|Thielaviopsis_punctulata_Ascomycota_Sordariomycetes_Microascales
MSLVILFFAYLGLCLAQYTATKYTDENTGIIFNAWSAPDGATSGYLTIGIALPQDALDTDANEFIGILKCAS
PNGKGTGWCGISIGGPMTQNLLLTIYPQHEDILTSFMYATGYVMPEAYTGDAFITQISSNITDDGYELIYRC
QNCLSWNQNGQESSASTSSGSVIIGWCHGYDSPTNAECPAELSLVQHNTQGIFAAAFNSEAVDPSYTSWTAL
ATSTVTGNCGGSSATVTATATSSTALSTTVTGVPIPTETFDYIVIGSGAGGIPLADRLSEAGKSVLLIEKGP
PSSARWGGTIKPDWLADSNLTRFDVPGLCNQIWVDSEGIACRDTDQMAGCVVGGGTAVNAGLWWKPYSLDWD
YIFPEGWKADDMQAATDTAFNRIPGTTIPSEDGTLYLQQGFDIISSALNNSGWTSVNALESPDAKNHTYTHT
PYMFSHGERGGPMATYLVSASARDNFKLWTGTSVKRVIRQGGHVTGVEVEPYIPGGYSGVVNVTAGSGRVVL
SAGTFGSAKILLRSGIGPSDQLAIVKSSTDGPTMIDSKSWIPLPVGSNLEDHTNTDIVVSHPDVEFYDFYAA
YQSPITSDKELYLNERSGILAQSAPNIGPIFFDEIEGADGVVRQLQWTARVEGGHGFTSNTSMVLSQYLGRG
SKSRGRMTITRSLNTIVSDAPYLKDKEDVLAVIQGIKNLKAALDKVEGLNYTYPAPGTSVEDFVNEMVVSYS
NRRSNHWIGTNKMGTDDGRFGGSAVVDTNTKVYGTDNLFVVDASIFPGMVTTNPTSYIVTVAEHAAGKILAL
PETKGLSKYSQCGGERWNGDSYCEEPYTCTYQNDFYWQCLD
>A0A0F8BLH1|Ceratocystis_platani_Ascomycota_Sordariomycetes_Microascales
MVSSWALVALSLVGSGLAQSTAGTSYTDTATGIVFNTWDIPTTTTQGGLTLGFTFPSDAFTTDATEFIGILK
CGSPNGKGTGWCGVSLGGPMTQTLMLVAYPNGEDVLTTFRYATGYTMPDLYTGDAKLTQISSTITDTGFELI
FRCENCLAWNQNGQSGKATTSKKTLTLGWAHGYESPTTPECSDNIGLSQHDSASIFGGAFSDDAASAQYTTW
SALATKTVTGSCGGSTGGGSATTPGNATTSAVPITPATGVPVPSDTYDYIIVGAGAGGMPMADRLTEAGKSV
LLIEKGPPSTAHWGGKMGPEWALENNLTRFDVPGLCNQIWADSKGIACTDTDQMAGCLLGGGTAVNAGLWWK
PYPLDWDYNFPEGWKSADMSASTDKVFERIPGTIAPSMDGKRYLDEGFNVLSNGLIQAGWKSVNALEEPASK
NHSFTHTPYMFSNGERSGPLATYLVSASQRTNFKLWTGTSVKRVVREGARITGVEVEAFLDGGYSGVVNLSP
AGRVILSAGTFGSAKILLRSGIGPTDQLSIVKNSTDGPTMIDQAQWINLPVGHNLEDHTNTDLVITHPDVVF
YDFYGAYDEPIATDKDSYLGGRNGILAQSAPNIGPVFFDEIEGADGIVRQLQWTARVEGSGGVSDKTAMTLS
QYLGRGATSRGRMTITPTLNTIVSDAPYLKDENDVKAVIQGIENVKKALSSVAGLTFALPASNTTVADFVNN
MVVSYSNRRANHWIGTNKMGLDDGRTGSGTAVVDTDTKVYGTDNLFVVDASIFPGMVTTNPSAYIVTVSEKA
AERILALPDATGSSGTGTGSGGYGYNSTQPAATDRRSAWLDWRFLFAFLSFSPWKLHQAETLGQTLCQTFH
>PHH55190|Ceratocystis_fimbriata_CBS_114723_Ascomycota_Sordariomycetes_Microascales
MVSSWALVALSLVGSGLAQSTAGTSYTDTATGIVFNTWDIPTTTTQGGLTLGFTFPSDAFTTDATEFIGILK
CGSPNGKGTGWCGVSLGGPMTQTLMLVAYPNGEDVLTTFRYATGYTMPDLYTGDAKLTQISSTITDTGFELI
FRCENCLAWNQNGQSGKATTSKKTLTLGWAHGYESPTTPECSDNIGLSQHDSASIFGGAFSDDAASAQYTTW
SALATKTVTGSCGGSSTGGGSATTPGNATTSAVPITPATGVPVPSDTYDYIIVGAGAGGMPMADRLTEAGKS
VLLIEKGPPSTAHWGGKMGPEWALENNLTRFDVPGLCNQIWADSKGIACTDTDQMAGCLLGGGTAVNAGLWW
KPYPLDWDYNFPEGWKSADMSASTDKVFERIPGTIAPSMDGKRYLDEGFNVLSNGLTQAGWKSVNALEEPAS
KNHSFTHTPYMFSNGERSGPLATYLVSASQRTNFKLWTGTSVKRVVREGARITGVEVEAFLDGGYSGVVNLS
PAGRVILSAGTFGSAKILLRSGIGPTDQLSIVKNSTDGPTMIDQAQWINLPVGHNLEDHTNTDLVITHPDVV
FYDFYGAYDEPIAADKDSYLGGRNGILAQSAPNIGPVFFDEIEGADGIVRQLQWTARVEGSGGVSDKTAMTL
SQYLGRGATSRGRMTITPTLNTIVSDAPYLKDENDVKAVIQGIENVKKALSSVAGLTFALPASNTTVADFVN
NMVVSYSNRRANHWIGTNKMGLDDGRTGSGTAVVDTDTKVYGTDNLFVVDASIFPGMVTTNPSAYIVTVSEK
AAERILALPDATGSSGTGSGGYGYNSTQPAATGGSPRQPAATGGSPLQTAALPGSTGVSSSPSSPSRPGSCT
KRRRSARRSVRRSIRRS
>A0A136IN00|Microdochium_bolleyi_Ascomycota_Sordariomycetes_Xylariales
MGRLGFLASLLLAVGLNVQQGSAQSATPATYTDPASGVIFNTWSVPDRNAGAGSGAYGGMKIGLALPQNALT
VDATEFIGILECPKGATTGGGYCGISIGGGMPGRLLLTAWPQGTEVLTSFRWATGYVVPDLYTGNAKLTQIS
SSINSTHFRVIYRCENCLKWDQNGATGGVATSGKGFVIGWAAANQQPTSASCAKDAVFVQHDNGQSLWGAGF
DSNIANPSYTAWAAKATKTVTGSCGSGPTSSSVPTPGPTGQPVPNKQYDYVIVGAGAGGIPIADKLSEAGKK
VLLIEKGPASTGQWSAGTTANWNTSPWLEGTGLTRFDVPGLCNQIWVDSAGIACTDVDRMAGCLLGGGTAIN
AGMWFKPNAIDWDYNFPAGWKSSDMTGATSRVFSRIPGTDTPSTDGKRYLQQGFDALAVGLKAGGWSEVTAN
NAPNSKNRTFAHAPFMFSGGQRGGPLATYLATASKRGNFDLWLNTAVKRVVRAGGHATGLEVEAFRSGGYAG
TVNLTPVSGRVILSAGAFGTSKILFRSGIGPSDVLDVVKASTVDGATMIGKDNWIPLPVGKNLEDHTNTDMV
ISHPDVVFYDFYEAFKTPNAADKAAYLNKRSGILAQAAPNIGPVAWDAIKNAPDGVERQLQWTARVEGSLGA
ENGKTMTLSQYLGRGAKSRGRLTLTPSLGVTVSTLPYLKDKSDEAAVIQGIKNMQAALSKVPNLTWVSPAPG
QSAEDYVSKYVVSDNRGANHWIGSAKLGTDDGRSSTGSSVVDVNTKVYGTDNIFVVDASIFPGHVTTNPSSY
IIVAAERAAERILALAPATERNAFDQCGGLNYSGSFQCKSGTTCKKQNDYYWQCLA
>A0A0F8VQC4|Aspergillus_ochraceoroseus_Ascomycota_Eurotiomycetes_Eurotiales
MNLFTRRLAAAVAGSVLLQTCLAQSSPPTLYTDSDTGITFDTWTVAASSSAAGLTFGMALPGDALTTDATEF
IGYLRSDNAARQSCNSANGKGTGWCGLSMGGSMTSKLLLMAYPSGDRVLTSFRFSSGYVMPDLYTGNATVTQ
ISSSINATGFTLLFRCQNCLAWDQGGTTGSVSTSAGQLVLGWAQAKKSPTNGACPGDLSLVQHEAQSIWAAK
FDKNAASSSYEAWTKLATTVVTGDCDGSPGGGGNGTEPVGTPVPDGAVYDYIVVGSGPGGMVMADRLSEAGH
KVLLIEKGPPSLGIWGGTMKPAWLEGTELTRFDVPGLCNQIWVDSDGIACPDHDQMSGCLLGGGTAINSGLW
WSPYSKDFDENFPDGWKYNDMKKAISKVFSRIPGTIHPSMDGFIYLQEGPSVIMNGLLAAGWKMTSFDDSPE
EKYRSIGYSPYMFSNGQRNGPLATYLVTAHERSNMDMWLNTTVRRVIRDGSRITGVEVEPFLDGGSQGVVNI
TASSGRVILSAGAFGSPKILFRSGIGPKDQLTVVKNSALDGDTMINESQWIELPVGKNLMDHPNTEVVVQHP
DIIPYDFYGAWENPIEGDKERYLTNRTGPLAQAAPNVNPIFFDQVTGPDGITRQLEWQARVEGSHNIPDGHT
ITMTQYVGRGQTSRGRMTINAQLNTVVSTLPWLTDQNDVDAAIQGIERLQASLKNVTDLTWAFPTANVSIPD
FVNSLPSTGRGSNHWMGSCKMGPDDGRDGGSAVVDLNLKVYGTDNLFVVDASIFPGMISANPSAYITSVAER
AAERILGFKNLAICLLCVFPFPFTLVSLHQPSPKKRQKMSASTHSEPLSGTFSELTKHDIRRRHEFCFACGS
SVVHGAHVIEQSDASVGGKSRVPLLVQRGLIDFDLRGIENGILYPYPPVIIWSISFPFHNM
>A0A0U5CF15|Aspergillus_calidoustus_Ascomycota_Eurotiomycetes_Eurotiales
MHLAQKLSALVAAASLLQPALTQSSTPAAYTDPDTGITFDTWTVAPTSSAAGLTFGVALPEDALSSDASEFI
GYLSCGTPGWCGLSLGGSMNSNLLLMAYPSPTTDTEVLTSFRFSSGYALPSLYSGNATLTQISSTVTSTHFT
LLFRCENCLAWDHEGVTGAAKTSNGRLVLGWAQGSEPPTEASCPDELVVVQHEAQSIWVGMLDSAPSAEYTS
WTELATEVVPGTCEGNGGGGGGDDDIPGIPVPSNATYDYIVVGSGPGGMVTADRLSEAGHRVLLIEKGPPSI
GLWGGTLKPTWLEGTELTRFDVPGLCNQIWVDSAGIACPDNDQMAGCVLGGGTAVNSGLWWKPYSKDFDEGF
PDGWGYNALKRSVDKVFSRIPGTIHPSTDGFIYLQEGPSVLINGLLASGWKMSSFNDAPEEKYKSVGYSPYM
FSKGQRNGPMATYLVSANGRTNFEMWVNTTVRRVVREGSTATGVEVQPFLEGGYEGVVQLSEQGRVVLSAGA
FGTPKILFRSGIGPQDQLTVVKNSKLDGETMINETDWINLPVGENLMDHPNTEVVVQHPDIVFYDFYGAWDD
PIEADMNRYLTNRTGPLAQAAPNVNPVFFDQVTGPDGITRQLQYQARVEGSHGIANGQTITITQYVGRGQSS
RGKLTINSGLNTVVSTLPWLTDANDVDAVVQGFERLQAALKNVSGLTWAFPTSNVSIPDFVDSLALTGRGSN
HWMGSCKMGSDDGRDGGTAVVDLDTKVYGMDNLFVVDASIFPGMISTNPSAYIAVVAERAAERILAL
>A0A1L9PD19|Aspergillus_versicolor_CBS_583.65_Ascomycota_Eurotiomycetes_Eurotiales
MYSFFRSFAALVAAEKYTDPDTGIIFDTWTVEESSSAAGLTFGVALPEDALTNDATEFIGYISCSSSATTGA
TGWCGFSFGPSMNGNLLLLAYPQDDKVLTSFRFSSGYALPEVYAGEATLTQISSTVADDGFTVLFRCEGCLA
WDHDGVTGNATTSSGRLIMGWAQGQESPTDGACPDDLSVVQHEGQGIWGAALDENAASSEYETWAALATEKV
TGDCDGSGGGGGGGDVVGTPVPSGSSYEYIVVGSGPAGMVLADRLSETGAKTLLIEKGPPSIGLWGGDMKPD
WLNGTELTRFDVPGLCNQIWVDSAGIACPDNDQMAGCLVGGGTAVNSGLWWKPYSKDFDENFPEGWKYSDVS
GNVDKVFNRIPGTITPSTDSKLYLQEGPSVIMNGLTANGWEMTSFNDAPEAKYRSVGYSPYMFSNGQRNGPM
ATYLVNANERNNFDMWINTTVRRVVRDQGTVTGVELEPFLDGGYEGTLNLTTGGKVILSAGAFGTPKILFRS
GIGPEDQLSVVNNSKTDGDTMIAESQWINLPVGENLMDHPNTEVVVQHPDIVFYDFYGAWDDPVEADMQSYL
SDRTGPLAQAAPNVNPVFFDQVTGPDGVTRQLQYQARVEGSHDIADGHTMSITQYVGRGQTSRGKLTINSGL
NTVVSTLPWLQDDNDTDAVIQGLERLRDSLSNVTGLTWAFPTKNVTITDFVNSLPSTGRGSNHWMGSCKMGS
DDGRDGGSAVVDLDTKVYGMENLFVVDASIFPGMVSTNPSSYIATVAETAAERILAL
>A0A1L9U0V1|Aspergillus_sydowii_CBS_593.65_Ascomycota_Eurotiomycetes_Eurotiales
MYSFIRSFAALVAAGSFLQPCLAQTSAPEKYTDPDTGIIFDTWTVEKTSSVAGLTFGVALPEDALTTDATEF
IGYISCSSSSTASATGWCGLSFGGSMNSNLLLLAYPQDDKVLTSFRFSSGYAMPEVYAGEATLTQISSSVKD
DSFSVLFRCEGCLAWDHEGVTGNATTSNGRLILGWAQGQESPTDAACPDDLSLVQHEGQGIWVGTLDENAAS
SEYETWAELATDEVTGECDGSGGGGGGGGDDVVGTPVPSGSSYEYIVVGSGPAGMVLADRLSATGAKTLLIE
KGPPSIGLWGGDMKPDWLNGTELTRFDVPGLCNQIWVDSAGIACPDNDQMAGCLVGGGTAVNSGLWWKPYSK
DFDENFPEGWKYDDVSGNVDKVFNRIPGTITPSMDSKLYLQEGPSVIMNGLLADGWKMSSFNDAPEEKYRSV
GYSPYMFSNGQRNGPMATYLVSANERNNFDMWINTTVRRVVRDQGTVTGVELQPFLDGGYEGTLNLTTGGKV
ILSAGAFGTPKILFRSGIGPEDQLTVVNNSKTDGDTMIAESQWINLPVGENLMDHPNTEVVVQHPDIVFYDF
YGAWDDPVEADKQSYLSNRTGPLAQAAPNVNPVFFDQVTGPDGVTRQLQYQARVEGSHDIPDGHTISITQYV
GRGQTSRGRVTINSALNTVVSTLPWLQDDNDTDAVIQGLERLRDSLSNVTGLTWAFPTKNVTITDFVNSLPS
TGRGSNHWMGSCKMGSDDGRDGGSAVVDLDTKVYGMENLFVVDASIFPGMVSTNPSSYITTVAETAAERILA
L
>Q5AWV0|Aspergillus_nidulans_FGSC_A4_Ascomycota_Eurotiomycetes_Eurotiales
MHSFLRSFAALVAAGSDPDTGIVFDTWTVEASSSSAGFTFGVSLPEDALDTDATEFIGYLSCSSSSTSEFTG
WCGLSMGSSMNSNLLLVAYAQDDTVLTSFRFSSGYAMPSVYSGNATLTQISSTVTADKFEVLFRCEECLRWD
HEGVSGSATTSAGQLILAWAQAEESPTNADCPDDLSLVQHEAQGIWVGKLSGDAATSNYETWAALATNVVDG
TCGTDGGGGGDNGNGTTPGVPVPTNVTYDYIIVGSGPAGMVLADRLSEAGAKTLLIEKGPPSIGLWNGTMKP
DWLNGTDLTRFDVPGLCNEIWKNSDGIACPDNDQMAGCLVGGGTAVNSGLWWKPYSKDFDESFPETWKYDDV
RDAVTRVFTRIPGTTTPSTDNRLYLAEGPSVIMNGLLASGWKGTTFNDEPEEKYKSVGYSPYMFSHGQRNGP
MATYLLDAYQRPNFDLWVNTVVRRVVRDGATVTGVEVEPFNDGGYEGSLQLNEGGRVILSAGAFGTPKILFR
SGIGPEDQLAIVNGSASDGETMISEDQWINLPVGENLMDHPNTEIVVQHPDVVFYDYYAAYDDPIEADAQSY
LVNRTGPLAQSAPNVNPVFFDQVTGSDNVTRQLQYQARVEGSHNVADGHTISISQYVGRGQTSRGKLTITSA
LNTVVSTLPWLQDDNDTDAVIAGLERLRDSLSTIQGLTWAYPKANVSMAEHVNSMAKTGRGSNHWMGSCKMG
PDDGRDGGSSVVDLNTKVYGMDNLFVVDASIFPGMISTNPSAYITVVAERAAERILALQG
>A0A093ZG14|Pseudogymnoascus_sp._VKM_F-3775_Ascomycota_Leotiomycetes
MTNFRYLCGALAAAGTVLQAVSAQGVAGTYTDEDTGIIFATQTIPNGSPLSGYTTGGFTVGLALPADAATVD
ATEYIGLIIGSSTNTTTAGSGWAGFAHGGGMTNNLLLMAWPYEGNILTSFRQASGYVAPNIYTGDAILSPIS
STVNDTNYKLIYRCQNCLAQDLSGDTDTTHSSSGVLVLAWAQAYPAPITPSDPNSEIVQHDNGMGIFGASAA
NMIQADYDTWAALATPPTTTVTPTSTGTAVPTTTTTKFPVIPVPTGTFDYIVVGGGAGGIPVADKLSESGKK
TLLIERGPPSSGRWDGTMKPAWLDGTNLTRFDVPGLCNEIWVDSAGIACNDIDQMAGCVLGGGTAVNAALWW
NPNPLDWDYNFPSGWKSADMAAATKRVFSRIPGTDTPSMDGLRYLQEGENVIAGGLAQAGWSNVTANDVPGQ
KNRTFSHTPFMFSNGERGGPMATYLVTAHARSNFGMWENTSVRRVIREGGHITGVEVEPYASGGYTGIVNVT
AVTGRVILSAGTFGTTKILMRSGIGPADSLAVVNASAIDGDTMISEDQWITLPVGNNLEDHTNTDVVVSHPD
VVFYDFYEAYDDPIEADKDAYLNKRSGILAEAAPNIGPMFWDVISGADGIDRQLQWTARVEGSLGEENGNTM
TLSQYLGRGAVSRGRLNILKDLTMAVSQVPYLRDDNDIAAVIKGIENLQEALSGVQNLTWLQPAPDVTPTDY
VNAMVVATSNRRANHWIGTAKIGTDDGRNGGTSVVDLNTKVYGTDNLFVVDASIFPGMVTTNPSALIVVAAE
QAAAKILALPNTVPQARYQPCGGQSYSGSFLCAAGST
>A0A094AHR9|Pseudogymnoascus_sp._VKM_F-3808_Ascomycota_Leotiomycetes
MTNYRFLYGALAAAGTVLQAVSAQGVQGTYTDPDTGIIFATQTIPDGNPLQGLTKGGYTVGLALPADAATVD
ATEYIGMIIGSSTNQTTAGTGWAGFAHGGGMTNNLLLMAWPYDGKILTSFRQASGYVDPNIYTGNAILSPIS
ATVNDTNYKLIYRCQNCLAQDLAGGADTTHSTAGVLVLAWAQSFPAPITPSDPNSDIVQHDNGMGIFGAPAA
NMIQADYAKWAELATPPSTTVPPTSTGTAPPQTTTTKFPVIPVPTGTFDYIVVGGGAGGIPVADKLSETGKK
TLLIERGPPSSGRWGGTMKPDWLVGTNLTRFDVPGLCNEIWVDSAGIACNDIDQMAGCVLGGGTAVNAALWW
KPNPIDWDYNFPSGWKSSDMVAATNRVFSRIPGTDTPSLDGKRYYQEGENVISAGLKQGGWKEVTANNVPGE
KDKTYSHTPFMFSNGERGGPMATYLVSAKARANFGLWENTSVKRVIRVGGHITGVEVEPYATGGYTGVVNVT
ATTGRVVLSAGTFGTTKILMRSGIGPADSLAIVNSSTIDGPTMIDEEQWINLPVGQNLEDHTNTDLVISHPD
VVFYDFYEAYTDPITADKDAYLNKRSGILAEAAPNIGPMFWDVIKGADGIDRQLQWTARVEGSLGEENGKTM
TLSQYLGRGAVSRGRLNILKDLTMAVSSVPYLKDKNDVAAVIKGIENLQTALSGVKNLTWLQPAPNVTATDY
VNNMVVATGNRRANHWIGTAKIGSDDGRNGGTAVVDLNTKVYGTDNLFVVDASIFPGMVSTNPSALIVIAAE
QAAAKIIALPDTVAQAKYQPCGGQSYSANACEAQE
>A0A094DZ68|Pseudogymnoascus_sp._VKM_F-103_Ascomycota_Leotiomycetes
MTAFRYLCGALAAAGTVLQGVSAQGVAGTYTDADTGIIFATQTIPDGNPLQGLTKGGYTVGMALPANAATVD
ATEYIGMIIGSSANATTAGTGWAGFSHGGGMTNNLLLMAWPYNGKILTSFRQASGYVDPNIYTGNAILSQIS
ATINATHYKLIYRCQNCLALDLSGGTDTTHSTSGVLVLAWAQAFPAPITPSDPNSDIVQHDNGMGIYGAPAA
NMIQANYAKWAALAVPPTTTTAAPTSTGTAAPTTTKFPVIPVPTGTYDYIVVGGGAGGIPVADKLSETGKST
LLIERGPPSSGRWKGTMKPTWLEGTNLTRFDVPGLCNEIWVDSAGIACNDIDQMAGCVLGGGTAVNAALWWK
PNPIDWDYNFPTGWKAADMVAATNRVFSRIPGTDTPSMDGLRYLQQGENVIAAGLKQGGWKEVTANNVPGEK
TKTFSHTPFMFSNGERGGPMATYLVTASARKNFGRWENTSVRRVIRVGGHITGVEVEPYAAGGYTGIVKVTP
ITGRVVLSAGTFGSTKILMRSGIGPADSLAIVNASTVDGPTMIKSDDWITLPVGNNLEDHTNTDLVVSHPDV
VFYDFYEAYTNPIAADKNAYLNKRSGILAEAAPNIGPMFWDVIPGADGINRQLQWTARVEGSLGEENGKTMT
LSQYLGRGAVSRGRLNILKDLTMAVSQVPYLQNANDIAAVVKGIENLQTALSGVKNLTWLQPAPGVSAADYV
KNMVVATGNRRANHWIGTAKIGGDDGRNGGTAVVDLNTKVYGTDNLFVVDASIFPGMVTTNPSALIVIAAEQ
AAAKIIALPNNVAQAKYAQCGGQSYSGSFICVTGTTYQQFQQACDAGDLPGVVLLASDKAGKFKYEKAFGLK
SPGEKIDINATFILASCTKLMTTIAAMQCVERGEIRLDDDVSTILTELKGIQILTGFNEETNEPLLTIAKNK
ITLRHLLTHTSGLGYFGMNPLLSRFFSTLPPTRTANTPLLHRITSPLLFEPGTSWEYGTGLDWAGVLVMRLT
GTSLEAYMQSHIWDPLGIKNITFHQELKPEVRQRLVTMTKRGAKKKVWSKPSTSGEKVEWTNDILYEDPCAH
EYGGGGAIGSATDFLKILTSLCASSTSVLLKPATIDEMFTPQLAPSGQRALTLYNAALAETKTFTSRKSSTK
LNFGLGGLLVLSDDETGLKAGTMTWSGLPNLLWTIDRGSGVSAFYAGNVLPFGDFKSHEMQQLFEREVYGLA
AAVGVAVGSGSKL
>A0A094GVV6|Pseudogymnoascus_sp._VKM_F-4519_FW-2642_Ascomycota_Leotiomycetes
MTAFRYLCGALAAAGTVLQGVSAQGVAGTYTDADTGIIFATQTIPDGNPLQGLTTGGYTVGMALPANAATVD
ATEYIGMIIGSSANATTAGTGWAGFSHGGGMTNNLLLMAWPYNGKILTSFRQASGYVDPNIYTGNAILSQIS
ATINATHYKLIYRCQNCLALDLSGGTDTTHSTSGVLVLAWAQAFPAPITPSDPNSDIVQHDNGMGIYGAPAA
NMIQANYAKWAALAVPPTTTTAAPTSTGTAAPTTTKFPVIPVPTGTYDYIVVGGGAGGIPVADKLSETGKST
LLIERGPPSSGRWKGTMKPTWLEGTNLTRFDVPGLCNEIWVDSAGIACNDIDQMAGCVLGGGTAVNAALWWK
PNPIDWDYNFPTGWKAADMVAATNRVFSRIPGTDTPSMDGLRYLQQGENVIAAGLKQGGWKEVTANNVPGEK
TKTFSHTPFMFSNGERGGPMATYLVTASARKNFGRWENTSVRRVIRVGGHITGVEVEPYAAGGYTGIVKVTP
ITGRVVLSAGTFGSTKILMRSGIGPADSLAIVNASTVDGPTMIKSDDWITLPVGNNLEDHTNTDLVVSHPDV
VFYDFYEAYTNPIAADKNAYLNKRSGILAEAAPNIGPMFWDVIPGADGINRQLQWTARVEGSLGEANGKTMT
LSQYLGRGAVSRGRLNILKDLTMAVSQVPYLQNANDIAAVVKGIENLQTALSGVKNLTWLQPAPGVSAADYV
KNMVVATGNRRANHWIGTAKIGGDDGRNGGTAVVDLNTRVYGTDNLFVVDASIFPGMVTTNPSALIVIAAEQ
AAAKIIALPNNVAQAKYAQCGGQSYSGSFICVTGTTCTYSNPWYNSQFQQACDARDLPGVVLLASDTTGKFK
YEKAFGLKSQGEKIDINATFILASCTKLMTTIAAMQCVERGLIKLDDDVSTILTELKGIQILTGFNEETNEP
LLTTAKNKITLRHLLTHTSGLGYFGMNPLLSRFFSTLPPTRTANTPLLHRITSPLLFEPGTSWEYGTGLDWA
GVLVMRLTGTSLEAYMQSHIWDPLGIKNITFHQELKPEVRQRLVTMTKRGAKKKVWSKPSTAGEKVEWTNDI
LYEDPCAHEYGGGGAIGSATDFLKILTSLCASSTSVLLKPATIDEMFTPQLAPSGQRALTLYNAALAETGTF
TSRKASTKLNFGLGGLLVLSDDETGLKAGTMTWSGLPNLLWTIDRGSGVSAFYAGNVLPFGDFRSHEMQQLF
EREVYGLAAAAGMAGGSKL
>A0A1B8CYH6|Pseudogymnoascus_sp._24MN13_Ascomycota_Leotiomycetes
MTAFRYLCGALAAAGTVLQGVSAQGVAGTYTDADTGIIFATQTIPDGNPLQGLTKGGYTVGMALPANAATVD
ATEYIGMIIGSSANATTAGTGWAGFSHGGGMTNNLLLMAWPYNGKILTSFRQASGYVDPNIYTGNAILSQIS
ATINATHYKLIYRCQNCLALDLSGGTDTTHSTSGVLVLAWAQAFPAPITPSDPNSDIVQHDNGMGIYGAPAA
NMIQANYAKWAALAVPPTSTTAAPTSTGTAAPTTTKFPVIPVPTGTYDYIVVGGGAGGIPVADKLSETGKST
LLIERGPPSSGRWKGTMKPTWLEGTNLTRFDVPGLCNEIWVDSAGIACNDIDQMAGCVLGGGTAVNAALWWK
PNPIDWDYNFPTGWKAADMVAATNRVFSRIPGTDTPSMDGLRYLQQGENVIAAGLKQGGWKEVTANNVPGEK
TKTFSHTPFMFSNGERGGPMATYLVTASARKNFGRWENTSVRRVIRVGGHITGVEVEPYAAGGYTGIVKVTP
ITGRVVLSAGTFGSTKILMRSGIGPADSLAIVNASTVDGPTMIKSNDWITLPVGNNLEDHTNTDLVVSHPDV
VFYDFYEAYTNPIAADKNAYLNKRSGILAEAAPNIGPMFWDVIPGADGINRQLQWTARVEGSLGEANGKTMT
LSQYRGRGAVSRGRLNILKDLTMAVSQVPYLQNANDIAAVVKGIENLQTALSGVKNLTWLEPAPGMVVATGN
RRANHWIGTAKIGGDDGRTGGTAVVDLNTRVYGTDNLFVVDASIFPGMVTTNPSALIVIAAEQAAAKIIALP
NNVAQAKFAQCGGQSYSGSFICVTGTTCTYSNPWYSQCL
>A0A1B8CF93|Pseudogymnoascus_sp._WSF_3629_Ascomycota_Leotiomycetes
MTAFRYLCGALAAAGTVLQGVSAQGVAGTYTDADTGIIFATQTIPDGNPSQGLTKGGFTVGLALPANAATVD
ATEYIGMIIGSSTNATTAGTGWAGFSHGGGMTNNLLLMAWPYNGKILTSFRQASGYVDPNIYTGNAILSQIS
ATINATHYKLIYRCQNCLALDLSGGTDTTHSSGGVLVLAWAQAFPAPITPSDPNSDIVQHDNGMGIFGAPAA
NMVQADYAKWALLAVPPPATTTAAPTSTATAVPTTTKFPVIPVPTGTYDYIVVGGGAGGIPVADKLSETGKS
TLLIERGPPSSGRWKGTMKPTWLAGTNLTRFDVPGLCNEIWVDSAGIACNDIDQMAGCVLGGGTAVNAALWW
KPNPIDWDYNFPTGWKAADMVAATNRVFSRIPGTDTPSMDGLRYLQQGENVIAAGLKQGGWKEVTANNVPGE
KTKTFSHTPFMFSNGERGGPMATYLVTASARKNFGRWENTSVRRVIRVGGHITGVEVEPYAAGGYTGIVNVT
PITGRVVLSAGTFGTTKILMRSGIGPADSLAIVNASTVDGPTMIKSQDWITLPVGNNLEDHTNTDLVVSHPD
VVFYDFYQAYTDPIVADRDAYLNKRSGILAEAAPNIGPMFWDVIPGADGINRQLQWTARVEGSLGEANGKTM
TLSQYLGRGAVSRGRLNILKDLTMAVSKVPYLQDANDVAAVVKGIENLQTALSGVKNLTWLQPAPGISATDY
VKNMVVATGNRRANHWIGTSKIGTDDGRNGGTAVVDLNTKVYGTDNLFVVDASIFPGMVTTNPSALIVVAAE
QAAAKILALPNTVAQAKYQPCGGQSYSGSFLCAAGSTCTYSNPWYSQCL
>A0A1B8EMC4|Pseudogymnoascus_sp._05NY08_Ascomycota_Leotiomycetes
MTAFRYLCRALAAAGTVLQGVSAQGVAGTYTDADTGIIFATQTIPDGNPLQGLTAGGYTVGLALPANAATVD
ATEYIGLIIGSSTNATTAGTGWAGFSHGGGMTSNLLLMAWPYDGKILTSFRQASGYVDPSIYTGNAVLSQIS
ATINATHYKLIYRCQNCLALDLSGGADTTHSTSGVLVLAWAQAYPAPITPSDPNSDIVQHDNGMGIFGAPAA
NMVQADYAKWAALAVPPTTTSAPTSTGTAPPTTTTTKFPVIPVPTGTYDYIVVGGGAGGIPVADKLSETGKS
TLLIERGPPSSGRWNGTMKPTWLEGTNLTRFDVPGLCNEIWVDSAGIACNDIDQMAGCVLGGGTAINAALWW
KPNPIDWDYNFPTGWKAADMVAATNRVFSRIPGTDTPSMDGLRYLQQGENVIAAGLKQGGWKEVTANNVPGE
KTKTFSHTPFMFSNGERGGPMATYLVTASARKNFGRWENTSVRRVIRVGGHITGVEVEPYATGGYTGIVNVT
PITGRVVLSAGTFGTTKILMRSGIGPADSLAIVNTSTIDGPTMIKSEDWITLPVGQNLEDHTNTDLVVSHPD
VVFYDFYEAYTDPIVADKDAYLNKRSGILAEAAPNIGPMFWDVIPGADGISRQLQWTARVEGSLGEKNGKTM
TLSQYLGRGAISRGRLNILNDLTMAVSKVPYLHDANDIAAVVKGIENLQTALSGVKNLTWLQPAPGVSATDY
VKNMVVATSNRRANHWIGTSKIGSDDGRNGGTAVVDLNTKVYGTDNLFVVDASIFPGMVTTNPSALIVIAAE
QAAAKIIALPNTVAQAKYQPCGGQS
>A0A1B8FF23|Pseudogymnoascus_sp._03VT05_Ascomycota_Leotiomycetes
MTAFRYLCGALAAAGTVLQGVSAQGVAGTYTDADTGIIFATQTIPDGNPLQGLTAGGFTVGLALPANAATVD
ATEYIGLIIGSSTNATMAGTGWAGFSHGGGMTNNLLLMAWPYDGKILTSFRQASGYVDPKIYTGNAVLSQIS
ATINATHYKLIYRCQNCLALDLSGNTDTTHSTGGVLVLAWAQAYPAPITPSDPNSDIVQHDNGMGIFGAPAA
NMVQADYAKWAALAVPPTTTSAPTSTGTAPPTTTTTKFPVIPVPTGTYDYIVVGGGAGGIPVADKLSETGKS
TLLIERGPPSSGRWNGTMKPTWLEGTNLTRFDVPGLCNEIWVDSAGIACNDIDQMAGCVLGGGTAINAALWW
KPNPIDWDYNFPTGWKAADMVAATNRVFSRIPGTDTPSMDGLRYLQQGEHVIAAGLKQGGWKEVTANNVPGE
KTKTFSHTPFMFSNGERGGPMATYLVTASARKNFGRWENTSVRRVIRVGGHITGVEVEPYAAGGYTGIVNVT
PITGRVVLSAGTFGTTKILMRSGIGPADSLAIVNTSTIDGPTMIKSEDWITLPVGQNLEDHTNTDLVISHPD
VVFYDFYEAYTDPIVADRDAYLNKRSGILAEAAPNIGPMFWDVIPGADGISRQLQWTARVEGSLGEKNGKTM
TLSQYLGRGAVSRGRLNILKDLTMAVSKVPYLHDANDIAAVVKGIENLQTALSGVKNLTWLQPAPGVNATDY
VKNMVVSTSNRRANHWIGTAKIGSDDGRNGGTAVVDLNTKVYGTDNLFVVDASIFPGMVTTNPSALIVIAAE
QAAAKIIALPNTVAQAKYQPCGGQSYSGSFLCAAGSTCTYSNPWYSQCL
>A0A094GAD8|Pseudogymnoascus_sp._VKM_F-4518_FW-2643_Ascomycota_Leotiomycetes
MTNFRYLCGALAAAGTVLQAVSAQGVAGTYTDADTGIIFATQTIPDGNPAQGYSKGGYTVGLALPADAATVD
ATEYIGLIIGSSTNTTSAGTGWAGFAHGGGMTNNLLLMAWPYDGKILTSFRQASGYVDPNIYTGDAVLSQIS
ATVNETHYKLIYRCQNCLAQDLSGGTDTTHSSGGVLVLAWAQAYPAPITPSDPNSAIVQHDNGMGIFGAPAA
NMIQADYAKWAALATPPTTTSAPTSTGTAPPTTTTTKFPVIPVPTGTFDYIVVGGGAGGIPVADKLSETGKK
TLLIERGPPSSGRWDGTMKPAWLEGTNLTRFDVPGLCNEIWVDSAGIACNDIDQMAGCVLGGGTAVNAALWW
KPNPIDWDYNFPTGWKSKDMVAATNRVFSRIPGTDTPSMDGLRYLQEGENVISAGLKQGGWKEVVANNVPGE
KNRTFSHTPFMFSNGERGGPMATYLVTAHARANFGMWENTSVRRVIRVGGHITGVEVEPYASGGYTGIVNVT
AVTGRVVLSAGTFGTTKILMRSGIGPADSLAIVNASTIDGPTMIKSEQWITLPVGNNLEDHTNTDVVVSHPD
VVFYDFYEAYTDPITADKDAYLNKRSGILAEAAPNIGPMFWDVIHGADGIDRQLQWTARVEGSLGEENGKTM
TLSQYLGRGAVSRGRLNILKDLTMAVSQVPYLHDANDVAAVIKGIQNLQTALSGVKNLTWLQPAPNVTPTDY
VNNMVVATGNRRANHWIGTAKIGSDDGRNGGSAVVDLNTKVYGTDNLFVVDASIFPGMVSTNPSALIVVAAE
QAAAKIIALPNTVAQAKYQPCGGQSYSANACEAQE
>A0A1B8E0J3|Pseudogymnoascus_sp._23342-1-I1_Ascomycota_Leotiomycetes
MTNFRYLCGALAAAGTVLQTVSGQGVAGTYTDADTGIIFATQTIPDGNPLQGYTAGGYTVGLALPADAATVD
ATEYIGLIIGSSTNATTAGTGWAGFAHGGGMTNNLLLMAWPYDGKILTSFRQASGYVDPNIYTGDAVLSQIS
ATINETHYKLIYRCQNCLALDLSGGTDTTHSSSGVLVLAWAQAYPAPITPSDPNSAIVQHDNGMGIFGASAA
GMVQADYAKWAELAVPPTTTSAPTSTGTAPPTTTTTTTKFPVIPVPTGTFDYIVVGGGAGGIPVADKLSESG
KKTLLIERGPPSSGRWDGTMKPDWLVGTNLTRFDVPGLCNEIWVDSAGIACNDIDQMAGCVLGGGTAVNAAL
WWKPNPIDWDYNFPTGWKSTDMVAATNRVFSRIPGTDTPSMDGLRYLQEGENVIAAGLAQGGWKEVTANNVP
GEKNKTFSHTPFMFSNGERGGPMATYLVTAHARSNFGLWENTSVKRVIRVGGHITGVEVEPYATGGYTGVVN
VTAVTGRVVLSAGTFGTTKILMRSGIGPADSLAIVNASTIDGPTMINSNEWITLPVGNNLEDHTNTDVVVSH
PDVVFYDFYEAYTDPITADKDAYLNKRSGILAEAAPNIGPMFWDVIPGADGINRQLQWTARVEGSLGEENGK
TMTLSQYLGRGAVSRGRLNILKDLTMAVSKVPYLQDANDIAAVIKGIENLQKALSGVQNLTWLQPAPDVTPT
DYVNNMVVATSNRRANHWIGTAKIGTDDGRNGGTSVVDLNTKVYGTDNLFVVDASIFPGMVSTNPSALIVVA
AEQAAAKILALPNTVAQAKYQPCGGQSYSANACEA
>A0A094DYK6|Pseudogymnoascus_sp._VKM_F-4515_FW-2607_Ascomycota_Leotiomycetes
MTNFRYLCGALAAAGTVLQAVSGQGVAGTYTDPDTGIIFATQTIPDGNPTQGLTKGGFTVGLALPANAATVD
ATEYIGMIIGSSTNTTSAGTGWAGFAHGGGMTNNLLLMAWPYNGKILTSFRQASGYVEPNIYTGDAVLSQIS
ATVNATHYKLIYRCQNCLAQDLSGGTDTTHSSSGVLVLAWTQAFPAPKTPSDPNSVIVQHDNGMGIFGAPAA
NMVQANYAKWAELATPPTTTSAPTSTGTAPPETTTTTTTKFPVIPVPTGTFDYIVVGGGAGGIPVADKLSES
GKKTLLIERGPPSSGRWDGKMKPEWLEGTNLTRFDVPGLCNQIWVDSAGIACNDIDQMAGCVLGGGTAVNAA
LWWKPNPIDWDFNFPNGWKASDMAGATNRVFSRIPGTDTPSMDGKRYLQEGENVISAGLKQGGWKEVTANNV
PGEKNRTFSHTPFMFANGERGGPMATYLVTASKRANFGMWENTSVRRVIRVGGHITGVEVEPYASGGYTGIV
NVTAVTGRVVLSAGTFGTTKILMRSGIGPEDSLAVVNASTIDGPTMITSKEWINLPVGNNLEDHTNTDVVVS
HPDVVFYDFYEAYTDPIAADKDAYLNKRSGILAEAAPNIGPMFWDVIPGADGIARQLQWTARVEGSLGEENG
KTMTLSQYLGRGAKSRGRLNILKDLTMAVSKVPYLQDKNDVAAVIKGIENLQKALGGVKNLTWLQPAPNVTP
TDYVNNMVVTTGNRRANHWIGTAKLGTDDGRNGGSSVVDLNTKVYGTDNLFVVDASIFPGMVTTNPSSLIVI
AAEQAAAKILALPNTVAQAKYQPCGGQSHSGSFLCATGSKLPMPARLESKQCPNGAPGSPIVFSANEMPAKP
NS
>A0A094BXH2|Pseudogymnoascus_sp._VKM_F-4513_FW-928_Ascomycota_Leotiomycetes
MMNFRYLCGALAAAGTVLQAASAQGTAGTYTDPDTGIIFATQTIPDGNPLQGLTKGGYTVGLALPADAATVD
ATEYIGLLIGSSTNTTSAGTGWAGFAHGGGMTNNLLLMAWPYDGKILTSFRQASGYVNPNIYTGNAILSPIS
STVNETHYKLIYRCQNCLAQDLAGDTDTTHSSGGVLVLAWAQAFPAPITPSDPNSDIVQHDNGMGIFGAPAA
NMVQTDYEKWAALATPPTTTSVPTSTGTAPPETTTTTTTKFPVIPVPTGTFDYIVVGGGAGGIPAADKLSES
GKKTLLIERGPPSSGRWDGKLKPTWLEGTNLTRFDVPGLCNQIWVDSAGIACNDIDQMAGCVLGGGTAVNAA
LWWKPNPIDWDYNFPSGWQADDMVAATERVFSRIPGTDTPSMDGLRYYQEGENVISAGLKQGGWKEVTANDA
PGEKDKTFSHTPFMFSNGERGGPMATYLVTANERDNFDMWENTSVRRVIRVGGHITGVEVEPYASGGYTGIV
NVTDVTGRVVLSAGTFGSSKILMRSGIGPADSLAVVNASTIDGPTMISSDEWINLPVGQNLEDHTNTDLVVS
HPDVVFYDFYEAYTDPIEADKDAYLNKRSGILAEAAPNIGPMFWDVIPGADGIDRQLQYTARVEGSLGEENG
KTMTLSQYLGRGAVSRGRLNILKDLTMAVSQVPYLRDENDIAAVIKGIENLQEALSGVANLTWLQPAPNVTA
TEFVNNMVVATGNRRANHWIGTAKIGEDDGRNGGTSVVDLNTKVYGTDNLFVVDASIFPGMVSTNPSALIVI
AAEQAAAKILALPDTVAQAKYQPCGGQSYSANACET
>A0A094ACL1|Pseudogymnoascus_sp._VKM_F-4281_FW-2241_Ascomycota_Leotiomycetes
MTTFRYLCGALAAAGTVLQAVSAQGVAGKYTDEDTGIIFATQTIPDGTAAQGLTKGGFTVGLALPADAATVD
ATEYIGMIIGSSTSTTATGWAGFAHGGGMTNNLLLMAWPNDGKILTSFRQASGYVEPNIYTGDAVLSPISAT
VNATHYKLIYRCQNCLAQDLSGGADTTHSTSGVLVLAWTQALPAPNTPSDPNSVIVQHDNGMGIFGAPAANM
IQPDYAKWAELATPPTTTVVPTPTGTAPPETTTTTSTKFPVIPVPTGTFDYIVVGGGAGGIPVADKLSESGK
KTLLIERGPPSTGRWDGTMKPAWLEGTDLTRFDVPGLCNQIWVDSAGIACNDIDQMAGCVLGGGTAVNAALW
WKPNPIDWDYNFPSGWKSQDMSGATERVFKRIPGTDTPSMDGLRYLQEGENVISAGLKQGGWKEVVANQAPG
EKDKTFSHTPFMFANGERGGPMATYLVTASERSNFGMWENTSVRRVIRVGGHITGVEVEPYAAGGYTGIVNV
TATTGRVVLSAGTFGTTKILMRSGIGPEDSLAVVNASAIDGPTMINSQEWIKLPVGKNLEDHTNTDVVVSHP
DVVFYDFYEAYTDPIEADRDAYLNHRSGILAEAAPNIGPLFWDVIPGTDGIDRQLQWTARVEGSLGAENGKT
MTLSQYLGRGAKSRGRLNILKDLTMAVSEVPYLKDKNDVAAVIKGIENLKTALSGVENLTWVHPSANISVTD
YVNDYLVTTGNRRANHWIGTAKIGSDDGRNGGSAVVDLNTKVYGTDNLFVVDASIFPGMVTTNPSSLIVIAA
EQAAAKILALKDTVAQAKFQPCGGQSHSASACEAQE
>A0A094ARR0|Pseudogymnoascus_sp._VKM_F-4281_FW-2241_Ascomycota_Leotiomycetes
MLFTVYSKPLKMLNFKKLFGALAAAGSVFQAVSAQGTAGTYTDPDTGIIFSTQSYADGAGTAGGFTVGMALP
ANAASVDATEYIGMIIGSRTGTTAARSGWSGIAHGPGMTTNLLLMVWPHQDKILTSFRQATGYDEPPVYNGN
AKLSQISATVTDTSYKLIYRCENCLALDLSGETDMTHSTSGVFVLSWAQAFPAPTTPSNPNTRMLQHDNGFG
IYGAPVAPMAQAKYAEWARLAVPPTSTTTSVPTSTETSPPVTTTAFPVIPVPTGTFDYIVVGGGAGGLPIAD
RMSETGKKTLLIERGPPSTGRWGGTMKPTWLEGTSLTRFDVPGLCNQIWVDSAGIACNDIDQMAGCVLGGGT
AVNAALWWKPNPADWDYNFPNGWKASDMQSATNKVFQRIPGTDKPSMDGKRYLGQGENVIANGLRQGGWTEV
SANSVPGQKTKTFSHAPFMFANGERGGPMATYLVSAAARSNFGMWTKTSVKRVIREGGHITGVEVEPYMAGG
YTGIVKITPVTGRVILSAGTFGTAKILMRSGIGLADSLAIVKGSAKDGASMIDEQQWINLPVGMNLEDHTNT
DVVVSHPDVVFYDFYEAYSDPNVTDRDLYLNKRSGILATAAPNIGPLFWDVIKGADGKDRQLQWTARVEGSL
GAANGKTMTISQYLGRGAVSRGRLNITPSLNMAVTQVPYLRDPNDVAAVVKGIENLQTALKNVQGLTWLSPA
PGVSAQKYVEDYVVATSNRRANHWIGTAKIGGDDGRNGGKSVIDLNTKVYGTDNLFVVDASIFPGMVTTNPS
SLIVVAAEQAAAKIKALPQLQAVEKFQPCGGQSWNGSFVCKTGLTCKHRLRVRRRKPPLIPQF
>A0A0L1HZJ4|Stemphylium_lycopersici_Ascomycota_Dothideomycetes_Pleosporales
MKGSSVVKAASLLFSLFIPSAFAQETFTHEGTGIQFWRQVVSDAQTSGGFEWGMALPGEPTGANDEYIGYIK
GSLEANRQGWSGISHNGGMPNSLLLVAWPEMDQVKTKFVWAPGYVTPEDYTGDATLSQIFHSVSDTHFEIIY
RCQRCWVWNQEGAEGSQLPTGEVQIVGWAQHNEIFSGTWVFHNKGQGIFGAQVAPARNAKYSEWTELTGGQP
SGAPTPTKSGQPSATPTTTRASCVGTPAPTGSYDYIVVGGGAGGIPVADKLSESGKSVLMLEKGPPSLARFG
GTMGPEWATSNNLTRFDIPGLCNQIWVDSAGVACTDIDQMAGCVLGGGAAVNAALWWKPIDIDFDYQFPAGW
KSSDVKGAIDRVFKRIPGTDTPSMDGKRYKQEGYDVLSGALSADGWKNVVANNQQNEKNRTYSHSPFMYENG
QRQGPLGTYMVSALKRQNFKLWTNTMARRIVRSGGAATGVELESGVGGGGYCGTVNLNPGGRVILSGGAFGS
SKVLFRSGIGPKDQLNVVKSSARDGATMIGESDWINLPVGKNLNDHVNTDLVIKHPNISFYDFYQAWDDPIE
ADKNLYLDKRSGILATSAPNIGPLAWEMIKGSDGIDRSIQWTARVEGPGANNTHHLTISQYLGHGSTSRGAL
SINGALNVVVSDSPYLKNEADTSVVIAGIKSMIKAIKKNPAIEFQVPPEGTTVEDYVSSLPKTPAARRANHW
IGTAKLGTDSGLTGGTSVVDLNTQVYGTENIHVVDASIFPGHIFTNPTSYIVVIAEHAAAKILALGASNGGG
KPSSIQSSSATAKPTTSKASSTSAAPTKTSAKPTTVSTSVKPTGSALAQAWTQCGGSGYTGPKTCVSGYKCT
VENQWFSQCKPS
>A0A177DSV7|Alternaria_alternata_Ascomycota_Dothideomycetes_Pleosporales
MKTTSFVRAASLLSSLFAPVALAQEKFTHEGTGIEFWRQVVSDSQTAGGFEWGWVLPGEPTGANDEYIGYIK
GSLEANRQGWSGVSHAGGMPNSLLLVAWPETDAVKTKFVWAGGYVAPEDYTGNATLSQIFHSVTDTHFEIVY
RCEHCWVWNQGGAEGSQLPTTEVNVIGWAQHDKIYDGTWVFHNKGQSQFGAPTADARNAKYSDYVKLVGGQP
SGAPTPTLSGQPSATPTPTAPVKCVGSPAPSGSFDYIVIGGGAGGIPVADKLSESGKSVLMLEKGPPSLARF
GGKMGPDWATSNNLTRFDIPGLCNQIWVDSAGVACTDIDQMAGCVLGGGSAVNAALWWKPVDIDFDYQFPTG
WKSADVKGAIDRVFKRIPGTDTPSVDGKRYKQEGFDVLSGALGADGWKSVVANNQQNQKNRTYSHSPFMYDN
GQRQGPLGTYMVSALARKNFKLWTNTMARRIVRSGGAATGVELESGVGGTGYCGTVNLNPGGRVIVSGGAFG
SSKVLFRSGIGPKDQLNVVKNSALDGSTMIGESDWINLPVGQNLNDHVNTDLVIKHPNISFYDFYKAWDAPI
EADKDLYLGKRSGILAQSAPNIGPLAWEVITGSDGIDRSIQWTARVEGPGANDTHHLTISQYLGHGSTSRGT
LSINGALNVYVSKAPYLQNEADTGVVVAGIKSMMKAIKKNPAIEFQVPPENMTVEAYVASLPKTPAARRANH
WIGTAKIGTDSGLTGGTSVVDLNTQVYGTQNIHVVDASLFPGHIFTNPTSYIVVLAEHAAAKILALGASSGG
GKPSSSMQSSAASAKPTSSKAPIKSSTVSVKPSSTAKPTTIKTSTAPAPTPTKVANAWEQCGGKGYTGPTSC
VSGYKCAVNNDYFSQCIPN
>E5A953|Leptosphaeria_maculans_JN3_Ascomycota_Dothideomycetes_Pleosporales
MKGSSLVRVASLLSPLFSLSAYAQDKFTHAGTGIEFWRQTVSSDQTPGGLEWGYVLPGEPTGNNDEYIGYLK
GSLEANRQGWTGISHGGGMPNSLLLVAWPEADSVKTKFVWAGGYVTPQDYTGDAIISQISHAVNDTHFELIY
RCQKCWTWNQNGATGSQIPSEVQVIGWAQHSTIYSGTWVFHNKGQSQFGITVADARNQKYFDWVTLVPGTPP
ESPTSTLPGQPSPTPTPTGPVTCVGSPAPTNAYDYIIVGGGAGGIPVADKLSESGKTVLLIEKGPPSLARFG
GTMGPEWATSNNLTRFDVPGLCNQIWVDSAGVACTDIDQMAGCVLGGGTAVNAALWWKPVDVDFDYNFPRGW
KSGDIKGAVDRVFKRIPGTDTPSMDGKRYKQEGFDVLSGALGADGWKYVTANDQQNQKNRTYSHSPFMYENG
QRQGPLGSYLVTALARKNFKLWTNTMVRRIVRTGGRATGVELENGIGGGGYCGTVNLNPGGRVILSGGAFGT
TKVLFRSGIGPKDQLTIVKNSTIDGATFINESSWINLPVGQNLNDHVNTDLVIRHPNISHYNFYDAWDKPIE
TDKDLYLNKRSGILAQSAPNIGPLAWEVIKGSDGIDRSLQWTARVEGPGANDTRHLTISQYLGHGSTSRGSL
SINGGLGVYVSKAPYLQNEADTGVVVAGIKSMMKAIQKNPAIEFQVPPSNMTVEAYVASLPKTPAARRANHW
IGTAKLGTDSGLSGGTSVVDLNTQVYGTENIHVVDASLFPGHIYTNPTSYIVVMAEHAAARILALSASGGDG
QQ
>B2WHI7|Pyrenophora_tritici-repentis_Pt-1C-BFP_Ascomycota_Dothideomycetes_Pleosporales
MKTSSVLQAASLLFPLFTPVALAQTTFTHTATGIDFWRQVVSSDQTAGGFEWGWALPTNGTGADDEYIGYIK
GSLEANRQGWSGISHAGGMPNSLLLVAWPETNTVKTKFVFVSGYVAPDDYTGNAVLSQIYSKVSDSNFELVY
RCQHCFAWNQNGAEGSQLPTGEVNVIGWAQHDKIFDGTWVFHNKGQSLFGAQTAPARNAKYSQWAALAGTTP
SGTPTSGGPSATPTPTNPGKCVGSPAPSGSFDYIVVGGGAGGIPIADKLSESGKSVLLLEKGPPSLARFGGK
MGPDWVTSNNLSRFDVPGLCNQIWVDSAGVACTDIDQMAGCVLGGGAAINAALWWKPVDIDFDYQFPNGWKS
SDVKGAIDRVFKRIPGTDTPSMDGKRYKQEGFDVLSGALAAGGWKSVVANDQPNQKNRTFSHSPFMYSNGQR
QGPLGTYMVSALERKNFKLWTNTMARRVVRTGGKATGVELESGVGGTGYCGTVNLNPGGRVILSAGAFGSPK
VLFRSGIGPKDQLTVVKNSAIDGSTMISESSWINLPVGQNLNDHVNTDLVVQHPNVSFYDFYAAWNTPIEAD
KNLYLTKRAGILAQSAPNIGPLGWEVIKGSDGIDRSLQWTARVEGPGANDTHSMTISQYLGHGSTSRGALSI
NGALNMFVSKAPYLQTDADTGVVIAGIKSLMAALSKNPQITWQVPPASQTVEDYVASLPKTPAKRRSNHWIG
TAKIGTDSGLTGGTSVVDLNTQVYGTDNIHVVDASLFPGHIFTNPTSYIVVLAEHAAAKILALGASSGGGKP
SSAISSVVTTAKPTTSKAASATPTATPTATPGKTAGAYEQCGGKGFTGPTTCVTGFKCAVNNDYYSQCIPK
>E3RT32|Pyrenophora_teres_f._teres_0-1_Ascomycota_Dothideomycetes_Pleosporales
MKTSSVLQAASLLFPLFTPVALAQTTFTHTATGIQFWRQVVSSDQTAGGFEWGWALPVNGTGANDEYIGYMK
GSLEANRQGWSGISHAGGMPNSLLLVAWPEADAVKSKFVFAGGYYAPEDYTGDAVLGQIYSKVTDTNFEIVY
RCQHCFAWNQKGAEGSQLPTGEVNVIGWAQHDKIFDGTWVFHNKGQSLFGAQTAPARNAKYSEWAALAGTSP
TPTSGGPSPTPTPTSPGKCVGSPVPSGSYDYIVVGGGAGGIPVADKLSESGKSVLLLEKGPPSLARFGGKLG
PDWVTSNNLSRFDVPGLCNQIWVDSTGVACTDIDQMAGCVLGGGTAVNAALWWKPVDIDFDYQFPNGWKSSD
VKPAIERVFKRIPGTDTPSMDGKRYKQEGFDVLSSALAAGGWKSVVANDQPNQKNRTFSHSPFMYANGQRQG
PLGTYMVSALGRKNFKLWTNTMARRVIRTGGKATGVELESGVGGTGYCGTVNLNPGGRVILSGGAFGSSKVL
FRSGIGPKDQLTVVKNSATDGSTMISESSWINLPVGQNLNDHVNTDLVVQHPNVSFYDFYAAWNTPIEADKN
LYLSKRAGILAQSAPNIGPLGWEIIKGSDGIDRSLQWTARVEGPGPNDTHSMTISQYLGHGSTSRGALSING
ALNMFVSKAPYLQNDADTGVVIAGIKNLMTALAKNPQITWQVPPAGQSVEDYVASLPKTPAKRRSNHWIGTA
KLGTDSGLNGGTSVVDLNTQVYGTDNIHVVDASLFPGHIFTNPTSYIVVLAEHAAAKILALGASSGGGKPSS
VISSITTAKSTTSKAASTAPVTTPTTTPGNTAGAYQQCGGKGFTGPTTCVSGFKCAVNNEFYSQCIPK
>A0A178DGE0|Pyrenochaeta_sp._DS3sAY3a_Ascomycota_Dothideomycetes_Pleosporales
MKGSSVLKAASLLSPLFAPIALAQDKFTHAGTGIEFWRQVVSSDQTAGGFEWGYALPGEPTGANDEYIGYIK
GSLETGRQGWSGVSHGGGMPNALLLVAWPEGDAVKTKFVYAGGYSPPEDYSGDATLTQLSHTISDTHFEIVY
RCQKCWVWNHKGAEGSQLPTQEVQVIGWAQHNKIFSGTWSFHNKGQSQFGAPVADARNAKYFSWVSGPSPTP
VPSGSATPSATPTPTPSPTAPATCVGKPAPTGSYDYIVVGGGAGGIPVADKLSESGKSVLLIEKGPPSLARF
GGTMGPAWVTSNNLTRFDVPGLCNQIWVDSAGVACTDIDQMAGCVLGGGAAVNAALWWKPVDIDFDYNFPAG
WKSADVKGAIDRVFKRIPGTDSPSMDGKRYRQEGFDVLSGALGADGWKSVVANNQQNEKNRTYSHSPFMYEN
GQRQGPLGTYLVTAVQRKNFALWTNTMVRRVVRTGGRATGVELESGVGSTGYCGTVNLKPGGRVILSGGAFG
TSKVLFRSGIGPKDQLTVVKNSLQDGSSFINESDWINLPVGQNLNDHVNTDLVVRHPNISFYDFYVAWDTPE
AGDKEAYLTKRSGILAQSAPNIGPLAWEVIKGSDGIDRSLQWTARVEGPGPNDTHHLTISQYLGHGSTSRGS
LSINGALNIFVSKAPYLNDQADTDVVIAGIKSMMKSISKNPAITFQVPPANTTVEQYVASLPRTAGARRANH
WIGTAKLGTDSALTGGTAVVDLNTQVYGTDNIHVVDASIFPGHIFTNPTSYIVVAAEHAAAKILALPSLGNV
GGTSSSVSGKPTSVQSSAPSAKPSSVKVTKTSAKPSPTPVKSSAKPAPTPVKSSAKPAPPVQSSAKPAPPTP
TKAAKPWEQCGGLGFTGPTTCVSGYVCQAENKFFSQCVRS
>A0A178B2I0|Stagonospora_sp._SRC1lsM3a_Ascomycota_Dothideomycetes_Pleosporales
MKGSTTMKAASLLSTLFASSALAQDKYTDTKTGIEFWRQVVSDQQTPGGFEWGYALPGEPTGANDEYIGYIK
GSLESGRQGWSGISHGGGMPNALLLVAWPEKDAVKTIFAYAGGYVAPDTYTGNANITQISSTVTDTDFTLIY
HCQGCWVWNQNGAEGSQLPTSEVQVIGWAQHDKIFSGTWVQHNKGQSQFGAPVADARNAKYSDWVKLGPPTG
TPVPSPSGSPTASATPTPTACTGTPSATESYDYIVVGGGAGGIPVADKLSESGKSVLLLEKGPPSLAQFGGT
MGPEWVTSNNLSRFDVPGLCNQIWVDSAGVACTDIDQMAGCVLGGGAAVNAALWWKPVDIDFDYNFPTGWKS
ADMKSAVDRVFKRIPGTDTPSMDGKRYKQEGYDVLSGALGADGWKYVVANNQQNEKNRVYSHSPFMYENGQR
QGPLGAYLPTALARKNFKLKMNTMVRRIVRDGGKATGVELDGACGGIIKLNPGGRVILSAGTFGSSKVLFRS
GIGPKDQLSIVKNSAVDGPTFINESSWINLPVGQNLDDHTNTDLVIKHPNISFYDFYKAWDTPPEDDKTAYL
SKRSGILAQSAPNIGPLAWEVIKGSDGIDKQLQWTARVEGPGANDTHHLTISQYLGRGATSRGALSINGALN
IVVSKAPYLQNDADTGAVIAGIKSMMAAIKKNPAIEFQVPSANQTVEQYVASLPKTPQARRANHWIGTAKIG
TDSGLTGGTAVVDLNTQVYGTDNIHVVDASIFPGHITTNPTSYIVTVAEHAAAKILALAGSGSGKPTSSAAP
VKPSAKPTPTQASNTPVPPKSSAKPTPTGKPVEAWGQCGGQGYTGSTNCVAGYKCQTENQWNQWYAQCVPV
>Q0UAG6|Parastagonospora_nodorum_SN15_Ascomycota_Dothideomycetes_Pleosporales
MKSSTVMKAASLLSPLFASTAFAQDKYTDSKTGIEFWRQVVGTEQTAGGFEWGYALPGAATATNDEYIGYIK
GSLESGRQGWSGVSHAGGMPNSLLLVAWPEKDAVKTKFVYAGGYVAPDDYTGNATITQISHTVTDTSFELIY
RCQWCWVWNQKGAEGSQLPTSEVQVIGWAQHSKVFDGTWVFHDKGQSQFGARVADARNAKYDTWAKLATPPT
TTSAPASSTTPTPTAPISCVGSPVPTDSYDYIVIGGGAGGIPVADKLSESGKSVLLIEKGPPSLARFGGNMG
PEWATSNNLTRFDIPGLCNQIWVDSAGVACTDIDQMAGCVLGGGAAVNAALWWKPVDIDWDYNFPSGWKSSD
VKGAVDRVFKRIPGTDTPSVDGKRYKQEGFDVLSGALGADGWKSVVANDAPNSKNRVYSHSPFMYENGQRQG
PLGAYLPTALARKNFKLLTNTMARRVVRTGGKATGVELESGYCGTVNLNPGGRVVLSAGAFGSSKLLFRSGI
GPKDQLSVVKNSALDGSTMIKEADWINLPVGQNLDDHTNTDLVIRHPNVSSYDFYAAWKAPIESDKTAYLSK
RSGILAQSAPNIGPLAWEVVKGSDGIDRQLQWTARVEGPGANDTTSMTISQYLGRGSTSRGALSINGALGMV
VSKAPYLQNDADTSAVIAGIKSMMAAIKKNPLIEFQVPSANQTVEQYVASLPKTAAKRRANHWIGTAKIGTD
SGLTGGTAVVDLNTQVYGTDNIHVVDASIFPGHITTNPTSYIVTIAEHAAAKILALASSGGKPTSSAGPIQS
SAKSMSAKPSNTPAPSKAVTSASPATPTSKPAEAWNQCGGTGYTGPTTCVTGYKCVVNNSYYSQCVPN
>M2TCT3|Bipolaris_sorokiniana_ND90Pr_Ascomycota_Dothideomycetes_Pleosporales
MKGSSFAKAAALLSSSFASLAYAQETFTHAATGITFWRQVVNSAETAGGLEWGMALPQASTGNNLDYIGYIK
GSLTAGQGWSGLSHRGGMPDALLLVAWPDKDTVKTGFYHAPGYVAPDDYTGNATLGQIYHKVSDTNFELVYL
CKNCWAWNQGGAEGSQLPTGEVQVIGWAQHDKVYSGTWAQHNKGQGLFGAQVAPARNAKYSDWEKLAVDPPA
GSPTPSQPGATPTPTAACQGSPAPSGSYDYIVIGGGAGGIPMADKLSESGKSVLLLEKGPPSLARFGGKMGP
AWALSNNLTRFDIPGLCNQIWVDSAGVACTDIDQMAGCVLGGGAAVNAALWWKPVDIDFDYQFPAGWKSSDV
KAAINRVFQRIPGTDTPSVDGKRYKQEGFNLLSGALGADGWKSVTANSQQNQKNRTYSYAPFMYENGQRQGP
LGTYMVSALKRSNFKLWTNTMARRVIRSGGVATGVELESGVGGTGYCGTVNLNPGGRVVLSAGAFGSSKLLL
RSGIGPKDQLNVVKGSARDGATMIKESDWINLPVGQNLNDHVNTDLVIKHPNISNYNFYEAWNTPIEADKNL
YLSKRSGILATSAPNIGPVAWEMIRGSDGIDRSIQWTARVEGPGPNDTNHLTISQYLGHGSTSRGALSINGA
LNMVVSKSPYLNNQADTDVVIAGIKSMMKAIKKNPQIEFQVPNVNQTVEEYVASLPKTPSARRANHWIGTAK
LGTDSGLTGGTSVVDLNAQVYGTRNIHVVDASIFPGQIFTNPTSYIITAAEHAAAKILALGPSTGGGSSTSS
KPVSSAPASSAKPTSATPTKSSAKPTPTAVASAWQQCGGQGWTGPTACVSGYKCTFNNNFYSQCTPA
>N4X498|Bipolaris_maydis_ATCC_48331_Ascomycota_Dothideomycetes_Pleosporales
MKGSSFAKAAALLSSSFASLAYAQETFTHAATGITFWRQVVSSAETAGGLEWGMALPEASTGNNLDYIGYIK
GSLTSGQGWSGLSHRGGMPDALLLVAWPEKDAVKSGFYHATGYVAPDDYTGNATLSPIYQKVSDTNFEYVYL
CKNCWAWNQGGAEGSQLPTGEVQVIGWAQHDQVYSGTWVQHNKGQGLFGAQVAPARSAKYADWVKLATPPAG
SPTPSQPGATPTPTAACQGSPAPSGSYDYIVIGGGAGGIPMADKLSETGKSVLLLEKGPPSLARLGGTMGPD
WALSNNLTRFDIPGLCNQIWVDSAGVACTDIDQMAGCVLGGGAAVNAALWWKPVDIDFDYQFPAGWKSSDVK
PAIDRVFQRIPGTDTPSVDGKRYKQEGFNLLSSALGADGWKSVTANSQQNQKNRTYSYAPFMYENGQRQGPL
GTYMISALKRSNFKLWTNTMARRVIRNGGVATGVELESGVGGTGYCGTVNLNPGGRVVLSAGAFGSSKLLFR
SGIGPKDQLSVVKGSARDGATMIKESDWINLPVGQNLNDHVNTDLVIKHPNISNYNFYEAWNTPIEADKNLY
LSKRSGILATSAPNIGPVAWEFIRGSDGIDRSIQWTARVEGPGANDTHHLTISQYLGHGSTSRGALSINGAL
NMVVSKSPYLINQADTDVVIAGIKSMIKAIKKNPQIEFQVPSANQTVEEYVASLPKTPSARRANHWIGTAKL
GTDSGLTGGTSVVDLNAQVYGTKNIHVVDASIFPGQIFTNPTSYIVTAAEHAAAKIIALGPSTGGGSSVSSK
PVSSAPASSAKPTSATPTKSSAKPTPTAVAGAWQQCGGQGWTGPTACVSGYKCTFNNNFYSQCIPA
>W6Y5X6|Bipolaris_zeicola_26-R-13_Ascomycota_Dothideomycetes_Pleosporales
MKGSSFAKAAALLSSSFASLAYAQETFTHAATGITFWRQVVSSAETAGGLEWGMALPEASTGNNLDYIGYIK
GSLTSGQGWSGLSHRGGMPDALLLVAWPDNDAVKAGFYHAAGYTAPVDYTGNATLSTIYQKVSDTNFEYVYL
CKSCWAWNQGGAEGSQLPTGEVQVIGWAQHDKVYSGTWVQHNKGQGLFGAQVAPARSAKYPDWEKLAQPPTG
SPTPSQPGTSPTPTAACQGSPAPTGSYDYIVIGGGAGGIPMADKLSESGKSVLLLEKGPPSLARFGGNMGPA
WALSNNLTRFDIPGLCNQIWVDSAGVACTDIDQMAGCVLGGGAAVNAALWWKPVDIDFDYQFPAGWKSSDVK
PAIDRVFSRIPGTDTPSVDGKRYKQEGFNLLSSALGADGWKSVTANSQQNQKNRTYSHAPFMYENGQRQGPL
GTYMVSALKRSNFKLWTNTMARRVIRNGGVATGVELESGVGGTGYCGTVNLNPGGRVVLSAGSFGSAKLLFR
SGIGPKDQLSVVKASARDGATMIKESDWINLPVGQNLNDHVNTDLVIKHPNISNYNFYEAWDTPIEADKNLY
LSKRSGILATSAPNIGPVAWEMIKGSDGIDRSIQWTARVEGPGPNDTNHLTISQYLGHGSTSRGALSINGAL
NMVVSKSPYLNNQADTDVVIAGIKSMIKAIKKNPQIEFQVPNVNQTVEEYVASLPKTPSARRANHWIGTAKL
GTDSGLTGGTSVVDLNAQVYGTKNIHVVDASIFPGQIFTNPTSYIITAAEHAAAKIIALGPSTGGGSSVSSK
PVSSAPPASSAKPTSATPTKSSAKPTPTAVSGAWQQCGGQGWTGPTACVSGYKCTFNNTFYSQCTPA
>W6ZHW6|Bipolaris_oryzae_ATCC_44560_Ascomycota_Dothideomycetes_Pleosporales
MKGSSFAKAAALLSSPFASLAYAQETFTHAATGITFWRQVVNSAETAGGLEWGMALPEAATGNNLDYIGYIK
GSLTSGQGWSGLSHRGGMPDALLLVAWPDKDAVKAGFYHAAGYTAPVDYTGNATLSTIYQKVSDTNFEYIYL
CKSCWAWNQGGAEGSQLPTGEVQVIGWAQHDKVYSGTWVQHNKGQGLFGAQVAPARSAKYPDWVKLANPPAG
SPTPSQPGATPTPTAACQGSPAPSGSYDYIVIGGGAGGIPVADKLSESGKSVLLLEKGPPSLARFGGKMGPD
WALSNNLTRFDIPGLCNQIWVDSAGVACTDIDQMAGCVLGGGAAVNAALWWKPVDIDFDYQFPAGWKSSDVK
PAIDRVFQRIPGTDTPSVDGKRYKQEGFNLLSSALGADGWKSVTANSQQNQKNRTYSHAPFMYENGQRQGPL
GTYMVSALKRSNFKLWTNTMARRVIRNGGVATGVELESGVGGTGYCGTVNLNPGGRVILSAGSFGSTKLLFR
SGIGPKDQLSVVKGSARDGATMIQESDWINLPVGQNLNDHVNTDLVIKHPNISNYNFYEAWNTPIEADKNLY
LSKRSGILATSAPNIGPVAWEMIRGSDGIDRSIQWTARVEGPGANDTNHLTISQYLGHGSTSRGALSINGAL
NVVVSKSPYLNNQADTDVVIAGIKSMIKAIKKNPQIEFQVPNVNQTVEEYVASLPKTPSARRANHWIGTAKL
GTDSGLTGGTSVVDLNAQVYGTKNIHVVDASIFPGQIFTNPTSYIITAAEHAAAKIIALGPSTGGGSSVSSK
PPASSAPASSAKPTSATPTKSSAQATPTAVASAWQQCGGQGWTGPTACVSGYKCSFNNTYYSQCIPA
>R0IGK7|Setosphaeria_turcica_Et28A_Ascomycota_Dothideomycetes_Pleosporales
MNSAFVVSAASLLSSLFAPLAYAQATFVHNATGIQFWRQVVDPAQTPGGFEWGMALPPDATGNNYDYIGYMK
GSLTAGQGWSGFSHGGAMPNKLLLVAWPDKDTVKTGFYFATGYIAPDDYTGNATLSQIYHKVTDSYFEVVYL
CKNCWVWDQQGAAGNQLPTGEVQVVGWAQHDKVYAGTWAQHNKGQSLFGAQVAPARNAKYADWAKLAGTSPS
PTSPGTTPSSTPAPTAPVSCQGSPAPTGSFDYIVIGGGAGGIPVADKLSESGKSVLLLEKGPPSLARFGGTM
GPDWVTSNNLTRFDVPGLCNQIWADSAGVACTDIDQMAGCVLGGGTAVNAALWWKPIDIDFDYQFPNGWKSS
DVKGAIDRVFKRIPGTDTPSMDGKRYKQEGYDVLSGALAAGGWKNVVANDQPNQKNRTFSHSPFMYENGQRQ
GPLGTYMVSALKRSNFKLWTNTMARRVIRNGGVATGVELESGVGGKGYCGTVNLNPGGRVILSGGAFGSSKV
LFRSGIGPKSQLDVVKASARDGSTMIKESDWINLPVGKNLNDHVNTDLVIRHPNVSFYDFYKAWDTPIQADK
DLYLSKRAGILATSAPNIGPLAWEIIKGSDGIDRSLQWTARVEGPGANDTHSMTISQYLGHGSTSRGELSIN
GALNVFVSKAPYLQNDADTGVVIAGIKNLMTAIKKNPAIEFQVPAPGTTVEEYVASLPLTPARRRSNHWIGT
AKLGTDSGLSGGSSVVDLNTQVYGTENIHVVDASIFPGHIFTNPTAYIVVLAEHAAAKILALGASNGGKPTT
APTASPTVKPTSTPAQSSAKPTTTGVAKAYEQCGGQDYKGPTTCVTGFRCQYTNQYYSQCVPN
>A0A162YD71|Ascochyta_rabiei_Ascomycota_Dothideomycetes_Pleosporales
MKITTFFKAASLLSSLFASSVDAQAATYTHAKTGITFYKQTIPEAQTKGGFEWGYALPAAAGGNNDEYIGYI
KGPLNAGKQGYSGISHVGAMPNSLLLVAWAEGTAVKTAFTFAAAYSQPVKYTGNATLTQLNATVTDTSFELV
YRCQWCWVWNQGGATGSQLPTGEVQVIGWAQHSKAYDPAAIVQHDNGQSIFGISVAPARNAKYSDWVNLPPV
GGGATPTPSSTPSSTAVGPAACTGSAAPKDSYDYIIVGGGAGGIPVADKLSEAGKKVLLIEKGPPSLGRFGG
TMGPAWLKGTGLTRFDVPGLCNQIWVDSAGVACTDTDQMAGCVLGGGAAVNAALWWKPNSIDWDLSFPNGWK
AGDMSAAVGRVFQRIVGTDKPSSDGKLYKQEGYDVLSGALGADGWSNIKANDKPNEKHRTYSHTPYMYENGQ
RQGPLGTYLVTAMKRSNFKLWTNTAVKRVIRTAGKATGVELEGGAGGYCGNVTLNAGGRVILSAGAFGSAKL
LFRSGIGPKDQLNIVKGSAQDGKTFIPEAQWINLPVGQNLNDHVNTDLVIQHKNVSFYDFYQAWSNPIQADK
DAYLNKRAGILTQSAPNIGPVAWEVIKGTDGIDRQFQWTARVEGPGANDTHSMTISNYLGRGSTSRGVASIN
GALTMTVSKAPYLQTQADTDAVIASLKSMIKAIQRNPQIEMQVPAPGTTVEAYVASLPKTPSARRANHWIGT
NKIGSDSGLTGGTSVVDLNTKVYGTDNIHVVDASIFPAHITTNPTSYIIAVAEQAAAKILALK
>A0A1Y2LSU9|Epicoccum_nigrum_Ascomycota_Dothideomycetes_Pleosporales
MKTTTFFKAASLLSSLVVSSVNAQQATYTHPGTGITFYKQTVTSAQTAGGYEWGYALPGAPDGTDDEYIGYM
KGSLESGRQGYSGVSHQGGMTNNLLLVAWTDGTAIQTKFLYATGYVKPDPYNGDAKLTQLSATVTDTSFELV
YRCQKCWVWSQDGAEGSQLPTGAVQVIGWAQNSKRYDPEDVMQHDKLQGIFGISVDLARNAKYSDWVKLPPV
GGTTPTSSAKPSSTPTPTGCVGSSVPSGSYDYIVVGAGAGGIPVADKLSEAGKKVLLIEKGPPSLGRFGGTM
GPDWLKGTGLTRFDVPGLCNQIWVDSAGVACTDTDQMAGCVLGGGTAVNAALWWKPNSIDWDYSFPNGWKAS
EMSAAVGRAFQRIVGTDTPSSDGKLYKQEGYDVLSGALAADGWANVKANDKPNEKQRTFSHTPYMYANGQRQ
GPLGTYLVTALARSNFKLWTNTAVRRVIRTGGKATGVELEGGYCGNVTLNSGGRVILSAGTFGSSKLLFRSG
IGPKDQLTTVKNSARDGATLIPEAQWINLPVGQNLNDHVNTDLVVQHQNVSFYDFYQAWSNPIKADKDAYLN
KRAGILTQSAPNIGPIAWEVIKDSDGSERQFQWTARVEGPGANDTHSMTLSNYLGRGSTSRGAASINGALNM
VVSKSPYLIDQKDTDAVVASLKSMIKALSKNPKITMQVPPAGTTVEDYVASLPKTPAARRANHWIGTAKIGS
DSGLNGGSSVVDLNTKVYGTDNIFVVDASIFPAHITTNPTSYIVSVAEQAAAKILALK
>A0A177CAW9|Paraphaeosphaeria_sporulosa_Ascomycota_Dothideomycetes_Pleosporales
MKGFTAFKAASLLSALSIPAAFAQDSFTHAGTGITFFRQTISTAETSGGLEWGYALPATGSGNAEYIGYIKG
STPSGAGWSGISHAGGMANSLLLVASPDGTNVKTQFVWAGGYSAPEDYTGNATITQIAHTVSADSFEVIYRC
EWCWVWDQKGATGSQIPDEVQVIGWAQHKALPSNPWVQHNNGQGIFGISVADARNAKYSSWIPGGTPTGTPT
TTPTATSSPTSSAPAGPTSCAGKPAPTEAYDYIVVGAGAGGIPVADRLSEAGKKVLLIEKGPPSLARFGGTM
KPDWLKDYQLTRFDVPGLCNQIWVDSAGIACTDTDQMAGCVLGGGTAVNAALWWKPVAIDWDTNFPAGWKSA
DIKSSVDAVFKRIPGTDTPSSDGKRYKQEGFNVLATAFAADGWKQVTANSVPDQKNRVFSHSPFMYEGGQRQ
GPLGTYLVTALQRSNFKLLTNTAVRRVVRTGSKATGVELESGYCGTVKLNPGGRVILSAGTFGSSKLLFRSG
IGPTDQLNVVKNSVQDGPSFINSSQWINLPVGQNLNDHVNTDLVVQHSNVSFYDFYQAWTDPIAADKKLYLE
SRAGILAQSAPNIGPLAWEVIKGSDGKDRQFQWTARVEGPKEGDNYSMTISNYLGRGSTSRGVASINGALSM
TVSKPPYLSQQADTDAVIASLKSMQKAISKLPSITWEVPAPGVSIEDYVASLPKTPSARRANHWIGTAKVGT
DSGLKGGTSVVDTNLQVYGTDNIHVVDASIFPGHITTNPTSYIVTVGEHAAKKILALKST
>A0A1Y1YHK1|Clohesyomyces_aquaticus_Ascomycota_Dothideomycetes_Pleosporales
MKVPTFIKAASLLAPLLAPLADAQDVYTDAKTGIIFSRTVVGTDQTSGGFQWGYALPATAGGTNDEYIGYMV
GSLQSGRKGWSGISHGGGMPNALLLIAWPESNAIKTKFVYAGGYVTPEDYTGNATLTQISSSVNDTHFELIY
RCQWCWVWNQKGAEGSQLPTTDVMVVGWAQHKDVPSNPLVFHNNGQSQFGAPVSPARQSSYAAWITKYGGGT
TPSGTPSTTPSATPSATPTGCVGTPAPSGTYDYIVIGAGAGGIPVADKLSEGGKSVLLIEKGPPSSGRYGGT
MKPDWLKDTNLTRFDVPGLCNEIWVDSAGIACTDIDQMAGCVLGGGTAVNAALWWNPNPIDWDYNFPTGWKS
ADMSAATKRVFSRIPGTDHPSMDGKLYKQEGFNVLSTALAADGWKSVTANNVPSQKNRVYAHTPYMYSGGER
GGPMATYLVSATGRKNFKLWMNTAVRRVVRTGGTATGVELDGGNGGYCGTVKLNPGGRVILSAGTFGSTKLL
FRSGIGPKDQLTIVKNSATDGATMINSTEWINLPVGQNLNDHVNTDLVVRHPNVSFYDFYEAFNTPISSDKD
AYLQKRSGILAQSAPNIGPMFWEVLKGSDGIERSLQWTARVEPSPPATDNTSMTMSQYLGRGSTSRGVLSIN
GALGMYVSKAPYLQTKEDLEVVIQGIKNLQKAIAKVPEIVWEVPAPNVTVEDYVKSLPLTPAARRANHWIGT
AKLGTDSGLTGGTSVVDVNTQVYGTTNIHVVDASIFPGHITTNPSAYIVVAGEQAAAKILALGPAKGGASGS
VAHYGQCGGSGYTGATTCVSPYKCAKQNDYYSQCL
>OCK97359|Cenococcum_geophilum_1.58_Ascomycota_Dothideomycetes
MATATVAITCSGTPAPTGTWDYIVVGAGAAGIPLADKLSESGQSVLLIEKGPPSSGRWGGTMKPDWLQGTNL
TRFDVPGLCNQIWLDSAGIACTDIDQMAGCILGGGTAVNAGLWWKPNPIDWDYNFPAGWKSTDMAAATSRVF
SRITGTDHPSMDGKLYYQQGYNVLSSALVAGGWENVAANSVPDQKNMTFSHTSYMFSNGERGGPLATYLVTA
SARKNFALWMNTAVRRVVRTGGHVTGVELESGYCGIVNVTAGTGRVILSAGTFGSTKILFRSGIGPTDQLSI
VNSSVQDGPTMIKSSQWIDLPVGQNLNDHTDTVIRHPNVTFYDFYAAYTDPITADKDAYLNNRTGILTQSAP
NIGPIFWQDITCSDGITRQLQWTARVQSSLPATNSSMTMSQNLGRGSTSRGVLSIAGDLNMYVSTLPYLRTA
GDLEAVVKGLENLQAAIATVPSIIWEVPAPGVNASDFVNSVPITANARRSNHWIGTAKMGTDSGLTGGTSVV
DTNTRVYGTGNLFVVDASIFPGQVSTNPSAYIVIAGEQAAAKILALPAPAAVPVVNITFYYV
>OCL14160|Glonium_stellatum_Ascomycota_Dothideomycetes
MRISTVLKAASLLSSLFTTEVWSQATGDHYTDPTTNITFWRSTVASSSTNGGLQWAYALPGAAGGTNDEYIG
MIVGSIRNGTAGWTGISHAGAMTNSLLLMAWVDGTSIRTSFRFASGYVAPDIYTGNATLTQISHTINSTHFT
LIYRCQWCWYWNQNGAVGSQPPTSDVEVIGWAQNLQSPNSPTSSSSTISEHNNGQGEFGAPVASARNSAYTV
WASKYGSTTSAPTSTPTGTPTSTPVSSTTPTVATTCSGSPAPTGTWDYIVVGAGAGGVPLADKLSESGKSVL
LIEKGPPSSGRWGGTMKPDWLQGTNLTRFDVPGLCNQIWHDSAGIACTDIDQMAGCVLGGGTAVNAALWWKP
NPIDWDYNFPTGWKSTNMAAATSRVFSRIPGTDHPSMDGKLYYQQGFEVLSSALAAAGWKNVTANEVPDQKN
MTFSHTPYMFSNGERGGPLATYLVTASKRKNFALWMNTAVRRVVRTGGHVTGIELESGYCGVVNVTAGTGRV
ILSAGTFGSTKILFRSGIGPTDQLSVVNSSVQDGPTMIKSSQWINLPVGQNLNDHVNTDTVMRHPNVTFYDF
YAAYTNPIAADKDAYLANRTGILTQSAPNIGPMFWQEINCSDGITRQLEWTARVEPSPPATDNTSMTMSQYL
GRGSTSRGVLSIAGGLNMYVSTLPYLRTAGDLEAVVKGIANLQAAIAKIPAIVWEVPAPSVSASDFVSTVPI
TANARRSNHWIGTSKMGTDSGLLGGTAVVDTNTRVYGTDNLFVVDASIFPGQVTTNPSAYIVVVAEQAAAKI
LALSAPAALPVVS
>OCL02221|Glonium_stellatum_Ascomycota_Dothideomycetes
MRNPHIMKSALLLSSLFTPFARAQTGDLYTDSKTNITFWRETIDSAQTKGGMQWGYALPGTASGTNDEYIGL
IVGSLQSGHKGWSGISHGGGMPNSLLLMAWVDGENIKTEFRYASGYVAPDIYTGNATLTQISHSINDTHFSL
VYRCRWCWAWNQNGATSQQLPTGDSQVIGWAQNLDVPSNPIREHNNGQAQFGAPVASARNAAYTEWVSKYGG
GVTTPTSTPTSTPTSTPTSTPAGPTTCVGTPAPTQTFDYIVVGAGAGGIPVADKLSESGKSVLLIEKGPPSL
GRWNGTMKPKWLEGTNLTRFDVPGLCNQIWVDSAGVACTDIDQMAGCVLGGGTAVNAALWWKPVPLDWDYNF
PAGWKSADMAAAESRVFSRIPWTDHPSMDGKLYKQEGFDVIASALAADGWKSVTANDVPEQKNRVYSHTPFM
YSHGQRGGPLATYLVSAYGRKNFQLWMNTAVRRVIRTKGHITGVELDGGNGGYCGVVNVTANTGRVILSAGT
FGSTKLLYRSGIGPKEELQVVSNSVQDGLSMINSSDWIDLPVGRNLNDHVNTDLVIRHPNVSFYDFYGAWSD
PIKSDEDTYLSNRTGILAQSAPNIGPMFWEIINGTDGIARSLQWQARVEPSPPATDNTSMTMSQYLGRGSTS
RGTLSINGALSMYVSKVPYLHTQEDIDAVVKGIENLQKAIAKVPGIIWEVPAPNVTARDFVNGVPVTAAKRR
SNHWIGTAKIGTDSALTGGTSVVDTNTKVYGTDNLFVVDASIFPGHIVTNPSAYIVTIGEQAASKILALGTT
GNGQTGGTTMAGAYKQCSGRGYKGPTTCIDGYTCKVWNSHYSLCLPN
>A0A0G2EHA2|Diplodia_seriata_Ascomycota_Dothideomycetes_Botryosphaeriales
MKFQSITRAVPLLSSLLFSTASAQTGAYYTDADSGIKFWEYTVPTAQTTGGFQFGMALPGEAGGTNDEYIGH
MVGALVDGAGWSGISHGGSMTSALLLLAWADGEEVKTSFRFASGYTTPEIYAGNATVSEISHKVNETHFELI
YRCQWCFAWDHNGATGSQLPTGSVEVIGWVQANDSPSPVDDATGTIAQHDNGMGQYGHVVASARNTAYSTWA
SSATTVPTTTAAPNGTSTATATSAPVASCTATNVPTDTYDYIIVGAGAGGIPLADRLSESGKSVLLIERGPP
SSGRWIEGDMPYSNWRPDWLEGTNLTRFDVPGLCNEIWQDSANIACNDIDQMAGCVLGGGTAVNAALWWKAP
AIDWDYNFPTGWKSTDMQSSVEKVFGVIPGTDHPSMDGERYYQEGFNVLQNALAASNWKQVTANDSPDQKNR
TFSHAPFMYANGERGGPMATYLVNAAARDNFKLWMNTSVRRVIRTGGHVTGVEVQSNGDDGYCGTVNVTASS
GRVILSAGTFGSTKILFRSGIGPQEQLKVVNASSTDGDTMIGDSEWINLPVGHNLDDHTNTDVQITHGNVSF
YDFYGAWDSPITADTESYLNDRTGILTTSAPNIGPIIWDEITGSDGIARQIQWTARVEGDTNTSMTISQYLG
RGSTSRGVLSITSGLSMQVSTVPYLRTDEDKAAVVQGIKNLQAALSKDPSIVFTVPAANTTVEDYVDSLPVT
TSKRRANHWMGTAKMGTDSGLVGGTAVVDTDTRVYGTDNLYVVDASVFPGMITTNPSALIVAVAEKAAEKLL
AAEPAEAVQKYYQCGGRNWTGSRHCAEGLTCTHYEGNADYMQCI
>A0A1J9RLH4|Diplodia_corticola_Ascomycota_Dothideomycetes_Botryosphaeriales
MKFNSFTRAVPILSSLFFPIASAQTGAYYTDADTGIKFWEYTVPTAQTTGGFQFGMALPGEAGTSDAEYIGH
MVGALQDGAGWSGISHGGSMTSALLLLAWADGDNVLTSFRFASGYTTPEIYAGNATVSEISHKVNETHWELI
YRCQWCFAWDHNGATGSQLPTGQVEVIGWVQANDSPSPVDDSTGTIVQHDNGMGQYGHIVASARNTAYSTWA
SSATTVPTTTAAPNGTATATSAPVASCTATNVPTDTYDYIIVGAGAGGIPLADRLSESGKSVLLIERGPPSS
GRWVEGDMPHTNWRPEWLDGTNLTRFDVPGLCNEIWQDSANIACNDIDQMAGCVLGGGTAVNAALWWKAPAI
DWDYNFPTGWKSTDMQSSVEKVFGVIPGTDTPSMDGERYYQEGFNVLQNALAASNWKQVTANDSPDQKNRTF
SHAPFMYANGERGGPMATYLVNAAARDNFKLWMNTSVRRVIRTGGHVTGVEVQSNGDDGYCGTVNVTASSGR
VILSAGTFGSAKILFRSGIGPQEQLAVVNASSVDGDSMIDDSQWINLPVGHNLDDHTNTDVQVTHNNVTFYD
FYGAWTSPIEADKESYLNERTGVMATSAPNIGPIIWDEITGSDGIARQLQWTARVEGDTNKSMTISQYLGRG
STSRGVLSITSGLSIQVSTAPYLRTDEDKAAVVQGIKNLMSALSKDPSIVFTVPAANTTVEEYVDSLPVTPS
KRRANHWIGSAKMGTDSGLVGGTSVVDTDTLVYGTDNLYVVDASIFPGMVTTNPSALIVAVAEKAAEKILAA
EPAEAVPKYYQCGGRNWTGSRHCEEGLTCTHYEGNADYMQCI
>K2RVZ2|Macrophomina_phaseolina_MS6_Ascomycota_Dothideomycetes_Botryosphaeriales
MKFSSIFRAVPLLSSLLYPVVSAQTGAYYTDADTGIKFWQYTIPAAQTTGGFQFGMALPGEAGGSNDEYIGH
IVGSRQSGAGWSGISHGGGMTSALLLLAWVDGESIKTSFRYASGYTTPDIYTGNATISEISHSINETHFSYI
YRCQWCFVWDHNGATGSQLPTGAVQVIGWVQAKDSPNPVDDSAGTIAQHDNGMGQYGHIVASARNTAYSTWA
ASATGTVPTSTPAPSGTVPGTNGTSTATPTSAPVASCTATNVPTDTYDYIIVGAGAGGIPLADKLSAAGKSV
LLIERGPPSSGRWVEGDAMPFANWRPSWLDGTNLTRFDVPGLCNQIWVDSANIACNDIDQMAGCVLGGGTAV
NAALWWKAPAIDWDYNFPAGWKSADMKPAVERVFKVIPGTDHPSTDGKLYYQQGFNVLSNALAAGNWKQVTA
NESPDAKNKTFAHAPFMYANGERGGPMGTYLVNAASRKNFKLVMNTSVRRVVRNGGHITGVEVQSNGNGGLC
GTVNVTASTGRVILSAGTFGSTKILFRSGIGPEEQLKVVNASTIDGPTMIDEKQWINLPVGHNLDDHTNTDL
QITHKNVTFYDFYGAWKAPIASDKEAYLNGRTGVLTTSAPNIGPVMWDQVTGSDGITRQIQWTARVEGDTNT
SMTISQYLGRGATSRGVLSITSGLTMQVSTVPYLRTKEDKAAVVQGIKNLQAALSKDPSIVFTQPPANTTVE
DFVDSIPVSTSKRRANHWMGTAKMGTDSGLLGGTSVVDTNTRVYGTDNLYVVDASIFPGMVATNPSALIVAV
AEKAAEKILASAPATDVQKYYQCGGRSWTGSRHCAEGLTCTSFEGNVDYMQCL
>R1H3M7|Neofusicoccum_parvum_UCRNP2_Ascomycota_Dothideomycetes_Botryosphaeriales
MRFSAICRAVPLLSSLLFPVVSAQTGAYYTDADTGIKFWQYTIPTAQTTGGFQFGMALPGEAGGTNDEYIGH
MVGSLTDGAGWSGISHGGGMTSALLLMAWVNGDEIQTSFRYASGYTTPEIYTGNATVSEISHTVNETHFSYI
YRCQWCFVWDQNGATGSQLPTGQVQVIGWVQANDSPTPVDDSAGTIVQHDNGMGQYGHVVASARNTAYSTWA
SSATGTVPTSTSAPNGTATATATSAPAASCTATNVPTDTYDYIIVGAGAGGIPLADKLSEAGKSVLLIERGP
PSSGRWVEGDMPFTNWRPSWLDGTNLTRFDVPGLCNQIWVDSANIACNDIDQMAGCVLGGGTAVNAALWWKA
PAIDWDYNFPTGWKSTDMSAAVERVFDIIPGTDHPSMDGDLYYQQGFNVLSSAMAAGGWKQVTANESPDSKN
KTFAHAPFMYANGERGGPMGTYLVNAASRSNFKLWMNTSVRRVVRNGGHITGVEVQSNADGGYCGTVNVTAS
SGRVILSAGTFGTTKILFRSGVGPQEQLTVVNASTIDGDTMIDEKQWINLPVGKNLDDHTNTDVQVTHKNVT
FYDFYGAWKAPIESDKEAYLNGRTGILTTSAPNIGPVMWDEITGSDGITRQLQWTARVEGDTNTSMTISQYL
GRGATSRGVLSISSGLTMQVSTVPYLRTDEDKAAVIQGIKNLQAALSKDPSIVFTQPPANTTVEEFVDSIAV
TASKRRANHWMGTAKMGTDSGLVGGTAVVDTNTRVYGTDNLYVVDASIFPGMVATNPSALIVAVAEKAAEKI
LAQEPAEAVQKYYQCGGRNWTGSRHCAEGLTCTSYEGNADYMQCI
>A0A086T046|Acremonium_chrysogenum_ATCC_11550_Ascomycota_Sordariomycetes_Hypocreales
MRCPRASALLLALAPFTQLVSAQSSTPTTYEDPDTGIIFDTWQSNNGDITFGFALPSDALDVDATEYIGLLR
CNSKDGEGSGWCGLSLGGLMTNSLLVTAYPHEGEILTALMWATGYEMPVPYAGDAEITQVSSKISEDSYELI
YRCVGCLAWDHEGATGGAATSSGGMMLGWAFSAASPGQPACPADITLTQHGSQFIFRGTFTENIANEAYDDW
TALATGVVPGDCGEDPTPTSTPIPTGTGIPVPTGTTYDYIVVGGGAAGIPLADRLSEAGNSVLLIEKGPVST
GQWGGEWKPEWLEGTDLTRFDVPGLCNQIWVDSAGIACRDTDQMAGCLLGGGTAINAGLWWRPKAEDWDYNF
PSGWKSKDMAGPAERVFERIPGTLNPSQDGTLYRDEAWNVLSSALSNAGWTEVNGIEQPDEKRETFTHGPFM
FADGERGGPLATYLASASKRDNFNLWTNTQVKRVIRYGGKMTGVEVENYAGDGYVGTVNVTPGTGRVILSAG
TFGSAKILMRSGIGPEDQLEIVANSAIDGETMIGRNEWINLPVGYNLEDHTNTDTVIAHPDVVFYDFYEAYD
DPIQEDRDAYLNDRAGILAQAAPNIGPVFFDEIEGADGITRSLQWTARVEASLGINDTTAITMSQYLGRGAK
SRGRMTITSSLNTVVSDVPYLKDENDVEAVITGLERLQEALSGYEGLVWLAPSANQTAREFVEDMLVSTSNR
RANHWIGTNKIGNDNGLEGGTAVVDLDTRVWGTDNLFVVDASIFPGMITPNPSAYIVTVAERASERILALRN
K
>A0A096PCY6|Fusarium_pseudograminearum_CS3427_Ascomycota_Sordariomycetes_Hypocreales
MVSFRSSWLLAIASLTQYVAGQQSAPTSLTDANTGIIFDTWKAPSMTFGFTFPANGQTTNADEFIGYLNCAT
PKGKSTGWCGLSYGGSMTNSLLLFAYPHDGEILTSFHWASAQVEPVQYKGKATLTQISSKITDDGFTLIYRC
QGCTSWSQDGSSGRLATTSTVAVLGWAHSLTNAINPECPAEARMLQHETQSIFGGQLTSNAFNSKYADWAKL
ATKVVKGDCNGSEPTATATSEPTPTAEPTGNPVPNETYDYVVVGGGAGGIPIADRLSEAGKKVLLIEKGPPS
TGRWGGTRKPDWLKGTDLTRFDVPGLCNQLWVDSAGIACPDTDQMAGCVLGGGTAVNAGLWWRPTPEDWDYN
FPDGWKAKDMAKYEQRVFSRIPGTMVPSMDGKLYLDQGFKVVAGALNKAGWGEVNALKEPTAKNHTYTHPPF
MFSGGERGGPLATYLVSASKRNNFKLWTNTQVRRLVRSGGHVTGLEVEPFAGSGYAGTVKLTPETGRVILAA
GTFGSAKILLRSGIGPEDQLDIVSKSSRDGSSMIKKDQWINLPVGYNLEDHTNTDAVIKHPDVVFYDFYEAW
TTPNAGDKSKYLDARSGILAQAAPNIGPIIFDEIRGADNRVRSMQWTARVEASLGENDTKAMTLSQYLGRGA
KSRGRMTITSALNTVVSGNPFLNDAEDKKAVVKALDNLRKALSGVKDLVWLQPAPSVSSQQYVDDMVVSWSN
RRANHWIGTNKMGKDDGRKGGTAVVDLNTKVYGTDNLFITDASIFPGMVTTNPSAYFVTASERASDAILALP
VSKAQEPYKQCGGTEWNGSMQCGKGYYCKALNPFYGQCYPEGK
>A0A098DS77|Fusarium_graminearum_PH-1_Ascomycota_Sordariomycetes_Hypocreales
MVSFRSSWLLAIASLTQYVAGQQSAPTSLTDANTGIIFDTWKAPSMTFGFTFPADGQTTNADEFIGYLNCAT
PKGKSTGWCGLSYGGSMTNSLLLFAYPHDGEILTTFHWASAQVEPVQYKGKATLTQISSKITDDGFTLIYRC
QGCTSWSQDGSSGRLATTSTVAVLGWAHSLTNAINPECPAEARMLQHETQSIFGGQLTSNAFNSKYADWAKL
ATKVVKGDCDGSEPTATATGEPTPTAEPTGNPVPNETYDYVVVGGGAGGLPIADRLSEAGKKVLLIEKGPPS
TGRWGGTRKPDWLKGTDLTRFDVPGLCNQLWVDSAGIACPDTDQMAGCVLGGGTAVNAGLWWRPTPEDWDYN
FPDGWKAKDMAKYEQRVFSRIPGTMVPSMDGKLYLDQGFKVVAGALNKAGWGEVNALKEPTAKNHTYTHPPF
MFSGGERGGPLATYLVSASKRNNFKLWTNTQVRRLVRSGGHVTGLEVEPFAGSGYAGTVKLTPETGRVILAA
GTFGSAKILLRSGIGPEDQLDIVSKSSRDGSSMIKKDQWINLPVGYNLEDHTNTDAVIKHPDVVFYDFYEAW
DTPNAGDKSKYLDARSGILAQAAPNIGPIIFDEIRGADNRVRSMQWTARVEASLGENDTKAMTLSQYLGRGA
KSRGRMTITSALNTVVSGNPFLNDPEDKKAVVKALDNLRKALSGVKDLVWLQPAPSVSSQQYVDDMVVSWSN
RRANHWIGTNKMGKDDGRQGGTAVVDLNTKVYGTDNLFITDASIFPGMVTTNPSAYFVTASEKASDAILALP
VSKAQEPYKQCGGTEWNGSMQCGKGYYCKALNPFYGQCYPEVSYIG
>EYB22076|Fusarium_graminearum_Ascomycota_Sordariomycetes_Hypocreales
MVSFRSSWLLAIASLTQYVAGQQSAPTSLTDANTGIIFDTWKAPSMTFGFTFPADGQTTNADEFIGYLVSKS
TGWCGLSYGGSMTNSLLLFAYPHDGEILTTFHWASAQVEPVQYKGKATLTQISSKITDDGFTLIYRCQGCTS
WSQDGSSGRLATTSTVAVLGWAHSLTNAINPECPAEARMLQHETQSIFGGQLTSNAFNSKYADWAKLATKVV
KGDCDGSEPTATATSEPTPTAEPTGNPVPNETYDYVVVGGGAGGLPIADRLSEAGKKVLLIEKGPPSTGRWG
GTRKPDWLKGTDLTRFDVPGLCNQLWVDSAGIACPDTDQMAGCVLGGGTAVNAGLWWRPTPEDWDYNFPDGW
KAKDMAKYEQRVFSRIPGTMVPSMDGKLYLDQGFKVVAGALNKAGWGEVNALKEPTAKNHTYTHPPFMFSGG
ERGGPLATYLVSASKRNNFKLWTNTQVRRLVRSGGHVTGLEVEPFAGSGYAGTVKLTPETGRVILAAGTFGS
AKILLRSGIGPEDQLDIVSKSSRDGSSMIKKDQWINLPVGYNLEDHTNTDAVIKHPDVVFYDFYEAWTTPNA
GDKSKYLDARSGILAQAAPNIGPIIFDEIRGADNRVRSMQWTAHMRQALTRASEAMTLSQYLGRGAKSRGRM
TITSALNTVVSGNPFLNDAEDKKAVVKALDNLRKALSGVKDLVWLQPAPSVSSQQYMVVSWSNRRANHWIGT
NKMGKDDGRQGGTAVVDLNTKVYGTDNLFITDASIFPGMVTTNPSAYFVTASEKASDAILALPVSKAQEPYK
QCGGTEWNGSMQCGKGYYCKALNPFYGQCYPEGTSDFSYFEFDDGVTVTPSDTQVTSTYTIGNTGRSFSIRA
EDDSPRLYARIDGFSTSAMPEGEWFPLGFVHNGGNPFVLTGTIKNMSTTFQPPDWMHQNLNTLGNLPLKKIC
MPGSHDAGMGVLNPVGTGQKSQPTTIYQQLVNGSRFLDIKPVMVAGGDFRAGNFPSKSTIGGFYGQSMSDII
SDINKFTKEYAELIILDLSHGYDSTNNFSVLSVNQWSTLFSQLTQSLSNLALINADYTTGRVFSNTLNSFIG
SGTASVLVCLDVAGISPDPSFQGKGIFSQANLLTNNVCSNTTSVNSLDIDLLSKLENYPTNSSGQVIDQLQL
VSWILTQKHPDSGIEALSNQANLNLFKNLLGFCSASAFPNVILVDWLKNTNTTALAMAINNKVYGNANSGNI
PSPTQQYVSSLTVQASGDSDFFPLGTCVDESGRQGSPDCNNSFSGDYTYVVKTFTTNPSQAITGLSIHITGN
KNSWLGGDMANDAGGDFRYVVTSRDLTLPTRISNVQLWRSPDDPVTLADAVGWDGISTDINHGRSGAYLYLV
WKNARV
>A0A1B8AQB6|Fusarium_poae_Ascomycota_Sordariomycetes_Hypocreales
MVSYRSSWLLAIASLVQYVSGQQSAPTALTDANTGIIFDTWKAPSMTFGFSFPGDGQTTNADEFIGYLNCAT
PKGKSTGWCGLSYGGPMTNSLLLFAYPHDGEILTTFHWANAQVEPGPYKGKATLTQISSRITDDGFTLIYRC
QGCTSWSQDGNSGQLATTSPVAVLGWAHSLTNVIDPECPREARMLQHETQSIFGGQLTSNAFNDEYDEWAKL
ATKVVDGDCDGGTEPTATATNEPSPTAEPTGKPVPDETYDYVVVGGGAGGLPIADRLSEAGKKVLLIEKGPP
SSGRWGGTRKPDWLQGTNLTRFDVPGLCNQLWVDSAGIACPDTDQMAGCVLGGGTAVNAGLWWRPTPEDWDY
NFPDGWKAKDMAKYEDRVFSRIPGTSVPSMDGKLYLDQGFKVVAGALGKAGWNEVNTLKEPKLKNHTYTHPP
FMFSGGERGGPLATYLVSADKRNNFKLWTNTQVRRLVRSGGHVTGLEVEPFAGAGYAGTVKLTPETGRVILA
AGTFGSAKILLRSGIGPDDQLEIVANSSRDGGSMIKKDQWINLPVGYNLEDHTNTDTVIKHPDVVFYDFYKA
WDNPPQTDEDKYLDARSGILAQAAPNIGPVIFDEIRGADGRVRSMQWTARVEASLGETDTKAMTISQYLGRG
AKSRGRMTITSALNTVVSGNPFLNDAEDKKAVVKALDNLRKALSGVKDLVWLQPAPGVSSQQYVDDMVVSWS
NRRANHWIGTNKLGKDDGRTGGTAVVDLNTKVYGTDNLFITDASIFPGMVTTNPSAYFVTASERASDAILAL
PVAKAQEPYKQCGGTEWNGSMQCGKGYYCKTLNPFYAQCYPEGQ
>A0A0I9X9T4|Fusarium_fujikuroi_Ascomycota_Sordariomycetes_Hypocreales
MVSYRSLWLLALTPFTQYVSAQQSTPVSYTDPDTGIVFDTWTASGSRMTFGFAFPEDGQTTNADELIGYLNC
ATPSGKGTGWCGLSYGGPMTNSLLLMAYPHDGDILTSFFWANAQVEPVQYKGKASLTQISSSITAEGFTLIY
RCQGCTSWSQDGNSGQLATTSSIAVLGWAHSTTDVIDPECPREARMLQHETQSIFGGQLTSNAFNSKYGTWA
KLATKVVEGNCGGEQPTSTATSQPTSTAAPSGTPVPDETYDYVVVGGGAGGLPVADRLSEAGKKVLLIEKGP
PSSGRWGGTRKPDWLGGTNLTRFDVPGLCNEIWADSSGIACPDTDQMAGCVLGGGTAINAGLWWRPNPTDWD
FNFPDGWKAKDMTTYEQRVFGRIPGTRYPSMDGKLYLDQGFKVVAGALDKAGWNEVNALEKPGAKNRTYTHP
PFMFSGGERGGPLATYLVSAKARNNFKYWTNTQVRRVVRSGGHVTGLEVEPFSGAGYAGTVKLTPETGRVIL
AAGTFGSAKILLRSGIGPDDQLSVVANSSRDGGSMITKDQWIDLPVGYNLEDHTNTDTVIKHPSVVFYDFYE
AYDNPIPSDKNKYLGQYSTIFCNLDIMTNLEVDARSGILAQAAPNIGPIIFDEISGADGRVRSMQWTARVEP
SLGETSNKSITISQYLGRGAKSRGRMTITSALNTVVSGNPYLNDAEDKKAVVKALDNLRKALSGVEGLEWLQ
PAPGVTSQKYVDDMVVSWSNRRANHWIGTNKLGKDDGRQGGTAVVDLNTKVYGTDNLFVTDASIFPGMVTTN
PSAYIVTVAERASAAILALPVSKAQGQYQQCGGNEWTGNMQCGKGFYCKILNPFYSQCYPESKR
>SCV59337|Fusarium_fujikuroi_Ascomycota_Sordariomycetes_Hypocreales
MVSYRSLWLLALTPFTQYVSAQQSTPVSYTDPDTGIVFDTWTASGSRMTFGFAFPEDGQTTNADELIGYLNC
STPSGKGTGWCGLSYGGPMTNSLLLMAYPHDGDILTSFFWANAQVEPVQYKGKASLTQISSSITADGFTLIY
RCQGCTSWSQDGNSGQLATTSSIAVLGWAHSTTDVIDPECPREARMLQHETQSIFGGQLTSNAFNSKYGTWA
KLATKVVEGNCGGEQPTSTATSQPTSTAAPSGTPVPDETYDYVVVGGGAGGLPVADRLSEAGKKVLLIEKGP
PSSGRWGGTRKPDWLGGTNLTRFDVPGLCNEIWADSSGIACPDTDQMAGCVLGGGTAINAGLWWRPNPTDWD
FNFPDGWKAKDMTTYEQRVFGRIPGTRYPSMDGKLYLDQGFKVVAGALDKAGWNEVNALEKPGAKNRTYTHP
PFMFSGGERGGPLATYLVSAKARNNFKYWTNTQVRRVVRSGGHVTGLEVEPFSGAGYAGTVKLTPETGRVIL
AAGTFGSAKILLRSGIGPDDQLSVVANSSRDGGSMITKDQWINLPVGYNLEDHTNTDTVIKHPSVVFYDFYE
AYDNPIPSDKNKYLDARSGILAQAAPNIGPIIFDEISGADGRVRSMQWTARVEPSLGETSNKSITISQYLGR
GAKSRGRMTITSALNTVVSGNPYLNDAEDKKAVVKALDNLRKALSGVEGLEWLQPAPGVTSQKYVDDMVVSW
SNRRANHWIGTNKLGKDDGRQGGTAVVDLNTKVYGTDNLFVTDASIFPGMVTTNPSAYIVNVAERASAAILA
LPVSKAQGQYQQCGGNEWTGNMQCGKGFYCKILNPFYSQCYPESKR
>A0A1L7WAE1|Fusarium_proliferatum_ET1_Ascomycota_Sordariomycetes_Hypocreales
MVSYRSLWLLALTPFTQYVSAQQSTPVSYTDPDTGIVFDTWTASGSRMTFGFAFPEDGQTTNADELIGYLNC
ATPSGKGIGWCGLSYGGPMTNSLLLMAYPHDGDILTSFFWANAQVEPVQYKGKASLTQISSSITADGFTLIY
RCQGCTSWSQDGNSGQLATTSSIAVLGWAHSTTDVIDPECPREARMLQHETQSIFGGQLTSNAFNSKYGTWA
KLATKVVEGNCGGEQPTSTATSQPSSTAAPSSTPVPDETYDYVVVGGGAGGLPVADRLSEAGKKVLLIEKGP
PSSGRWGGTRKPDWLGGTNLTRFDVPGLCNEIWADSSGIACPDTDQMAGCVLGGGTAINAGLWWRPNPTDWD
FNFPDGWKAKDMATYEQRVFGRIPGTRYPSMDGKLYLDQGFKVVAGALDKAGWNEVNALEKPGAKNRTYTHP
PFMFSGGERGGPLATYLVSAKARNNFKYWTNTQVRRVVRSGGHVTGLEVEPFSGAGYVGTVKLTPETGRVIL
AAGTFGSAKILLRSGIGPDDQLSVVANSSRDGGSMITKDQWINLPVGYNLEDHTNTDTVIKHPSVVFYDFYE
AYDNPIPSDKNKYLDARSGILAQAAPNIGPIIFDEISGADGRVRSMQWTARVEPSLGETSNKSITISQYLGR
GAKSRGRMTITSALNTVVSGNPYLNDAEDKKAVVKALDNLRKALSGVEGLEWLQPAPGVTSQKYVDDMVVSW
SNRRANHWIGTNKLGKDDGRQGGTAVVDLNTKVYGTDNLFVTDASIFPGMVTTNPSAYIVTVAERASAAILA
LPVSKAQGQYQQCGGNEWTGNMQCGKGFYCKILNPFYSQCYPDSNR
>A0A1L7TQ40|Fusarium_mangiferae_Ascomycota_Sordariomycetes_Hypocreales
MVSYRSLWLLALAPFTQYVSAQQSTPVSYTDPDTGIVFDTWTASGSRMTFGFAFPENGQTTNADELIGYLNC
ATPSGKGTGWCGLSYGGPMTNSLLLMAYPHDGDILTSFFWANAQVEPVQYKGKVTLTQISSSITADGFTLIY
RCQGCTSWSQDGNSGQLATTSSIAVLGWAHSTTDVIDPECPLEARMLQHETQSIFGGQLTSNAFNSKYDTWA
KLATKVVEGNCGGEQPTSTATSQPSSTAAPSGTPVPDETYDYVVVGGGAGGLPVADRLSEAGKKVLLIEKGP
PSSGRWGGTRKPDWLGGTNLTRFDVPGLCNEIWADSSGIACPDTDQMAGCVLGGGTAINAGLWWRPNPQDWD
FNFPDGWKAKDMATYEQRVFGRIPGTRYPSMDGKLYLDQGFKVVAGALDKAGWNEVNALEKPGAKNRTYTHP
PFMFSGGERGGPLATYLVSAKARNNFKYWTNTQVRRVIRSGGHVTGLEVEPFSGAGYVGTVKLTPETGRVIL
AAGTFGSAKILLRSGIGPDDQLSVVANSSRDGSSMIAKDQWINLPVGYNLEDHTNTDTVIKHPSVVFYDFYE
AYDNPIPSDKKKYLDARSGILAQAAPNIGPVMFDEISGADGRVRSMQWTARVEPSLGETSNKSITISQYLGR
GAKSRGRMTITSALNTVVSGNPYLNDAEDKKAVVKALENLRKALSGVEGLEWLQPAPGVTSQKYVDDMVVSW
SNRRANHWIGTNKLGKDDGRQGGTAVVDLNTKVYGTDNLFVTDASIFPGMVTTNPSAYIVTVAERASAAILA
LPVSKAQGQYQQCGGNEWTGNMQCGKGFYCKILNPFYSQCYPDSKR
>W7MVK7|Fusarium_verticillioides_7600_Ascomycota_Sordariomycetes_Hypocreales
MIFYRSLWLLALAPLTQYVSAQQSTPASYTDPDTGIVFDTWTASGSRMTFGFTFPEDGQTTNADEFIGYIKC
TTPSGKGTGWCGLSYGGPMTNSLLLMAYPHDGDILTSFLWANAQVEPVPYKGKATLTQISSSITADGFTLIY
RCQGCTSWSQDGNSGQLATTSSIAVLGWAHSTTDVIDPECPREARMLQHETQSIFGGQLTSNAFNGDYDKWA
KLATKVVDGNCDGGSTPTSTATAEPSSTAAPTGTPVPDETYDYVVVGGGAGGLPIADRLSEAGKKVLLIEKG
PPSSGRWGGTRKPDWLGGTNLTRFDVPGLCNEIWADSSGIACPDTDQMAGCVLGGGTAINAGLWWRPNPQDW
DFNFPDGWKAKDMATYEQRVFGRIPGTRYPSMDGKLYLDQGFKVVAGALNKAGWNEVNALEKPGAKNRTYTH
PPFMFSGGERGGPLATYLVSAKARNNFKYWTNTQVRRVVRSGGHVTGLEVEPFSGAGYVGTVKLTPETGRVV
LAAGTFGSAKILLRSGIGPDDQLSVVANSSRDGGSMIAKEQWINLPVGYNLEDHTNTDTVIKHPSVVFYDFY
EAYDNPIPSDKNKYLDARSGILAQAAPNIGPIIFDEISGADGRVRSMQWTARVEPSLGETSNKSITISQYLG
RGAKSRGRMTITSALNTVVSGNPYLNDAEDKKAVVKALDNLRKALSGVEGLEWLQPAPGVTSQKYVDDMVVS
WSNRRANHWIGTNKLGKDDGRSGGTAVVDLNTKVYGTDNLFVADASIFPGMVTTNPSSYIVTVAERASAAIL
ALPVSKAQGQYQQCGGNEWTGSMQCGKGFYCKVLNPFYSQCYPDSKR
>W9JI08|Fusarium_oxysporum_Fo47_Ascomycota_Sordariomycetes_Hypocreales
MRLLSCFSRSRLPRSYPRPSPIVDWGFVIMVSHRSLWLLALAPLTQYVSAQQSTPAPYTDPGTGIVFDTWTA
SRMTFGFSFPENGQTTNADEFIGYLNCATPNGEGTGWCGLSYGGPMTNSLLLFAYPHDGDILTAFLWANAQV
EPVPYEGEAVLTQISSSITEDGFTLIYRCQGCTSWSQDGNSGQLATTSPVAVLGWAHSTTNVINPECPREAR
MVQHETQSIFGGQLTSNAFNNEYDKWAKLATKVVEGNCDGGGEEPTSTATGEPTSTAAPPTGTPVPDETYDY
VVVGGGAGGLPVADRLSEAGKKVLLIEKGPPSSGRWGGTRKPDWLEGTNLTRFDVPGLCNEIWADSSGIACP
DTDQMAGCVLGGGTAINAGLWWRPNPKDWDFNFPDGWKAKDMAKYEGRVFGRIPGTRVPSMDGKLYLDQGFK
VVAGALDQAGWDEVNALEKPAAKNRTYTHPPFMFSGGERGGPLATYLVSAKARNNFKYWTNTQVRRVVRSGG
HVTGLEVEPFAGAGYVGTVKLTPETGRVILAAGTFGSAKILLRSGIGPDDQLKIVANSSRDGGSMIAKDQWI
NLPVGYNLEDHTNTDTVIKHPDVVFYDFYKAYDDPIPADEKKYLDERSGILAQAAPNIGPVIFDEISGADGR
VRSMQWTARVEPSLGETSNKSITISQYLGRGAKSRGRMTITSALNTVVSGNPYLNDPEDKKAVVTALDNLRE
ALSGVKGLEWLQPAPDVTSQQYVDDMVVSWSNRRANHWIGTNKLGKDDGRQGGTAVVDLNTKVYGTDNLFIT
DASIFPGMVTTNPSAYIVTAAERASDAIIALPVSKAQGQYQQCGGIEWTGNMQCGKGFYCKSLNPYYSQCYP
DA
>A0A0M9EMT2|Fusarium_langsethiae_Ascomycota_Sordariomycetes_Hypocreales
MTFGFSFPGNGQTTNADEFIGYLNCASPKGKGTGWCGLSYGGPMTNSLLLFAYPHEGDILTTFMWANAQVEP
VSYKGQANLTQVSSSITDDGFTLIYRCQGCTSWSQDGNTGQLASTSPIAVLGWAHSTTDAIDPQCPREARML
QHETQSIFGGQLTDNAFNDDYDKWAKLANKVVEGDCDGEGPTPTATGEPTSTAVPPTGNPVPDETYDYVVVG
GGAGGLPIADRLSEAGKKVLLIEKGPPSSGRWGGDRKPDWLEGTNLTRFDVPGLCNEIWVDSAGIACPDTDQ
MAGCVLGGGTAINAALWWRPNPADWDFNFPDGWKAKDMAKYEQRVFSRIPGTTVPSMDGKLYLDQGFKVVAG
ALSKAGWEEVNANEKPAAKKRTYTHPPFMFSGGERGGPMATYLVSASKRNNFKLWTNTQVRRLVRSGGHVTG
VEVEPFAGAGYAGTVKLTPESGRVILAAGTFGSAKILLRSGIGPDDQLKVVADSSRDGGSMIDKDQWINLPV
GYNLEDHTNTDTVIKHPSVVFYDFYEAYDDPIPSDKKKYLDQRSGILAQAASNIGPIIFDEISGADNRVRSI
EWTARVEASLGETSNKSITISQYLGRGAKSRGRMTITSALNTVVSGNPYLNDPEDKKAVVTALDNLRKALSG
VEGLEWLQPAPGVTSQKYVDDMVVSWSNRRANHWIGTNKLGKDDGRQGGTAVVDLNTKVYGTDNLFVTDASI
FPGMVTANPSAYIITVAERASDAILALPVSKPQGQYQQCGGNEWNGNMQCGKGFYCKTLNSFYSQCYPDSK
>KIL84989|Fusarium_avenaceum_Ascomycota_Sordariomycetes_Hypocreales
MLSFRFSWLLALASLAQYVSAQQSAPTAYTDSSTGIVFDTWAARKMTFGFSFPSNGQTTDADEFIGYLNCAT
PSGKGTGWCGLSYGGPMTNSLLLFAYPHDGDILTTFMWANAQVEPVPYKGKATLTQISSKITDDGFTLIYRC
QGCTSWSQDGNSGKLATTSPIAVLGWAHSLTNVIDPECPREARMLQHEDQSIFGGQLTSNAFNTKYDTWAKL
ATKVVDGNCDGGEPTATATSQPTTPPTGIPIPDETYDYVVVGGGAGGLPIADRLSEAGKKVLLIEKGPPSSG
RWGGTRKPDWLAGTNLTRFDVPGLCNELWVDSAGIACPDTDQMAGCVLGGGTAINAGLWWRPNPVDWDFNFP
DGWKAKDMAKYEERVFARIPGTRYPSKDGKLYLDQGFKVVAKGLDQAGWAEVNSLEKPAAKNRTYTHPPFMF
SGGERGGPLATYLVSANTRKNFKYWTNTQVNRVVRSAGHVTGLEVEPFASGGYAGTVKLTPETGRVVLAAGT
FGSAKILLRSGIGPEDQLNIVANSSRDGNSMIKKDDWINLPVGYNLEDHTNTDAVIKHPDVVFYDFYEAYDN
PFPADEKAYLDKRSGILAQAAPNIGPIIFDEISGADGRVRSMQWTARVEASLGETSNKSMTLSQYLGRGAKS
RGRMTITSALNTVVSDNPYLNDPEDKKAVVTALDNLRKALSGVKGLEWLQPAPGVTSQKYVDDMVVSWSNRR
ANHWIGTNKLGKDDGRQGGTAVVDLNTKVYGTDNLFITDASIFPGMVTTNPSAYFVTAAEKASNDILALPVS
KAQGAYEQCGGSKWNGNMQCGKGFYCKTLNPFYAQCYPNA
>A0A0G4KP75|Verticillium_longisporum_Ascomycota_Sordariomycetes_Glomerellales
MRFFSRVGAGAALLAAVSFLEGVAGQTDWTSPDTGIVYQSYTGSTGMTYGIALPTNSLTVDATEYLGYINCP
TPAGEDQGWCGLSLMPSMTNSLLFMAHPYEGEVLTSFHFATSRESVENYKGQATITQITSRVTATGFSLEYR
CQNCFNWEQDGFVGGHATTQGFIVTSWALSNKAPGNAVCPSALVIEQHASQGINGGSITPGFTNANYATWAQ
LANKVVTGNCGGGTPTSTGGAGPTTTSVPETPVTGVPVPNTAYDYIIVGSGAGGIPLADKLSEAGHKVLLIE
KGPPSSGRWGGKRGPTWLANTNLTRFDVPGLCNEIWHDSAGIACRDTDQMAGCVLGGGTAINAALWWKPYAA
DWDYNFPAGWKASDVAAAQQRVFNRIPGTTRPSRDGVISLRAGMDVLRNGLAAAGWRDTDFNANPNAKNRTF
GYTPYMYSNGERGGPMATYLVTANARSNFKLIMNTQVRRVIRSGGHVTGVEVEPYLDGGFQGVIPLTAVTGR
VILSAGTFGSAKILLRSGIGPTDQLDVVSNSTRDGSTMISRNQWINLPVGYNLEDHTNTNVVLEHPSVQFYD
FYTAYDGTAPYQADIQKYLTQRSGILAQSAPNIGPLFFEEIRGADNVVRQLQWTARMEASEGEVDGSALTIS
QYLGRGAKSRGRMTITPALNTVVSTIPYLIDTNDKEAVIKGIENLQRALANVPNLKWLHPAPGTTARQYVTD
MVVSPSNRRANHWIGTNKLGNQDGRINNGDSVVDTNTRVYGTDNLFVVDASIFPGMVTANPSAYFVVAAERA
AAKILALPAGKGQPIYQQCGGREWRGSFQCAAGLKCVEQNPYYSQCLGS
>A0A0G4N0E4|Verticillium_longisporum_Ascomycota_Sordariomycetes_Glomerellales
MRFFSRVGAGAALLAAVPFLEGVAGQTDWTSPDTGIVYQSYTGSTGMTYGIALPTDSLTVDATEYLGYINCP
TPAGEDQGWCGLSLMPSMTNSLLFMAHPYEGEVLSSFHFATSRESVENYKGQATITQITSRVTATGFSLEYR
CQNCFNWEQDGFVGGHATTQGFIVTSWALSNKAPGNAVCPSALVIEQHASQGINGGAITPGFTNANYATWAQ
LANKVVTGNCSGGTPTSTGGAGPTTTSVPETPVTGVPVPNTAYDYIIVGSGAGGIPLADKLSEAGHKVLLIE
KGPPSSGRWGGKRGPTWLANTNLTRFDVPGLCNEIWHDSAGIACRDTDQMAGCVLGGGTAINAALWWKPYAA
DWDYNFPAGWKASDVAAAQQRGVIPLTPVTGRVILSAGTFGSAKILLRSGIGPTDQLDVVSNSTRDGSTMIS
RNQWINLPVGYNLEDHTNTNVVLEHPSVQFYDFYTAYDGTAPYQADIQKYLTQRSGILAQSAPNIGPLFFEE
IRGADNVVRQLQWTARMEASEGEVDGSALTISQYLGRGAKSRGRMTITPALNTVVSTIPYLIDTNDKEAVIK
GIENLQRALANVPNLKWLHPAPGTTARQYVTNMVVSPSNRRANHWIGTNKLGNQDGRINNGDSVVDTNTRVY
GTDNLFVVDASIFPGMVTANPSAYFVVAAEHAAAKILALPAGKAQPIYQQCGGLEWRGSFQCAAGLQCVDLN
PYYSQCLNS
>A0A0G4N0Z5|Verticillium_longisporum_Ascomycota_Sordariomycetes_Glomerellales
MGPANASKARRRTWFACMPLTTMFHGLLLFLGQIDQSTKEAAREPRWPPRRVPEDETRRSRLKTIETSCSRP
SVLSCSSVATLFLAAFFDTKMRFFSRVGAGAALLAAVPFLEGVAGQTDWTSPDTGIVYQSYTGSTGMTYGIA
LPTDSLTVDATEYLGYINCPTPAGEDQGWCGLSLMPSMTNSLLFMAHPYEGEVLSSFHFATSRESVENYKGQ
ATITQITSRVTATGFSLEYRCQNCFNWEQDGFVGGHATTQGFIVTSWALSNKAPGNAVCPSALVIEQHASQG
INGGAITPGFTNANYATWAQLANKVVTGNCSGGTPTSTGGAGPTTTSVPETPVTGVPVPNTAYDYIIVGSGA
GGIPLADKLSEAGHKVLLIEKGPPSSGRWGGKRGPTWLANTNLTRFDVPGLCNEIWHDSAGIACRDTDQMAG
CVLGGGTAINAALWWKPYAADWDYNFPAGWKASDVAAAQQRVFNRIPGTTRPSRDGVISLRAGMDVLRNGLA
AAGWRDTDFNANPNAKNRTFGYTPYMYSNGERGGPMATYLVTANARSNFKLIMNTQVRRVIRSGGHVTGVEV
EPYLDGGFQGVIPLTPVTGRVILSAGTFGSAKILLRSGIGPTDQLDVVSNSTRDGSTMISRNQWINLPVGYN
LEDHTNTNVVLEHPSVQFYDFYTAYDGTAPYQADIQKYLTQRSGILAQSAPNIGPLFFEEIRGADNVVRQLQ
WTARMEASEGEVDGSALTISQYLGRGAKSRGRMTITPALNTVVSTIPYLIDTNDKEAVIKGIENLQRALANV
PNLKWLHPAPGTTARQYVTDMVVSPSNRRANHWIGTNKLGNQDGRINNGDSVVDTNTRVYGTDNLFVVDASI
FPGMVTANPSAYFVVAAEHAAAKILALPAGKAQPIYQQCGGLEWRGSFQCAAGLQCVDLNPYYSQCLNS
>G2X591|Verticillium_dahliae_VdLs.17_Ascomycota_Sordariomycetes_Glomerellales
MRFFSRVGAGAALLAAVPFLEGVAGQTDWTSPDTGIVYQSYTGSTGMTYGIALPTDSLTVDATEYLGYINCP
TPAGEDQGWCGLSLMPSMTNSLLFMAHPYEGEVLTSFHFATSRESVENYKGQATITQITSRVTATGFSLEYR
CQNCFNWEQDGFVGGHATTQGFIVTSWALSNKAPGNAVCPSALVIEQHASQGINGGAITPGFTNANYATWAQ
LANKVVTGNCGGGTPTSTGGAGPTTTSVPETPVTGVPVPNTAYDYIIVGSGAGGIPLADKLSEAGHKVLLIE
KGPPSSGRWGGKRGPTWLADTNLTRFDVPGLCNEIWHDSAGIACRDTDQMAGCVLGGGTAINAALWWKPYAA
DWDYNFPAGWKASDVAAAQQRVFNRIPGTTRPSRDGVISLRAGMDVLRNGLAAAGWRDTDFNANPNAKNRTF
GYTPYMYSNGERGGPMATYLVTANARSNFKLIMNTQVRRVIRSGGHVTGVEVEPYLDGGFQGVIPLTPVTGR
VILSAGTFGSAKILLRSGIGPTDQLDVVSNSTRDGSTMISRNQWINLPVGYNLEDHTNTNVVLEHPSVQFYD
FYTAYDGTAPYQADIQKYLTQRSGILAQSAPNIGPLFFEEIRGADNVVRQLQWTARMEASEGEVDGTLNTVV
STIPYLIDTNDKEAVIKGIENLQRALANVPNLKWLHPAPGTTARQYVTNMVVSPSNRRANHWIGTNKLGNQD
GRINNGDSVVDTNTRVYGTDNLFVVDASIFPGMVTANPSAYFVVAAEHAAAKILALPAGKAQPIYQQCGGLE
WRGSFQCAAGLKCVDLNPYYSQCLNS
>A0A084AN99|Stachybotrys_chartarum_IBT_7711_Ascomycota_Sordariomycetes_Hypocreales
MLSWKASSWLLALAPFAQHALAQVGVPIVDPETGIQLSTWSGQGVTLGMALPANAATTDVNDIIGLLECPIT
SNGAWCGLSFSGSMNSGPLLTAWAEGDEVYTTFRYATGWEPTPYTGENGLSYISSSVNATHFRLLYRCTTCL
AWVQDGTPGSVSTSAGFLFLAYALSVVDPTNTECPDDAVFMQHATQGFAYAVITPEEVHEEYSEWAALATIE
PPTGTCGGTPTSTGGPTPTPTTTRAPTGTPVPTGLTYDYIVVGAGAGGIPLADKLSEAGNRVLLIEKGPPSS
GRWGGRMRPAWLEGTNLTRFDVPGLCNQIWVDSAGIACRDTDQMAGCVLGGGTAVNAALWWRPNPTDWDYNF
PAGWRSSDMAAATSRVFSRIPGTQTPSTDGQLYLQQGYNVLTGGLSRAGWSNVNPFTAPGSKNRTFTRTPYM
YSGGERGGPLATYLVSADRRSNFDLWMNTSVRRVIRNGGHVTGLEVEPYLDGGYNGTINVTNIRGRVILSAG
TFGSAKLLLRSGIGPRDQLLIVRNSTDGPTMINERSWISLPVGYNLEDHTNTDAVVSHPNVVHYDFYAAYTD
PIAADRTAYLSNRRGILTQSAPNIGPLFFEEIRGADGIVRAFQYTARVEGNDQVPNGNAMVISQYLGRGAVS
RGRMTISRSLVTEVSTSPYLSNTNDLEAVIRSLENVQAALSNIAGLVWHFPPPGQTVRQYVTGLPALPSVRR
ANHWIGTNKLSSRDGRQTGGDGVVDLNTKVWGTDNLFVVDASIFPGMVTTNPSSYIVVAAEHAAQRILNLAV
PSPAPRYSQCGGLEHNGTFQCVSGTSCTWLNDYYWQCL
>A0A084QG53|Stachybotrys_chlorohalonata_IBT_40285_Ascomycota_Sordariomycetes_Hypocreales
MLSWKASSWLLALAPFAQHALAQVGVPIVDPETGIQLSTWTGQGVTLGMALPANAATTDVNDIIGLLECPIT
SNGAWCGISFSGSMNSGPLLTAWAEGDEVYTTFRYATGWEPTPYTGENGLSYISSSVNATHFRLLYRCTTCL
AWVQDGTPGSVSTSAGFLFLAYALSIVDPTNTECPDDAVFMQHATQGFAYAVITPEEVHEEYSEWAALATIE
PPTGTCGGGTPTSTGGPTPTPTTTRAPTGTPVPTGLTYDYIVVGAGAGGIPLADKLSEAGNRVLLIEKGPPS
SGRWGGRMRPAWLENTNLTRFDVPGLCNQIWVDSAGIACRDTDQMAGCILGGGTAVNAALWWRPNPADWDYN
FPAGWRSSDMAAATSRVFSRIPGTQTPSSDGQLYLQQGYNLLTGGLSRAGWSNVNPFSAPGSKNRTFTRTPY
MYSGGERGGPLATYLVSADRRSNFDLWMNTSVRRVIRNGGHVTGLEVEPYLDGGYNGTINVTNIRGRVILSA
GTFGSAKLLLRSGIGPRDQLLTVRNSTDGPTMINERSWISLPVGYNLEDHTNVSPMSTRSQRQMLMMQTDAV
ISHPNVVHYDFYAAYTDPIAADRTAYLSNRRGILTQSAPNIGPLFFEEVRGADGIVRAFQYTARVEGNDQVP
NGNAMVISQYLGRGAVSRGRMTINRSLITEVSTSPYLSNTNDLEAVIRSLENVHAALSNIAGLVWHFPPPGQ
TVRQYVTGLPTLPSVRRANHWIGTNKLSSRDGRQNGGDGVVDLNTKVWGTDNLFVVDASIFPGMVTTNPSSY
IVVAAEHAAQRILNLAVPSPAPRYSQCGGLEHNGTFQCASGTSCTWLNDYYWQCL
>A0A084QKV5|Stachybotrys_chlorohalonata_IBT_40285_Ascomycota_Sordariomycetes_Hypocreales
MLSWKASSWFLALAPFAQQALAQAGVPYVDPETGIQLSTWTSQGVTLGMALPANAQTTDVNDMIGLLECPIT
SNGAWCGIAFSGSMNRGPLLTAWAEGDEVYATFRYATGWEPTPYTGENGLSYISSSVNATHFRLLYRCTSCL
AWTQDGTPGVAPTSQGVLFLGYALSIVDPTNTECPDDAVFMQHASMGFAYAVITPEEVHAEYSEWAALATIA
PPTGTCGSGNPTATGGPTPTPTTTRSPTGTPVPTGLTYDYIVVGAGAGGIPLADKLSEAGNRVLLIEKGPPS
SGRWGGRMRPAWLENTNLTRFDVPGLCNQIWVDSAGIACRDTDQMAGCVLGGGTAVNAALWWRPNPTDWDYN
FPAGWRSGDMAAATSRVFSRIPGTRTPSTDGQLYLQQGYNLLTGGLSRAGWSNVNPFTAPGSKNRTFTHTPY
MYSGGERGGPLGTYLVSADRRSNFDLWMNTSVRRVIRNGGHVTGLEVEPYLDGGYNGIINVTNIRGRVILSA
GTFGSAKLLLRSGIGPRDQLPIVRNSTDGPTMINERSWINLPVGYNLEDHTNSFLTPASCTTTSTPPTPIPS
LPTEQHISATNRRGILTQSAPNIGPLFFEEIRGSDNIIRAFQYTARVEGNDQVPNGNAMVISQYLGRGAVSR
GRMTINRSLVTEVSTSPYLSNTNDLEAVIRSLENVQAALSNVAGLVWHFPPPGQTVRQYVTSLPLLPSVRRA
NHWIGTNKLSTRDGRQTGGDGVVDLNTKVWGTDNLFVVDASIFPGMVTTNPSSYIVVAAEHAAQRILNLDVP
APAARYSQCGGLEHNGTFQCASGTSCTWLNDYYWQCL
>E7D6C4|Stachybotrys_bisbyi_Ascomycota_Sordariomycetes_Hypocreales
MLFKLSNWLLALALFVGNVVAQLVGPTPYTDPDTGIVFQSWVNPAGTLKFGYTYPANAATVAATEFIGFLEC
QGAGWCSVSLGGSMLNKPLVVAYPSGDEVLASLKWATGYANPEPYGGNHKLSQISSSVTSAGFRVVYRCEGC
LAWNYQGIEGGSPTNGASMPIGWAYSASSVLNGDCVDNTVLIQHDTFGNYGFVPDESSLRTEYNDWTELPTR
VVRGDCGGSTTTSSVPSSTAPPQGTGIPVPTGASYDYIVVGSGAGGIPIADKLTEAGKKVLLIEKGPPSSGR
YDGKLKPTWLEGTNLTRFDVPGLCNQIWVDSAGIACRDTDQMAGCVLGGGTAVNAGLWWKPNPIDWDYNFPS
GWKSSEMIGATNRVFSRIGGTTVPSQDGKTYYQQGFNVLSSGLKAAGWTSVSLNNAPAQKNRTYGAGPFMFS
GGERGGPLATYLATAKKRGNFDLWTNTQVKRVIRQGGHVTGVEVENYNGDGYKGTVKVTPVSGRVVLSAGTF
GSAKLLLRSGIGPKDQLAIVKNSTDGPTMASERDWINLPVGYNLEDHTNTDIVISHPDVVHYDFYEAWTAPI
ESDKTAYLGKRSGILAQAAPNIGPLFFDEVRGADNIVRSIQYTARVEGNSVVPNGKAMVISQYLGRGAVSRG
RMTISQGLNTIVSTAPYLSNVNDLEAVIKSLENIANSLTSKVKNLKIEWPASGTSIRDHVTNMPLDPATRRA
NHWIGTNKIGTKDGRLTGGDSVVDLNTKVYGTDNLFVVDASIFPGMVTTNPSAYIVIAAEHAASKILSLPTA
KAAAKYEQCGGLEYNGNFQCASGLTCTWLNDYYWQCT
>G4V131|Neurospora_tetrasperma_FGSC_2509_Ascomycota_Sordariomycetes_Sordariales
MKVFARIGTIALAALYLQQCSAQYINEQYTDPVNKITLSTWRPDPGSNSGGGDAATYAFGLVLPPDALTKDA
NEYIGLLRCDVGDAASPGWCGVSHGQSGQMTQSLLLMAWASKGQVFTSFRYASGYNVPGLYTGNATLTQISA
TVNSTQFELIYRCQDCFAWNQGGSKGSVSTSSGLLVLGRAAAKGNLQNPTCPDKAIPGFHDNGFGQYGAPLE
KVPHTSYSAWASLATKTTTADCSGASDPAPTGSEPPAEPTSTAEPVPVCTPAPSKTYDYIIVGAGAGGIPIA
DKLSEAGKSVLLIEKGPPSTGRWNGTMKPEWLQATNLTRFDVPGLCNQIWVDSAGIACTDTDQMAGCVLGGG
TAVNAGLWWKPHPQDWDYNFPEGWKSRDTVPATNRVFGRIPGTWHPSQNGKLYRQEGFNVLANGLSKSGWKE
VIPNDAYNQKNHTFGHSTFMFAKGERGGPLATYLVTAAARKQFTLWTNVAVRRAVRNGSRVTGVELECLTDG
GLSGTVNVTPNTGRVIFAAGTFGSAKLLLRSGIGPTDQLEIVKGSTDGPTFISKDQWIDLPVGYNLMDHLNT
DLIITHPDVVFYDFYGAWNTPIEGDKSAYLQNRSGILAQAAPNIGPLMWDELKGSDNIVRTLQWTARVEGSD
QYTTSKHAMTLSQYLGRGVVSRGRMAISSGLDTNVAEHPYLHNDVDKQTVIQGIKNLQAALNVIPNISWVLP
PPDTTVESFINNIIVSPSNRRSNHWMGTAKLGKDDGRAGGSAVVDLNTKVYGTDNLFVVDASIFPGMTTGNP
SAMIVIASEHAAQKILALKPVPSLPGGNGKGKWRR
>F7W4V8|Sordaria_macrospora_k-hell_Ascomycota_Sordariomycetes_Sordariales
MKVLIRLGATALAASMYLQQCSAQYINEQYTDPINKITLSTWRPDPGSNSEGATAYAFGLVLPPDALTKDSN
EYIGVLRCDVGDTANPGWCGVSHGQSGQMTQALLLMAWANKGQVYTSFRYASGYNVPGLYTGNATLTQISAT
VNSTQFELIYRCQDCLAWNQGGNRGSVSTSNGLLILGRAAAKGNLQNPTCPDKAIPGFHDNGFGQYGAPLEK
VPHTSYSAWAALATNTTTADCSGASDPAPTGTEPPAEPTSTAEPIPACTPAPSKTYDYIIVGAGAGGIPIAD
KLSEAGKSVLLIEKGPPSTGRWQGTLKPEWLQGTNLTRFDVPGLCNQIWVDSAGIACTDTDQMAGCVLGGGT
AVNAGLWWKPHPQDWDYNFPEGWKSRDTVPATNRVFGRIPGTWHPSQDGKLYRQEGFNVLASGLSKSGWKQV
IPNEAYNQKNHTFGHSTFMFSKGERGGPLATYLASAAARKQFTLLTNAAVRRAVRNGSRVTGVELECLADGG
LSGTINVTPNTGRVIFAAGTFGSAKLLLRSGIGPTDQLEVVKESTDGATFIAKNQWINLPVGYNLMDHLNTD
LIVTHPDVVFYDFYEAWNTPNEGDKSAYLQNRSGILAQAAPNIGPLMWDELKGSDNIVRTLQWTARVEGSDQ
YTTSKNAMTLSQYLGRGVVSRGRMTISTGLDTNVAEHPYLHNDVDLQTVIQGIKNLQAALNVIPNISWVLPP
PNTTVEFFVNNMIVSPSNRRANHWMGTAKLGKDDGRTGGSAVVDLNTKVYGTDNLFVVDASIFPGMTTGNPS
AMIVIASEHAAQKILALKPVPTLPGGKGKGKWRR
>A0A175WAT0|Madurella_mycetomatis_Ascomycota_Sordariomycetes_Sordariales
MKLLSRIGATALAASLYLQQCAAQMTEGSYTDPATDIQFKTWSAEGNSFTFGMALPSDALTTDATEYIGLIR
CSIANATSPGYCGLSHGQAGQMTQALLLVTWAYEGTVYTSFRYATGYTLPGVYTGDAKLTQISSNVTDTSYE
LLYRCENCFAWNQEGSEGSVSTTEGFLVLGRASARQGLENPTCPDSAIFGFHDNGFGQWGAQLEGATQESYE
EWTALATTTPEVDCTDAGGPSVECTPAPEKTYDYIVVGAGAGGIPVADKLSEAGHSVLLIEKGPPSTGRWNG
TMKPGWLEGTDLTRFDVPGLCNQIWVDSAGIACTDTDQMAGCVLGGGTAVNAGLWWKPSPKDWDYNFPEGWK
ASDLAAATERVFERIPGSWHPSMDGELYRQEGYDVLTSGLSESGWTEIIANDAPDQKNRTFAHTHYMFAGGE
RDGPLATYLVSADSRDNFDLWTNTAVRRALRTGSTVEGVELECLSNGGFNGTVKLNPNGGVIFAAGAFGSAK
LLLRSGIGPLDQLEVVAASRDGPTFIQGSDWINTPVGYNLIDHLNTDLILTHPDVVFYDFYEAWDTPITNDM
EAYLENRSGILAQAAPNIGPMIWDEVTGSDGIVRQFQWTARVEGAATYTNSTHAMTLSQYLGRGVVSRGRMT
ITPALSTSVFEHPYLHDEVDKEAVIQGIKNVQNALNVIPNITWVLPPPNSTVEDFVNNMLVSPSNRRANHWM
GTAKLGTDDGTDGGTSVVDLDTKVYGTDNLFVVDASIFPGMSTGNPSAMIVIAAEQAAQRILALREA
>G2QFY4|Thermothelomyces_thermophila_ATCC_42464_Ascomycota_Sordariomycetes_Sordariales
MKLLSRVGATALAATLSLQQCAAQMTEGTYTDEATGIQFKTWTASEGAPFTFGLTLPADALEKDATEYIGLL
RCQITDPASPSWCGISHGQSGQMTQALLLVAWASEDTVYTSFRYATGYTLPGLYTGDAKLTQISSSVSEDSF
EVLFRCENCFSWDQDGTKGNVSTSNGNLVLGRAAAKDGVTGPTCPDTAEFGFHDNGFGQWGAVLEGATSDSY
EEWAKLATTTPETTCDGTGPGDKECVPAPEDTYDYIVVGAGAGGITVADKLSEAGHKVLLIEKGPPSTGLWN
GTMKPEWLESTDLTRFDVPGLCNQIWVDSAGIACTDTDQMAGCVLGGGTAVNAGLWWKPHPADWDENFPEGW
KSSDLADATERVFKRIPGTSHPSQDGKLYRQEGFEVISKGLANAGWKEISANEAPSEKNHTYAHTEFMFSGG
ERGGPLATYLASAAERSNFNLWLNTAVRRAVRSGSKVTGVELECLTDGGFSGTVNLNEGGGVIFSAGAFGSA
KLLLRSGIGPEDQLEIVASSKDGETFTPKDEWINLPVGHNLIDHLNTDLIITHPDVVFYDFYAAWDEPITED
KEAYLNSRSGILAQAAPNIGPMMWDQVTPSDGITRQFQWTCRVEGDSSKTNSTHAMTLSQYLGRGVVSRGRM
GITSGLSTTVAEHPYLHNNGDLEAVIQGIQNVVDALSQVADLEWVLPPPDGTVADYVNSLIVSPANRRANHW
MGTAKLGTDDGRSGGTSVVDLDTKVYGTDNLFVVDASVFPGMSTGNPSAMIVIVAEQAAQRILALRS
>G2QV06|Thielavia_terrestris_NRRL_8126_Ascomycota_Sordariomycetes_Sordariales
MKLLSRIGATTLAASLCLQQCVAQMTAGNYTDPATGIKLKTWTATDGGAFTFGLALPSDALTKDATEYIGLL
RCEIANATSPGWCGISHGQSGQMTQALLLVAWQYNGTVYTSFRYATGYTLPGLYTGNAKLTQISTNITATSY
ELLYRCQNCFSWDQDGTSGNVSTSSGSLVLGHAAAKQGLENPTCPDKATFGFHDNGYGQWGAPLDGAAQASY
STWTALATKTPPNTCDGSGNTQAQCKPAPSATYDYIVVGAGAGGIPVADKLSQAGHKVLLIEKGPPSTGQWN
GTMGPDWLKGTGLTRFDVPGLCNEIWVNSAGVACTDTDQMAGCVLGGGTAVNAGLWWKPNPLDWDENFPDGW
KSTDLADATSRVFSRIPGTWHPSMDGKLYRQEGFDVLSGGLSKSGWKSVVPNDAPTEKNHTFGHSTFMFSGG
ERGGPLATYLATAYARPNFSLWTGTAVRRAVRNGSEVTGVELECLTDGGYNGTVKLNPKGGVIFSAGTFGSA
KLLFRSGIGPSDQLEVIASSKDGATFSPKSDWINLPVGYNLMDHLNTDLIITHPDVVFYDFYQAWDSPIPAD
ENSYLKNRTGILAQAAPNIGPMMWDQVTPSDGIVRQLQWTCRVEGDSHYTNSTHAMTLSQYLGRGVVSRGRM
TISPGLATVVSTAPYLHNDGDLEAVIQGIKNVQNALNIIPNLTWVLPPPNGTVEDYVNGLLVTPSARRSNHW
MGTAKIGTDDGRQANGSAVVDLNTRVYGTDNLFVVDASIFPGMPTGNPSAMIVIAAEQAATKILALRS
>B2ADY6|Podospora_anserina_S_mat__Ascomycota_Sordariomycetes_Sordariales
MKLLSRVGATALAASLYLQHGIAQMADGTYTDQTSGIKFKTWTQGTEATEASPFTFGLALPGDALTKNANEY
LGILVRCKIEDAAAPGWCGLSHGQAGQMTNALLLVAWASEGTVYTSFRWATGYTLPGLYTGDAKLTQVSSNV
TDTHFELIYRCQNCFSWNQDGTSGSVETTQGFLVLGHAAGSSGLENPTCPDRATFGFHDAGFGQWGAPLEGA
TSESYAEWAQLATTTPETDCEGTGPGDAECTPAPEKVYDYIVVGGGAGGIPVADKLSAAGHSVLLIEKGPPS
SGRWGGTMKPKWLEGTNLTRFDVPGLCNQIWVDSAGIACTDTDQMAGCVLGGGTAVNAGLWWKPPASDWDYN
FPAGWKSKDVEAAANRVFDRIPGTFKPSADGVLYRREGFDVLSSGLRKSGYKEVVANQSPNEKNGAFAHTHF
MFRYGERDGPLATYLVSANNRDNFDLWTGSAVRRAIRTGGKVTGVELECLRDGGYSGEVKISAKGGVIFSAG
TFGSAKLLMRSGIGPRDQLEIVAGSKDGETFISRDQWIDLPVGSNLIDHLNTDLILTHPDVVFYDFYEAWTA
PNEGDKERYLNNRTGILTQAAPNIGPMVWEEVTPSDGIPRQFQWTARVEGDGRITDSPHAMTLSQYLGRGVV
SRGRMTITPGLATAVSEHPYLHNAGDKEAVIAGIKKLQAALNVIPNITWVLPPPTGTVEDYVNGLPVSPSAR
RSNHWMGTAKLGTDDGREGGTAVVDLDTKVYGTDNLFVVDASIFPGMSTGNPSGMIVIAAEKAAERILALKA
>Q2GTT2|Chaetomium_globosum_CBS_148.51_Ascomycota_Sordariomycetes_Sordariales
MKFSRRIGATALAASLSLQQCAAQMTAGTYTDEKTGITFNTWEATSGAAFTFGMALPADALTTDATEYIGLL
RCAVADASAPGYCAISHGQSGQMSQALLLVAYASEGTVYTSFRYATGYTLPPLYTGDAKLTQISSTVSDTGF
EVLFRCENCFAWDQDGATGSVSTTAGNLVLGRAAAKTGLEGASCPDTATFGFHDNGFGQWGAALEGAPSESY
EEWAALATTTPETTCDGSGGPIAECKAAPETTYDYIVVGGGAGGIPVADKLSEAGHKVLLIEKGPPSTGRWK
GTMKPDWLEGTDLTRFDVPGLCNQIWVDSAGIACTDTDQMAGCVLGGGTAVNAGLWWKPNHLDWDENFPNGW
HSSDVSAATERVFSRIPGTWHPSVDGELYRQEGFEVLSGGLAESGWTSVVANDEPNSKNHTFAHSHFMFAGG
ERDGPLATYLVSADGRDNFDLWTNTAVRRAVRSGSKVTGVELECLTDGGYSGTIKLNEKGGVIFSAGAFGSA
KLLLRSDTNTSPPRRHDPQPVPRPWCRLARPHDHHRKAWPRSSRSTPTCTTTRISKAVIQGIKNVQNALNVI
PNITWVLPPPEGSVEDYVNGLAVGPSNRRANHWMGTAKLGSDDGRNGGTAVVDLDTKVYGTDNLFVVDASIF
PGMSTGNPSAMIVIVAEQAAQRILAVRS
>G0S3B0|Chaetomium_thermophilum_var._thermophilum_DSM_1495_Ascomycota_Sordariomycetes_Sordariales
MKFFGRIGATALAASLYLQQCAADMTEGTYSHVLTGIRLKTWSSQDGGFTFGMTLPDTALEKDANEYIGLIR
CKITPSTNGPGYCGISHGNSGQMSHSLLLVAWPYNGTVYTSFRYATGYTLPNLYTGDAKLTQIASRITADSF
EVLYRCQNCFFWDYEGDKGNSTTSQGFLTLGWAGSKGGVRGPTCPDTATFGFHDNGFDIWGFGLQDVVVPSR
TYSQWTAWAFQNPKTTCEGTGPVGPKCVPAPDETFDYIVVGAGAGGIPVADKLSEAGYKVLLIEKGPPSTGR
WNGTMKPTWLQGTNLTRFDVPGLCNQIWVDSAGIACTDTDQMAGCVLGGGVAVNAGLWWKPPKKDWDENFPE
GWKSSDVEAATKRVFERIPGSWHPSSDGKLYYQEGYDVLASGLRASGWTEVIANEEADQKNRTFAHTHFMFH
NGERDGPLATYLVSAYERENFRLWTNTAVRRALRTGGTVTGVELECLTTGGFNGTVKLNPGGGVIFSAGAFG
SAKLLLRSGIGPQDQLEIVASSKDGATFIDRSEWINLPVGYNLIDHLNTDIIVDHPDVVYYNFFQAWWDPPE
EDKKAYLERRSGILTQSAPNIGPAIWEEVTPSDGIVRQLQWTARIEADMRYTRSPTAVVLSLYLGRGVVSRG
RMTITPALVTTVSEHPYLHDAGDREAVITGIKNLVDSLSVIPNITFVLPPKGRTIESWFDSLFVSPATRRAN
HWMGTAKLGPDDGRQPNGTSVVDLDTKVYGTENLFVVDASIFPGMSTGNPSAMIVIASERAAERILALRK
>A0A1J7INB3|Coniochaeta_ligniaria_NRRL_30616_Ascomycota_Sordariomycetes_Coniochaetales
MLARLSLALAAGSLWLQTCAAQTVSNYTDKATGIQFGTWGFLPNATDPDSIPASAAFTFGMALPGDALDKDA
SEYIGILRCSKVSTTNTGWCGISHGVSGQMTQALLLVAWPYGDQILTSFRYTPGYQFPPVYTGNAKLTPISS
FVNDTTYELIYRCQNCFTWSASGANVSVQTSQKFLVVGRAAATKTPTNAGCPDKITFAFHDNGYGQFGADLS
IAVQPSYSSWATLATKAVTTNCGAATSSTAAPTSTATANGTVIATGNGTATATATSTAVPTSSATATATATG
ACAPIASGAAAKTYEYIIVGGGAGGIPLADRLTAAGHSVLLIEKGPPSSGRYGGTMKPTWLEGTNLTRFDVP
GLCNQIWHDSTGIACEDTDQMAGCVLGGGTAVNAGLWWKPNPRDWDYNFPAGWKSGDLAGATTRAFNRIPGT
TTPSLDGKLYRQEGFNVLASGFNKSGWEYLVPNDHPDQKNHTYGHTTYMFSHGERGGPLATYLASAIQRKNL
FTLWTDTAVKRIVRVGGHAVGVETECYGENGHAGTVNVTPLYGRVIVSAGTFGSAKLLMRSGIGPADQLAVV
KGSTDGATMIASNDWIDLPVGYNLVDHVNTDTIITHPDVVFYDFYEAWDTPIPGDESAYLNNRTGILTQAAP
NIGPMFWDEIKGPDGIVRQLQWTARVEGNDAFTTSKNAMTMSQYLGRGSVSRGRMTITPALDTVVTTAPYLH
DDFDKQAVIQGIKNLQAALSGIQNLTWIVPSPNQTVEDFVNTMDTSPSTRRSNHWMGTAKLGYDDGRTGGSA
VVDANLKVYGTDNIFVVDASVFPGQPTGNPSAMIVVLAEQAATRLLSLAYPRALTLGAQCGGSKWTGSNTCG
TNLECRALDNTYSICAQASTTKLLH
>A0A1S7UNL2|Rosellinia_necatrix_Ascomycota_Sordariomycetes_Xylariales
MPSVLRIATAILAGAVSIQTCLAQEPVQYTDPDTKIEFGTWQQGDMTIGMALPGDALTTDATEYVGILKCST
GWCGISLGESGQMTQALLLLAWANGDEVLTSFRFATGYSLPDEYKGQANLTQISSKVTDTGFELIYRCQGCF
SWDQDGSTGGVKTSSGFFVLGRAASKSAPSNPSCPANISFKQHETFGQFGAPLDTVVSESYDTWAALATTVV
PGDCGSDPGTGEPDPVGKCHPEMANLTFDYIIVGAGAGGIPMADRLSEKGHSVLLLEKGPPSLGMWGGNMKP
LWLEKTDLTRFDVPGLCNQIWVDSAGVACKDTDQMAGCVLGGGTAVNAGLWWKANPKDWDENFPAGWHDADL
KAATQKVFARIPGTTKPSVDGKVYLTQGVNLLSAALKAGGWTGLSDPNCSPGSKNRTFGPTTYMFSGGQRNG
PMATYLKTAAERDNFQLWMNTPARRALRTGGSITGVELDCIDGDGKYGTVSVTPKTGRVIVSAGTFGSAKFL
MRSGIGPKDQLEVVKSSKDGPSMIGSDAWINLPVGYNLVDHVNTDTFIIHPDVIFYDFYEAWTTPIPSDKTA
YLSKRSGILAQSAPNIGPVFWEEVTGADGKVRQFQWTARIEGADQTNSNHTMIMSQYLGRGSTSRGRMTIQQ
SLSTYVSDPPYLKDENDTLAIIASIEGLRKILSNYTNLTFSFPPSNQSAREYVDGIAKSAAKRRANHWLGTN
KIGLDDGRNPGGTAVVDLNTKVYGTDNLFVVDASIFPGMVTANPSAMIVTAAENAAARILALKNGPKARPVS
RKNGGVIITL
>A0A1V1T876|fungal_sp._No.14919
MPSISRIATAVLAAAASIRTCLAQEPVLYKDPGTGIQFGTWEQGDMTIGLALPGDALTTDATEYVGILKCST
GWCGLSFGQSGQMTQALLLVAWANGDEVLTSFRFATGYSFPEEYKGQANLTQISSNVTDTGFELIYRCQGCF
SWDHDGATGSVETSSGLLILGRAAAKTEPSNPSCPSQISFGQHQAFGQFGAPLDTVVNDAYADWAKLATKVV
TGDCGTPDPGDGDPTPEPIGKCHPEMVNQTFDYIIVGGGAGGIPMADRLSEKGYSVLLLEKGPPSLGMWGGN
MKPVWLEKTDLTRFDVPGLCNQIWVDSAGVACKDTDQMAGCVLGGGTAVNAGLWWKANPKDWDENFPVGWHN
ADLQAATQRVFKRIPGTTKPSVDGKVYFPQGVNLLSTALKQGGWTGIDVPNNNPGAKNRTYSPTTYMFSGGE
RAGPMATYLKTAAERDNFQLWMNTPARRALRTGGSITGVELDCTVGQGYGTVSVTPKTGRVIVSAGTFGSAK
FLMRSGIGPKDQLEVVKSSKDGPNMIGNDSWINLPVGYNLVDHVNTDTFITHPDVIFYDFYEAWTKPIPSDQ
SAYLKNRSGILAQSAPNIGPVFWEEVTGADGKVRQFQWTARIEGADQTGSNSTMIMSQYLGRGSTSRGRMTI
RQGLDTFVSDPPYLKDVNDKLAVIASIDGLRKALTGYPDLKFSFPPANQTVKDYVDSIVVSAAKRRANHWLG
TNKMGLDDGRQADGTAVVDLNTKVYGTDNLFVVDGSIFPGMVTANPSAMIVTASENAAVRILALRNGPKAKP
VTRKKGAVIISL
>A0A1Y2VGD9|Hypoxylon_sp._CO27-5_Ascomycota_Sordariomycetes_Xylariales
MPSFSRIATAIIAAATTFRTCLAQDATPYTDPDTGIEFGTWTQGGQTIGLALPEDALTKDATEYIGILQCST
GWCGVSHGESGQMTQALLLVAWPYKDQVLTSFRFATGYNLPGVYTGNATLTQVSSKVTETGFELIYRCQNCF
SWDQDGTSGHVETSGGLLVLGRASAKTIPSHPECPADISFVQHESFGQFGAPLDGLGKAKYADWTALATKTV
TGDCGDSTTPPPATRACAKEMAGQTFDYIVVGAGAGGIPVADRLSEKGHSVLLVEKGPPSAGMWGGNMKPLW
LEKTDLTRFDVPGLCNQIWVDSNGVACLDTDQMAGCVLGGGTAVNAGLWWKANPKDWDENFPAGWHNTDLLQ
ATDRTFRRIPGTTRPSTDGELYMHQGFDVIANGLSKAGWQNIPIPNNAPTQKNRTFGATTYMFSGGERGGPM
TTYLATAAKRDNFALWMNTPVRRALRTGSRITGVELDCTVEDGGFGIVNVTANTGRVIVSAGTFGSAKFLLR
SGIGPADQLEIVASSPSDGKAFIEKESWINLPVGYNLMDHVNTDTYFTHPDVVFYDFYEAWTNPIPSDKQKY
LANRTGILAQSAPNIGPVFWDEIKGADGIVRQLQWTARVEGADLTNSTNTMIMSQYLGRGQVSRGRMTINSG
LSTVVSIPPYLRDENDKAAVIQGIENLRKALSTVENLEFQLPHTNQSTQSYVDAIEVTAAKRRSNHWMGTAK
LGTDDGRKENGTAVVDLNTKVYGTDNLFVVDGSIFPGMVTGNPSAMIVTAAEFAAEKILALSPSVPPKATRN
TGGQIITLP
>A0A1Y2X538|Daldinia_sp._EC12_Ascomycota_Sordariomycetes_Xylariales
MRTAFGTSLAQEPVKYTDPDTGIEFGTWAQGDQTFGLALPEDALTKDATEYIGILKCSTGWCGISHGESGQM
TQALLLVAWPYKDQVLTSFRFATGYNLPGVYTGNATLTQISSKVTDTGFEVIYRCQNCYSWDQDGSSGHVET
SGGLLVVGRASAKTVPSNPECPANIKFVQHEAFGQFGAPLQGLTSAKYPEWAALATKNVPGECAPTEPGNPP
PTTRACAKEMAGQSFDYIVVGAGAGGIPIADRLSEKGHSVLLIEKGPPSTGIWGGSMKPLWLEKTDLTRFDV
PGLCNQIWVDSDGIACLDTDQMAGCVLGGGTAVNAGLWWRANPKDWDENFPAGWHNSDLKSATDRTFKRIPG
TTRPSQDGELYMHQGVDVISSGLEKAGWKNIAVPNDAPTQKNHTFGATTYMFSNGERGGPLATYLVTAAKRD
NFALWMNTPVRRALRTGGHITGVELDCTVEGGAYGAVNVTANTGRVIVSAGTFGSAKFLFRSGIGPADQLEV
VASSSSDGKSFIGKEDWINLPVGYNLMDHVNTDTYFTHPDVVFYDFYEAWDTPIPADKQRYLANRTGILAQA
APNIGPVFWDEIEGDDGVVRQLQWTARVEGSELTNTTNTMIMSQYLGRGQTSRGRMTINAGLSTVVSTPPYL
RDPNDKAAVIKGIENLRNALSTVKDLEFRLPATNQTTEAYVDGIEVTSAKRRSNHWMGTAKLGTDDGREENG
TSVVDLNTKVYGTDNLFVVDGSIFPGMVTGNPSAMIVTAAEFAAEKILALSPKAPTKTPQNTGGQIITLP
>A0A1Y2WHE3|Hypoxylon_sp._CI-4A_Ascomycota_Sordariomycetes_Xylariales
MPSSTRIATAVLAAAATLRSCLAQEATPYTDPDTGIEFGTWPSTSQTFGFTLPEDALTTDATEYIGILQCST
GWCGVSHGESGQMTDALLLVAWPYEDQVLTSFRFATGYTLPGVYTGNATVTQISSKVTDTGFEVIYRCQNCF
AWDQEGTSGHVETTSGTLVLGRASAGTVPSHPECPTQITFGQHTSFGQFGAPLEGIGKAQYAEWAALATKSV
EGECGDTGTPPPATPVCAAEMANQTFDYIVVGAGAGGIPIADRLSEKGHSVLLLEKGPPSAGIWGGNLKPLW
LEKTDLTRFDVPGLCNQIWVDSDGVACLDTDQMAGCVLGGGTAVNAGLWWKANPKDWDENFPAGWHNSDLKE
ATDRTFERIPGTTRPSQDGEIYMHQGLDVIASGLESAGWKNVPVPNDAPTEKNHTFGATTYMFSGGERGGPL
TTYLSTAAERDNFALWMNTPVRRALRTGGHITGVELDCTVEGGGYGTVDVTPDSGRVIVSAGTFGSAKFLLR
SGIGPADQLEVVAASSSDGKTFIDKESWIDLPVGYNLVDHVNTDTFFTHPDVVFYDFYEAWSTPIPSDKERY
LSNRTGILAQAAPNIGPVFWDEIEGADGVVRQLQWTARVEGADQTNSTNTMIMSQYLGRGQTSRGRMTINAG
LTTVVSTPPYLRDENDKAAVIQGIENLRNALSPVKDLEFRFPATNETTQAYVDAIETTAAKRRSNHWIGTAK
LGADDGREADGTAVVDLNTKVYGTDNLFVVDGSIFPGQVTGNPSAMIVTAAEFAAGKILGLSPQSPAKTPKN
TGAQILTL
>M7SZY2|Eutypa_lata_UCREL1_Ascomycota_Sordariomycetes_Xylariales
MLSLSRITAASLAAASIFRTCAAQSASGDYTDPDTGITFTTWSIAETASAGAFTFGLVLPEDALTTDATEYI
GLLQCSKNADTDGWCGLSHGQSGQMTQALLLMAWPYEDQVLTSFRFASGYAAPAVYTGDAKLTQIASKLNDT
HFELQYRCENCFAWDQDGSTGSVSTTDGLLVTGRAAAKSSPGSPGCPTEIEIQQHDNGFGQFGAALDDAPNV
SYSEWAELATATVTGNCGTQPPPTATSTTTSGPTVTATCPPQVTETAYDYVVVGAGAGGIPVADKLSEGGKN
VLLIEKGPPSTGRWGGTLGPEWLNETDLTRFDVPGLCNQIWVDSNGVACGDTDQMAGCVLGGGTAVNAGLWW
KANPKDWDENFPSGWHNDDLEQATNRVFSRIPGTTRPSQDGQLYMHQGVDVLSGALAAAGWEKIDEPNSAPT
KKNHTFGATTYMFSDGERGGPLATYLVSASARDNFKLLMNLNVRRAVRTAGHVTGIELECLTEDGSLGVVPL
ADGGGAIFSAGTFGSAKLLLRSGIGPADQLEVVAASKSDGSNFIAESEWIDLPVGSNLIDHTNTDLYITHPD
IVFYDFYQAWDEPNPDDKNKYLDGRAGILAQAAPNIGPVFWDEIEGADGVVRQLQYTARVEGSEQTGSNSTM
IMSQYLGRGVTSRGRMTIDSAMTTHVTTHPYLRDENDVAAVIQGINNLRSALKGYANLTFAVPANNMTTEAY
VSDYIVSPATRRANHWMGTAKLGEDSGLDGGSAVVDLDTKVYGTDNLFVVDGSIFPGMVTGNPSAMIITAAE
FAAEKILNADTTVSKKKTRAYGSKIINVR
>A0A1Y2E3U6|Pseudomassariella_vexata_Ascomycota_Sordariomycetes_Xylariales
MKGFVTVGAAFLAASSCILPCVAQRTTYTDTATGISFGTWTEGGGAFTYGIALPGDALTTDATEYIGLLRCT
AGWCGISHGESGQMTQSLLLMAWPYQDQVLTSFRFATGYNLPAGYTGDAKLTQISSKIDGSTFEIIYRCQNC
FSWNQDGATGEVSTTGGNLIMGWALAAAVPINPGCPNSISFRQHDSAGQYGAALDGVNNASYSTWTSLATKT
PSGDCGGATTTTTTSSPTVTPTSTVPAPTVTCISPSKDTYDYIVVGAGAGGIPVADRLSEAGHSVLLIEKGP
PSSGRYGGTMKPEWLEGTNLTRFDVPGLCNQIWVDSAGIACTDTDQMAGCVLGGGTAVNAGLWWKPNPVDWD
VNFPVGWRSTDVLAATNKAFTRIPGTDNPSADGVLYQREGFDILSSGLEKAGWKNVKPNEQPSEKNHTYGRT
NYMYFHGERDGPMATYLASSIKRPKFELWMNTAVNRVIRNGSHITGVELACNGNDGYLGKVSVTPDTGRVIL
SAGTFGSAKLLLRSGIGPADQLAVVANSSDGATMIPQSDWINLPVGHNLIDHLNTDVYVTHPDFVFYDFYGA
WTDPIPSDKEKYLTNRTGIFTQAAPNIGPMFWDEIPCSDGVTRQLHYTSRVEGEDKTGTNNTMIMSQYLGRG
STSRGRMGITAQLNTIVAEHPYLHTPGDKEAVLRSIDNVRAAFTGLSNLTFALPMPNQTTLAYVDSLVISPA
ARRANHWMGTAKLGLDDGRKENGTAVVDVDTKVYGTDNLFVVDASIFPGMSTGNPAAMIVAASEYAAQRILQ
LPTGVKARDEIEAYKIRGR
>W3X8R3|Pestalotiopsis_fici_W106-1_Ascomycota_Sordariomycetes_Xylariales
MKGLARVASAFVAAAASIQSCLAQTAYTDSKTGIKFSTWTQKGGYTYGIALPGDALTKDATEYIGLLRCTAG
WCGLSHGESGQMTGALLLVAWPYQDQVVTSFRYATGYNLPTVYSGDAKLTQISSSVNGTSFEIIYRCENCYS
WNQNGATGSVSSSSGSFVLGYAQAQAAVANPSCPDSTFNQHDAFGQYGGQLSGAANSAYASWAALATKTTNG
ACGSATTTTTTTTQPTTPPTTTSVPTATPTCVAPSSDTYDYVVVGAGAGGIPIADRLSDAGHKVLLIEKGPP
SSGRYNGTMKPGWLQGTNLTRFDVPGLCNQIWVDSAGVACTDTDQMAGCVLGGGTAVNAGLWWKPNPLDWDE
NFPAGWHHSDVKFAEDRAFARIPGTDNPSADGVLYQRQGFDVLSAGFKQAGWKEVKPNQQPTEKNHTYGRTT
YMFDHGERGGPLATYLQTALKRPNFGLYMNTAVKRVIRNGTHASGVELECNGDGGFAGTINLTPKTGRVILA
AGTFGSAKLLLRSGIGPADQLAIVANSTDGPTMIAKDSWINLPVGSNLIDHLNTDVYVTHPDVVFYDFYEAW
TTPNPSDKDRYLTNRTGIFTQSAPNIGPMFWDQVTSSDGGVRQMQYTARVEGADKTDSNNTMIMSQYLGRGS
TSRGRMAITAQLSTVVAEHPFLRTPGDKEAVLKSLDNLRAALSPVKNLTWALPLANQTTADYVDSLVVTANA
RRSNHWMGTAKMGLDDGRVKNGTAVVDLNTKVYGTDNIFVVDASIFPGMSTGNPSAMIVAASEYAAERILKL
KA
>A0A0F2LZ47|Sporothrix_schenckii_1099-18_Ascomycota_Sordariomycetes_Ophiostomatales
MGLITRIATALVAYSSLWVQPCLAQDSTIVSKYKDDSTNITFGMYGIDAIVDASTGEVAQGFYNFGIVLPDN
ALKKDANEYIGILRCQSTNTSLTGWCGISHGDKGQMTNSLLLVAWPWNGQVMTTFRYATKWTMPTEYIGDAK
LTQISSFVNETMFEVIYRCQNCFSWKTTETTTQTVNTTSGTLLFGRALAVRGPDAASCPSKMTFGFHDSGYS
QYGVDLTNAIHPSYASWAAMATHVVSTDCVNIPAATPTPEPTSSGTASASVSESASASSSASVPAATTAVPV
PTPTPIVPCKPAPNKTYDYIIVGAGAAGIPLADRLSQVGKSVLLIEKGPPSSGRWGGVMRPDWLNNTNLTRF
DVPGLCNQIWVDSVGVACTDTEQMEGCVLGGGTAVNAGLWWRANPLDWDYNFPDGWRSKDMAGATSRVFQRI
PGTIAPSMDGKLYMHQGFDVIASGLNASGWNYVIPNDHPDQKNRTYGHTTYMFSGGERSGPMGTYLVSASQR
GNFNLWMNTPVRRLIRDGGHITGVELECTSDGYSGNVYVTPNTGRVISSAGTFASAKLLLRSGIGPADQLSV
VKNSPDGPTMINATSWIDLPVGYNLNDHVNTDTEISHPDVVFYDFYEAWTKPIVSDEDSYLKNRTGILAQSA
PNIGPMFWEAIKGDDGIVRQLQWTSRVEGSTNTSMIMSQYLGRGSVSRGRMVITRRLTTFVSVPPYLHDDLD
KDVVIKGIQNLQAALKNVPNITWITPAPNQTVAEYVNSLPNTPAKRRANHWIGTNKMGLDDGRLGGTAVVDL
DTKVYGTDNLFVVDASIFPGHVTGNPSAAIVTVAERAFERLSSLHAPVLGKEGAQCGGNTWSGSFQCEAGLQ
CSYVNSTLSRCDKTAAKTLRRLRV
>U7Q3V9|Sporothrix_schenckii_ATCC_58251_Ascomycota_Sordariomycetes_Ophiostomatales
MGLITRIATALVAYSSLWVQPCLAQDSTIVSKYKDDSTNITFGMYGIDAIVDASTGEVAQGFYNFGIVLPDN
ALKKDANEYIGILRCQSTNTSLTGWCGISHGDKGQMTNSLLLVAWPWNGQVMTTFRYATKWTMPTEYIGDAK
LTQISSFVNETMFEVIYRCQNCFSWKTTETTTQTVNTTSGTLLFGRALAVRGPDAASCPSKMTFGFHDSGYS
QYGVDLTNAIHPSYASWAAMATHVVSTDLPVPTPTPIVPCKPAPNKTYDYIIVGAGAAGIPLADRLSQVGKS
VLLIEKGPPSSGRWGGVMRPDWLNNTNLTRFDVPGLCNQIWVDSVGVACTDTEQMEGCVLGGGTAVNAGLWW
RANPLDWDYNFPDGWRSKDMAGATSRVFQRIPGTIAPSMDGKLYMHQGFDVIASGLNASGWNYVIPNDHPDQ
KNRTYGHTTYMFSGGERSGPMGTYLVSASQRGNFNLWMNTPVRRLIRDGGHITGVELECTSDGYSGNVYVTP
NTGRVISSAGTFASAKLLLRSGIGPADQLSVVKNSPDGPTMINATSWIDLPVGYNLNDHVNTDTEISHPDVV
FYDFYEAWTKPIVSDEDSYLKNRTGILAQSAPNIGPMFWEAIKGDDGIVRQLQWTSRVEGSTNTSMIMSQYL
GRGSVSRGRMVITRRLTTFVSVPPYLHDDLDKDVVIKGIQNLQAALKNVPNITWITPAPNQTVAEYVNSLPN
TPAKRRANHWIGTNKMGLDDGRLGGTAVVDLDTKVYGTDNLFVVDASIFPGHVTGNPSAAIVTVAERAFERL
SSLHAPVLGKEGAQCGGNTWSGSFQCEAGLQCSYVNSTLSRCDKTAAKTLRRLRV
>S3BP98|Ophiostoma_piceae_UAMH_11346_Ascomycota_Sordariomycetes_Ophiostomatales
MGLLTRLVTALVASSSIWIQPCTARDASSFSKYTDPSTNITFGMYSVDEIIDTETGDVAQGFYNFGLVLPND
ALEKNANEYIGILRCQSTNSTLTGWCGISHGDSGQMNNALLLVAWPWNGQVMTTFRYAVKWTMPTEYSGYAK
LTQVSSFVNETMFEVIYRCENCLSWKTTENTTHAVNTTSGNLVLGRAQAFKGPSAASCPSRMSIGFHDSGYG
QYGVDLSSVIHPSYSTWASLATHAVTTNCATIPPATPTPTTTPSASTSASTFLKTRETTAAVAMLAAAPPAD
CKPAPNKTYDYIVVGAGAGGIPIADRLSQIGKSVLLIEKGPPSLGRWGGTMKPDWLSETNLTRFDVPGLCNQ
IWVDSVDVACTDTEQMEGCVLGGGTAVNAGLWWRANPKDWDYNFPEGWRSKDMDGATKRAFNRIPGTIAPSM
DGKLYQHEGFDVLAGGLSTSGWDYVIPNDHPDKKNRTFGHTSYMFSNGERNGPMGTYLVTAAQRPDFTLWMN
TPVRRLIRDGGHVRGVELECINDGYSGSVFLTPGTGRVILSAGTFASAKLLMRSGIGPADQLAVVKNSPDGP
TMINSTDWINLPVGYNLNDHVNTDTEISHPDVVFYDFYAAWTKPIASDAQRYLSNRTGILAQSAPNIGPMFW
EEIEGSDGIVRQLQWTSRVEGSTNNSMIMSQYLGRGSVSRGRMVITRRLATFVSVPPYLHNDVDKEVIIKGI
ESLQAALKHVPNITWITPSPNQTVTEYVNSLPNTPAKRRANHWIGTAKMGLDDGRAGGSSVVDINTQVYGTD
NLFIVDASIFPGHVTGNPSAAIVTVAERAFERIVSLPSPSHGKQGAQCGGDSWSGSFQCEAGLQCTYVDAST
SKTKE
>A0A0F2MFD4|Sporothrix_schenckii_1099-18_Ascomycota_Sordariomycetes_Ophiostomatales
MAILSKLTTAAAVASFCTSASALVLRDGNSTAPACHAVPANKTYDYIVIGSGAGGIPMADRLSEAGHSVLLL
EKGPVSTGRWGGTMKPKWLDNTNLTRFDVPGLCNQIWHDSVGVACTDVDQMAGCVLGGGTAVNSGLWWKPNP
QDWNWNFPDGWKFDDMVEATSAVFSRIPGTTHPSMDGKLYRQEGFNVLGGGLKAAGWQEIVPNEHPELKNHT
FGHSTFMYSGGERSGPLATYLVSASQRGPDKFALWPNTMVRRLVRTGGHATGVEIECTTLGGGSGGHAGVVQ
LTPGTGRVIVSAGAFGSAKVLLRSGIGPADQLNIVKNSAEDGATMIGQDSWIDLPVGYNLNDHVGTDIEIAH
PDVVFYDYYAAWDTPVVSDEDRYLANRTGMLAQAAPNLGPMFWETIRGTDGVIRHLQWQARVEGASNTSMTI
TQYLGTGSVSRGRMTITKRLDTFVSTPPYLHDDFDKEAVVRGIENLVKTLSPVANLTWVRPAPNVTVADYVA
SIPAKPAQRCSNHWIGTAKMGLDDGRAGGTAVVDTDTRVYGTDNVFVVDASVFPGHITGNPSAMIVILAEHA
AKKILALPPVKQSVPPKPPTM
>A0A167ST31|Sporothrix_insectorum_RCEF_264_Ascomycota_Sordariomycetes_Ophiostomatales
MAGFRTIAAAAAVAMFWLDPAAASVRRAANNVTCSAVPANRTFDYIIIGSGAGGIPMADRLSEAGHSVLLIE
KGPVSSGRWGGTMKPNWLNGTNLTRFDVPGLCNQIWHDSIGVACTDVDQMAGCVLGGGTAVNSGLWWKPNPR
DWDTNFPDGWTFAEMANATERVFSRIPGTTHPSMDGKLYMQQGFEMLGGGLKAAGWKEIVPNDHPDEKNFTF
GHSTFMYSGGERGGPLATYLVSASQRKDKFALWTNTMAKRIVRTGGHATGVEVECASSGNGVAGTVQLTPNT
GRVIVSAGAFGSAKVLLRSGIGTGDQLNIVKESTDGPTMISNDQWIDLPVGYNLNDHVGTDIEIAHPDVVFY
DYYGAWNDPVLSDEKTYLANRTGMLAQAAPNLGPMFWQSIRGTDGGIRHLQWQARVEGSTNTSMTITQYLGT
GSVSRGRMTITRRLDTRVSTPPYLHDDFDKEAVVEGIQYIVKTLAQVSNLTWIRPSPNVTVVDYVNSIPAKP
AQRCSNHWIGTAKMGLDDGRAGGTAVVDTNTKVYGTDNIFVVDASIFPGHITGNPSAAIVIAAEHASRKILA
LPPPAAAKAGRSL
>A0A175VSD1|Madurella_mycetomatis_Ascomycota_Sordariomycetes_Sordariales
MHAPSKLGIAGSALAFWLRPGAAQATCANVSSTETYDYIIVGSGAGGIPIADRLSEAGHSVLLIEKGPPSTG
RWGGTMKPDWLNETSLTRFDVPGLCNQIWADPVGVACTDVDQMAGCMLGGGTAVNAGLWWKPHPDDWDVNFP
EGWRNDDLASATERVFSRIPGTTTPSMDGRRYLSQGFDMLGGSLKAAGWEYLIPNENPGRKNRTYGHSTFMF
SGGERGGPLATYLATASERESFTLWTNTIAKRVIRTGGHATGVEVECNGGGYAGVVSLTPGTGRVILSAGAF
GSAKLLFRSGIGPADQLRVVNSSTDGPTMISSDQWIELPVGHNLNDHVGTDIEIAHPDVVFYDYYAAWDEPI
VNDTERYLNDRIGPLAQAAPNIGPIFWDIIKGSDGISRHLHWQARVEGTLNTSMTVTQYLGTGSVSRGRMTI
TRQLNTRVTTPPYLIDEHDREAVIQGIINLRESLKGVANLTWITPPSNVTAEAFVDSVPATPARRCSNHWIG
TAKIGTDDGREGGTAVVDLNTKVYGTDNIFVVDASIFPGHITANPSAAIVIVAEHAATKILALPPPAEEGA
>G2QNS9|Thermothelomyces_thermophila_ATCC_42464_Ascomycota_Sordariomycetes_Sordariales
MQVASKLVAVTGGALALWLHPVAAQEGCTNISSTETYDYIVVGSGAGGIPVADRLSEAGHKVLLIEKGPPST
GRWGGIMKPEWLIGTNLTRFDVPGLCNQIWADPTGAICTDVDQMAGCMLGGGTAVNAGLWWKPHPADWDVNF
PEGWHSEDMAEATERVFERIPGTITPSMDGKRYLSQGFDMLGGSLEAAGWEYLVPNEHPDRKNRTYGHSTFM
YSGGERGGPLATYLVSAVQREGFTLWMNTTVTRIIREGGHATGVEVQCSNSEAGQAGIVPLTPKTGRVIVSA
GAFGSAKLLFRSGIGPKDQLNIVKNSTDGPSMISEDQWIELPVGYNLNDHVGTDIEIAHPDVVFYDYYGAWD
EPIVEDTERYVANRTGPLAQAAPNIGPIFWETIKGSDGVSRHLQWQARVEGKLNSSRSRGRMTITRRLNTVV
STPPYLRDEYDREAVIQGIANLRESLKGVANLTWITPPSNVTVEDFVDSIPATPARRCSNHWIGNPSAAIVI
AAEYAAAKILALPAPEDAAS
>Q2GUS8|Chaetomium_globosum_CBS_148.51_Ascomycota_Sordariomycetes_Sordariales
MHAVSKLVAAGGALAFWLQPAAAQAQCANISSTETYDYIVVGSGAGGIPIADRLSEAGHKVLLIEKGPPSTG
RWGGIMKPDWLADTSLTRFDVPGLCNQIWADPTGAICTDVDQMAGCMLGGGTAVNAGLWWKPHPDDWDVNFP
EGWHSEDVAAATERVFSRIPGTIAPSMDGKRYLSQGFDMLGNSLETAGWEYLIPNDHPDKKNRTFGHSTFMY
SGGERGGPLTTYLVSAFERKTFTLWMNTTVRRVIREGGHATGVEVQCSGAGHAGTVALTPGTGRVIIAAGAF
GSAKLLFRSGIGPTDQLNVVKNSTIDGPTMIDSEQWINLPVGHNLNDHVGTDIEIAHPDVVFYDYYGAWDDP
IISDTETYLANRTGPLAQAAPNIGPIFWEIITGSDGIPRHLQWQARVEGKLNSTLSRGRMTITRQLNTIVST
PPYLRDEHDREAVIQGITNLRESLKGVANLTWITPPSNVTVEDFVDSIPATPARRCSNHWIGNPSAAIVIAA
EHAADKILALPAPKAAESS
>G2RGE4|Thielavia_terrestris_NRRL_8126_Ascomycota_Sordariomycetes_Sordariales
MHVLSRLVVTGGVLGLWLQSVAARAQCAQVSSTDTYDYIVVGSGAGGIPMADRLSEAGHKVLLIEKGPPSTG
RWGGTMKPNWLTNTNLTRFDVPGLCNEIWADPTGIVCTDVDQMAGCVLGGGTAVNSGLWWKPHPDDWDVNFP
DGWRSKDVAAATDRVFSRIPGTICPSMDGKWYYPQGFDMLGGSLKAAGWNYIVPNDHPDMKNRTYGHSTFMF
SGGERGGPLATYLATASSRKNFTLWTNTIAKRVVRQGGHATGVEVECNGAGHAGVVSLTPNTGRVIISAGAF
GSAKLLFRSGIGPTDQLNIVKNSTDGPTMISSDQWINLPVGYNLNDHVGTDIEIAHPSVVFYDYYGAWSKPI
ASDAQQYIANRSGPLAQAAPNLGPIAWQIIKGSDGISRHIQWQARVEGSKSTSMTITQYLGTGTVSRGRMTI
TRQLNTVVSTPPYLRDAHDKEAVIQGIDDFRNSLKDVANLTWINPRADVTSEQFVNSIPATPARRCSNHWIG
TAKLGTDDGRSGGTAVVDLDTKVYGTDNIFVVDASIFPGHITGNPSAAIVIASEHAVTRILALPVPKAVATS
S
>F7WB45|Sordaria_macrospora_k-hell_Ascomycota_Sordariomycetes_Sordariales
MAMAGVMLTGLGSLAAAQSPTCTKLSSNQTYDYIIIGSGAGGVPIADRLSEAGHTVLLIEKGHLSSGRWGGT
MKPAWLTGTNLTRFDVPGLCNQIWADPVGVSCTDIDQMAGCILGGGTAVNAGLWWKPHPVDWDSNFPTGWQS
KDMEAATQKVFSRIPGTTHPSVDGKRYLAQGGAERGGPLATYLLSASGRKNFSLWTNTIAKRVVRSGGHVTG
VELECNGAGYTGTVSVTPETGRVILAAGAFGSAKLLFRSGIGPTDQLNVVKNSADGETMIGSDSWINLPVGY
NLNDHVGTDIEIAHPDVVFYDYYAAWNKPIVEDKDQYLNTRTGPLAQAAPNIGPIFWEIINGKDGTPRHLHW
QARVEGSRNTSMTVTQYLGTGSVSRGRMVITRQLNTVVSIPPYLRNEADKAAVIQGLVSLQESLKDIPHLTW
INPRPNVTAEQFVNSIPAIPSRRGSNHWIGTAKMGTDDGRTGGTAVVDLDTKVYGTGNLFVVDASIFPGMVT
ANPSAAIVIAAEHAANRILALKY
>A0A1V1TUW6|fungal_sp._No.14919
MHYQRHARGIVAASALLCLQLCAARGTIQLAAPASVCSNATSDQTYDYIIVGSGAGGIPLADRLTAAGHTVL
LIEKGPPSTGHWGGIMKPTWLNETSLTRFDVPGLANEIWHNPTGVICTDVDQMAGCVLGGGVAVNSGLWWRP
HPDDWDYLWPEGWKSQDLAASTDRVFERIPGTTVPSTDGKLYLQQGFEMLTGGLDASGWKPIVPNEHPDQKN
FTYGHATHMFSNGERGGPLATYLVSASERKEFTLWMNTTAKRVVRTGGHATGVEIECSPSAYGHAGLVSVTA
GSGRVILSAGAFGSAKLLFRSGIGPADQLKIVKNSTDGPSMISSDSWINLPVGHNLDDHVGTDIEVAHPSVV
FYDFYGAWNKPILSDTEAYIENRTGILAQAAPNLGPIFWEIIKGEDGVDRHLHWQARVEGSKNTSMTITQYL
GTGAKSRGRMTITAALNTRVATSPYLSDPNDKAAVIKGLENVQKYFAPIANLTWVRPAPEQNATAYVDSLPA
TPASRCSNHWIGTAKIGLDDGRKENGTAVVDTDTKVYGMDNLFVVDASIFPGMMTGNPSAMIVSAAEHAADR
ILALKTPVS
>A0A1W2TGG3|Rosellinia_necatrix_Ascomycota_Sordariomycetes_Xylariales
MYCDRRHTHAIAAATALLCFQACAARATIKPAPPASVCANVTSTQTYDYIIVGSGAGGIPLADRLTAAGHTV
LLIEKGPPSTGYWGGVMRPDWLNETSLTRFDVPGLANEIWHDPTGVVCTDVDQMAGCVLGGGVAVNSGLWWR
PHPADWDYLWPEGWKSQDLAAATDRVFERIPGTTTPSTDGKLYLQQGFEMLTSGLNASGWKSIVPNDHPDQK
NFTYGHATHMFSNGERGGPLATYLVSASKRKEFTLWMNTTAKRVVRTGSHATGVEIDCSPNANGHTGTVLVT
PGTGRVVLSAGAFGSAKLLFRSGIGPTDQLNIVKNSTDGATMISSDFWINLPVGYNLDDHVGTDIEVAHPSV
VFYDFYGAWNKPILNDTKAYLDNRTGILAQAAPNLGPIFWEIIPGTDGVERHLHWQARVEGTKNTSMTITQY
LGTGAKSRGRMTITAALNTRVAISPYLSDPADKAAVIKGLENVQKYFAPIADLTWIRPAPEQNATAYVNTIP
ATPSARCSNHWIGTAKMGLDDGRKANGTAVVDIDTKVYGMDNLFVVDASIFPGMMTGNPSAMIVSASEHAAD
HILALKSNAF
>A0A1Y2THR9|Hypoxylon_sp._EC38_Ascomycota_Sordariomycetes_Xylariales
MFFFVGHGGAHIRCSRDGEFSPVLKACASSQDLGQLSHRALSHARLPSAEMHVNLYLSAVTTAVLLSLEPPV
CSNVTTNQTWDYIVVGSGAGGITIADRLSEAGHTVLLLEKGPPSTGIWGGTMKPQWLENTTLTRFDVPGLAN
EIWHNPSGVVCTDVDQMAGCVLGGGVAVNSGLWWKPHPDDWDHSWPEGWRSTDVVDATARLFERIPGTTHPS
TDGKLYLQQGFDVLTSGLNASGWEYLIPNEHPDRKNRTFGHSTHMFSNGERGGPLATYLVEASKRKEFTLWM
NTTARRVIREGGHATGVEIECSKNAAGHAGVVSVTPGTGRVILSAGAFGSAKLLLRSGIGPKDQLDIVKNST
SDAKTMIPEDSWINLPVGYNLIDHVGTDIEIAHPDVVFYDFYGAYSKPILSDTEIYLQNRTGILAQAAPNLG
PIFWEIIPGADGINRHLHWQARVEGSKNTSMTITQYLGTGSTSRGRMVITPQLNTRVSIPPYLRDANDKAAV
IEGLDRVRKYFEPISNLTWIRPASNQTSTQFVDSIPAVPALRCSNHWVGTAKMGLDDGRVANGTSVVDTNTK
VYGMDNLFIVDASIFPGMMTGNPSAMIVTAAEHASKKILALPASKTISAKR
>A0A1Y2V8M7|Hypoxylon_sp._CO27-5_Ascomycota_Sordariomycetes_Xylariales
MHVNLYLSAVTTAALLFFQPCVARANIALEPPVCSNVTTNQTWDYIVVGSGAGGITIADRLSEAGHTVLLLE
KGPPSTGIWGGTMKPQWLENTTLTRFDVPGLANEIWHNPSGVVCTDVDQMAGCVLGGGVAVNSGLWWKPHPD
DWDHSWPEGWRSTDVVDATKRLFERIPGTTHPSTDGKLYLQQGFDVLTSGLNASGWEYLVPNEHPDRKNRTF
GHSTHMFSNGERGGPLATYLVEASKRKEFTLWMNTTARRVIREGGHATGVEIECSKNAAGHAGVVSVTPGTG
RVILSAGTFGSAKLLLRSGIGPKDQLNIVKNSTSDAKAMISEDSWINLPVGYNLIDHVGVGVWLLYETDIEI
AHPDVVFYDFYGAYSKPILSDTEIYLQNRTGILAQAAPNLGPIFWEIIPGSDGINRHLHWQARVEGSKNTSM
TITQYLGTGSTSRGRMVITPQLNTRVSIPPYLRDANDKTAVIEGLERVRKYFEPISNLTWIRPASNQTSTQF
VDSIPAVPALRCSNHWVGTAKMGLDDGRVANGTSVVDTNTKVYGMDNLFIVDASIFPGMMTGNPSAMIVTAA
EHASKKILVLPASKTISAKR
>A0A1Y2VPU8|Hypoxylon_sp._CI-4A_Ascomycota_Sordariomycetes_Xylariales
MYGSSYLSAVATAALLYSKPCTSKANIALAPPVCSNVTSQQTWDYIIIGSGAGGIPLADRLSEAGHTVLLLE
KGPPSTGIWGGTMKPRWLENATLTRFDVPGLANEIWHNPSGVVCTDVDQMAGCVLGGGVAVNSGLWWKPHPD
DWDHSWPEGWRSSDVADATARLFERIPGTTHPSTDGQLYLQQGFQVLTSGLNSSGWEYIVPNDHPDRKNRTF
GHSTHMFSNGERGGPLATYLVDASQRKEFTLWMNTTARKVIREGGHAAGVEIECSKNAAGHAGVVSVTPGTG
RVILSAGAFGTAKLLFRSGIGPEDQLNIVKNSTSDANTMISSDSWINLPVGYNLIDHVGTDIEVAHPDVVFY
DFYAAYNKPILNDTEIYLQNRTGILAQAAPNLGPIFWEIVPGEDGIDRHLHWQARVEGSTNTSMTITQYLGT
GSTSRGRMVITPQLNTRVSIPPYVREASDKAAIIEGLERVRKYFQPISNLTWVRPASNETSAQFVDSVPAIP
ASRCSNHWVGTAKMGLDDGREANGTSVVDTNTKVYGMDNLFVVDASIFPGMMTGNPSAMIVTAAEHAAKKIL
SLPIPRSVSVK
>A0A1Y2X3C6|Daldinia_sp._EC12_Ascomycota_Sordariomycetes_Xylariales
MHVDITVATWDYIIVGSGAGGIPLADRLSEAGHTVLLLEKGPPSTGIWGGTLKPKWLENSTLTRFDVPGLAN
EIWHNPTGVVCTDVDQMAGCVLGGGVAVNSGLWWKPHPADWDYSWPEGWKSSDLVDATTRLFERIPGTTHPS
TDGKLYLQQGFEVLTSGLNASGWEFLVPNEHPDRKNRTFGHSTHMFSNGERSGPLATYLVDASERKEFTLWM
NTTARRVIREGGHATGVEIECSKNAAGHAGVVSVTPGTGRVILSAGAFGSAKLLFRSGIGPKDQLNVVKNST
SDAETMISEESWIELPVGYNLIDHVGVTDIEIAHPDVVFYDFYAAYSKPILNDTEIYLQNRTGILAQAAPNL
GPIFWEIIPGEDGIDRHLHWQARVEGSKNTSMTITQYLGTGSTSRGRMVITPQLNTRVSVPPYLRDANDKAA
VIEGLERVRKYFAPISNLTWVRPASNQTSTQFVDSIPATPAVRCSNHWVGTAKMGLDDGRVANGTSVVDTNT
KVYGMDNLFVVDASIFPGMMTGNPSAMIVAAAEHAAKKILALSAPEPEKKGKGGMENKIM
>A0A177CBL7|Paraphaeosphaeria_sporulosa_Ascomycota_Dothideomycetes_Pleosporales
MARALVLAAAAATLFQTTHSQCTPASTSKTYDYIVIGSGAGGIPIADRLSEAGKTVLLLEKGPPSSGRWGGT
MKPSWLQGTNLTRFDVPGLFNQIWADGNGVACDDTGVMAGCVLGGGVAVNSALWWKPHPADWDRNFPDGWKS
TDMAKSTEKVFQRIPGTTIPSTDGKLYLQQGFDRVSKGLDVAGFKQLNKPNDYPDQKNFTYGHPEFFIEHAE
RQGPLRTYLETASARTDKFTLWTNTNARRVVRTKGHVTGVELECKNGAGHSGTVNVTPGTGRVIVSAGTMGS
AKLLFRSGIGPTDQLNVVKSSSTDGATMISQDQWINLPVGYNLDDHVGTDIQISHPDIVFYDFYAAYNNPVA
ADKDAYLSSRTGILTQVAPNLGPIAWTQHTPSDGIVRHIQWQARIEGNTKTAMTITQYLGNGAISRGRLTIT
PQLNTQVATPPYLRNATDKEAVIQGIDTMRKALSNVPNLTWIKPTSGQDTTAFVNSIPTIPASRNSNHWTGT
NKIGTDDGRSGGTAVVDLDTKVYGTDNLFVVDASIFPGMTTGNPSAAIIIASEKAAERILALQAPAKSRVMR
DAQ
>A0A1Y1YRJ5|Clohesyomyces_aquaticus_Ascomycota_Dothideomycetes_Pleosporales
MGLTLALSLLLSSLSLTAAQTCGTVASGTTYDYIVIGSGAGGIPVADKLSEAGFSVLLIEKGPPSSGRWNGT
MKPSWLQGTNLTRFDVPGLFNQIWRDPTGVACEDTGVMGGCVLGGGIAVNSALWWKPHPEDWNHNFPSGWKN
SDMVNATSNVFTRIPGTYTPSTDGQLYLQQGFDRVTKGLDAAGFQYVVANDNPDKKNNTYAHSTFFIAHAER
HGPLRTYLETASARPKFALWTNTIAKRVIRTGGHITGVEVECNKGGKAGTVSVTAGTGRVILSAGTFGSAKI
LLRSGIGPTDLLNVVKGSSIDGATMIKSDSWINLPVGQNLNDHVGTDMQISHPDIVFYDFYGAYDSPIKSDT
EKYLKSRTGILTQVAPNLGPIMWTMVTPSDGITRHIQWQARIEGRTSTAMTITQYLGMGTTSRGKMDITPQL
NTRVVTAPYLRDAADKEAAIMGFNYIRTVLAKVDKLTWITPTSGQDTTAFVNSIPTNTASRNSNHWVGTCKI
GTDDGRTGGTAVVDLDTKVYGTDNLFVVDASIFPGITTGNPSAAIIIAAEHAAERILALKAPAKIS
>A0A178B813|Stagonospora_sp._SRC1lsM3a_Ascomycota_Dothideomycetes_Pleosporales
MSQLTALATVAILFASGVHGQNTTNPNCMPVDPSHTFDYIVVGSGAGGMPIAQRLGEADKSVLMIERGPLSS
GRWNGTMKPAWLEGTNLTRFDVPGLFNQIWADATGVACDDYDIMAGCVLGGGTAVNSALWWRPHPRDWDVNF
PTGWKNSDMAPLVDKVWNWIPGTYTPSRNGKLYLQQGFDTVSKGLEAAGFKYIVPNDHPDQKNYTFGHSTFF
LENAERHGPLATYLVAAAKRKDFQLWTNTNVRRLIREGGHITGVEVECTKGGAVGPGYAGIIKVKPQTGRVV
LSAGTFGTAKVLMRSGIGPKDQLEIVKKSTLDGATMIPSDQWIDLPVGYNLNDHVVAPNLGPMFWTQITGSD
NGRTNTSMTITQYLGTGTTSRGRMGMTPSLSTRVLTPPYLRTAQDKEAVVQGIEAIRGVLSKIEGLTWVVPG
VNQTTASFVNSIPATPGSRGSNHWTGSCTIGSEADYKLGKAVVDLDTKVYETDNLFIVDASIFPGMTTGNPT
GAIITVAERAAQKILALK
>Q0UDH6|Parastagonospora_nodorum_SN15_Ascomycota_Dothideomycetes_Pleosporales
MSRIIANLAFVASLLQSAYGQNSSNPNCLPVDDQTYDYIVVGSGAGGMPVAERLAEAGNSVLMIERGPLSSG
RFNGTMKPAWLEGTNLTRFDVPGLFNQIWRDPKGVACDDYDVMAGCVLGGGTAVNSALYWKPHPSDFDVNFP
TGWKSADMQSLIAKVWDLIPGTINPSRDGKLYLQQGFETVAKGLEAAGFKNVIPNDHPDQKNHTFGHSTFFI
ENAERHGPLATYLVMAMAREKFHLWTNTNVRRVVREGGHVTGVEVECSQGGAVGQGYYGIVKVKPTTGRVVL
SAGTMGTPKILFRSGIGPTDQLQIVQNSATDGATMISSDQWINLPVGYNLDDHVAPNLGPIFWQQIEGADGR
YLGTGTVSRGRMGITPTLSTRVLTAPYLRDANDKAAVVQSIDYIRGVLSKVQDLTWVVPGVNQTTSSFVNLL
PATTGTRGSNHWMGSCTIGEDDGRAGGKAVVDLDTKVYGTDNLFVVDASIFPGMTTGNPTGAIMVAAERAAQ
KILALKTSA
>A0A178DSG2|Pyrenochaeta_sp._DS3sAY3a_Ascomycota_Dothideomycetes_Pleosporales
MVAYFGTLAFIAVLFPRVVLGQNTTNPNCTAADVQKTYDYIVIGSGAGGIPIADRLSEAGFSVLLIEKGPPS
SGRWNGTMKPGWLEGTNLTRFDVPGLFNQIWADPVGVACDDVDVMAGCVLGGGVAVNSALWWKPHPSDWDTN
FPNGWKSSDMQKHVETVWRRIPGTQTPSRDGKLYLQQGFDVVSKGLDAAGFKFLVPNDHPDQKNRTYGHSTF
FIENAERHGPLATYLNTAMKRSKFSLWTNTAARRVVRTGGHITGVEIECSKGGVVGPGHSGIVNVTPGTGRV
ILSAGTFGSGRLLLRSGIGPTDQLNIVRTSAIDGPTMIASNNWIDLPVGYNLNDHVGTDIQIAHPDVKFYDF
YAAWDKPIMPDVAEYLANRSGILAQVAPNLGPIAWQQIQGSDGVVRHIQWQARVEGRTNTSMTITQYLGTGT
VSRGRMSILPNMNTRVSIAPYLRDQHDKEAVVQGIEYMRGVLSSVSNLTWVTPTVNQTTTAFVNSIPATTGS
RGSNHWTGSCTIGTDDGRAGGKAVVDLDTKVYGTDNLFVVDASIFPGMTTGNPSGAIISVAERAAERILALK
H
>A0A0C4DS53|Magnaporthiopsis_poae_ATCC_64411_Ascomycota_Sordariomycetes_Magnaporthales
MQLRRRVASAAAAAALLAQPCLAQTPTFVTHESGVRFGTWSAEQSTNQAAFTFGMALPENALTTDATEYIGL
LRCARTSATETGWCGLSHGQSGQMIGALLLMAWPHEGQVLTSFRYAKGYSMPDVYTGNAKLTQISSKVTDTY
FEVAYRCTDCLAWNEGGDTGKAATSDGFLVLGRASGSQTPGNAACPNQITFGFHDKGFGQYGASLQGVPNAS
YSSWTALATKTVAGNCGGTTTSMPITTTSATTTTTSTATSTTTVPTSYKPAPTETFDYVVVGAGAGGITVAD
KLSEAGHSVLLIEKGPPSSGHWGGTMGPAWLKGTGLTRFDVPGLCNQIWVDSAGVACTDMDQMAGCVLGGGV
AVNAGLWWKSNPLDWDVNFPAGWKSIDMRADENRVFSRIPGTITPSTDGKLYLAQGFDMLASGFKKSGWQRI
ENPNTMPNRKNRTYGHTVFMFSGGERAGPLATYLRTASQRKGFRLITDTAVRRVVRKGGHVSAVEIEGNPAT
GNGYEGVVKLSDKGSVILSAGVFGTAKVLFRSGIGPADALATVKGSATDGDSMIDEKEWINLPVGYNLVDHV
NTDAIVDHPSVVFYDFYEAWKSPNATDEEKYLRNRSGILAQAAPNIGPMFWEEIKGSDGVVRQLQWTARVEG
TTNTSMTLSMYLGRGSTSRGRMSITPQLNTRVVTPPYLRDEHDKEVVVKAMDSIRKTLGVIPDLKWHVPLDG
QTSQEYVDSLLTTPAQRRANHWMGTAKLGTDDGRKGGSAVVDLNTKVYGTDNLFVVDASIFPGMVTGNPSAM
IVTAAEHAAGKILRLHGRKRCVNKRCTS
>J3P869|Gaeumannomyces_tritici_R3-111a-1_Ascomycota_Sordariomycetes_Magnaporthales
MQLRRRVASAAAAAALLAWPCLAQAPTFTTHESGVRFGTWAAQQSPNQAAFTFGMALPENALTTDATEYIGL
LRCARTSAAETGWCGVSHGQSGQMIGALLLMAWPHGGEVLTSFRFATGYSMPDVYTGNAKLTQISSKITDTY
FEVAYRCTDCLAWNEGGDTGKASTSEGFLVLGRASSSQTPGNAACPNRITFGFHDTGFGQYGASLEGVANPS
YSSWAALATKTVDGNCGGSSTTSTTTTPGTTMTTSTATSTTTVPVASYTPAPTGTFDYVVVGAGAGGITVAD
KLSEAGHRVLLVEKGPPSSGHWGGAMAPEWLKGSGLTRFDVPGLCNQIWVDAAGVACTDMDQMAGCVLGGGV
AVNAGLWWKSNPLDWDVNFPAGWKSVDMRADENRVFSRIPGTIVPSMDGKLYLDQGFDVLASGFKASGWERI
ENPNTMPHRKNHTYGHTVFMFSGGERAGPLATYLRTASQRKGFRLITDTAVRRVVRKGGHVSAVEIEGNPAT
GHGYEGVVKLSDKGSVILSAGVFGTAKVLFRSGIGPADALATVKGSATDGDSMIDKKEWINLPVGYNLVDHV
NTDAIVDHPSVVFYDFYEAWKTPNATDEEKYLRNRSGILAQAAPNIGPMFWEEVRGADGVVRQLQWTARVEG
TTNTSMTLSMYLGRGSTSRGRMSITPQLNTRVATPPYLRDEHDKAAVVMAMDSIRKTLGVVPGLTWHVPADG
QTSQEYVDSLLTTPAQRRANHWMGTAKLGTDDGRKGGSAVVDLNTKVYGTDNLFVVDASIFPGMVTGNPSAM
IVTAAEHAAGRILRLHGRKRCVEKRFTS
>L7HQM2|Magnaporthe_oryzae_Y34_Ascomycota_Sordariomycetes_Magnaporthales
MKFRSGRVAAFAVAALSVQPCLAQEPTMVKHESGITFGTWSAAAGGSQAPFEFGMALPENALTTDSTEYIGL
LRCGKSSKGEGGWCGLSHGESGQMIGALLLVAWPHGDQVLTSFRYVTGYAFPGVYKGDAKLTQISSKVTDDY
FEVTYRCQGCLAWEQDGDAGKASTSQGFLVLGRASGSDTPSSPECPDKIVHGFHDTGFGQYGAVLEGLARSE
YSQWAGLATKTVSGSCGVSSPTTTAATMTSAPPTSVETTVPATTTTSAPAVTFTPAPSSEFDYIVVGAGAGG
ITVADKLSEKGHSVLLIEKGPPSTGYWGGTMRPDWLNETKLTRFDVPGLCNQIWADSVGVACTDMDQMAGCV
LGGGVAVNAGLWWKPHPLDWDENFPAGWKSSDTRQATDRVFSRIPGTVRPSQDGRIYYDQGFNVLSSGLSSA
GWQRIDEPNSSPDRKNRTFGHSTFMFSGGERGGPLATYLKTASERPNFRLITDTSVRRLIRSGGRVTGVEIE
GNPATGHGYAGVVNVTASTGRVILSAGVFGTAKVLFRSGIGPADSLATVKASASDGASMISESEWIDLPVGY
NLVDHVNTDTIVDHPDVVFYDFYEAWDHPNPSDEQKYLGSRTGILAQAAPNIGPLFWEEVRGADGVVRQFQW
TARVEGTTNTSMTMSMYLGRGLTSRGRMSITSRLDTRVVTPPYLRDDNDRLAVIQSLDNVRASLAAVQNLTW
HVPSLNQTSEAYVNSLLTTPAQRRANHWMGTTKLGTDDGRSGGTAVIDTNTKVYGTDNLFVVDASIFPGMVT
SNPSAMIVIAAEHAATKIMALDKFRHFSPYTHMLVKLARKPRVAAATKKASPFPFMRNFVRLSQDIMHSPSF
YFLIFTGLVPTIFASPVVPIQDDVFPPPGFVLTEPRFQVEIRPGEHITLNGTVQKVWAEMLRLNPNYETDFA
PQLAKRRAALDAFDIASIATPAGPAVGPLRSDATAGLGRRQAEDRADYSHGGCRGCPRPPDWMLCMHRGYEY
GYYWPEQNKPAEGDGDWSECLCHRYQADIPYTRRNIDYLMSVPGPATIEAGECQRVACMHNSGISWCNLGNS
SWTTPTGFSWIAHAANALLYNCDSLWDYGEWWSIGGTRHHPGVQIDVIVKNVGVGFHC
>A0A0G2FE40|Diaporthe_ampelina_Ascomycota_Sordariomycetes_Diaporthales
MMHFSRRIGVALTAVAFYGQRCWAQDPVMYTDPSTNITFPTWTDDGGYTFGFVVPDTALTTDSYEYIGYLSC
TTPSGAGTAYCGLSHGQSGQMIQALLLMAWPYEDQVLTSFRYATGYSEPVRYTGNATLTTLASTVSDTAFEI
VYRCENCFVWSQDGAAGQVSTSMGSTVLGRAASNEAPGNPGCPNDITIPYHRRLFGQYGASFANATAAAYSD
YAALPPKPTTTATTCAGATPTGNATTTTSLPTATPTVACKTIPANKTWDYVVVGGGAGGIPMADKLSEAGHS
VLLIEKGPVSTAQWGGALGPDWLDGTNLTRFDVPGLCNQIWVDSAGIACTDTDQMAGCVLGGGTAVNAGLWW
KPNPADWDENFPAGWKASDVAAATERAFQRIPGTWQPSTDGELYLHQGYDVLTSGLSASGWEYVVGNDAPER
KNRTFGHGQFMFGGGERGGPLATYLASAAARGADVFSLWTDTAVDRIVRDGPHATGVEVSCSAGSGYSGTAK
LTPGTGRVIVSAGAFGTPKVLFRSGIGPADQLAIVKASADGARMIGNESWIDLPVGSNLVEQMNTDVIITHP
DVVFYDFYAAWDEPIESDKQAYLTNRTGILAQAAPNIGPMLWEEIQGADGITRQLQWTARVEGDSAFTNSTH
AMTISQYLGRGQVSRGRATITGSLAMSVSTQPFLHDDNDRLAVVAGVRSIQESLRGVPGLEWVRPRANQTAE
AYVDSLLVTANGRRANHWMGTAKMGTDDGSAGGTAVVDTNAKVYGTDNVFVLDASIFPGQLTGNPSATIVIA
AEHAAAKILALVS
>PGH11401|Helicocarpus_griseus_UAMH5409_Ascomycota_Eurotiomycetes_Onygenales
MKTFGLKGLLGLTASISSLSHGVLAQAGSYTDPETGIIFGTYTVSEQQTTGGLTYGWALPEDAGTVDSTEFI
GLIIGSHTGGKGYTGISHGGTMVSALLFMAFPNGEEVGTSFRFATGYTAPEIYAGDAIVTPISTIVEESTFK
IIYRCQNCLAWDHNGATGNRPTSSGSVVFGWAQDTEGPADPADPDSAVSQHNNGQGLFSLTVADAANALYSE
WINLGPGPEPTESPTATPTATPTSTTTVPGPTFTGTPVPTDLAFDYVVVGGGAGGIPVADKISEAGHSVLLI
EKGPPSTYQFGGRIGPEWLDGANLTRFDVPGLCNQIWVDSQGIACTDVDQMAGCVLGGGTAVNSGLFWKPPA
ADWDVVFPEGWRSQDMAEAQARVFERIPSTDHTSMDGTIRLLDGYNVLGKALLEAGWENVTANEEPDKKDKV
FTFTPYMFKNAERFGPLGAYLTTAVERENFNLWTNTAVRRLVRTGGHVTGLEVEAFAEGGYTGVVNLTPETG
RAILSSGALGTPKVLMRSGIGPLDALEVVAASRTDGETMIGQEEWIELPVGHNLVDHVNTDTVIRHPDVVFY
DFYAAYDDPIPEDRDMYLDSRSGILAQAAPNMNPFFFRTLTGDDGIERTFQYSARVEGALGEDNNNTMTISQ
YLGRGSVSRGRVTITPSLTMTVSDAPYLKDEGDVAAVIAGLKEVVEIFAPVTNLTWLQPAEGVTVEQFVANY
TVSTSTRRANHWMGSSKMGTDDGREGGTSVVDLNTKVYGMDNLFVVDAGIFPGMITTNPTSLIVTVAEKAAE
RILALPSA
>PGH26426|Polytolypa_hystricis_UAMH7299_Ascomycota_Eurotiomycetes_Onygenales
MKAFSFRSLFGISACLPFLTRGVLGQLAPLIDDETGIEFFANTIPDGPTVGGFTWGYALPPDAETVDADEYI
GIIIGSRGPNGAGWAGISHGGGMPSSLLLMSWANDDEILTSFRFATGYDTPELYTGDAMISPIRSEITDTHF
TLIYRCQGCFSWNHKGETGSRGTTAGALVIGWVQSTTTVDDPTDPNSEHIQHDNGMGLFGIPAGPAANAMYD
EWTELAVDPEPTETSTPTVTPTPTVTGKPVPTDTFDYIVVGGGAGGLTISDRLSEAGKSVLLIEKGPPSTHR
WGGRLGPSWLDGNDLTRFDVPGLCNQIWVDSAGIACTDIAVMAGCVLGGGTAVNAGLWWKPPHIDWDSNFPG
GWRSGDMHGATNKVFSRIPGTDHPSVDGELYLAQGYDALGSTLANAGWKSVTANQAPNEKNKVFTRTPYMFS
GGERGGPLATYLVSASQRSNFKLWTNTAVRRVTRTGGRITGVEVEAFAEGGYTGVVKVSDAVGRVILSAGTF
GTPKILMRSGIGLEDSLQIVSDSSTDGDTMIGSDQWINLPVGQNLVDHVNTDILVSHPTVVFYDFYEAWDDP
NPGDKAAYLDNRSGILAQSAPNIGPVIFQEINGKDGIKRQLQWTARVEGPSDAYPNTTMTMSQYLGRGQTSR
GRANITPSLSMTVTENPHLQEQEDIDAVITGIENMLEALATNPELSVLSPPADVSVADFVNGLVNTPGARTA
NHWMGSCKIGEDDGRQGGTSVVDTNTKVYGTDNLFVVDASIFPGMVTTNPSALIMIAAERAAEKILALKVVN
EVEQVS
>A0A139HG69|Mycosphaerella_eumusae_Ascomycota_Dothideomycetes_Capnodiales
MQLIQTVASIFLAPTALAQTFSAFTDDDGIAFWQKTWSTGIGDGNAQFGMALPLANASDYTDEYIGRLVATI
PEGGTWMGLAHTSGMTNSLILLTWINGEEVMSSFRYASGYVEPDVYTGNASLSVISSFVNGTHYGLTYRCKD
CWRWEQDGASGAQVPKTTSAAAQLMGWAQATQAPTNSEQADARIVQHASANIFAATVASARNAAYTSWISLA
TATATTTSNSSSPTGTGTSGGNSTASATATSTAAVCANNTSITSQTWDYIVVGSGAGGIPIADKLSESGAAV
LLIEKGPPSSGRWGGTMRPAWLEGSNLTRFDVPGLDNEIWVDSAGIACTDVGVMAGCVVGGGTAVNAGLWWK
ANPSDFDVDFPKGWKSSDMEAAIERTFERVPFTACPSMDDIIYQPEGYNVVAGALAASGWDNVTADLVPAQK
NFTFSRPNHMFSNGERGGPMATYLVSASERENFKLITNTSVSRVVRDGSTASGVEVEAFLDGGLCGMIKAKN
IVLSAGAFGTPKILFRSGIGPQDQLEIVKSAESSSMIDSTQWINLPVGEGLNDHTSTDIVITHPNVTMYDFY
AAYDDPIQSDVEKYLDSRSGILAQSAPNLVANFWQEIKGADGVTRQLQYTARVETSHDVVSDSAITITQYLG
RGQTGRGKATINKGLNMAVSEVPYLQDEYDLAAVKAGLQSLLSALGADPSISIKYPSSNQTLDDFLANYPVT
TSARTANHWMGTCKMGADSGLDNGTSVVDLDTKVYGMENLFVVDASIFPGMTSTNPSALIVNVAEHASEKIL
ALGGGSVKGNSTT
>M3AYA9|Pseudocercospora_fijiensis_CIRAD86_Ascomycota_Dothideomycetes_Capnodiales
MKLLQTVASLSFTSTALAQTFSAYTDDNGIAFWQKTWSTGIGDGNAQFGMALPPANATDYTDEYIGRLVATI
PEGGTWMGLTHTSGMTNSLILLTWINGEEVMSSFRYASGYVEPDIYTGNASLGVISSFVNETHYGLTYRCKD
CWRWEQDGASSAQVPKTTSAALQLMGWAQATQAPKNPEQADAGIVQHASANVFAATVASARNAAYTSWVSLA
TAPATATSNGTSPTSTATGTSGGNSTASATATATSTAAVCGNDTSITSQSWDYIVVGSGAGGIPVADKLSES
GASVLLIEKGPPSSGRWGGTMRPRWLEGSNLTRFDVPGLDNQIWVDSAGIACTDVGVMAGCVVGGGTAVNAG
LWWKANPSDFDVDFPEGWKSSDMEAAIERTFERVPFTDCPSMDGIIYQPEGYNVVAGALAASGWDNVTADLV
PAQKNFTFSRPNHMFSNGERGGPMATYLVSASERENFKLITNTSVSRVVRDGSTASGVEVEAFLDGGLCGTI
KANNIVLSAGAFGTPKILFRSGIGPQDQLQIVQSAESHSMIDSTQWINLPVGEGLNDHTSTDIVITHPNVTT
YDFYAAYDDPIQDDVDKYLDSRSGILAQSAPNLVANFWQEFEGADGITRQLQYTARVETSHDVVSDSAVSIT
QYLGRGQTGRGKATISKGLNMLVSEVPYLQDENDVAAVKAGLQSLISTLRADPSISIKYPSSNQTLDDFLAN
YPVTTSARTANHWMGTCRIGRDSGLENGTSVVDLDTKVYGMDNLFVVDASIFPGMTSTNPSALIVNVAEHAS
EKILALNEGSSKGNSTTTGNSSFPTASANSSSPTGFSLSGTAAATGTAAPSAAAGLASINQQCGGLGFTGPE
GCEAGLECLLPASMGQPIAGSSTLLNAQIGFLKTHLALVHIPPSAFPLFIQPILSLLLHNGLRDEDGAIIPP
RRPWNFWHPFVNVSITPNECSIVCPRDEAEALFAPLIGDLSPALQKSVSISDEDFSVITIGGEGLDAGQRVL
DLTSPLALAGIPIFFITSYYSDFILVPLSMRPKVIHALEERGFVFEADSEDGEAGHMTNPASPLLNQRYSSS
SPSSDGVAFGFMPVATTPPPTTISDLQAKTFKTLARNKISPHVDTSIALVTCAGIKDSTPNASEANFTEGKL
QLGIAKCLTSYPRPKFFSITLTDNESASLTMERRLLSHFPDEGEGLLLGTESPEQIPITLDLRHLPLESTGI
VCGVSSRLTDSMKRRIGREMFNMSYLSTSRAGHVIVYEDELEDAMEALRGAQQNGCA
>N1QJA2|Sphaerulina_musiva_SO2202_Ascomycota_Dothideomycetes_Capnodiales
MKLLSLIPVLAYTPYTLGQVFSSYVDDNGIVLWQNTWDSQVGAGNAQWGLALPPVNASEYMNEYIGRVVAPI
PETGTWLGISHSSGMTGSLILLTWVNGDQVMTGFRYASGYVEPSVYTGNASLSVISSFVNTTHYGLTYRCQD
CWSWEQDGVSGSQVPKTTSAAAQLLGWAQATTAPMTPEDTDTGIVQHAADGIMAATVASARNAAYTSWVSLG
TPTGSPPPSSPSNVTTITPPTGTNTTIPTGGSNSTATPTASSTPSSSPACASNSTITSQTWDYIVVGAGAGG
IPLADKLSESGASVLLVEKGPPSSGRWGGTLKPDWLVGTNLSRFDVPGLDNEIWRDSDGIACTDVSVMAGCV
LGGGTAVNAGLWWKANPTDFDYNFPVGWKGADMTEAVERVFDRIPFTDVPSQDGRIYQGEGYDVVGGALAAA
GWKNVTAGDVPGEKNLTFSRPNHMFAHGERGGPMATYLVSASERSNFRLVTNTSVARVLRNGATMTGIEVEA
FLDGGICGTINASNIILSAGAFGTPKILFRSGIGPQDQLETVSAAEGDKMIDSSNWINLPVGHNLDDHTSTD
IVITHPNVTVYDFYGAYTDPIDADMELYLQGRSGILAQSAPNLLAGFWQEIDGSDGITRQLQYTARAESSHD
VSSNHSISITQYLGRGSTGRGVASITAALNMVVSKVPFASSAEDVAAIKSGIESVLSALSLDPSIQVVYPLL
SSNSNSNSSSSNNNTTTTTTIDSWLANYPLTTSSRSANHWMGTAKMGLDSGLVANGTAVVDTDTKVYGTQNL
FVVDASVFPGMVSTNPSAMIVAVAEHASERILARGRDDKKKKKARALRSPPTSRRRGSCSRPRSSGHTLRTI
REEIVAAAATVINGISFTCGRCRSIPNVDDDSDSGRILLRNPMGQPISESTTLLNANIGFLRTHLAIIHIPT
SAYSLFLQPILALLLHNNSRDQDGAVVPPHRPWNYWLPFVNLSITPNECSIVCPREEAEALFQPLIASLSAD
LQKHVSISTEDYSAITIGGEGLEAGQRVLDLTSPLALAGIPIFFITSYYSDFILVPFSSRLKVINALEERGF
VFEADSEDGEAGHMTNPASPLSPSHARQGSCSSSSNGSGIYHQHYHYHHQSLMTPTTPPTPPPTTISDLQLK
TFQILARNHISPSVDPSLQLITCAGLKDSTPGSSTSNFTQGKLDVGIAKCLTTTHPFPPKFFSLTLTDSESA
SFTLEKRLLENFFLGGEEILLGTQAPEQIPITLDLHMLPVESTGIVCGVSSRLIEGMKGRLGREMFNMSYLS
TSRAGHVIVYEDELEDAMDALRGAEELQLGKEER
>M2YMP3|Dothistroma_septosporum_NZE10_Ascomycota_Dothideomycetes_Capnodiales
MKLFSIASPLASLSTAAAQTFAEYTDDNGIVFWQSSIDTGIGSGKLEWDIALPAATQQDYVDEYIGRLVVPT
PETGTWLGYTHTSGMTNSLMLVTWIDGKNVMTSFRYASGYVQPEVYNGNATLSVIDSNVNDTHYSLTYRCEN
CWVWEEGGVSGSQVPKTTSAAAQLIGWAQANEAPTTPDDAGTGFKQHESEGIFAATVGSARNIAYTEWISLA
TVTAAAPSSSNSSAPFPAGNATATPTGTATGSIASITASATPAACASNSSITSQTWDYIVVGAGAAGIPMAD
KLSESGATVLLIEKGPPSSGRWGGTVRPEWLAETNLTRFDVPGLDNEIWQDSAGIACDDVGVMAGCVLGGGT
AINAGLWWKANPTDLDYNFPEGWKSADMQPAVDRVFERIPFTNCSSTDGIIYQPQGYNVVAGALVASGWSTV
TADDVPNQKNFTVSRPNHMFSGGKRGGPMATYLVSANERDNFEFVTGTSVTRVVRDGSRITGVEVEAFLSGG
QCGTVNITPKTGRVILSSGTFGTPKILFRSGIGPQDQLEIVSKAEGDKMTSSTDWINLPVGHNLDDHTNTDI
VITHPNVTAYDWYGAYDRPITADEDKYLDSRSGILAQSAPNLAAVFWQEIEGADGITRQLQWTARVESSHSI
KSNNSMTISQYLGRGSIGRGRATINAGLDVAVSEVPYLQNGNDIAAVKAGIETLRKALAIDPSIQVVYPATN
QTLDTFLSDYPLTMSLRSANHWIGTAKMGLDSGLVDNGTAVVDTNTQVYGTDNLFVVDASVFPGMVSTNPSA
LIVSVAEHASEKILALDNARTANSTSPASSSSFPVASSKGTSIVPTAIAPPGTASPSASGTTVPPWSGEAGQ
YEQCGGLGFGGAKSCKAGLRCEVENAFPVTSAMGQPISESSTLLNAQIGFLKTHLALIHIPPFAYHLFVQPI
LSLLLNNEQRDEDGNIIEPRRSWQYWYPFVNVSITPNECSIVCPREQAEDLFAPLVEELSPALQRAITITKE
DYSVIMIGGEGLEAGQRVLDLTSPLAMAGIPIFFITSYYSDFILVPFSSRPRVIRALEDRGFVFEATDADGE
AGQMTNPASPVAHSHYRNGSAASSFEFPPVATTPPPATVPELQTKTFKTLARNNVHPHVDKSVELVTCAGIK
ETSPSHAAANFTEGKLQLGITRCLTAMPAPRFFSVTLTDSESASLTLEKRLLHYFPDEGQDVLLGTASPEQI
PITLDLKNLPLESTGIVCGVSSRLMDGMKGRIGREMFNMSYLSTSKAGHVIVYEDELEDAIGALRGAQMNGV
VSQPDQ
>PIA92156|Cercospora_beticola_Ascomycota_Dothideomycetes_Capnodiales
MKFIQLTAAALTLATASVAQVFSSYTDEDGVVLWQNTFDPKVGAGNAQVGIALPPADAADLKNEYIGRIVAP
IPEGGTWFGITHTAGMTGSLLLITWPNEGKVMTSFRHASGYVEPALYTGDATLKVINSFVNESHYGLTYRCE
NCWSWDQDGETGSSVPATTSGASQLLGWAQATVSPTNPEATDAAIVQHAQANIMAAAVASARNTDYTSWISL
GTPETPTTSAPVASGTAAPAPPFGGNSTANATATASATTTAPAAPSCTSDLTITNRTWDYIVVGSGAGGIPV
ADRLSESGASVLLIEKGPPSTARWGGSLKPDWLEGQELTRFDVPGLDNQIWVDSAGIACTDVSVMAGCVLGG
GTAVNAGLWWKPNPADFDFNFPDGWKSRDMQGAIDRTFQRIPFTDVPSQDGKIYQGEGYDVVAGALAASGWK
NVTAGNAPAQKNLTFSRPNHMFSKGERGGPLATYLVTASQRQNFKMITGTSVTRVIRQGSRITGVEVDAFLE
GGLCGQIKARAVVLSAGAFGTPKVLFRSGIGPQAQLETVLSAEGDKMILEEDWIRLPVGENLDDHTSTDIVI
THPNITTYDFYGAYSDPIQADVDLYLSDRSGILAQSAPNLIAMFWEEITGTDGITRQLHYSARVESSHDIDS
PNAVSITQYLGRGSTKRGVATITKALNMVVSEVPYPSDGENLAAIKTSIQHVLTAFSKNPAIKVAYPSPNTT
LDDWMSTYPLTTSSRSANHWMGTAKMGSDSGLTEGGTSVVGLDTKVYGTDNLFVVDASLFPGMVTTNPSALI
VAVAEQASKKILGVGLPNGTPGGDTVYEIGTYQQCGGKDWSGAVSCKEGWKCQAWNEYYFQCIPQ
>A0A1Z5SNY6|Hortaea_werneckii_EXF-2000_Ascomycota_Dothideomycetes_Capnodiales
MVKITNFAGALALGASTASAQTFKTYTDDNGIEFWQSTFETSVGDGGAQFGLALPAAAQSGFEEEYIGHLVV
PKGGDDGTWMGLSHMSGMTGSLLLLSWLDGDEIMTSFRYASGYTQPDIYNGNATLSKISQNINDTHFELTYR
CENCWSWDHEGATGDQIPATTSSAVQIIGWAQATQAPNSPSDADSDIKQHDDDGIFGAAVGSARNSAYTSWV
SLATATSAPATATATPTGSTNGTASAGPTATATATAAACPSANTMTNSTWDYIIVGAGAGGIPLADKLSEEG
ASVLLIEKGPASSGRWGGTMKPEWLVGSNLTRFDVPGLDNQIWKDSEGIACEDYSVMAGCVLGGGTAVNAGL
WWKANPEDFDYNFPEGWKSSDMQSAVDRTFERIPFTDHPSTDGIIYKPQGYNIVSGALAAAGWQNVTADEVP
GKKNHTFSRPNHMFSNGERGGPMATYLVSASERQNFKLLTNTTVPRVIRDGSHITGVETEAFLDGGMCGEIN
VTPGTGKVILSAGAFGTPKILFRSGIGPQDQLEIVQKAEGSAMVSSTDWINLPVGHNLDDHTNTDIVITHPN
VSFYDFYAAYNNPIKSDAESYLNDRTGILAQSAPNLSVLFWEEILGDDGIVRQMQYTARVEGGHGISSNQSM
VISQYLGRGKTSRGRTVINGALDMTVSQVPYLNNEHDIAAVAAGIESLKTALSKDPQIKIVFPAANTSTEDF
LADYATTTGSRSANHWMGSCKMGPDSGLIDNGTSVVDTDTKVYGTDNLFVVDASIFPGMVSTNPSALIVAVA
EKASGLIADAKVEGISNQPAPEDAIDLLHAMLYGANIEMVSVEAIRKANAQGKSLDGLVCVFVGGTGGIGES
TARELFIRATRPRAVIVGRSEQKATQLIEDLKEINPEGEAYFLQKDVSLLRNVDELCDELKRREPKINCLFV
TAGYMTLRGRNETVEGLDRKMCVNYYSRIRCMVNLMPCLKAASDQGEISRAISVLAAGSEGDVAIDDLDLRH
NFTLHACLAHCAVMTDFAVEELARRYPFTSFSHSYPGTVKTGIANELTGPVRLAVKVMYAVMTPWILNVKES
GERHFFQMTNKCYPAAQGGVGIEPPDDISIMRGSNGQVGSGAYLIDWDGKPTGDENVLKKYRDLGMPTKVWE
HTMAMFEQAERLNRKNAKRPASREAEGAGRSIPDPVGWRPA
>A0A1Z5SQD4|Hortaea_werneckii_EXF-2000_Ascomycota_Dothideomycetes_Capnodiales
MVKITNLAGALALGASTASAQTFKTYTDDNGIEFWQSTFETSVGDGGAQFGLALPAAAQSGFEEEYIGHLVV
PKGGDDGTWMGLSHMSGMTGSLLLLSWLDGDEIMTSFRYASGYTQPDIYNGNATLSKISQNINDTHFELTYR
CENCWSWDHEGAAGDQIPATTSSAVQIIGWAQATQAPNSPSDADSDIKQHDDDGIFGAAVGSARNSAYTSWV
SLATATSAPATATATPTGSTNGTGSAGPTATATPTAAACPSANTMANSTWDYIIVGAGAGGIPLADKLSEDG
SSVLLIEKGPASSGRWGGTMRPEWLVGSNLTRFDVPGLDNQIWKDSEGIACEDYSVMAGCVLGGGTAVNAGL
WWKANPEDFDYNFPEGWKSSDMQSAVDRTFERIPFTDHPSMDGIIYKPQGYNIVSGALAAAGWENVTADEVP
GKKNHTFSRPNHMFSNGERGGPMATYLVSASERKNFQLITNTTVPRVIRDGSHITGVETEAFLDGGMCGEIN
VTPGTGKVILSAGAFGTPKILFRSGIGPQDQLEIVQKAEGSAMVGSSDWINLPVGHNLDDHTNTDIVITHPN
VSFYDFYAAYNNPIKSDAESYLNDRTGILAQSAPNLSVLFWEEILGDDGIVRQMQYTARVEGGHGISSNQSM
VISQYLGRGKTSRGRTVINGALDMTVSQVPYLNNEHDISAVAAGIESLKAALSKDPQIKIVFPAANTSTEDF
LADYATTTGSRSANHWMGSCKMGPDSGLDNGTSVVDTDTKVYGTDNLFVVDASIFPGMVSTNPSALIVAVAE
KASGLIADAKVEGNPNQVSASAPFPLGNSTSPQGTGMPSGTGLPYSTGVSLAPSAISSPSSKCTSDVTITRT
RKASSQTARVSTQAVETAARPATSSAHSTFTMPADGFQPSNGTLPSATGTASTATGTAPVASGTAPTASSIL
PTATGALVEPWAAAAARGIPAASSVLMAGFARTLTRTTASASSQAVPALDDTIDLLHAMLYGANIEMVSVEA
IRKANAQGKSLDGLVCVFVGGTGGIGESTARELFIRATRPRAVIVGRSEQKAAQLIEDLKEINPEGEAYFLQ
KDVSLLRNVDELCDELKRREPKINCLFVTAGYMTLRGRNETVEGLDRKMCVNYYSRIRCMVNLIPCLKAASD
QGEISRAISVLAAGSEGDVAIDDLDLRHNFTLHACLAHCAVMTDFAVEELARRYPFTSFSHSYPGTVKTGIA
NELTGPVRLAVKVMYAVMTPWILNVKESGERHFFQMTNKCYPAAQGGVGIEPPDDVSIMRGSNGQVGSGAYL
IDWDGKPTGDENVLKRYRDLGMPQKVWEHTMAMFEQAERLNRKAAKRPASREAEGAGRPIPDPVGWRPA
>CZT21382|Ramularia_collo-cygni_Ascomycota_Dothideomycetes_Capnodiales
MKLINFSSLLIFTSSSLAQTFEKFTDDNGITFWQGTWSTGVGDGDSQLGMALPDASQDTLINEYIGRLVVSR
PESGTWLGIGHNSGMTGNLLLLSWVNEDDNSVMTSFRYASGYTEPAIYDGNATLGVISSSVNDTHYELTYRC
QDCWAWDHDSVPGSQLPKTTTKAAQIMGWAQATDAPTNPNEKDSGIRQHAAVGAFAVTVESARNTAYTDWTS
LASASATATATGVDASPTGNVTTPTSPTNSTVTSAACAENRVISNTTFDYIVVGAGAGGIPLADKLSESGAS
VLLIEKGPPSSGRWGGTMKPEWLVGTNLTRFDINALNNEVWRDSEGIACSDVATMAGCVLGGGTAVNAGLWW
KPNPEDFDYNFPEGWKAADMEGAIDRTFSRIPFTQTPSMDGRIYQGQGYDIIGGALAASGWKNVTAGDEPAE
KNHTFSRPNHMYSNGERGGPLATYLVTANERENFQLMVNTTVHRVLRDGARITGVETGATLDGGQCGTINVT
PGTGKVILSAGAFGTPKILFRSGIGPKDQLDIVSKAEGDAMVTSSQWIDLPVGRNLDDHANTDIVITHPNVT
SYDFYGAYEKPIVSDVDRFLANRTGMLTQSAPNLATVFWQEITGADGITRQLQWTARGEGSHGIVDEKAMTI
SQYLGRGAIGRGRTTITPALNMVISEVPYLKDENDVAAVAAGIESLRQALATDPSIQIVHPPANQTTEKFLA
DYPLTPGARSANHWIGTCKMGLDSGLDNGTAVVDTNTKVYGTDNLFVVDAAVFPGMVTTNPSALIVSVAEHA
SEKIMALDASAGAENASEKIVALDTSVGAERTIRLTAKRFEGARKK
>A0A150VAE5|Acidomyces_richmondensis_BFW_Ascomycota_Dothideomycetes
MKLLSGALLPVGVAVVFWKEAAAQVFSKYTDSNGIDFWQATFSTQIGKGDAQWGLALPPASDTALKDEYIGR
LVVPRTNDGTWMGLSHMSQMTNSLLLVTWIDNSEVVTSFRYASGYVAPDIYTGNATLSQISHSVNDTHYEVV
YRCEKCWKWDQDGATGSQVPATTADAAQLIGWAQATNAPTDPNEPDSQIQQHAQDGIFGALVASARNSKYTS
WTSLATQTPSATTAPYGNSTGTGPGATGTRTGTAPISTSTVTSAPCPKSNILANTTWDYIVVGAGAGGIPIA
DRLSESGASVLLIEKGPPSSGRWGGTMKPDWLVGTNLTRFDVPGLDNEIWANSTGIACSDYSVMAGCVLGGG
TAVNAGLWWRANPTDFDYNFPVGWKAKDMALSVERVFERNPFTDTPSTNGILYKPCGWDIVGGALNLAGWEQ
VIADDFPAKKNWTYSHPDEMFIHGERGGPMATYLVTAHARRNFKLITNTTVDRIIRDGSHIIGVELSAFLLG
GQCGTVKVTPNTGKVILSAGAFGTPKILFRSGIGPQDQLEIAKAAEGNRMINASQWINLPVGYNLDDHTNTD
VVITHPNVSFYNFYAAYNNPIKSDMDRYVDNRTGILTQSAPNLSVLFWEEIEGEDGITRQLQYTARVEGGHG
ITSDKAMVISQYLGRGATSRGRTTINAALDMTVSKVPYLNNRYDLAAVKSGLQNLIKSLSTDPHIKIRFPAP
NITLDDFLDSYPRTTSERSANHWMGSCKMGLDSGLVKNGTSVVDTNTKVYGTDNLFVVDASIFPGMTSTNPS
ALIVAAAEHAAQLILGLGGRHNSTGLANSTTVLVPPYGSGPPHRPQKSSGLGPIGTIPFKFSRTTPCIPEVT
ATRKPVASMSSAGYSGSGIGCGISSFPFPSAPRATAPFLMSNGTTPSGRTAPAPSAASCATKPMEPVEINAI
>A0A1V8TRW3|Rachicladosporium_antarcticum_Ascomycota_Dothideomycetes_Capnodiales
MYKSIILTAFTLISSTVAQTTTSTFTDDNGITFWDSAWDTTIGDGDATFGMALPPATETSLVDEYIGRLVIP
IPSSGTWFGVSHASMMTGALLLIVWPNGEDVVTDLRYATGYVAPEEYTGNATVTTISSSVNDTYFEVTYRCQ
GCWSWDQDGAADARLPATTASAQQLIGWAQATSAPANPSEKDSSIQQHADSAANIFAVNVASARNTAYTDWI
TKTASSYPSATAAPSSTGAPFSNGTATATATATSGLTTATPTAVASCAANSSALSATYDYIIVGSGAGGIPL
AAKLAASGDSVLLIERGPPSSGRWGGTLKPDWLVGTNLTRFDVPGLDNEIWADSQGIACSDYSVMAGCVLGG
GTAVNAGLWWRANPKDFDENFPEGWKSSDLESSVNSVFERIPYTDVPSMDGVLYKPEGYYLLGGALVAAGWS
NVTADKEPGLKNRTFSHPNHMFSNGERGGPLATYLVDADALPNFTLMTNTSVARVIRDSSQALGVDVEATGP
GGQCGSISLTPTGKVILSAGAFGTPKILFRSGIGPQDQLTIVQKAEGTKMINSSQWLNLPVGYSLDDHTGTD
VTVTHPGISFYDFYGAYDNPIAADAKKYLDSRSGILAQSAPNLIAIFWEELTGADGITRQMQYQARVESSGG
VKSNNSITITQYLGRGKVSKGRTTITSALNMVVSQTPYVNDDNDLAAIKAGLTDLFANLAVNSDFIVAYPAK
NTSIDAFLAGLPLTTGARSGNHWMGSAKMGLDSGLENGTAVVDTNTKVYGMDNLFVVDASMFPGITSTNPSA
LIVAAAVHAAGKIAAIDTLITTKPSSSNNTVVVPPFANSTSSVIVSPVGTGSAVAPVGTAPIGTAFSSTVAP
VTAAPSSSGSCTNTITVTRSASSSLAAPVVSDVATSYTNSTTIAFPTVNTSGIALPTGTAAPTETAAPSIPA
TTSAAVPTTSAAAPGGAGVAIYQKCGGIGWTGATECASGLTCKLWNPYYAQCVTT
>A0A1V8USU8|Rachicladosporium_sp._CCFEE_5018_Ascomycota_Dothideomycetes_Capnodiales
MHNSIILTAFTLITSTIAQTTTSTFTDDNGITFWDSAWDTMIGDGDATFGMALPPATATSLVDEYIGRLVIP
IPSSGTWFGVSHASMMTGALLLIAWPNGDDVVTDLRYATGYVAPEEYTGNATVTTISSSVNDTYFEVTYRCQ
GCWSWDQDGAADARLPATTASAQQLIGWAQATSAPANPSEKDSSIQQHADSAANIFAVNVASARNTAYTDWI
TKTASKYPSATAAPSSTGAPFSNGTATATATATSGLTTATPTAVASCAANSSALNATYDYIIVGSGAGGIPL
AAKLAASGDSVLLIERGPPSSGRWGGTLKPDWLVGTNLTRFDVPGLDNEIWADSQGIACSDYSVMAGCVLGG
GTAVNAGLWWRANPKDFDENFPEGWKSSDLESSVDSVFERIPYTDVPSMDGVLYKPEGYYLLGGALVAAGWS
NVTADLEPAAKNRTFSHPNHMFSNGERGGPLATYLVDADALPNFTLMTNTSVARVIRDGSQALGVDVEATGP
GGQCGSINLTPTGKVILSAGAFGTPKILFRSGIGPQDQLATVQKAEGTKMVNSSQWLDLPVGYSLDDHTGTD
VTVTHPGISFYDFYGAYDNPIAADAKKYLDSRSGILAQSAPNLIAIFWEEITGADGITRQMQYQARVESSGG
VKSNNSITITQYLGRGKVSKGRTTITSALNMVVSQTPYVNDDNDLAAIKTGLTNLFANLAVNSDFTVAYPAS
NTSIDAFLAGLPLTTGARSGNHWMGSAKMGLDSGLKNGTAVVDTNTKVYGMDNLFVVDASIFPGITSTNPSA
LIVAAAVHAAGKIAAIDTLITTNPSSSNNTVVTPPFANSTSSVVVSPVGTGSAVAPVGTAPIGTGFSSTAAP
VTAAPSSSASCTNTITVTRSASSSLAAPVVSDIATSYTNSTTPASSTGKTSGVALPTGSVVSTEPAAPTILT
TASVAASTTSAAAPGGASVAIYQKCGGIGWTGATECASGLTCKLWNPYYAQCVIA
>A0A1V8SL87|Rachicladosporium_antarcticum_Ascomycota_Dothideomycetes_Capnodiales
MKSLSLVGLLAATVAAQTYTDAKTGITFANFDESSEAGPNGFRFGIALAPATQTAYQNEYIGRISLGLSSGA
GYGGISHGSGMTGNLLVVAWPNGNKITTSFRYATGYVLPDVYTGNATLTQISATVNSTTMELIYRCQNCWTW
SQGGVDASNIPSTASGANLALGWAAHTALPVTPSDPASSFDQHVYYDVAVGPVANARNSAYSSWAAKATPAP
TSSASASATTSAKPTSTACAASQAAPTDAYDYIIIGAGAGGIPIAAKLSEDNKKVLLIEKGPPSSGRWGGKV
GPAWLSGTNLTRFDVPGLCNQIWADAVGIACPDASSIAGCVLGGGTAINAGLWWRANPADFDVNFPAGWRSG
EMSQAITRVFQKIPGTYYPSKDGKTYLRQGFNSLATALSAAGWSSVDANANPAAKSKTYTQTPYMFSNGERG
GPMATYLVEANARSNFKLIMNTGVRRIIRTNGHATGVQLEPFNSNGKCGTINLTAKGRVIVSAGVFGTSKIL
LRSGIGPTDQLNIVKASATDGATMISSSQWLNLPVGYNLGDHTNTDTVIQDKDSVFYDFYAAYNNPIAADKN
SYLNGRTGILAQSAPNIGPVFFDTIPGSDGNTRQLQWTARVEGSAGFADNTSMTISQYLGRGKTSRGRMTIN
PDLSMTVSTLPYVNTAEDIAAIVQGIKNLQAVIAKNPRLTMVYPNSTTKVEDFVANYPNTVSRRTANHWIGT
AKMGTDSGLTGGTAVVDTNTRVYGTDNIFVVDASVFPGMMTTNPSALIVSVAERAWEYISGLSGGP
>A0A1V8UY55|Rachicladosporium_sp._CCFEE_5018_Ascomycota_Dothideomycetes_Capnodiales
MKSISLVGLLAATAAAQTYTDSKTGISFLNFDVSSEAGPNGYRFGIALPPATQTAYQNEYIGRISLGLSSGA
GYGGISHGSGMTGNLLLVAWPNGNKITTSFRYATGYVLPDVYTGNATLTQISATVNSTTMELIYRCQNCWTW
SQGGVDASNIPSTASGANLALGWAAHTALPVTPSDPASSFDQHVYYDIAVGSVATARNSAYSSWAAKATPAP
TSSTTASATTSAKPTSTACAASQAAPTDAYDYIIVGAGAGGIPIAAKLSEDNKKVLLIEKGPPSSGRWGGTV
GPSWLSGTNLTRFDVPGLCNQIWADAVGIACPDASSIAGCVLGGGTAINAGLWWRANPADFDVNFPPGWRSG
EMSQAITRVFQKIPGTYYPSKDGKTYLRQGFNSLATALSAAGWSSVDANANPGAKSKTYTQTPYMFSNGERG
GPMATYLVEAMARSNFKLIMNTGVRRIIRTNGHATGVQLEPFNSNGKCGTINLTAKGRVIVSAGVFGTSKIL
LRSGIGPTDQLNVVKASATDGATMISSSQWLNLPVGYNLGDHTNTDTVIQDKDSVFYDFYAAYNNPIAADKN
SYLNGRTGILAQSAPNIGPVFFDTIAGSDGNTRQLQWTARVEGSAGFADNTSMTISQYLGRGKTSRGRMTIN
PDLSMTVSTLPYVNTAEDVAAIVQGIKNLQAVIAKNPRLTMVYPNSTTKVEDFVANYPNTVSRRTANHWIGT
AKMGTDSGLTGGTAVVDTNTRVYGTDNIFVVDASVFPGMMTTNPSALIVSVAERAWEYISGLSGGP
>A0A093XV99|Pseudogymnoascus_sp._VKM_F-3557_Ascomycota_Leotiomycetes
MKGMNLFCAILGVALYYIRMVAAQDVAVHGYYTEPVTGIIFYTSSEPNGTVIGDGFFSPVSLGGFTWGIALP
ENAMTVDSYDYIGLLVGSRPNGTGWSGLVQGQNSSAEMPNHLMLLAWATGNGDEIATSLRYSSGYLAPKIYS
GTASITQLYTNVNDTNWLMVYKCTRCLIFDDPSQTPFNISTSNGQFEQGWAQSTEPPNDPANANSDIAQHNN
GMGEFKVEVASATQASYSIWASMTATATSVSGTAGPTATYLSKPVPTSTYDYVVIGGGAGGIPLADKLSESG
KSVLLVEKGVASSARWGGTIRPPNGWLDGTNMTWFDVPGECNRMWTGGAADTSCVGCAAACTDIDQMAGCIL
GGGTAVNSGLWWNPHPEDWDYNFPTGWKSTDMKPASSRVFSRIPGTDHPSMDGERYLQTGFDVVSQGLASAG
WTSVTANNVPSEKNRTYAHTPYMYSNGERGGPMATYLVTAMARPNFDLWLNTSVERIVRTDGHATGLEVIPT
QNGGYEGTIQLTPTTGRVIISAGVFGTTKLLFRSGIGPQDQLEVVQSSTDGPTMINETDWIILPVGNNLGDH
LNTDTVIAHPNISASYYDWAGSWTAPVTADKTSYLSNRVGPLAQAAADIGPMMWEEITGPDNIVRQMQWTSR
VETSNGVTAPTDNDVMTLSLYLGRGAISRGRLTIQKDLNVVVSTIPYGNENDLAAVAIALDNMANALTKVPG
LSYLYGPRASTDSAQSSLNMTGAEFLASVPLTYANIGSRRSNHWLGTAKLGTDSGLEGGTSVVDTDTKVYGT
DNIFVVDASIFPGLPSTNPSALIVTMAEHASEKILALAFNTA
>A0A093YH25|Pseudogymnoascus_sp._VKM_F-3808_Ascomycota_Leotiomycetes
MKGMNLFCAILGVALYSIRMVAAQDVAVHGYYTEPVTGIIFYTSSEPNGTVIGDGFFSPVSLGGFTWGIALP
ENAMTVDSYDYIGLLVGSRPNGTGWSGVVQGQNSSAEMPNHLMLLAWATGNGNEIATSLRYSSGYLAPKIYN
GTASITQLYANVNDTNWLMVYKCTRCLIFDDPSQTPFNISTSNGQFEQGWAQSTEPPNDPANANSDIAQHNN
GMGEFKIEVASATQASYSIWASMTATATSVSGTAGPTATYSSNPVPTSTYDYVVIGGGAGGIPLADKLSESG
KSVLLVEKGVASSARWGGTIRPPSGWLDGTNMTWFDVPGECNRMWTGGAADTSCVGCAAACTDIDQMAGCVL
GGGTAVNSGLWWNPHPEDWDYNFPTGWKSTDMKPASSRVFSRIPGTDHPSMDGERYLQTGFDVVSQGLASAG
WTSVTANNVPSEKNRTYAHTPYMYSNGERGGPMATYLVTAMARPNFDLWLNTSVERIVRTDGHATGLEVIPT
QNGGYEGTIQLTPTTGRVIISAGVFGTTKLLFRSGIGPQDQLEVVQSSTDGPTMINETDWIILPVGNNLGDH
LNTDTVIAHPNISASYYDWAGSWTAPVTADKTSYLSNRVGPLAQAAADIGPMMWEEITGPDNIVRQMQWTSR
VETSNGVTAPTDNDVMTLSLYLGRGAISRGRLTIQKNLNVVVSTIPYGNENDLAAVAIALDNMANALTKVPG
LSYLYGPRASTDSAQSSLNMTGAEFLASVPLTYANIGSRRSNHWLGTAKLGTDSGLEGGTSVVDTDTKVYGT
DNIFVVDASIFPGLPSTNPSALIVTMAEHASEKILALAFNTA
>A0A094FNK0|Pseudogymnoascus_sp._VKM_F-4518_FW-2643_Ascomycota_Leotiomycetes
MLETPSFFKPLASIAPRIPEYLATIMKEMNLFCAILGVALYFIGVVEAQDVAVHGYYTEPVTGIIFYTSSEP
NGTVVGDGFFSPVSLGGFTWGVALPEDALTVDSYDYIGLLVGSRPNGTGWSGVVQGQNSSAEMPNHLMLLAW
ATGNGDEIATSLRYSSGYLAPKIYNGTASITQLYTNVNETNWLMVYKCTRCLIFDDPSQTPFNISTSNGQFE
QGWAQSTEPPNDPANANSDIAQHNNGMGEFKVEVASATQASYSIWASMTATATSVSGTAGPTATFSSNPVPT
STYDYVIIGGGAGGIPLADKLSESGKSVLLVEKGVASSARWGGTIRPPSGWLDGTNMTWFDVPGECNRMWTG
GAADTSCVGCAAACTDIDQMAGCVLGGGTAVNSGLWWNPHPEDWDYNFPTGWKSSDMESASSRVFSRIPGTD
HPSMDGERYLQTGFDVVSQGLAGAGWTSVTANDVPSQKNRTYAHTPYMYSNGERGGPMATYLVTAMARPNFD
LWLNTSVERIVRTDGHATGLEVIPTQNGGYEGTIQLTPTTGRVIISAGAFGTSKLLFRSGIGPQDQLEVVQS
STDGPTMINETDWIILPVGYNLGDHLNTDTVIAHPNISASYYDWEGSWTTPIEADKTSYLNNRVGPLAQAAA
NIGPMMWEEITGPDGIVRQMQWTARVEASNGVTAPTDNDVMTLSLYLGRGAISRGRLTIRKDLSMVVSTIPY
GNEDDLAAVATALDNMADALTKVPGLTYLYGPRASTSSAQSSLNMTGAEFLASVPLTYANIGSRRSNHWLGT
AKLGTDSGLEGGTSVVDTDTKVYGTDNIFVVDASLFPGLPSTNPSALIVTMAEHASEKILALALNTA
>A0A094JIY5|Pseudogymnoascus_sp._VKM_F-4520_FW-2644_Ascomycota_Leotiomycetes
MNLFCNILGVALCFIGVVEAQDVAVHGYYTEPVTGIIFYTSSEPNGTVVGDGFFSPVSLGGFTWGVALPEDA
LTVDSYDYIGLLVGSRPNGTGWSGVVQGQNSSAEMPNHLMLLAWATGNGDEIATSLRYSSGYLAPKIYNGTA
SITQLYTNVNETNWLMVYKCTHCLIFDDPSQTPFNISTSNGQFEQGWAQSTEPPNDPANANSDIAQHNNGMG
EFKVEVASATQASYSIWASMTATATSVSGTAGPTATFSSNPVPTSTYDYVIVGGGAGGIPLADKLSESGKSV
LLVEKGVASSARWGGTIRPPSGWLDGTNMTWFDVPGECNRMWTGGAADTSCVGCAAACTDIDQMAGCVLGGG
TAVNSGLWWNPHPEDWDYNFPTGWKSSDMEPASSRVFSRIPGTDHPSMDGERYLQTGFDVVSQGLAGAGWTS
VTANDVPSQKNRTYAHTPYMYSNGERGGPMATYLVTAMARPNFDLWLNTSVERIVRTDGHATGLEVIPTQNG
GYEGTIQLTPTTGRVIISAGAFGTSKLLFRSGIGPQDQLEVVQSSTDGPTMVNETDWIILPVGYNLGDHLNT
DTVIAHPNISASYYDWEGSWTTPIEADKTSYLNNRVGPLAQAAANIGPMMWEEIIGPDGIVRQMQWTARVEA
SNGVTAPTDNDVMTLSLYLGRGAISRGRLTIQKDLSMVVSTIPYGNEDDLAAVATALDNMADALTKVPGLTY
LYGPRASTSSAQSSLNMTGAEFLASVPLTYANIGSRRSNHWLGTSKLGTDSGLEGGTSVVDTDTKVYGTDNI
FVVDASLFPGLPSTNPSALIVTMAEHASEKILALALNTA
>A0A093ZEQ8|Pseudogymnoascus_sp._VKM_F-3775_Ascomycota_Leotiomycetes
MKEMNLFCAIVGVALYYIRGIAAQDVAVHGYYTEPVTGIIFYTSSEPNGTVVGDGFFSPVSLGGFTWGIALP
EDAMTVDSYDYIGLIIGSRPNGTGWSGVVQGQNSSAEMPNHLMLLAWATGNGDEIATSLRYASGYLAPKIYN
GTASITQLYTSVNETNWVMVYKCTRCLIFDDPSQTPFNISTSNGQFEQGWAQSTDPPNDPENANSDIAQHNN
GMGEFKVEVASATQASYSIWASMTATATSVSGTAGPTATYSSNPVPTTTYDYVVIGGGAGGIPLADKLSESG
KSVLLVEKGVASSARWGGTIRPPSGWLDGTNMTWFDIPGECNRMWTGGAADTSCEGCAAACTDIDQMAGCVL
GGGTAVNSGLWWNPHPDDWDYNFPTGWKYTDMESASSRVFSRIPGTDHPSMDGERYLQTGFDVVSQGLGGAG
WTSVTANDVPSQKNRTYAHTPYMYSNGERGGPMATYLVTAMARPNFDLWLNTSVERIVRTGGHATGLEVIPT
QNGGYEGTIQLTPTTGRVIVSAGVFGTTKLLFRSGIGPQDQLEIVQSSTDGPTMINETDWIILPVGNNLGDH
LNTDTVIAHPNISASYYDWAGSWTTPVEADKTSYISNRVGPLAQAAADIGPMMWEEITGPDGIVRQMQWTSR
VETSNGVTAPTDNDVMTLSLYLGRGAVSRGRVTIQEGLNMVVSTIPYGNEDDLAAVATALDNMANALTKVPG
LTYLYGPRASTTSAVSSLNMTGAEFLASVPLTYANIGSRRSNHWLGTSKLGTDSGLENGTSVVDTDTKVYGT
DNIFVVDASIFPGLPSTNPSALIVTMAEHASEKILALPLNTA
>A0A094GID6|Pseudogymnoascus_sp._VKM_F-103_Ascomycota_Leotiomycetes
MLETSPVFRTSPEYHDLNSSILATIMKEMNLFCAILGVALYYIHGVAAQDVAAHGYYTEPTTGIVFYTSSEP
NGTVIGDGFFSPVSLGGFTWGIALPEDAATVDSYDYLGLLVGSRPNGTGWSGIVQGQNSSAEMPNHLMLLAW
ATGNGDEIATSLRYATGYLAPKIYGGTASITQLYTNVNETNWVMVYKCNRCLIFDDPSQTPFNISTSNGQFE
QAWAQSTEAPNDPENANSDIAQHNNGMGEFKVEVASATQASYSIWASMTATATSVSGTAGPTATFSSNLVPT
STYDYVVIGGGAGGIPLADKLSESGKSVLLVEKGVASSARWGGTIRPPSGWLDGTNMTWFDVPGECNRMWTG
GAADTSCVGCAAACTDIDQMAGCVLGGGTAVNSGLWWNPHPEDWDYNFPPGWKSTDMESASSRVFSRIPGTD
HPSMDGQRYLQTGFDVVSQGLSSAGWTSVTANEVPSQKNRTYAHTPYMYSNGERGGPMATYLVSAMARPNFD
LWLNTSVERIVRTGGHATGLEVIPTQNGGYQGTIQLTPTTGRVIVSAGAFGTSKLLFRSGIGPQDQLEVVKS
STDGPTMINETDWIILPVGYNLGDHLNTDTVIAHPNMSASYYDWQGSWTSPIEADKTSYLSNRIGPLAQAAA
DIGPMMWEEITGPDGIVRQMQWTSRVETSNGVTAPADNDVMTLSLYLGRGAISRGRLTIQKGLNMVVSTIPY
GDENDLAVVATALDNMANALTKVPGLTYLFGPRASTSSAQSSLNMTGAEFLASVPLTYANIGSRRSNHWLGT
AKLGTDSGLEGGTSVVDTDTKVYGTDNIFVVDASLFPGLPSTNPSALIVTMAEHASEKIIALPLNTA
>A0A094HRR1|Pseudogymnoascus_sp._VKM_F-4519_FW-2642_Ascomycota_Leotiomycetes
MLETSPVFRTSPEYHDLNSSILATIMKEMNLFCTILGVALYYIHGVAAQDVAVHGYYTESTTGIVFYTSSEP
NGTVIGDGFFSPVSLGGFTWGIALPEDAATVDSYDYLGLLVGSRPNGTGWSGIVQGQNSSAEMPNHLMLLAW
ATGNGDEIATSLRYATGYLAPKIYGGTASITQLYTNVNETNWVMVYKCNRCLIFDDPSQTPFNISTSNGQFE
QGWAQSTEPPNDPENANSDIAQHNNGMGEFKVEVASATQASYSIWASMTATATSVSGTAGPTATFSTNPVPT
STYDYVVIGGGAGGIPLADKLSESGKSVLLVEKGVASSARWGGTIRPPSGWLDGTNMTWFDVPGECNRMWTG
GAADTSCTGCAAACTDIDQMAGCVLGGGTAVNSGLWWNPHPEDWDYNFPTGWKSTDMESASSRVFSRIPGTD
HPSMDGQRYLQTGFDIVSRGLSGAGWTSVTANEVPSQKNRTYAHTPYMYSNGERGGPMATYLVSAMARPNFD
LWLNTSVERIVRSGGHATGLEVIPTQNGGYQGTIQLTPTTGRVIVSAGAFGTSKLLFRSGIGPQDQLEVVKS
STDGPTMINETDWIILPVGYNLGDHLNTDTVIAHPNISASYYDWQGSWTSPIEADKTSYLSNRVGPLAQAAA
DIGPMMWEEITGPDGIVRQMQWTSRVEASNGVTAPADNDVMTLSLYLGRGAISRGRLTIQKGLNMVVSTIPY
GDENDLAVVATALDNMANALTKVPGLTYLFGPRASTSSAQSSLNMTGAEFLASVPLTYANIGSRRSNHWLGT
AKLGTDSGLEGGTSVVDTDTKVYGTDNIFVVDASLFPGLPSTNPSALIVTMAEHASEKIIALPLNTA
>A0A094CVJ8|Pseudogymnoascus_sp._VKM_F-4515_FW-2607_Ascomycota_Leotiomycetes
MNEMNLFCAILGIALYYIRSVAAQDVAVHGYYTEPTTGIIFYTSSEPNGTVIGDGFFSPVSLGGFTWGIALP
EDAMTVDSYDYIGLLVGSRPNGTGWSGVVQGQNSSAEMPNHLMLLAWATGNGDEIATSLRYSTGYLAPKIYN
GTASITQLYTNVNETNWLMVYKCTRCLIFDDPSQTPFNISTSEGQFQQGWAQSTDPPNDPTNANSDIAQHNN
GMGGFKVEVASATQASYSIWASMTATATSVSGTAGPTATYSSNPVPTSTYDYVVIGGGAGGIPLADKLSETG
KSVLLVEKGVASSARWGGTIRPPSGWLDGTNLTWFDVPGECNRMWTGGAADTSCEGCAAACTDIDQMAGCVL
GGGTAVNSGLWWNPHPDDWDLYFPTGWKSTDMESASSRVFSRIPGTDHPSMDGERYLQTGFDVVSQGLTGAG
WTSVTANEVPAQKNRTYAHTPYMYSNGERGGPMATYLVTAMARPNFDLWLNTSVERIVRTGGHATSLEVIPT
QNGGYEGTIQLTPATGKVIVSAGVFGTTKLLFRSGIGPQDQLEAVRSSTDGPTMINETDWIILPVGNNLGDH
LNTDTVIAHPNISASYYDWAGSWTSPVAADKTSYLNNRIGPLAQAAANIGPMMWEEITGPDGIVRQMQWTAR
VETSNGVTAPNDSDVMTLSLYLGRGAISRGRLTIQKALDMVVSTIPYGNEDDLAAVATALDNMANALTKVPG
LTYLYGPRASTDSAQSALNMTGAEFLASVPLTYANIGSRRSNHWLGTAKLGTDSGLEGGTSVVDTDTKVYGT
DNIFVVDASLFPGVPSTNPSALIVTMAEHASEKIIALA
>A0A094GTF7|Pseudogymnoascus_sp._VKM_F-4517_FW-2822_Ascomycota_Leotiomycetes
MNEMNLFCAILGIALYYIRSVAAQDVAVHGYYTEPTTGIIFYTSSEPNGTVIGDGFFSPVSLGGFTWGIALP
EDAMTVDSYDYIGLLVGSRPNGTGWSGVVQGQNSSAEMPNHLMLLAWATGNGDEIATSLRYSTGYLAPKIYN
GTASITQLYTNVNETNWLMVYKCTRCLIFDDPSQTPFNISTSEGQFQQGWAQSTDPPNDPTNANSDIAQHNN
GMGGFKVEVASATQASYSIWASMTATATSVSGTAGPTATYSSNPVPTSTYDYVVIGGGAGGIPLADKLSETG
KSVLLVEKGVASSARWGGTIRPPSGWLDGTNLTWFDVPGECNRMWTGGAADTSCEGCAAACTDIDQMAGCVL
GGGTAVNSGLWWNPHPDDWDLYFPTGWKSTDMESASSRVFSRIPGTDHPSMDGERYLQTGFDVVSQGLTGAG
WTSVTANEVPAQKNRTYAHTPYMYSNGERGGPMATYLVTAMARPNFDLWLNTSVERIVRTGGHATSLEVIPT
QNGGYEGTIQLTPATGKVIVSAGVFGTTKLLFRSGIGPQDQLEAVRSSTDGPTMINETDWIILPVGNNLGDH
LNTDTVIAHPNISASYYDWAGSWTSPVAADKTSYLNNRIGPLAQAAANIGPMMWEEITGPDGIVRQMQWTAR
VETSNGVTAPNDNGMFSSTFSMMWEEITGPDGIVRQMQWTARVETSNGVTAPNDSDVMTLSLYLGRGAISRG
RLTIQKALDMVVSTIPYGNEDDLAAVATALDNMANALTKVPGLTYLYGPRASTDSAQSALNMTGAEFLASVP
LTYANIGSRRSNHWLGTAKLGTDSGLEGGTSVVDTDTKVYGTDNIFVVDASLFPGVPSTNPSALIVTMAEHA
SEKIIALA
>A0A1B8DQI5|Pseudogymnoascus_sp._23342-1-I1_Ascomycota_Leotiomycetes
MKEMKLFWAILGVALYYIRGAVAQDVAVHGYYTEPTTGIVFYTSSEPNGTVIGDGFFSPVSLGGFTWGIALP
EDAATVDSYDYIGLLVGSRPNGTGWSGVVQGQNSSAEMPNHLMLLAWATGNGDEIATSLRYASGYLAPKIYN
GTASITQLYTNVNDTNWLMVYKCTRCLIFDDPSETGFNISTSEGQFEQGWAQSTDPPTDPTNANSDIAQHNN
GMGEFKVEVASATHASYSIWASMTGTATTVSGTSAPTATYSSNPVPTSTYDYVVIGGGAGGIPLADKLSESG
KSVLLVEKGVASSARWGGTIRPPSGWLDGTNLTWFDVPGECNRMWTGGAADTSCEGCAAACTDIDQMAGCVL
GGGTAVNSGLWWNPNPDDWDFNFPTGWKSTDMESASSRVFSRIPGTDHPSMDGERYLQTGFDVVSQGLSDAG
WTSVTANDVPSQKNRTYAHTPYMYSNGERGGPQATYLVSAMARSNFDLWLNTSVERIVRTGGHATGLEVIPT
HNGGYEGTIQLTPTTGRVIVSAGVFGTAKLLFRSGIGPQDQLEIVQSSTDGPTMINETDWIILPVGNNLGDH
LNTDTVIAHPNISASYYDWAGSWTSPVAADMTSYLTNRIGPLAQAAANIGPMMWEEITGPDGIVRQMQWTAR
VETSNGVTAPADNDVMTLSLYLGRGAISRGRITIQKALNMVVSTIPYGNEDDLAAVATALDNMANALTKIPG
LTYLYGPQASTDSAQSALNMTGAEFLASVPLTYANIGARRSNHWMGTAKLGTDSGLENGTSVVDTDTKVYGT
DNIFVVDASLFPGLPSTNPSALIVTMAEHASEKILALA
>A0A093YSC2|Pseudogymnoascus_sp._VKM_F-4246_Ascomycota_Leotiomycetes
MSLFCAIIGVALYYIGAVAAQDVAVHGYYTEPTTGIIFYTSSEPNGTVIGDGFFSPVSLGGFTWGVALPEDA
MTVDSYDYLGLLIGSRPNGTGWSGIVQGQNSSAEMPNHLMLLAWATGNGDEIATSLRYATGYLAPKIYEGTA
SITQLYTSVNETNWVMVYKCNRCLIFDDPSQTPFNISTSNGQFEQGWAQSTEPPNDPENANSDIAQHNNGMG
EFKVLVASATQASYSKWASMTATATSVSGTAGPTATFTSNPVPTSTYDYVVIGGGAGGIPLADKLSESGKSV
LLVEKGVASSARWGGTIRPPTGWLDGTNMTWFDVPGECNRMWTGGAADTSCVGCAAACTDIDQMAGCVLGGG
TAVNSGLWWNPHPEDWDFNFPDGWKSTDMESASSRVFSRIPGTDHPSMDGKRYLQSGFDVVSQGLSDAGWTG
VTANDVPSQKNRTYAHTPYMYSNGERGGPQATYLVSAMTRPNFEMWLNTSVERIIRTDGHATGLEVIPTQNG
GYKGTIQLTPTTGRVIISAGVFGTAKLLFRSGIGPQDQLEVVKSSTDGPSMINETEWIILPVGQNLGDHLNT
DTVIAHPNISASYYDWQRSWDSPVEADKTSYLNNRVGPLAQAAANIGPMMWEEITGPDGIVRQMQWTSRVEA
SNGVTAPVDNDVMTMSLYLGRGAISRGRITIQKGLNMVVSTIPYGNEDDLAAVATALDNMANVLTKVPGLTY
LYGPRASTDSAQSSLNMTGAEFLASVPLTYANIGSRRSNHWLGTAKLGTDSGLEGGTSVVDTDTKVYGTDNI
FVVDASIFPGLPSTNPSALIVTMAEHASEKILALALNTS
>A0A094AZS3|Pseudogymnoascus_sp._VKM_F-4513_FW-928_Ascomycota_Leotiomycetes
MSLFCAIIGVALYYIGAVAAQDVAVHGYYTEPTTGIIFYTSSEPNGTVIGDGFFSPVSLGGFTWGIALPEDA
MTVDSYDYLGLLIGSRPNGTGWSGIVQGQNSSAEMPNHLMLLAWATGNGDEIATSLRYATGYLAPKIYEGTA
SITQLYTSVNETNWVMVYKCNRCLIFDDPSQTPFNISTSNGQFEQGWAQSTEPPNDPENANSDISQHNNGMG
EFKVLVASATQASYSKWASMTATATSVSGTAGPTATFTSNPVPTSTYDYVVIGGGAGGIPLADKLSESGKSV
LLVEKGVASSARWGGTIRPPTGWLDGTNMTWFDVPGECNRMWTGGAADTSCVGCAAACTDIDQMAGCVLGGG
TAVNSGLWWNPHPEDWDFNFPDGWKSTDMEPASSRVFSRIPGSDHPSMDGKRYLQSGFDVVSQGLSDAGWTS
VTANDVPSQKNRTYAHTPYMYSNGERGGPQATYLVSAMARPNFDMWLNTSVERIVRTDGHATGLEVIPTQNG
GYKGTIQLTPATGRVIISAGVFGTAKLLFRSGIGPQDQLEVVKSSTDGPSMINETEWIILPVGQNLGDHLNT
DTVIAHPNISASYYDWQGSWDSPVEADKTSYLNNRVGPLAQAAANIGPMMWEEITGPDGIVRQMQWTSRVEA
SNGVTAPVDNDVMTMSLYLGRGAISRGRITIQKGLNMVVSTIPYGNEDDLAAVATALDNMANALTKVPGLTY
LYGPRASTDSAQSSLNMTGAEFLASVPLTYANIGSRRSNHWLGTAKLGTDSGLEGGTSVVDTDTKVYGTDNI
FVVDASIFPGLPSTNPSALIVTMAEHASEKILALALNTS
>A0A1B8CBR7|Pseudogymnoascus_sp._WSF_3629_Ascomycota_Leotiomycetes
MKEMNLFCAIVGVALYYIHGAAAQDVAVHGYYTEPTTGIVFYTSSEPNGTVIGDGFFSPVSLGGFTWGIALP
EDAATVDSYDYLGLLVGSRPNGTGWSGIVQGQNSSAEMPNHLMLLAWATGNGDEIATSLRYATGYLAPKIYS
GTASITQLYTNVNETNWLMVYKCNRCLIFDDPSQTPFNISTSNGQFEQGWAQSTEAPNDPENANSDIAQHNN
GMGEFKVEVASATQASYSIWASMTATATSISGTAGPTATFSSNPVPTSTYDYVVIGGGAGGIPLADKLSESG
KSVLLVEKGVASSARWGGTIRPPSGWLDGTNMTWFDISGECNRMWTGGAADTSCVGCTAACTDIDQMAGCVL
GGGTAVNSGLWWNPHPEDWDYNFPTGWKSTDMESASSRVFSRIPGTDHPSMDGERYLQTGFDVVSQGLSSAG
WTSVTANEVPSQKNRTYAHTPYMYSNGERGGPMATYLVSAMARPNFDLWLNTSVERIVRTGGHATGLEIIPT
QNGGYQGTIQLTPTTGRVIVSAGAFGTSKLLFRSGIGPQDQLEVVKSSTDGPTMINETDWIILPVGYNLGDH
LNTDTVIAHPNISASYYDWQGSWTSPVEADKTSYLSNRIGPLAQAAADIGPMMWEEITGTDGIVRQMQWTSR
VEASNGVTAPVDNDVMTLSLYLGRGAISRGRLTIQKGLNMAVSTIPYGDENDLAVVATALDNMANAVTKVPG
LTYLFGPRASTSSAQSSLNMTGAEFLASVPLTYANIGSRRSNHWLGTAKLGTDSGLEGGTSVVDTDTKVYGT
DNIFVVDASLFPGLPSTNPSALIVTMAEHASEKIIALPQCSLAIYNGHGSQKIGPIGVFKLFSVESITAPNP
R
>A0A094A320|Pseudogymnoascus_sp._VKM_F-3775_Ascomycota_Leotiomycetes
MNLLCAVLGIASYFLHGIVAQGDVAVHGYYTEPVTGITFYTSSEPNGTVIGDGFFSPVSLGGFTWGIALPEN
ALTVDSYDYIGLLIGSRPNGTGWSGVVQGQSSSASMPNHLMLLAWATGNGDEIATSLRYATGYASPTIYNGT
ASITQLYTHVNDTNWVMVYKCTRCLIFDDPSQTPFNISTSAGLFEQGWAQSSEGPSDPSDPDSSILQHNNGM
GEFKVEVASATQASYSIWASMTATTTATSVSRTVSPTSTATSKPAPTSTYDYVVIGGGAGGIPLADKLSESG
KSVLLIEKGVASSARWGGTIRPPAGWLDGTNLTWFDVPGECNRMWNGGAGDTSCVGCAAGCTDIDQMAGCVL
GGGTAVNSGLWWNPNPEDWDYDFPIGWKSSDMASASSRVFSRIPGTDHPSMDGQHYLQTGFDVVSQGLSGAG
WTSVTANDVPDQKNRTYSHTPYMYSNGERGGPMATYLVTAMERPNFEMWLNTSVERIVRTGGHATGLDVIAT
QSGGYTGTVQLTPNTGRIIVSAGAFGTTKLLFRSGIGPQDQLEVVQSSSDGPKMINETDWIILPVGYNLGDH
LNTDTVIAHPNISASYYDWQGSWATPIEADKTSYLNNRIGPLAQAAANIGPMMWEEVTGPDGIVRQMQWTAR
VEASNGVVAPVDNDVMTLSLYLGRGAISRGRLTIGKGLNMVVSTIPYGDSNDLAAVAIALDNMANALTKVPG
LTYLYGPKASTSSAQSALNMTGAEFLASVPLTYANIGSRRANHWLGTAKMGTDSAIAGGTSVVDTDTKVYGT
DNIFVVDASIFPGIPTTNPSALIVTVAEHASEKILALPVTPVNSTSTVVLPSSTSTVASLSSTSTVASISST
STVAHSSTSTASPTSSSCAIASSVAVTFNEVVTTTYGQTIKIAGSVPELGNWDTGSAPALSASQYTSSNHLW
STTITLAAGTTFEYKFINVQTSGAVNWESDPNRSYTVPSTCDTVVTVSNTWK
>A0A1B8E8L3|Pseudogymnoascus_sp._23342-1-I1_Ascomycota_Leotiomycetes
MNLLCAVLGIASYFLHGVIAQGDVAVHGYYTEPVTGITFYTSSEPNGTVIGDGFFSPVSLGGFTWGIALPES
ALTVDSYDYIGLLIGSLPNGTGWSGVVQGQSSSASMPNHLMLIAWPTGNGDEIFTSLRYATGYASPALYNGT
ASITQLYTHVNDTNWVMVYKCTRCLIFDDPSQTPFNISTSAGLFEQGWAQSTEGPIDPSDPDSSILQHDNGM
GEFKVEVSSATQASYSIWASMTATTTATSVSRTVSPTSTTTSKPVPTSTYDYVVIGAGAGGIPLADKLSESG
KSVLLIEKGVASSARWGGTIRPPAGWLDGTNLTWFDVPGECNRMWNGGAGDTSCVGCAAGCTDIDQMAGCVL
GGGTAVNSGLWWNPNPEDWDYDFPEGWKSTDMASASSRVFSRIPGTDHPSMDGQRYLQTGFDVITQGLSGAG
WTSVTANDVPDQKNRTYAHTPYMYSNGERGGPMATYLVTAMKRPNFEMWLNTSVERIVRTGGHATGLDVIAT
QSGGYTGRVIVSSGAFGTAKLLFRSGIGPQDQLEVVQSSTDGPQMINETDWIILPVGYNLGDHLNTDTVVAH
PNISASYYDWQGSWATPIEADKTSYLNNRVGPLAQAAANIGPMMWEEIVGPDGITRQMQWTARVEASNGVVA
PVDNDVMTLSLYLGRGAVSRGRITIGKGLNMVVSTIPYGDSNDLAAIAIALDNMANALTKVPGLTYLYGPKA
STSSAQSALNMTGAEFLASVPLTYANIGSRRANHWLGTAKMGTDSGIAGGTSVVDTDTKVYGTDNIFVVDAS
IFPGIPTTNPSALIVTVAEHASEKILALPVAPVNSTSTVVSISSTSTVVSISSTSTVVLTSSTSTVVSISST
STVAHSSTSTASSTSSSCAIATSVAVTFNEVVTTTYGQTIKIAGSVSELGNWDTGSAPALSASQYTSSNHLW
STTITLAAGTTFEYKFINVQTSGAVNWESDPNRSYTVPKTCNTVVTVGNTWR
>A0A0C3D776|Oidiodendron_maius_Zn_Ascomycota_Leotiomycetes
MKTVNLLCGLLGLVFYFIRAALAQDIATHGYYTEPNTGIVFYTSSEANGNITGDGEFSSVSWGGYTWGIALP
ENALTVNSYDYIGLIIGSLPNGTGWSGVLHGQATSAGMPNHLMLVAWPTGNGNQIATSFRFANAYLAPQIYG
GSATLTQIYSEVNATNWVLVYKCTNCFIFDDPSQTSFNTSTSGGSFEQGWAQSYAPPLDPTNADSDITQHNN
GMGEFQVEVASATQASYSIWASKTATVTSVTGTTSPTSTYSSRPVPTTTFDYVVVGAGAGGIPIADKLSESG
KSVLLVEKGVASSARWGGTIRPSTGWLDGTNLTWFDVPGECNRIWNGGADDTSCVGCAAACTDTDQMAGCIL
GGGTAVNAGLWWNPNPEDWDYNFPKGWQSSDMAAAAGRVFSRIPGTDHPSLDGQLYLQSGYGVVSQGLANAG
WENVVANTVPTQKNRTYAHTPYMYSHGERGGPMATYLETATARSNFHMWLNTSVERIVRTAGHATGLKVIPT
NNGGYNGTIQLTPVTGRVIISAGAFGTAKLLFRSGIGPTDQLQVVQSSADGPTMINQTEWLTLPVGYNLDDH
LNTDTVIAHPNISASYYNWAGSWTAPVPADETNYLTKRIGPLAQAAPDIGPMMWEEIEGPDGIVRQMQWTSR
VESSNNVTAPNNNDVMTLSLYLGRGSVSRGRTTIGKGLNMVVSTIPWGNENDLAAVAIALDHMADALTTVPG
LTYLYGPKASTNYSQSAPNLTGAEFLATVPLTYANIGARRSNHWLGTAKMGTDSGLLNGTAVVDTNARVFGT
DNIFVVDASIFPGMPSTNPSALVVTAAERASEVILALPQNTAVEHYGQCGGSYYAGSTYCAPPYVCTYDDPE
FSQCL
>A0A194WUG2|Phialocephala_scopiformis_Ascomycota_Leotiomycetes_Helotiales
MKATNFFCSLFGAAVYFTQTVLAQDDVASHGTYTEPNTGIVFYTSNQANGTITGDGDESHVSLGGFTFGMAL
PGNALTVNSYEYIGLIIGSTPTGKGGWAGILQGTNLGGGAAMPNHLMLLAWPTGTGDQIATSFRYATSYLDP
SIYHGSANLTQIYSSVNSTHWTLVYRCQNCLIYDDPTQSPSNTSTTAGSFEQGWAQALTPPVNPANPLSDIG
QHDNGMGEFQIEVKSATQASYSVWATKTATGVIASGTATATATFSAVPVPTTTSYDYIVIGGGAAGIPIADK
LSEGGKSVLLIEKGVASSARWGGTIRPESHWMDGYNLTWFDVPGECNRIWNGGAAGVACTDTDQMAGCVLGG
GTAVNAGLWWKADPDDWDYNFPDGWQSDDMAAATQRVFSRIPGTDTPSMDGKRYIQSGFDIIEEGLAQAGWE
SVTANNVPDQKNQSYAHTPYMYINGERGGPMATYLVSANARSNFHMWLNTSVERINRVAGHATSLNVIPTNN
GGRSGTVSLTPVTGRVVLAAGAFGTPKLLFRSGIGPTDMLEVVQSSADGATMINQTEWINLPVGYNLDDHLN
TDCVISHPNISYYDWVAAWDTPNVTDMNNYLTKRSGPLAQAAPNIGPMIWEEIEGPDGIVRAFQWTSRVEGS
NGVPNGDSMTMSLYLGRGAVSRGRTVIQKGLNMIVSELPYGNANDLATVATAIDHMVAALKPVPQLTWNLPP
SNMTGAEYVASVPLTYANVGARRANHWLGTAKIGADDGRIANGTAVVDLDAKVYGTDNIFVVDASIHPGMPT
TNPSALIVVAAEHASELILALPVPSPVAKYSQCGGLYYDGSMVCETGSTCTIGNAYYSQCL
>A0A1L7XLG2|Phialocephala_subalpina_Ascomycota_Leotiomycetes_Helotiales
MKATSFLSGLFGATLFFLPAVLAQDDVASHGTYTEPNTGITFYTSNQANGTITGDGDESRVSLGGFTFGMAL
PGDALTVNSYEYIGLIIGSTPTGNGGWAGILQGSNLGGGAAMPNHLMLLAWPTGSGNQIATSFRYATAYLMP
SVYNGSANLTQIYSSVNSTNWVLVYRCQNCLIYDDPTQTPANTSTTAGTFEQGWAQAMTPPTDPTNPLSDFA
QHDNGMGEFQIKVVSATQASYTLWATKTATGTIATGTATATATFSAVPVPTTTSYDYVVIGGGAAGIPIADK
LSEGGKSVLLIEKGVASSARWGGTYRPESHWMDGYNLTWFDVPGECNRIWNGGAAGVACTDTDQMAGCVLGG
GTAVNAGLWWKANPDDWDVNFPEGWQSDDMLPATQRVFSRIPGTDHPSMDGKLYIQSGFNIVREGLAQAGWD
SVTANDVPDQKNQTYAHTPYMYINGERGGPMATYLVSANGRSNFHMWLNTSVERINRVGGHATSLNVIPTNN
GGRLGTVNLTAVTGRVVLAAGAFGTPKLLFRSGIGPTDQLQVVQSSSDGPTMINQTEWIDLPVGYNLDDHLN
TDCVISHPNISYYDWVAAWDTPNVTDMNNYLQHRTGPLAQAAPNIGPMMWEEITGPDGIVRQMQWTSRVEGS
NGVANGNSMTLSLYLGRGAVSRGRTTIGKGLNMVVSTLPYGDTNDLAAVAVAIDHMVAALKPIPQLAWNLPP
TTMTGAEYLASVPLTYANVGARRSNHWLGTAKIGVDDGRHLNGTAVVDLNAKVYGTDNIFVVDASIHPGMPS
TNPSALIVVAAEHASELILNLPLPSPIPKYSQCGGIYYDGSMICVTGSTCTYSTAYYSQCL
>A0A194XK54|Phialocephala_scopiformis_Ascomycota_Leotiomycetes_Helotiales
MKTSSFFSGVIGAAFCSFRAIVAQDFATHGIYTEPNTNITFFVSSEANGTITGDGEFSTVSWGGFTFGMALP
PTAGKVDTHEYIGLIIGSTPTGKGGWTGIVHGDSQSAAMPNHLMLLAWPTGVDNQIATSFRYAPAYQPPTAY
KGSANLTQIYSSVNASNWVLIYRCQNCFIFDDPSQTSFNTSTSKAAQFMQGWAQSFVAPVDPKNPQSNFDQH
NNGMGEFAIQVASATHVSYSAWATKTATGVIATGTATATATFTPIPVPTQTTYDYIVVGAGAGGIPMADKLS
AAGKSVLLIEKGVASSARWGGTIRSESHWMDGQNLTWFDIPGECNRIWNGGTAGVACTDIDQMAGCILGGGT
AVNAGLWWKPNPSDWDVNFPAGWKSSDMAAATSRVFSRIPGTDHPSMDGVRYLQDGFNIITGGLEAANWTSV
TANDHPASKNRTFCHPPHMFSHGERGGPMATYLVSAMNRRNFHLWLNTSVEKINRVGGHANSLNVIPTNDGG
RLGTVSLTPGTGRLVLSAGTFGTPKLLFRSGIGPADQLQVVQGSVEGAAMINQTEWIHLPVGYNLNDHLNTD
TVVSHPNVSYYDWPASWLTPIEADKENYFVNRSGPLAQAAPNIGPIMWEEIKGPDGIVRHMQWQARVEGSNG
IPNGNSMTLSLYLGRGEVSRGRIAIQKGLNMIVDTIPYGDPNDLATVGMAIDNMVNNLKTIPNITWNLPPPG
MSGADYLKTIPLTYANVGARRANHWMGTSKMGTDSGLVGNGTAVVDTNCKVYGTDNIFVSDGSIFPGQVTTN
PSALIVTAAEHASYLILALPVTQGGGHHNGGRSD
>A0A1L7X1V4|Phialocephala_subalpina_Ascomycota_Leotiomycetes_Helotiales
MKTSSFFGGVIGVALSFFHAIEAQDFATHGTYTHPDTGITFYTSSEANGTITGGGELSMVSWGGFTFGMALP
PSALTVDTHEYIGLIIGSTPTGKGGWSGIVHGDKQSAAMPNHLMLLAWPTGVGDQIATSFRYSSAYQPPTAY
KGSANLTQLYSQVNSTNWVLVYRCQNCFIFDDPSQSTFNTSTSQAKSILQGWAQSSVAPTDPKNPMSSFDQH
NNGMGEFVVQVQSAMQASYAVWATKTATGPIATGTATATATFTPIPVPTATSYDYIVVGAGAGGIPMADKLS
AAGKSVLLIEKGVASSARWGGTIRPENGWLDGQNLTWFDIPGECNRIWNGGTTGVACTDTDQMAGCILGGGT
AVNAGLWWKPNPSDWDVNFPAGWKSSDMAAATKRVFSRIPGTDHPSMDGIRYLQDGFNVITTGLASANWTSV
TANDVPEKKNRTYAHAPHMFSNGERGGPMATYLLSTSDRNNFHLWLNTSVEKINRVGGHATSLNVVPTNNGG
RIGTVQLTPGTGRVVVSAGAFGTPKLLFRSGIGPADQLQVVQGTEGTTMINQSSWIHLPVGFGLSDHFNTDT
VVSHPNVSYYDWPAAWLTPNETDRTNYITKRSGPLAQAAPNIGPIMWEEIKGPDGIVRHMQWQARVEGSNGI
PNGNSMTLSLYLGRGEVSRGRATISKGLSMIVSELPYGDPNDLATVATAIDNMVNALKTIPNITWNLPPPGV
SGADYLKTVDLTYANIGARRANHWMGTAKMGTDSALVGNGTSVVDTNCKVYGTDNIFVADASIFPGMVTTNP
SALIVTASEHASDLILALPYPQTGHGGHHGGSEE
>H0ECJ1|Glarea_lozoyensis_74030_Ascomycota_Leotiomycetes_Helotiales
MKTSSFLGGVLAIGLSSLNAIVAQDFASHGIYTEPVTGITFFASEETNGTITGDGEFSTVSWGGFTFGVALP
PDALSRDTHEYIGLIIGSTPTGQGGWSGIVHGDDYSAGMPNHLMLLAWPTGNENQIATSFRYSPCQNCLLFD
DPAQDSFNASTSKGTFLQGWAQAYVPPTDPKNPLSDFEQHNNGMGEFVIQVQSATHVSYSDWATKTATGPIA
TGTTTATATISSIPVPTGDAYDYIVVGAGAGGIPMADKLSQSGASVLLIEKGFASSGRWGGTLRPENHWLDG
TNLTWFDIPGECNRIWNGGTAGVVCTDTDQMAGCTLGGGTAVNAGLWWKPNPMDWDENFPAGWKSSDMAGAT
ERVFSRIPGTDHPSMDGQRYLQSGYDVIADGLANAGWKYVTANDAPSEKNRTFAHAPHMFSGGERGGPMATY
LVTANGRSNFHMWLNTSVERIQRDGGHATGLDVVAFNNGGRVGTVKLAPKGRVVLSAGAFGTPKLLFRSGIG
PTDQLQVVKGSSDGDKMIAEKDWINLPVGYNLNDHLNTDTVISHQNVSYYDWPAAWLTPIPSDKDLYLSSRS
GPLAQAAPNINPIMWEEITGPDGKVRSMQWQARVEGSNRIPNGISMTLSLYLGRGEVSKGRTTIQKGLNMLV
STIPYGDPNDLAACAQAIDNMVAILSKVPGLTWNLPAPGVSGADYLKSVELSYANVGSRRANHWMGTAKLGT
DSGLTGGTSVVDTNTKVYGTDNIFVADASIFPGQVTTNPSALIVTASERAAELILALPV
>S3CTW7|Glarea_lozoyensis_ATCC_20868_Ascomycota_Leotiomycetes_Helotiales
MKTSSFLGGVLAIGLSSLNAIVAQDFASHGIYTEPVTGITFFASEETNGTITGDGEFSTVSWGGFTFGVALP
PDALSRDTHEYIGLIIGSTPTGQGGWSGIVHGDDYSAGMPNHLMLLAWPTGNENQIATSFRYSPAYQYPVPY
RGSANLTQIYSNVNETHWTLVYRCQNCLLFDDPAQDSFNASTSKGTFLQGWAQAYVPPTDPKNPLSDFEQHN
NGMGEFVIQVQSATHVSYSDWATKTATGPIATGTTTATATISSIPVPTGDAYDYIVVGAGAGGIPMADKLSQ
SGASVLLIEKGFASSGRWGGTLRPENHWLDGTNLTWFDIPGECNRIWNGGTAGVVCTDTDQMAGCTLGGGTA
VNAGLWWKPNPMDWDENFPAGWKSSDMAGATERVFSRIPGTDHPSMDGQRYLQSGYDVIADGLANAGWKYVT
ANDAPSEKNRTFAHAPHMFSGGERGGPMATYLVTANGRSNFHMWLNTSVERIQRDGGHATGLDVVAFNNGGR
VGTVKLAPKGRVVLSAGAFGTPKLLFRSGIGPTDQLQVVKGSSDGDKMIAEKDWINLPVGYNLNDHLNTDTV
ISHQNVSYYDWPAAWLTPIPSDKDLYLSSRSGPLAQAAPNINPIMWEEITGPDGKVRSMQWQARVEGSNRIP
NGISMTLSLYLGRGEVSKGRTTIQKGLNMLVSTIPYGDPNDLAACAQAIDNMVAILSKVPGLTWNLPAPGVS
GADYLKSVELSYANVGSRRANHWMGTAKLGTDSGLTGGTSVVDTNTKVYGTDNIFVADASIFPGQVTTNPSA
LIVTASERAAELILALPV
>A0A1E1L9J5|Rhynchosporium_agropyri_Ascomycota_Leotiomycetes_Helotiales
MKTTNLFSSILGAVLAGSKAVLAQDLVASHGVYTEPNTGITFYTSVQSNGTVTGGGWGSLVSAGGFTFGMAL
PPTALTIGSTPKGPVSGWSSVLHGANGMGGASMPNHLMIVAWPTGDGDTIATSFRYSPSYQLPVMYKGSAKL
TQIYSKVNATNWSLVYRCQNCFLYDDPTQTPSNTSTKNGLFSQGWAQALTPPTNPKDAASDFGQHDNGMGMY
VIDVKLATQASYSKWATQTRTQTGTATGTATTTSSATSAPTTTISAIPVPPSATYDYVIVGGGAGGIPMADK
LSAAGKSVLLIEKGVASSGRWGGTLRPEGVLGSKGGWLDGTNLTWFDVPGQCNRIWNGGSPGVACTDIDQMA
GCILGGGTAVNAGLWWKPNPADWDVNFPAGWKSQDIAAATQRVFGRIPGSDRPSVDGKLYLQQGFDVITSGL
KNSGWSSVVANNEPGNKNKTYAHPPYQIIRGERAGPMATYLVSAAARPNFKLWLNTSVERIVRDGGHATGLK
VVAMNNGGYTGTVNLTPVTGRIIVSAGAFGTPKLLFRSGIGPLDQLKVVKDSTDGPTMINETSWINLPLGYN
LDDHFNTDTVISHPNVTYYDWPASWNTPIEADKVAYLTQRSGPLAQSAPNLGPAMWEEIKGPDGINRHFQWT
SRVEGSRGVPNGNAMTLSLYLGRGKVARGRTTIGKNLNMIVSEIPYQNDADIATVAIAIDHMVANLKGVKNL
TWIYPPPGQTGTEYLKTVPLNLGSVGSRRANHWMGTAKLGTDSGLKGGTSVVDSNTKVYGTDNIFVVDASIF
PGMVTTNPSALIVTASEHASDKILALPAPKVLSKYAQCGGQGWEGGQICPDVPLSNEISLSLDTKGMAEGKR
AMANELS
>A0A1E1M9N3|Rhynchosporium_secalis_Ascomycota_Leotiomycetes_Helotiales
MKTTNLFSSILGAVLAGSKAVLAQDLVASHGVYTEPNTGITFYTSVQSNGTVTGGGWGSLVSAGGFTFGMAL
PPTALTVDATEYIGLIIGSTPKGPVSGWSSVLHGANGMGGASMPNHLMIVAWPTGDGDTIATSFRYSPSYQL
PVMYKGTAKLTQIYSKVNATNWSLVYRCQNCFLYDDPTQTPSNTSTKNGLFSQGWAQALTPPTNPKDAASDF
GQHDNGMGMYVIDVKLATQASYSKWATQTRTQTGTATGTATTTSSATSAPTTTISAIPVPPSATYDYVIVGG
GAGGIPMADKLSAAGKSVLLIEKGVASSGRWGGTLRPEGVLGSKGGWLDGTNLTWFDVPGQCNRIWNGGSPG
VACTDIDQMAGCILGGGTAVNAGLWWKPNPADWDVNFPAGWKSQDIAAATQRVFGRIPGSDRPSVDGKLYLQ
QGFDVITSGLKNSGWSSVVANNEPGNKNKTYAHPPYQIIRGERAGPMATYLVSAAARPNFKLWLNTSVERIV
RDGGHATGLKVVAMNNGGYTGTVNLTPVTGRIIVSAGAFGTPKLLFRSGIGPLDQLKVVKDSTDGPTMINET
SWINLPLGYNLDDHFNTDTVISHPNVTYYDWPASWNTPIEADKVAYLTQRSGPLAQSAPNLGPAMWEEIKGP
DGINRHFQWTSRVEGSRGVPNGNAMTLSLYLGRGKVARGRTTIGKNLNMIVSEIPYQNDADIATVAIAIDHM
VANLKGVKNLTWIYPPPGQTGTEYLKTVPLNLGSVGSRRANHWMGTAKLGTDSGLKGGTSVVDSNTKVYGTD
NIFVVDASIFPGMVTTNPSALIVTASEHASDKILALPAPKVLSKYAQCGGQGWEGGQICPDGTKCTYTNLYY
WQCL
>K1WT04|Marssonina_brunnea_f._sp._multigermtubi_MB_m1_Ascomycota_Leotiomycetes_Helotiales
MASLSFQSQAFTTNLTSIVFTSVLAQDLTTHGTYTEPNTGFIFYTSVQTNGKIGSGDGWGSLISDGGFTFGM
ALPADAATVDASEYIGLIIGSTPNGPVSGWSSVLHGSTGAGGGSMPNHLMVVAWPTGNGNQIATSFRYSPSY
LLPVAYKGSAKLTQIFSSVNATNWTLVYRCQNCFYYDDPTQTPSNTSTSKGAFSQGWAQGLTAPVDPINPSS
DFSQHDNGMGMYIIDPKLAVQASYSKWATQTPTGTVSTATATATATTTSFASIPVPTGVTYDYVVVGGGAAG
IPMADKLSAAGKSVLLIEKGVASSGRWGGTYRPEGPTKNGGWLDGTNLTWFDVPGQCNRIWNGGSPGVACTD
TDQMAGCILGGGTAVNAGLWWKPHPQDWDVNFPAGWKSADIAAATQRVFSRLPGTDLPSMDGKRYIQSGFDV
LRSGLAAAGWGSVIANDVPGQKNRTYAHTPYMFANGERNGPMGTYLVSAVTRSNFKMWLNTSVERITRDGGH
ATSLNVLATNNGGHVGTVNLTPVTGRVILAAGTFGTSKLLFRSGIGPTDQLQVVASSIDGPTMINSTSWLNL
PVGYNLDDHFNTDTVISHPNVSYYDWPASWNTPLEADKVSYLTKRSGPLAQSAPNIGPVMWEEIVGPDGVNR
QFQWTSRVEGSNGVPNGNSMTLSLYLGRGKIARGRTTIGKNLNMVVSGIPYDNANDIATVAKAIDNMVKNLS
TVKGLTWIYPPASQSGAEYLKTPPKIPLTLGNIGARRANHWMGTAKLGLDSGLLGGTSVVDTNTKIYGTDNI
FVVDASIFPGMVTTNPSALIVTAAEHASEKILALAPPSVQAKYAQCGGANWTGSSTCATGSKCTWANAFYSQ
CQ
>A0A218Z6Z5|Marssonina_coronariae_Ascomycota_Leotiomycetes_Helotiales
MKASRSIGNIVSAALCGFATVLAQYQPSTTSPDSSGTPTDPGQKLFTAIPVPSDVTYDYVIIGGGAGGIPMA
DKLSASGKSVLLIEKGVASSGRWGGTYRPEGGWLDGTNLTWLDVPGLCNRIWNGGSEGIACTDTDQLAGCVL
GGGTAINAGLWWKPHPADWDVNFPTGWKSSDIAAATDRVFSRIPGTDVPSMDGERYIQSGFDTLRSGLAAAG
WGSVAANDVPAEKNRTYAHTPYMFSNGERGGPMATYLVSATGRSNFEMWLNTSVERIYRDSGHATGLYVTAA
NDGGRMGTVRLTPVTGRVIVAAGVFGTSKLLFRSGIGPKDQLEVVRSSSEGLSLINSTYWLDLPVGYNLDDH
FNTDTVLSHPNVSYYDWVSAWNNPIEADKTAYLTKRSGPLAQSAPNIGPLMWEEIVGPDGINRHVQWTSRVE
GSSDVPNGNSMTLSVYLGRGKVARGRVTIEKDLKMVVSEIPYNNTADLETVAVAIDHMVEALSPVPGLTWIY
PAPGQSGAAYLNTVPLTLGNIGSRRASHWMGTAKLGTDSGLLGGSSVVDTNTKVYGTDNIFVVDASIFPGMV
TTNPSALIVTAAEHASEKILALAENQALPKYAQCWGVELTGSMTCANGTTCVYKDAHFSQCL
>PBP21598|Diplocarpon_rosae_Ascomycota_Leotiomycetes_Helotiales
MKTSRFISGVGIAALCGLTSVFAQDPVAARAEADTGPATSTVPNIRSFTAVPVPDSVTYDYIVVGGGAAGIP
MAEKLSATGNSVLLIEKGVASSSRWGGTYRPESGWLDGSNLTWIDVPGLCNRIWTDETADIKCSDTDQVAGC
ILGGGTAVNAGLWLKPPPLDWDLNFPTGWKSSDLAAATDRVFSRIPGTDVPSTDGARYIQSGFDTLRSGLDA
AGWGSVAPNDVPAEKNRTYAHTTYMFSNGERGGPLATYLVDANDRPNFDMWLNTSVESIDRDGGHATSLYVT
ASNDGGRIGTVRLTPITGRVILAAGVFGTTKLLFRSGIGPTDQLEVLRNSSVGSSLINSTYWLNLPVGHNLD
DHLNTDTVISHPNVSYYDWVAAWNTPIEADKTAYLTKRSGPLAQSAPNIGPFMWEEIVGPDGINRHFQWTSR
VEGSSGVANGNSMTLSLYLGRGKAARGRVTIGKDLKMVVSELPYDNTADIATAATAIDHMVEALSSLSDLTW
IYPAPGQSGADYLTTVPLTLENIGARRSNHWVGTAKLGTDSGLLGGTSVVDTNTKVYGTDNIFVADASIFPG
VVTTNPAASIVIAAEHASEKILALPDNQALPKYAQCWGLEWTGGMACANGTTCVYKDASLSQ
>PBP26199|Diplocarpon_rosae_Ascomycota_Leotiomycetes_Helotiales
MKTSRFICGFGITALCGLTTVLAQNPVAARAEPDTGTATSTVPSFRSFTAVPVPDTVTYDYIVIGGGAGGIP
MADKLSATGKSVLLIEKGVGSSSRWGGTYRPESGWLDGSNLTWIDVPGLCNRIWTNETADIKCSDTDQVAGC
ILGGGTAVNAGLWLKPPPLDWDLNFPEGWKSSDLAAATERVFSRIPGTDVPSMDGARYIQSGFDTLRSGLDA
AGWGSVAANDVPAEKNRTYAHTTYMFSNGERGGPLATYLVDANDRPNFDMWLNTSVERIDRDGGHATSLYVT
ASNDGGRIGTVRLTPITGRVILAGGVFGTSKLLFRSGIGPTDQLEVVLNSSEGASMINSSYWLNLPVGHNLD
DHLNTDTVISHPNVSYYDWVAAWNTPIEADKTAYLTKRSGPLAQSAPNIGPFMWEEIVGPDGINRHFQWTSR
VEGSSGVANGNSMTLSLYLGRGKAARGRVTIGKDLKMVVSELPYDNTADIATAATAIDHMVEALSSLSGLTW
IYPAPGQSGADYLTTVPLTLENIGARRSNHWMGTAKLGTDSGLLGGTSVVDTNTKVYGTDNIFVADASIFPG
IVTTNPAASIVIAAEHASEKILALPENQAVPKNAQCGGLEWTGGMACANGTTCVYKDASLSQVFVP
>A0A1D9QEZ0|Sclerotinia_sclerotiorum_1980_UF-70_Ascomycota_Leotiomycetes_Helotiales
MRLSSLFCGIIAIASYAVFEVSSQDFAAHGYYTEPNTGITFYTSTEGNGTIVGDGEFSLVSQGGYTFGMALP
PSALTTDSYDYIGLIIGSLPNGTGWSGVVHGQQLSASMPGHLLLIAWPYNGQIITSFRYGSYSTPVLYGGSA
SVTQLYSSINSTHWVLVYKCTNCLKFDDPTQTEYNVSTSAGGFEYGWAQNIGAPDNPSDPANAVIYQHNNGM
GEFSIKVASATQSSYSEWATMTATITATTGTATATATYSTSPIPTSTSYDYIVVGGGAGGVPMADKLAQSGK
SVLLIEKGVASSARWGGTIRPESGWLSGSNLTWFDIPGECNRIWHGGSSGVACDDVDQMAGCVLGGGTAINA
GLWWNPDPSDWDYNFPPGWQSKDVQAATSRVFSTIPGTDHPSMDGKLYLQSGYNIVAGGLKNAGWTNVTANN
VPAQKNRTFAYAPYMYINGERGGPLATYLVDANKRSNFHMWLNTSVKKIIRDGGHATGLLVEATNNGGRQGV
VNLTAVTGRVIVSAGAFGTPKLLFRSGIGPTDQLNVVLSSTDGPTMINSSYWNNLPVGYNLDDHLNTDTQIS
HPNISYYDWVAAWNTPITTDASSYLTKRIGPLAQAAPDIGPMFWEQITPGDGIPRAIQWTSRVEGDTPNAMT
LSSYLGRGQVGPRGRTTISKGLTMSVSTMPWGNKYDLDAVATAIDHMVAALSTVKNLTFIYPPPGMTGAQYV
ASVPLAYGNIGARRSNHWLGTAKMGTDSGLLGGTSVVDLNALVYGTDNIHVVDASIFPGMPSTNPSSLIVIA
AEHASQKILALPPLKALPQFAQCGGSYFDFTSGAACAAPYKCTVGNSYYWQCL
>A7ERA9|Sclerotinia_sclerotiorum_1980_UF-70_Ascomycota_Leotiomycetes_Helotiales
MRLSSLFCGIIAIASYAVFEVSSQDFAAHGYYTEPNTGITFYTSTEGNGTIVGDGEFSLVSQGGYTFGMALP
PSALTTDSYDYIGLIIGSLPNGTGWSGVVHGQQLSASMPGHLLLIAWPYNGQIITSFRYGSYSTPVLYGGSA
SVTQLYSSINSTHWVLVYKCTNCLKFDDPTQTEYNVSTSAGGFEYGWAQNIGAPDNPSDPANAVIYQHNNGM
GEFSIKVASATQSSYSEWATMTATITATTGTATATATYSTSPIPTSTSYDYIVVGGGAGGVPMADKLAQSGK
SVLLIEKGVASSARWGGTIRPESGWLSGSNLTWFDIPGECNRIWHGGSSGVACDDVDQMAGCVLGGGTAINA
GLWWNPDPSDWDYNFPPGWQSKDVQAATSRVFSTIPGTDHPSMDGKLYLQSGYNIVAGGLKNAGWTNVTANN
VPAQKNRTFAYAPYMYINGERGGPLATYLVDANKRSNFHMWLNTSVKKIIRDGGHATGLLVEATNNGGRQGV
VNLTAVTGRVIVSAGAFGTPKLLFRSGIGPTDQLNVVLSSTDGPTMINSSYWNNLPVGYNLDDHLNTDTQIS
HPNISYYDWVAAWNTPITTDASSYLTKRIGPLAQAAPDIGPMFWEQITPGDGIPRAIQWTSRVEGDTPNAMT
LSSYLGRGQVGPRGRTTISKGLTMSVSTMPWGNKYDLDAVATAIDHMVAALSTVKNLTFIYPPPGMTGAQYV
ASVPLAYGNIGARRSNHWLGTAKMGTDSGLLGGTSVVDLNALVYGTDNIHVVDASIFPGMPSTNPSSLIVIA
AEHASQKILALPPLKALPQFAQCGVFVRGERGERGERGERGERGERGEKNFGSEGMDGLDYGVYESEK
>G2Y4A5|Botrytis_cinerea_T4_Ascomycota_Leotiomycetes_Helotiales
MRLTGLLYGIIALASYAVREVSTQDFAAHGYYTEPNTGITFYTSTEVNGTIVGDGEFSLVSLGGYTFGMALP
PSALTTDSYDYIGLIIGSLPNGTGWSGVVHGQQLSAAMPGHLLLIAWPYNGQIITSFRYGSYATPVLYGGSA
SVTQLYSSINSTHWVLVYKCTNCFKFDDPTQTAYNVSTSAGGFEYGWAQNIGAPDNPSDPANAVLYPAEHNN
GMGEFSIKVASATQSSYSKWASMTATITATTGTATATATYSTSPIPTSTSYDYIVVGGGAGGVPMADKLAQS
GKSVLLIEKGVASSARWGGTIRPESGWLAGSNLTWFDVPGECNRIWHGGSVGVACDDIDQMAGCVLGGGTAV
NAGLWWNPDPSDWDYNFPPGWQSKDVAAATSRVFSTIPGTDHPSMDGKLYLQSGYNIVAGGLKNAGWTNVTA
NSVPAQKNRTFAYTPYMYINGERGGPLATYLVDANKRSNFHMWLNTSVKRIIRDGGHATGIEVEATNNGGRQ
GVVSLTSVTGRVIVSAGAFGTPKLLFRSGIGPTDQLNVVLTSTDGPTMINSSYWYNLPVGYNLDDHLNTDVQ
ISHPNISYYDWVEAWNTPISADATSYLTKRTGPLAQAAPDIGPMFWEQITPGDGIPRAIQWTARVEGDVSTA
MTLSSYLGRGQVGPRGRTTISKGLTMSVSTMPWGNTYDLAAVATAIDHLVTALSTVKNLTFIYPKPGMTGTQ
YVASVPLTYANIGARRANHWLGTAKLGTDSGLAGGTSVVDLNALVYGTDNIHVVDASIFPGMPSTNPSSLIV
IAAEHASQKILALPALKALPRYAQCGGLSFNYTTGGSCAAPYKCTVGNSYYWQCL
>W9CI51|Sclerotinia_borealis_F-4128_Ascomycota_Leotiomycetes_Helotiales
MRLPSLLCGIFAIAYYAVREVSGQDFATHGYYTEPNTGITFYTSNEVNGTIVGDGELSWVSQGGYTFGMALP
PSALTTDSYDYIGLIVSLVISSYTPCFRADWNKIGSLPDGTGWSGVVHGQQLSASMPGHLLLIAWPYNGQII
TSFRYGSYATPVLYGGSASVSQLYSSVNSTHWVLVYKCTNCNKFDDPTQTAYNVSTSAGGFEYGWAQNVGAP
DNPADPANAVIYQHNNGMGEFSIKVASATHSSYSQWATRSATITATTGTATATATYSTAPIPTSTSYDYIVI
GGGAGGVPMADKLAQSGKSVLLIEKGVASSARWGGTIRPESGWLSGTNLTWFDVPGECNRIWNGGTIGVACD
DIDQMAGCVLGGGTAVNAGLWWNPDPTDWDYNFPPGWQSKDVAAASARVFSTIPGTDHPSMDNKLYLQSGYN
VVAGGLKNAGWTNVTANSVPAQKNRTFSHTTYMYINGERGGPLATYLVDANKRSNFHMWLNTSVKRIIRDGG
HATGLQLEATNNGGRQGVVSLTAVTGRVIVAAGAFGTPKLLFRSGIGPTDQLNVVLSSTDGPTMINSSYWNN
LPVGYNLDDHLNTDTQISHPNISYYDWVAAWNTPTTTDATNYLTKRTGPLAQAAPDIGPIFWDQITPSDGIP
RAIQWTARVEGDVPTAMTLSAYLGRGQVGPRGRTTISKGLTMSVSTMPWGNTYDLAAVATAIDHLVSALSTV
KNLTFIYPPPGTTGTQYVASVPLTYSNIGARRANHWLGTAKLGTDSGLVGGTAVVDLNALVYGTDNIHVVDA
SIFPGMPSTNPSSLIVIAAEHASQKILGLPILKALPQFAQCGGLYFDYTTGAACAAPWHCAVGNSYYWQCL
>H0ERH5|Glarea_lozoyensis_74030_Ascomycota_Leotiomycetes_Helotiales
MNQMEWTRQVSLKLPSEAIHSGDMSASMPNHLMILAWPTGNGDEVVTSFRYSPSYQLPIAYKGTAKLTQIFS
KVNATHFTLVYKCERCLIFDDPTQSEFNTSTSAGEFIQGWGQALESAAHDNGQGVFKVVVSSATHTDYSKWA
ALATSVPTGTVPTTTPTAVPYSSVPVPTATSYDYIVIGGGAAGIPIADKLSETGKSVLLIEKGIASSARWGG
RCVLGGGAAVNAGLWWKANPSDWDYNFPAGWKAKDMLPATNRVFSRIPGTDHPSLDGKLYVQSGFDTIRQGL
DNAKWTSVTANNVPEKKNRTYAHTPYMSSHGERGGPMATYLVTAAGRKNFQMWLNTSVERITRIGGHAVSLD
[truncated: 158,297 more chars]
