# Supplementary material for: The GMC superfamily of oxidoreductases revisited: analysis and evolution of fungal GMC oxidoreductases
Source: Biotechnol Biofuels. 2019 May 10;12:118. doi: 10.1186/s13068-019-1457-0 (PMC6509819; doi:10.1186/s13068-019-1457-0)
Supplement: Supplementary file 11 — Additional file 11. Fasta file of all sequences from the GOx-GDH cluster. [file 13068_2019_1457_MOESM11_ESM.txt]

>G9N1C2|Trichoderma_virens_Gv29-8_Ascomycota_Sordariomycetes_Hypocreales
MSSPKTRFGAFALAIAALPLQSLASQADTYDYIIVGAGTSGLLLANRLTEDGSLNVAIIDPGADERNNPNVA
NPLTWLGLSGTSVDWTYSSAPQKYVGGRVLTYDAGKGIGGTSLINGMTYIRGDRAEFDAWEELNPASGWNWD
TMLQYYKKVERFFPPLEWQEDVGALYEDEYHGFSGELNVGFNPVLLNGSFYDDAKETWGNLGQPLIKDVNSG
YQAGFDVWPQTLDPVTNTRCDSATAFYWPVQDRPNLTLLNGTVSRILWKPNKVKTLDASGVEYITPDGQHKT
VSAVKEVILSAGALRTPLILELSGVGNPSRLNNLGIKAVVDLPGVGENMIDQPNNALSYSANSSFPGYAPYA
TFVNATSLFGDSFTLISAATKQLLPSWAQQIANETGGALKAKAIEKLLQVQYDLIFKKGVTIAEILSTASGT
ATFSAYWTTLPFSRGSVHLSSADDINTPVIDPRFMSIGYDMIVQIAIGRLSAKFWNSPPLSATVQSEAQQGT
PSPDDTWDQWENFTVSHMVSNSHPLGTTAMLPRKLGGVVDPQLRVYGTTNVRVVDASVIPMQISGHLTATLY
AIAERASDFILNTV
>A0A0F9ZKV9|Trichoderma_harzianum_Ascomycota_Sordariomycetes_Hypocreales
MPPLKTRFGALALAITFLPLQSLATLIDSYDYIIVGAGTSGLLLANRLTEDANLNVAVIDPGADERNNTNVV
NPLAWLGLSGTSVDWNYSSVPQEYIGGRVLPYDAGKGIGGTSLINGMTYIRGDRAQFDSWEDLNPGSGWNWD
TMIQYYKKAERFFPPSSWQEAVGALYEEEYHGSSGGIDVGFNSAMLNGSFYGDAKTAWANLGQSLDKDVNSG
HTAGFDVWPQTLDPINNTRCDSATAFYWPIQDRPNLTLINGTVSRILWKNYTGSTPEASGVEYVMPNGQNKT
VKAAKEVILSAGALRTPLILELSGIGNPNILEELGIETVVDLPGVGENMIDQPNMALSYLTNTTFPGYAPYA
TFVNATSLFGDGFKRVSDVTKLLLPRWARQISKETNRALNATAVEQLLRVQYDLIFEKDVTIAEILSTASGT
GAFSAYWGTLPFSRGSVHLNSTDDINTPKIDPRFMAIDFDMIVQIATGRLAATFWNTPPISTSIETELQQSL
SPDASWNQWKNFTDSTMISNAHPIGTAAMLPRKLGGVVDPQLRVYGTKNVRVVDASVIPLQISGHLTATLYA
IAERAAAEFIAPARDAV
>A0A024S2J7|Trichoderma_reesei_RUT_C-30_Ascomycota_Sordariomycetes_Hypocreales
MVPSRRILVTLALVAAPWPPQVLASSTDSYDYIIVGAGTCGLLLANRLSQDANYTVAIIDPGADERDNPNVV
DPLGWLGLTGTSVYWNYSSIPQEKLGGRVLEYDAGRGIGGTSLINGMTYIRGDKAQFDAWEQLGNPGWNWTT
MLKHFKKIEQFFPPLPWQETAGALYEDEYHGTSGEMHVGFNPALLSGSFYGDVKASWAALGQTLNRDASSGD
TAGFDVWPQTLDPVKNVRWDAATAFYWPVQDRPNLALLNGTVSRILWKNDEADVPEASGVEYLTPDGNIKTV
NARREVILSAGALRTPLILELSGIGNPSILNGLGIETVVNSPGVGENLIDQSNVALTYSTKESFPGYAPYAT
FVNATSLFGDGVEALAASTKKSLPIWAQQIAAQTNGVISARAIEHRLQVQHDLIFKKGVTIAEILSSASGTT
AISAYWDTLPFSRGSVHLSSANDINTPAINPRFLSVDFDLAVQVAVGRLATKFWTTAPISAVIEARVDPNST
ILPDNATDAQWEDFTRSSLISNSHSLGTAAMMKREWGGVVDSQMRVYGTGNVRVVDASVLPMQVSGHLTATL
YAVAERAGEMIVGDRSGL
>OTA01046|Trichoderma_parareesei_Ascomycota_Sordariomycetes_Hypocreales
MVSSRRILVTLALMAAPWPPQALASSIDSYDYIIVGAGTCGLLLANRLSQDADYTVAVIDPGADERDNPNVV
DPLGWLGLTGTSVYWNYSSVPQEKLGGRVLEYDAGRGIGGTSLINGMTYIRGDKAQFDAWEQLGNPGWNWTT
MLKHFKKIEQFFPPLPWQETAGALYEEEYHGTSGEIHVGFNPALLNGSFYGDVKASWAALGQSLNRDASSGD
TAGFDVWPQTLDPVKNVRWDAATAFYWPVQDRPNLTLLNGTVSRILWKNDGADVPEASGVEYLTPDGNIKTV
NARKEVILSAGALRTPLILELSGIGNPSILNGLGIETVVNSPGVGENLIDQSNVALTYSTKDSFPGYAPYAT
FVNATSLFGDGVEALATSTKKSLPNWAQQIAAQTNGFISARAIEHRLQVQHDLIFKRGVTIAEILSSASGTT
AISAYWDTLPFSRGSVHLSSANDINTPAINPRFLSVDFDLAVQVAIGRLATKFWTTAPISAVIEARVDPNST
TLPDNATDAQWEDFTRSSLISNSHSLGTAAMMKREWGGVVDSQMRVYGTGNVRVVDASVLPMQVSGHLTATL
YAVAERAGEMIVGDRSGL
>A0A0D9PDQ0|Metarhizium_anisopliae_BRIP_53293_Ascomycota_Sordariomycetes_Hypocreales
MNGLMLGSAVLAALALPPACATTDFDYVIVGAGTAGNVVANRLSRDPNISVAVIDPGADQRSNPNVTNPMIW
LNNLGTSTDWAYQTVPQANASNRVITFDAGKGIGGTSLINGMTYIRGDKAQFDAWEQLGNPGWNWAAMLKYY
KKVETIFPPPPAQIQVGASIEPRYHGTSGELHVAFNPALENGPLYDTLRDSWAVMKEGVNKDVNGGTTKGFS
VWPQTMDPKENKRWDSATAFYWPIISRQNLKHLNGTVSKLLWKDTNAASGAEAAGVEYLGPDGKRRIAKARK
EVIISAGALRTPLVLEHSGIGNPNLLKQKGVKVVVDLPAVGENMIDQALSSFFYTTNATVTGYTPYSTFVTA
ADIYGSTIDKVANDTRAKLGPWARQLAQASHGGLNASALERILEIQYNAIFNTHATLAEILSTAQGDKIGTS
YWDLMPFGRGSVHMSSIDDINSPVIDPRYFSIDFDLATQVESGKIGVEFWATSPVKEIITGQFAPNATVLPP
GATDEQWNKFLADSSSSNSHAIGTASMMSKELGGVVDPKLKVYGTKNVRVVDASVLPMQFSGHLTATVYAVA
DRASDIILGRPS
>A0A0A1V9F5|Metarhizium_robertsii_Ascomycota_Sordariomycetes_Hypocreales
MNGLMLGSAVLASLALPPACATTDFDYVIVGAGTAGNVVANRLSRDPNISVAVIDPGADQRSNPNVTNPMIW
LNNLGTSTDWAYQTVPQANVSNRVITFDAGKGIGGTSLINEGMTYIRGDKAQFDAWEQLGNPGWNWAAMFKY
YKKVETIFPPAPAQIQVGASIEPRYHGTSGELHVAFNPALENGPLYDTLRDSWAVMKEGVNRDVNGGTTKGF
SVWPQTMDPKENKRWDSATAFYWPIISRQNLKHLNGTVSKLLWKDTNAASGAEAAGVEYLGPDGKRRIAKAR
KEVIISAGALRTPLVLEHSGIGNPNLLKQKGVKVVVDLPAVGENMIDQALSSFFYTTNATVKGYTPYSTFVT
AADIYGSTVDKVANDTRAKLGPWARQLAQASHGGLNASALERILEIQYNAIFNTHATLAEILSTAQGDKIGT
SYWDLMPFGRGSVHMSSIDDINNPVIDPRYFSIDFDLATQVESGKIGVEFWTTSPVKEIITGQFAPNATVLP
PGATDEQWNKFLADSSSSNSHAIGTASMMSKELGGVVDSKLKVYGTKNVRVVDASVLPMQFSGHLTATVYAV
ADRASDIILGRPS
>A0A0B4FXD2|Metarhizium_anisopliae_ARSEF_549_Ascomycota_Sordariomycetes_Hypocreales
MNGLMLGSAVLAALALPPACATTDFDYVIVGAGTAGNVVANRLSQDPNISVAVIDPGADQRNNPNVTNPMIW
LNNLGTSTDWAYKTIPQANASNRVITFDAGKGIGGTSLINGMTYIRGDKAQFDAWEQFGNPGWNWDTMFKYY
KKVETIFPPAPAQIQAGASIEPRYHGTSGELHVAFNPALENGPLYDTLRDSWAAMKEGVNRDVNGGTTKGFS
VWPQTMDPKENKRWDSATAFYWPIISLQNLKHLNGTVSKLLWKDTNAASGAEAAGVEYLGPDGKRRIAKARK
EVIISAGALRTPLVLEHSGIGNPNLLKQKGVKVVVDLPAVGENMIDQALSSFFYTTNATVKGYTPYSTFVTA
ADIYGSTIDKVANDTRAKLGPWARQLAQASHGGLNASALERILEIQYNAIFNTHATLAEILSTAQGDKIGTS
YWDLMPFGRGSVHMSSIDDINNPVIDPRYFSIDFDLATQVESGKIGVEFWATSPVKEIITGQFAPNATVLPP
GATDEQWNKFLADSSSSNSHAIGTASMMSKELGGVVDSKLKVYGTKNVRVVDASVLPMQFSGHLTATVYAVA
DRASDIILGRPS
>A0A0B4I4L9|Metarhizium_majus_ARSEF_297_Ascomycota_Sordariomycetes_Hypocreales
MGGLMLGSAVLAALALPPACATDFDYVIVGAGTAGNVVANRLSQDPNISVAVIDPGADQRSNPNVTNPMIWL
NNLGTSTDWTYKTVPQANASNRVITFDAGKGIGGTSLINGMTYIRGDKAQFDAWEHFGNPGWNWDTLFKYYK
KVETIFPPAPAQIQVGASIEPRYHGTSGELHVAFNPALENGPLYDTLRDSWAVMQEGVNRDVNGGTTKGFSV
WPQTMDPKENKRWDSATAFYWPILSRQNLKHLNGTVSKLLWKDTIAASGAEAAGVEYLGPDGKRRTAKARKE
VIISAGALRTPLVLEHSGIGNPHLLKQKGVKVVVDLPAVGENMIDQALSSFFYTTNATVKGYTPYSTLVTAA
DIYGSTIDKVANDTRAKLGPWARQLAQASHGGLNASALEHILEIQYNVIFNTHATLAEILSTAQGDKIGTSY
WDLMPFGRGSVHMSSIDDINNPVIDPRYFFIDFDLATQVESGKIGVEFWATSPVKEIITGQFTPNATVLPPG
ATDEQWNKFLADSSSSNSHAIGTASMMSKELGGVVDPKLKVYGTENVRVVDASVLPMQFSGHLTATVYAVAD
RASDIILGHPS
>A0A179FMP8|Pochonia_chlamydosporia_170_Ascomycota_Sordariomycetes_Hypocreales
MYCLVLGLAVLAATAPPACATDSYDYVIVGAGTAGNVLANRLSQNPKLSVAVIDPGADQRGNPNITNPIAWI
NNLGSSTDWAYQTIPQANASGRVIGFDAGKGIGGTSLINGEAGMTYIRGDKAQFDAWEQFGNTGWNWDTMLK
YYKKVEKIFPPSPAETKVGASIEPQYHGTKGELHVAFSPALEKGSLYDILKRTWAVLKQGVNKDLNSGSTKG
FSVWPQTLDPKENKRWDSATAFYWSIQSRQNLKHINGTVSKLLWKDGQTGSGVEATGVEYIGPDGKKKTGKA
KKEVIISAGALRTPLVLEQSGVGNPRLLKQKGVELVVDLPGVGENMIDQALSTLFYTTNATITGYTPYGTFV
TAKDIYGSNVGKVAKETKAKLGEWAQQLSRASQGGMKVSALERIFEIQHDVIFNKHATLAEILSVAQGDKIG
NSYWHLIPFGRGSVHMSSVEDINKPIIDPKYFFIDFDMTTQVESGRIGVKFWSTSPVKEIIVGQFAPNATVL
PPGATDEQWKKYLSDSSNSNSHAIGTAAMMSRELGGVVDSKLKVYGTKNVRVVDASILPMQFSGHLTATIYA
VADRASEIILGHAN
>A0A0B2WWN9|Metarhizium_album_ARSEF_1941_Ascomycota_Sordariomycetes_Hypocreales
MHALKLESTILAAVAVSLACAADSGTSSFDYIVVGAGTAGNVVANRLSQDPKISVAVIDPGADWRGNPNVTN
PMAWLDNIGSLTDWAYPTVPQVNASNRVIAFAAGKGIGGSSLINGMAYIRGDKAQFDAWGRLGNPGWNWDTM
LRYYKKVEKIFPPTPAQMRVGASIEPQYHGTSGELHVAFGPMLENGTLHDTLRSSWAVMEEGVNQDLNSGTT
KGFSVWPQTLDPEENKRWDSATAFYWPIQSRRNLKHLNGTVSKLLWKTTNGPSGAEVAGVEYFDPDGRRRTA
KARKEVIISAGALRTPLILERSGIGNPRLLNQKGVKVVVDLPAVGENLMDQPLSSLFYNTSANIKGYTSYAT
FVTAADIYGTNVDKVAKDTKAKLGQWARQLAQSSLGGLNASALEHIFEIQHEVIFEKHATLAEIISGTLGGK
IGSTYWDLMPFGRGSVHMSSVDNLNAPVIDPMYFSLDFDLATQVETGKIAAEFWTTSPAQTVITGQFAPDAT
VLPPRATDEQWKKYVQDSSSSVSHMIGTAPMMARELGGVVDPELKVYGTKNVRVVDASVLPMQFSGHPTATI
YAVADRASDVILGRLN
>A0A162K140|Metarhizium_rileyi_RCEF_4871_Ascomycota_Sordariomycetes_Hypocreales
MLASAVLAAMAVSPACATDGAKNSFDYVIVGAGTAGNIVANRLSQDPELSVAVIDPGVDQRGNPNVTNPMAW
LKNLGSSTDWNYQTVPQANASNRMLNVHAGKGIGGTSLINGMTYIRGDRAQFDALEQFGNVDWNWDTMLKYY
KKVEKIFSPDSAQIKAGASIEPLYHGISGELHVAFNPMLANGSLYGRLKSSWAAMREGVNRDPNSGATKGFS
VWPQTLGPVENRRWDSATAFYWPIIHRPNLKHLNGTVSKLLWRDGTAAPEAQATGVEYLGPDGKKTAVQARK
EVILSAGALRTPLILEASGVGNPRLLKQKGVRVVVDSPGVGENMIDQTLTALFYNTNATIKGYTPYATFVTA
ADIYGTDIDRVAEDTKAKLGQWARQLARASQGGVNASALERIFQIQHDVIFNKHVTLAEILSTARGDKIGTT
YWHLMPFARGSVHMSSADDLSKPIIDPKYFSVDFDLDTQVESGKLSVEFWATSPAKEIIVGQLAPNATVLPP
GATDEQWREYLTESSSSNSHAIGTAAMMSKELGGVVDPRLKVYGAKNVRVVDASVLPMQFSGHLTATIYAVA
DRASDLILERVD
>A0A179GCG6|Purpureocillium_lilacinum_Ascomycota_Sordariomycetes_Hypocreales
MRFCRPDLPATALSLLTLASCSWADSFDYVVVGAGTSGLVIANRLSENPHVTVAVIDPGPDERDNPAVRNPA
IWPVLLQTPVNWAYQTVPQANASNRVIEFDAGRGIGGTSLINGTRSNVATRNTARSILTGCVVGMTYIRGDK
AQFDAWERLGNTGWNWDILLHHYKKVERLFAPSPWQAEVGASAQRQFHGDAGEVRVGFTPALQNGSFYDDCK
ASWEKLGQAVNDDVNSGTTRGFDVWPQTLDPEQNLRWDAARAFFWPVAGRKNLHLLNGTASRILWRSDVRDH
AQARVSGVEYLASPDGKRTTVKIDKEVILSAGALRTPLILERSGVGNPAFLKTKGIKSVVDLPGVGENLIDQ
PNISLAYASKPNRTGTSPYATFVTARDLFGNKTGHVAARTRRQLRQWAETTARLSDSSLNASALEHIFQIQH
DLIFDKGVTIAEILTTAAQNAALSIFWPLLPFSRGSVHVRSKDDEHVADPVIDPRYLFNGFDTTTYVAAGRL
STAFWRQEPISDTISGRLLPNLTTLPDDATDDQWKRWLEDSIGSNSHSIGTAAMMPRSLGGVVDTALRVYGT
RGVRVVDASILPMQFSGHLTATLYAVADRAADIIQGAAN
>A0A0F8A2S1|Hirsutella_minnesotensis_3608_Ascomycota_Sordariomycetes_Hypocreales
MPWILAVILQASLGYRVCSGATTSYDYVVVGAGTCGLLLANRLSHDPALTVAVIDPGPDQRSNTLINDPAAF
IRLFQEPGVSWGYRSVPQAGAGGRVLDYRAGKGIGGSSLINGMTYIRGDEAQFDAWEDLGNPGWNWNELLRY
YKKLERLFYPEPWQVELGASVRSEFHGFNGQLRVGFPPNLENTSFYQDAKDSWGKLGLGLNRDVNSGATRGF
DVWPQTIDPKLNQRWDSATSFFWPVAGRPNLHLINGTVERILWKGTSKGEEDAEASGVEYLTPNHGCRRIYA
SREVILSAGALRTPLILERSGVGDTRLLKKLGITPIVDLPGVGENLIDQPNSPLMFKAKNKFLGSSPYAAFA
TARDLFGPKVSEVAAQTKRSLGQWARHMAQSRGGGAETVTALERIFRIQHALIFDKHVTLAEILTTAYGEVI
GSAAWNLLPFSRGSVHIQAGTDGYVSDMPAIDPQFMAVDFDLAAQVAAGRLAARLWKSAPVRDLVGGNLQPP
NGSEMPTPDATEGQWRNWTAGVFVSNSHPIGTAAMMARELGGVVDPKLAVYGTRKLRVVDASVLPMQFSGHL
TATLYAVAEKAARMMLEDTR
>A0A0A1T713|Torrubiella_hemipterigena_Ascomycota_Sordariomycetes_Hypocreales
MKGFAFLLLPATLLTVDATMAVDYVIVGAGTSGLVIANRLSQNKNITVALIDPGSDERGNPTVSDPSEWLKL
QQTPINWNYTSVSQETANGRAIPYPAGKGIGGTSLMNGMTYLRGDKAEFDAWEELGNPGWNWNSLFAKYKEI
EKFFPPQAWQEEIGASYEPSLHGYDGNLHVGFPPTLEKGLYGNFSKAWKALGYKKVQDPNGGSVAGFSVWPM
TLDPKQNHRSDAATSFYWPIQPLRENLSLIKGTATKILWGKAGCTSKRPGKVAQGVQYLDADGALSQITAKK
EVILSAGALRTPLILERSGVGNPKILSPLGIETVIDAPTVGENLIDQPNLAIIYGSNDNTTGTTPYATFAST
EDLFGKTNAGALASSTKERLAAWAKDIETQTNGALKAAALEKQFAIQHKVIFQDKVTTAEILTAALGSALVT
VSWALLPFSRGSVHLTSASDTDIDKPVINPRLLSNDFDMQVQIASCKLSRKLWQTAPADTLVTAPVVPSLDQ
VPLNASDSQWEAFIRATYQSNSHSLGTAAMMAKDLGGVVDPELRVYGAANVRVVDASVLPTQFSGHLTATLY
AVADRAARMIQLNDGLAA
>A0A1W2TMR5|Rosellinia_necatrix_Ascomycota_Sordariomycetes_Xylariales
MRSKATTTTAAAAAWSASLWLAMAGAARAETFDYIIAGAGTCGLVLANRLSADPAVRVAVIEPGEDVRNNAN
VTDPANFTVPYGTSIDWQYSTTPQPGAGNRTLDWHAGKAIGGTSTINGMTYIRGDKAQFDAWEALGAKGWNW
ETLYPYYKKAEKFTVPSDAQAAAGATYDPEVHGDAGHVHTGFPFSLVNGSLHDLAVDTWAALGYELNEEVNA
GSVRGFGAWPQTLDRDRNIRFDAARAYYYDIEDRPNLTLIKGTVKKLTWASCTASGQDAVADGVEYVTPDGG
LIKVTAAKEVILSAGALRSPLILESSGVGNPSLLSKLGIKPKIDLPGVGEYLQEQPNTALVYSGTQNVSGFA
PYATFSTAGDLFGDETPAIKASTSAQIPGWAEKVVAASNGAVKAANVEKLFRIQHDLIFEKNVTIGETLTAI
FGGEFLVSAMWLLLPFSWGSVHLTSVDAINAPAIDPKYFLVDFDLDVQIGLGRTAQKFWNTEPVSDIVGARV
SPTDDDVPLNATDEQWAGYISDSLTPNHHPLGTASMMSRELGGVVDAELKVYGTGNVRVVDASVLPIQFSGH
LTATLYAVAERAAEIIAGAV
>A0A1V1SRQ8|fungal_sp._No.14919
MRSSTFPAGILLGILIARAACGETFDYIIAGAGTCGLVLANRLSADPKIRVAVIEPGEDVRSNVNVTNPALF
TVAYGTSIDWQYSTTPQPAAGNRTIPWHAGKAIGGTSTINGMTYIRGDKPQFDAWERLGNEGWNWESLYPYF
KKIEKFTVPSTAQTAAGATYDADIHGETGHVHTGFPFSLVNGSFHGLAADTWDALGYPLNEDVNAGSVRGFS
TWPQTLDRDRNLRFDAARSYYYAVEDRKNLRLIRGTVKRITWARSSAAGQPAVADGVEYVTPNGELDTVTAA
EEVILSAGALRSPLILESSGVGNPSLLNSLGIETKIELPGVGEYLQEQPNTILAYSNTLNLSGSTPYATFST
AQDMFGDETSSIETSTLARIPGWAKKVAAASNGAVEAANVEKLFRVQHDLIFKQNVTLGETLTAVTGGYFYS
AMWLLLPFSWGSVHLTSAEAIDAPAIDPKYFFVDFDVNVQVSLGRLAQKFWHTKPVSDFVGGSFLPPDGVLP
LNATDEQWTSYIGDTLMPNHHPIGTASMMSRELGGVVDSKLRVYGTKNVRVVDGSILPLQFSGHLTATLYAV
AERAAELIFEAARYE
>A0A1Y2UEB4|Hypoxylon_sp._CO27-5_Ascomycota_Sordariomycetes_Xylariales
MHLVEHLILLALSAQARCESFDYVIAGAGTCGLVLANRLSEDPNVRVAVIEPGEDVRNNPNVTDVTRFLRAF
GTEIDWQYTTTPQLGLNNRSVPFHAGKAIGGTSTINGMTYIRGDKPEFDAWEDLGNTGWNWDALYPYFKKVE
RFTPPTEAQQAAGATFEPEYHGRDGVLITGFPFELFNGSLYTLAQQAWENLGYPLNPDVNSGETRGFDIWPQ
TLDRDADIREDAARAYYYPVEQRPNLKIIRGTVTKLTWANSTRNNDTLSADGVEYLDPNGQTVTINAAKEVL
LSAGALRSPLILERSGVGNPSILEKYGIETKIDLSGVGEHLQEQPNTALEYTSKINVTGIAPFATFATAQDI
FGDSISNMATATYAKLSEWAQRISDVNTRGIGANTLEKIFRIQHDLIFKKNVTIAETLTSGSGNILISAFWL
LLPFSRGSVHIKSADHIDDPAIDPEYFLIDFDLTVQTVLGRLSQELWYTDPISDLVISNVVPGQASLPRNAT
DFQWATFITGTSTPNHHPIGTASMMSRELGGVVDPQLKVYGTSNVRVVDASVLPMQISGHLTATLYAVAERA
AEFIKDA
>A0A1Y2U1G4|Hypoxylon_sp._EC38_Ascomycota_Sordariomycetes_Xylariales
MLLALSAQARCESFDYVIAGAGTCGLVLANRLSEDPNIRVAVIEPGEDVRNNPNVTDVTRFLRAFGTEIDWQ
YTTTPQLGLNNRSVPFHAGKAIGGTSTINGMTYIRGDKPEFDAWEDLGNTGWNWDALYPYFKKVERFTPPTE
AQQAAGATFKPEYYGTDGVLITGFPFELFNGSLYTLAQRAWENLGYPLNPDVNSGETRGFDIWPQTLDRDAD
IREDAARAYYYPVEQRPNLKIIRGTVTKLAWANSTRNNDTLSADGVEYLDPDGQTVTINAAKEVLLSAGALR
SPLILEHSGVGNPSILAKYGIETKIDLSGVGEHLQEQPNTALEYTSKINVTGIAPYATFATAQDVFSDKISD
VAAATDAKLSEWAQKISDVNTGGIGANTLEKIFRIQHDLIFKKNVTIVETLTSGSGNILISAFWLLLPFSRG
SVHIKSADHIDDPAIDPEYFLIDFDLTVQTGLGRLSQELWYTDPISELVIDNVVPGQESLPRNATGFQWATF
IEGTSTPNHHPIGTASMMSRELGGVVDPQLKVYGTSNVRVVDASVLPMQISGHLTATLYAVAERAAEFIKDA
>A0A1Y2WNY6|Daldinia_sp._EC12_Ascomycota_Sordariomycetes_Xylariales
MRPTIPLICIALGVEVKCEVFDYVIAGAGTCGLVLANRLSEDPNIKVAVIEPGDDVRNNPNVTDVGAFLRAL
GTEIDWQYTTTPQPGAGNKSIPFHAGKAIGGTSTINGMTYIRGDKAEFDVWESLGNDGWNWNTLYPYFKQVE
QFSPPTAAQQVAGASFDAEFHGTDGLVKTGFPFRLLNGSFYELVQQSWENLGYLLNPDVNSGETRGFDVWPQ
TLDRDANVREDAARAYYYPIEQRPNLKIIKGVVTKLNWANSIIDDKLSTDGVEYLNPAGQTIVISAAKEVLL
SAGSLRSPLILERSGVGNPSILKEHGIETRINLPGVGEHLQEQPNVVLEYISNVNLTGTIPYATFATAQDIF
GERTFAVAEATRTKLSEWAQKVSDTNNGAIDAHQLEEIFRIQHDLIFRTNVTVAETLTSASGNILLSAFWLL
LPFSRGSVHLKSTKTNYPAIDPEYFLIDFDLAIQTEIGRISQELWYTNPVKDVVVDYLVPGDEVLPRNATDA
QWATFIASTMSPNHHPIGSASMMSRKLGGVVDPRFKVYGTSNVRVVDASVLPMQISGHLTATLYAISERAAN
FIKSS
>A0A1Y2WE09|Hypoxylon_sp._CI-4A_Ascomycota_Sordariomycetes_Xylariales
MELTISLVLLILGVTARCESFDYVIAGAGTCGLLLANRLSEDPNVRVAVIEPGGDVRNNPNVTDVTAFTRAL
GTEIDWQYTTTPQSKAGGREITFHAGKAIGGTSTINGMTYIRGDKPEFDAWESLGNDGWNWDSLYPYFKKVE
RFSVPTTAQEAAGASYDLDFHGERGLLKTGFPFELANGSLHTVVRESWEYLVYPLNPDVNSGVTRGFDIWPQ
TLDRDADVREDAARAYYYPVEGRDNLKIIKGTATKLAWDNSSTSSALLSASGIEYLDAEGQTATLTAAKEVI
LSAGAVRSPLILERSGVGNHLTLDKYGIETKISLPGVGENLQEQPNVILEYTSTNDSTGTTPYATFATAYDL
FGNKTASVAAAADLRLPEWAQKVADASKGAVNATQLLTILRVQHDLMFNKNVTIAEIITAASGNILISAFWP
TLPFSRGSVHIQSAEEDNNPAIDPRYFLINFDMSLQTTIGRLAQELWHTSPISELVVDNVVPGGTDLPRDAT
NSQWAAFIKSTMTPNHHPVGSAAMMSRDLGGVVDPELKVYGTLNVRVVDASVLPTQISGHLTATLYAVAERA
AGIIKNT
>A0A1Y2E9W3|Pseudomassariella_vexata_Ascomycota_Sordariomycetes_Xylariales
MANCSLETYDYIIAGAGTSGLVIANHLSTDPSTIVAIIETGENVRNNPNVTSPLDYLAAFNTSIDWQYDIPA
QPGAGGREMMYHAGKAIGGTSTINGMTYIRGDKPEIDVWEALGSEGWNWENLWPYYKKVEDLTPPTEEQVAV
GASYVSEFHGRDGLLKTGFPYELMNGSFHETARQSWESLGYPLNPDMNGGDVRGFSVWPMTVDRDADVREDA
ARAFYYPFEERPNLKIIKGAVKRVIWKESTKKCRDVVAQGVEYLTQDGEVVSAVAKREVILSAGAVRTPLIL
ELSGVGSQRLLAKYGIETVIDLPGVGENLQDQPLAFLSYSGDTGSTSGIAPFATFINGYDMFGNETAAIAKS
TKASLASWAAEVFAANDGIISAEALEKVFNIQHDLIFNKNVTIGEILTTLSAGHYVGVFWPLLPFSRGSVHL
KSTDAIDDPVIDPNYLLLDFDLAMATGTGRVAQSLFNQEPISERITGNVLPGEEALPRNATDSQWKDFLVGQ
ISPNHHALGTASMMLRELGGVVDSKLKVYGTKNVRVVDASVIPLQISGHLTSTLYAVAERASEIIMGSS
>W3WK65|Pestalotiopsis_fici_W106-1_Ascomycota_Sordariomycetes_Xylariales
MLRLHTHCGFLAALVWAANCQETYDFIIAGAGTCGSVVANRLSSDPNLSVLVIEPGLDERANPNVTSVLGFL
SAFNTPIDWAYNITPQASLGGRGMQYHAGKAWGGTSTINGMTFLRGDRAEIDAWESLGNKGWNWDSLWPHYK
GVERFEVPTPAQTDAGASWNPDFHGLDGELATGYAYELINGSLHETWRQTWEGLGFPWNEDANGGDIRGISI
WPSTLDRDADTREDASRAFIQPVESRPNLKIIQGTVKRLTWNEDGDVCEATGVEYLTAAGETITIQAHKEVI
LSAGALRSPLILESSGIGQPERLQKLGIETKIDLPGVGENMIEQPLGVVAYAGNVPNATGTIVPFGLFINAR
DTFGEQTAAVAASTKANLSSWAADISAANGGIISAEALLEVFEIQHDLIFNHNVTIGEILSNFAEQDGYRYV
ANVWWPLLPFSRGSVHLKSANAIDDPAIDPQYLLADFDVTVMTGVGRVAQSFFFQEPMSNNITTALLPGDAL
LPRNATDEQWRNVLVDQVTPNHHALASAAMMSRELGGVVDSELRVYGTRNVRVVDASVVPLQISGHLTATLY
ALADRAAAIIIGEI
>A0A194UWY7|Valsa_mali_var._pyri_Ascomycota_Sordariomycetes_Diaporthales
MKFDYVIVGGGTCGLLVANRLSEDPSTTVAVIEPGQDVRNNPNVTDPANFLVPFNTPIDWAYPTIAQPGASN
RTLTFHSGKAIGGTSTINGMTYIRADAAEIDAWEALGDEGWNWDTLFPYYKKVEKFTLPTTAQVAAGAHFEP
QYHGEDGDLHVGYRYALANGSFHGVVQDTWGNMGYPENSDVNSGVTRGFDVWPQTIDRDLDLRWDAARAYFY
PVEDRANLRILRGTAIKLVWNTEDDGRRKRASGVEYKNANNETTVVGIGKEAILSGGSLRTPLVLELSGIGN
RQLLDSLGIRTVIDLVGVGENLQEQPNSVSLLGLSNTLNVTGATTYSTFGTAEDIFGSNKSVIAASTNASLG
RYAQLVASASHDGVNATALEQIFRVQHDLLFSKNVTISETITDYHSGNLLSVWWCLIPFSRGSVHLGSTQLI
DEPVIDPRYFLADIDMTSQIAIGKQAQKFWKTNPMEAHVVANLTADPTSDEEWAEYISDTFEPNYHPIGTAS
MMARELGGVVDPELKVHGTSNVRVVDASVLPLQLSGHLTATLYALADRASEIIRACS
>A0A0S7DTX6|Aspergillus_lentulus_Ascomycota_Eurotiomycetes_Eurotiales
MKLHHLLLSIILTTSTATASATASAKAESEADYLIIGGGTTGLLLANRLSSNPTTTVLIVDPGNDTRTNPNV
TNPTQWLRNAHTEIDWAYPSTPQSYALNRTLSYTAGRILGGTSMINGMTYLRADKPEIDAWEALGAKGWNWG
SLWPYYLRTEKFSPPLAWQIDAGADDVSSFHGKRGSVDVCFSMELSTAGFWERVRDAWGRLGVRWNKDPNGG
SVEGVSVWPQTIDCQEDVRCSSAKAFYYPVDGRENLRVVRGTVRRILWADSREGGDVAVGVEYLDENGQMQT
AMTRKEVILSAGALRTPPILEASGVGDKDRLRGLGIETRIDLPGVGENLQDQPNVPLLYAGNLNISGTSPYA
TFVTASQLFGEDVEDIAAATLSSIPTWAESLASSSKSNLNRSAIQHILILQHALIFKSNVTIAEILTSASGT
ILLSAFWLLLPFSRGSVHLSSTDEKDINAPSIDPNFFQVDFDLQTEMAIGKLAQSFWEQESVKSLSPVPMPG
RGLEGNATDPQWTAFIKETFGPNYHPVGTASMMARELGGVVDSRLKVYGTENVRVVDASVIPLQVSGHLTAT
LYAMAERAADIILNGR
>A1CYM3|Aspergillus_fischeri_NRRL_181_Ascomycota_Eurotiomycetes_Eurotiales
MKLQRLLSITFTFTITISTATATATASAKAEAEADYLIIGGGTTGLLLANRLSSTPTTTVLILDPGNDTRTN
PNVTNPTQWLRNAHTEIDWAYPSTPQSHALNRTLSYTAGRILGGTSMINGMTYLRADKPEIDAWEALGAKGW
NWGSLWPYYLRTEKFSPPLGWQVGAGADDVSAFHGRMGSVDVCFSMELSRTGFWERVRDAWGVLGVGWNKDP
NGGSVEGVSVWPQTIDCQEDVRCSSAKAFYYPVDGRENLRVVRGTVRRILWADSRGGGHVAAGAEYLDENGQ
MQTAMTRKEVILSAGALRTPPILEASGVGDTDRLRGLEIETRIDLPGVGENLQDQANVPLLYTANLNITGTS
PYATFVTASQLFGEDLEAIAAATLSSIPSWAESLASSSSNNLNSSAINHLLTLQHALIFKSNVTIAEILTTA
SGTTLLSAFWLLLPFSRGSVHLSSTREEDINAPSINPNFFQVDFDLQTEIAIGKLAQSFWEQGPVKSLHPVP
MPGRALDDNATDTEWMAFTKETFVPNYHPVGTASMMARKLGGVVDSRLKVYGTENVRVVDASVIPLQVSGHL
TATLYAVAERAADIILDRR
>KEY79108|Aspergillus_fumigatus_var._RP-2014_Ascomycota_Eurotiomycetes_Eurotiales
MKLQRLLSITLTFTITAPTATATASASAKADAEAEADYLVIGGGTTGLLLANRLSSTPTTTVLILDPGNDIR
TNPNVTDPTLWLRNAHTEIDWAYPSTPQSHALNRILSYTAGRILGGTSMINGMTYLRADKPEIDAWEALGAK
GWNWGSLWPYYLRTEKFSPPLGWQVGAGADYVPDLHGRTGSVDVCFSMELSRVGFWERVRDAWRVLGVNWNR
DPNGGSVAGVSVWPQTIDCQEDVRCSSAKAFYYPVEGRENLRVVKGTVRRILWADTRGGEHVAAGVEYLDEN
GQMRTATARKEVILSAGALRTPPILEASGVGDADRLRGLGIETRIDLPGVGENLQDQANVPLLYTGNLNISG
TSPYATFLTASQLFGENLEAVDAETLSSVPSWADSLASSSSNNLNSSAIERLLTLQHALIFKSNVTLAEILT
SASGTTLLSAFWLLPFSRGSVHLSSTRREDINAPSIDSNFFRVDFDLQTEMAIGRLAQSFWEQGPVKSLHPV
PMPGRALDDNATDTEWTAFTKETFGPNYHPVGTASMMARELGGVVDSRLKVYGTENVRVVDASVIPLQVSGH
LTATLYAVAERAADIILDGRED
>OXN03618|Aspergillus_fumigatus_Ascomycota_Eurotiomycetes_Eurotiales
MKLQRLLSITLTFTITAPTATATASASAKADAEAEAEADYLVTGGGTTGLLLANRLSSTPTTTVLILDPGND
IRTNPNVTDPTLWLRNAHTDIDWAYPSTPQSHALNRILSYTAGRILGGTSMINGMTYLRADKPEIDAWEALG
AKGWNWGSLWPYYLRTEKFSPPLGWQVGAGADYVPDLHGRTGSVDVCFSMELSRVGFWERVRDAWRVLGVNW
NRDPNGGSVAGVSVWPQTIDCQEDVRCSSAKAFYYPVEGRENLRVVKGTVRRILWADTRGGEHVAAGVEYLD
ENGQMRTATARKEVILSAGALRTPPILEASGVGDADRLRGLGIETRIDLPGVGENLQDQANVPLLYTGNLNI
SGTSPYATFLMASQLFGENLEAVAAETLSSVPSWADSLASSSSNNLNSSAIERLLTLQHALIFKSNVTIAEI
LTSASGTTLLSAFWLLLPFSRGSVHLSSTRREDINAPSIDTNFFQVDFDLQTEMAIGRLAQSFWEQGPVKSL
HPVPMPGRALDDNATDTEWTAFTKETFGPNYHPVGTASMMARELGGVVDSRLKVYGTENVRVVDASVIPLQV
SGHLTATLYAVAERAADIILDGRED
>A0A0K8LQL7|Aspergillus_udagawae_Ascomycota_Eurotiomycetes_Eurotiales
MKLQHLFLSSSFFFIISTSTATATATAEADYIIIGGGTTGLLLANRLSSTPTTTVLVLDPGKDTRTNPNVTN
PTQWLRNAHTEIDWAYPSTPQSHALNRTLSYTAGRILGGTSMINGMTYLRADRPEIDAWEALGANGWNWDAL
GPYYLQTERFSPPLAWQVDAGADDVSAFHGKKGSVDVCFTMQLSTTGFWDRVRDAWAALGVRWNKDPNGGSL
GGVSVWPQTIDCKEDVRCSSAKAFYYPVDGRENLMVVRGTVRRILWGDGNSLGGGGLVAVGVEYLDEQGQMQ
TAMTRREVILSAGALRTPPILEASGVGDKDWLRGLGIEARIDLPGVGENLQDQPNVPLLYTGSLNVSGTAPY
ATFVTASQLFGEHVESIAAATLSSIPAWAESLASSSSNNLNSSAIRHILTLQHALIFKSNVTIAEILTSASG
TTLLSAFWLLLPFSRGSVHLSSTDDKDIDAPSIDPNFFQVDFDLQTEIAIGKLAQSFWEQAPAKSLRPVPIP
GRALEGNATDTEWTAFIEKAFGPNYHPIGTASMMARELGGVVDSRLKVYGTENVRVVDASVIPLQVSGHLTA
TLYAMAERAADIILSRRQV
>A1CFG1|Aspergillus_clavatus_NRRL_1_Ascomycota_Eurotiomycetes_Eurotiales
MKHLILALPVALATDFLIVGGGTTGLLIANRLSSNPQHTITIIDPGPDTRTNPNVTDPTRWLRNANSGIDWA
YPILPQEHASNRTLQYTAGRILGGTSMINGMTYLRADAAEIDAWETLGATGWNWESLWPYYKRVERFRPPPA
WQVDVGASYSPAYHGESGELDVCFPLQLSNGSFEGSVSESWRGLGYERNEDPNGGDVRGFCVWPMTIDCARN
VRASSAHAFYYPVDHRPNLRVLRGTVLRLLWREEEHVAQGVEYLDPQGEMKTLTGAQEVVLSAGALRTPSIL
EASGVGDSPRLTQLGIEPRIHLPGVGENLQDQPNAPLLYTGTLNVSGTAPYATFATASQLFGKDLPSIAAST
LSAIPAWAENLSSNSGLGKPALTRILQTQHSLIFERNVTAAEILTSASGTTLLSAFWLLLPFSRGSVHLASA
RPEDADKPLIDPAFFQNDFDMQMQTTIGRLAQGFWASEPVKHLHPKSLQQLGANLTDKEWGAFIKKIFNPND
HPLGSAAMMARELGGVVGPDLKVYGTRNVRVVDASIIPLQISGHLTATLYAVAERAAEIILDRDSDK
>A0A162MWW2|Cordyceps_confragosa_RCEF_1005_Ascomycota_Sordariomycetes_Hypocreales
MHAPQLLASTALLSSLAVAESVDYIVVGGGTSGLLVANRLSRDAGTTVAVVDPGSDQRENAIVKSPNDWLQI
LGTYIAEPHVSVEQTHAGNRKLTFLSGRGIGGTSLINGMTYIRGDVPEFDSWEQLGNKGWNWETMSKYYKKL
EGFVAPEQWQIDAGATFDPEAHGTGGDLHTCFNPKLLNGSWYNATVAAWESLGVSKINDANSGSVRGFDVWP
QTIDAKTNTRWDAGSAFYWPVYEKRSNLRLINGTVSKLLWGDANADKALASGVEFTSAKGDVVQLSAKKQVI
LAAGALKTPLILENSGVGQAARLKANGIPVVVDLPGVGENLVDNPLIAYVYKSDFTANGYTPYSAFLTAQQL
FGDATSDQASSVKKQIPQWAQQVVDRSNSALNASAIEKIMNIQHDVIFNKNATVVEIVQSAQDGALSGAAWN
LLPFSRGSIHIGDKTIDKPAIDPQFLAVDYDLDTTISVGKTVRSFYNSSQIRPHVTGYLDPSTDKLPENPSE
DDWRKFVEGAAGPNNHPLGTASMMARELGGVVDAKLKLYGTANVRVVDASVVPTQISGHLTATIYAIAERAS
EFILKKC
>A0A179IER0|Cordyceps_confragosa_Ascomycota_Sordariomycetes_Hypocreales
MHAPKLLASTALLSALAVAESVDYIVVGGGTSGLLVANRLSRDAGTTVAVVDPGSDQRENAIIKSPNDWLQI
LGTYVAEPHVSVEQTHAGNRKLTFLSGRGIGGTSLINGMTYIRGDVPEFDSWEQLGNKGWNWETMSKFYKKL
EGFVAPSQWQIDAGATFDPEVHGTGGDLHTCFNPKLLTGSWHNATVAAWSSLGVSKNNDVNSGSVGGFDVWP
QTIDAETNTRWDAASAFYWPVYEKRRNLQLINGTVSKLLWGDANADKASASGVEYTSAKGDILQLSAKKEVI
LAAGVLKSPLILENSGVGQVARLKANDIPVVVDLPGVGENLVDNPLIAYVYKSNFTADGYMPYSTFLTAQQL
FGDSTSDQASSVKKHIPQWAQQVVDRSNGALNVSAIEKIMTIQHDVIFNKNATIVEIVQSAQDGALGSAAWN
LLPFSRGSIHIGDKSIDKPAIDPQFLAVDYDLDTTICVGKVVRSFYNSSQIRPHVTGYLDPSTDKLPENPSE
DDWNRFVAGAAGPNNHPLGTASMMARELGGVVDARLKVYGTANVRVVDASVVPTQISGHLTATIYAIAERAS
EFILKRC
>A0A167LYR0|Isaria_fumosorosea_ARSEF_2679_Ascomycota_Sordariomycetes_Hypocreales
MRLPQMLAAIAGLLLTNSAVAEPVDYIIVGGGTSGLLLANRLSRDPGTTVTVIDPGSDERQNAVVKSPNDWL
QILSSYVAEQHVSVNQPHANNRKLTFYSGRGIGGTSLINGMTYIRGDATEFDSWEKLGNKGWNWETMMKYYK
TLEDFVAPQEWQVDAGATFDPQVHGTAGDIHTCFNPRLLNGSWYAATVEAWSSLDVSKIKDVNSGSVRGFDV
WPQTIDAKTNTRWDAASAFYWPISDSRANLKLINGTVTKLLWDDAKTERDGARASGVEYTSAEGDVLQLRAK
EQIILAAGALKTPLILESSGIGQSARLEEHGIPVIVDLPGVGENLVDNPLVPYVYKSDFSTDGYTPYSTFLT
ARQLFGDATSDQASSVRAAIPQWAQQVVDRSNGALNVSAIETLMTLQHDLIFRQNATIVEVVQAAQAGALSG
AAWNLLPFSRGSVHVSANGPAIDPRFLAVDYDLESTVAIGKVVRAFYNSSRIRPHVTGYLNPSAEQLPENAS
EEDWRRFVPGAVGPNNHPLGTASMMARELGGVVDAKLKVYGTANVRVVDASTVPTQLSGHLTATIYAIAERA
SEFILHKC
>C9SVW5|Verticillium_alfalfae_VaMs.102_Ascomycota_Sordariomycetes_Glomerellales
MRVYPAVIAVLGGSLALAQSYDYIIVGAGTAGLVVANRLSEDPSVNVVVVEPGTDERDNLHIKGTDQFAQAF
DTRLDWNYTTIPQVHAGGRSVTLHQGRVWGGTSAINGMAYVRGNRAEFDVWEELGNPGWNWDTMLPYFKKSE
KYFIPREDQLAAGASYELQHHGFKGPLHVGLAPAFTNTSASPRLHAAWESLSVPRNPDFNSGSVRGYSYPPS
TLDPTLNVRYDSSRAYIHPVEHRPNLQILQGTVKRITWAPQPRKQTKCQGRGLVANGVEYLTEAGEMKTIRA
TKEVVVSAGAIRTPGVLEGSGVGNPQILKALGIETKIDLPGVGENLLEQPHHTLVYDGNLEESTNAFYAYLT
AENLFGERLAVVEASSRARIPEFARASVNASGDGALNVTVIEKLFTIQHDLMFKKNATIAEILTIIAVGLQF
SDYWILFPFSRGSVHLSSKESIDKPLFDPRLMLADFDVQTTVAAGRLAKKFWQSEPVAASVGGQVLPDAATL
PDDATDAQWETWARNNAVPNAHPIGTASMMSRELGGVVDPELKVYGTANVRVVDASVMPIQTSGHLTSTIYA
LAERLSDIIKHAA
>A0A084G823|Scedosporium_apiospermum_Ascomycota_Sordariomycetes_Microascales
MGVCASALSADYIIVGAGTSGLVVANRLSENPDVTVVVIEPGTDQRANPNVTDPDNFQVPFGTEIDWSYDVV
SQPDAGGQTFILHQGKAWGGTSTINGMTYIRGESAQIDAWEKLGNPGWNWDSLFPYYIKSENYTIPNKSQLA
AGATYHVDWHGFNGPLNTGYSPNLVNTSSAALITETWQGLSLPHNPDLNSGHPHGFSIGPMTVDAEQNLRWD
AARAYYYPVEQRPNLSIVRGAVKRVVWKDRRNENGGRKRGLEAKGVEYITDNGKLHVLEAKKEVILSAGSVR
TPLILEGSGIGNPSLLESLGIETKVALPGVGENFLEQTNHLLGFAATTEIEPTWGGYHGFVTMQDLFGDVTP
DLAASTRAKIPQWAKVAVGDSAKTGLSTEPVEKLLRIQHDLLFKQKVAAAEIIIGVIPGDGVSLAGATYWLL
MPFSRGNVHLGSVDEINDPIIDPRFFRADFDLSATVATGRLGQKFWLSDPVSSLILAPVLPGEDLLPNNATD
EQWDAFTRGSAVPNSHGLGSASMMARELGGVVDLELRVYGTTNVRVVDASIIPMQISGHLTATIYAVAERAS
DIIKGTWN
>PGH15606|Polytolypa_hystricis_UAMH7299_Ascomycota_Eurotiomycetes_Onygenales
MRAGELILPLLYGATRAAAVDSFDYIIVGAGTAGLVVANRLTEDPSVTVGVIEPGTDQRDNPDVSDWRRASV
PLGTAVDWNYTTTKQSGANDRELEANQGKAWGGTSAINGMFYIRGDAAQFDAWEDLGNPGWNWDSLFPYFKK
SEKHTVPSDAQLAGGATYEPQHHGFEGYVHTGYPLALRNSSFASTMLQTFKGLDVPHNPDFNGGDVYGFTAV
PQTLDTKLDIRWDAARAYLYPIEQRSNLKIIQGTVTRILWESEKADRSSCGSDCSFARGVQFVTDDGEGHTL
DAKKEVIISAGVYRTPLVLEGSGIGNPRILEALGIKTEVDLPGVGENLQDRSNNYLAFAGYMGASASAYMHF
YKASDLFGSKITGIEASTRASLSKWAQAIVDASGSSALQVTAIEKLLRVQHDLLFKHNVTAAEILTGVAPLG
VELFGSSFWTLMPFSRGNVHLQSTENIHKPLIDPRFFLIDFDLTTAVALGKLARKFWLSKRVNEFTKTQVVP
PVNILPKDATDAQWESFMRANSTDNYHAIGTASMMPRELGGVVDPELRVYGTANVRVVDASVLPIRFSGHPM
ATIYAVAERAADIIKKAW
>L7JQ43|Magnaporthe_oryzae_P131_Ascomycota_Sordariomycetes_Magnaporthales
MRSSPILLQLLLCVSGLAETFDYVVVGAGTAGLVIANRLSENSAVTVAVIEPGGDERENPQVKSASSFLQAF
NTRVDWNYRTVNQPFVNNRPQQYHQGKGIGGTSIINGMNYIRAEKAEIDALEKLGNPGWNWNTLFPYYKRNE
RFTVPSEAQAKAGIKYKAENRGGDGPVRTGFPFDTANSTYGVQIRQTWANVGLPDNQDSSGGDVHGVSSNPL
TIDRDAHMRWDAARAYWIPAEGRSNLKMIRGTARKIVWRTGTSGAVQASGVEYLTAAGEAVVVDARKEVVLS
AGSLRSPAILEASGVGNPRVLQPLGINVTVNLPGVGENLQEQPNTSLNYVLRASLTGQNVMQAYATAADVFG
SSTRAVAAATLANITAYAKLAVDASGGPTFVNQTAVEVLMRVQHDLLFNQNVTAAEYLTFVRQGGSLSLNFW
WLYPFSRGSVHLSRDSLADASVVAQPTIDPRLNMVPFDVTAQGMVAKLADKFSETSPIKDIKTSRGGLGANP
TNTQWEDFARSGTAVNSHNLGTASMMKRELGGVVDPELKVYGTRNVRVVDMSIFPLQFSGHPQSTLYAVAER
AAEIIKRASL
>J3PGM0|Gaeumannomyces_tritici_R3-111a-1_Ascomycota_Sordariomycetes_Magnaporthales
MDKHKTGAMMVLYQAWLASAVAAEAFDYIVVGGGTAGLVVASRLSESPSVSVAVIEPGGDERGNPNVTDPDS
WLLNFNTRTDWAYKTVPQPGVNGQPLDYHQGKALGGSSVINGMTYIRADAAEMDAWEALGNPGWNFSALFPY
YLRSEAFTPPSEALQRAGVTYEPAMHNQRGMVHTGYPRGFTTDSPYTFSVREAFENLGVPHNVDPAGGSVYG
VSTNPQTLDRGLNMRWDSARAYLHPAENRPNLKIIRGTGRRLTWASPGKGTRQGAGCQGKRASGIEYIAADG
RSVELSANKEVILSAGSLRSPLILEASGIGNPRILKHLDIDVEIDLPGVGENFQEQPNTNFQYSSAANLTGH
TVLQAFISAADLFGASAPAVAAHARAELPRWAELIASAADRPEHTAAVETLLRLQHDLIFGRGDDAPFAEVL
ALVAGGGVAGSAGWILFPFSRGSVHLASAAVADVDRPVIDPRLNLVGFDLRAQTEVGKWSERLWRTEPLASL
GPVRVAPGLHVLPENATDEQWLEFTRTSTILGSHNLGTASMMSRELGGVVDPQLKVYGTSNVRVVDMSIFPM
QHSGHPTATLYAIAERAAEIIKRSSVYKS
>A0A0C4E978|Magnaporthiopsis_poae_ATCC_64411_Ascomycota_Sordariomycetes_Magnaporthales
MKQRKAVALLALHQAWFGDCVVAKTFDYIVVGGGTAGLVIASRLSECPSVSVAVIEPGGDERGNPNVTDPDS
WLLNFNTHTDWAYRTVPQPGINRRPMDYHQGKALGGSSAINEMTYIRADAAEIDAWETLGNPGWNFVSLLPY
YLRSEAFTFPDEALQKAGVTYEPAVHNQRGSVHTGYPLGFTTTSPYTLSVREAFKNLGVPHNVDSADGSVYG
VSTNPQTLDPGLNIRWDSAHAYLHPAENRPNLKIIKGTGRRLTWASGGEAKQGPGCPGKRASSIEYITKDGE
SVTLSARKEVILSAGSLRSPLILEASGIGNPKILKPLGIDVEIDLPGVGENFQEQPNNSLQYTSNRTANLAG
HTVSQAFISAADVFGESAPDIANLTREQLPRWAEQITSAAGGPGFVNKTAVETLLRLQHDMIFSSRRKGATP
FAEVLAVMLEGGPTASAYWILFPFSRGSVHLASRDVTDMDRPVIDPRLNLVGFDLRAQTEVGKWADKLWLTE
PLASFDAVRVTPGLDVLSGNATDGQWEGFTRASTILGSHNLGTASMMSRELGGVVDHQLKVYGTSNVRVVDM
SIFPMQHSGHPTATLYAVAERAADIIKQSSLYNS
>B2AFV4|Podospora_anserina_S_mat__Ascomycota_Sordariomycetes_Sordariales
MKPHEKVLVFLQISCCFAIAATRAEVFDYVIVGGGTAGLVVANRLSETPTVRVAVIEAGGDERNNPNVTLAS
GYITMAAYNTPIDWAYQTVPQPGVNNTPLTYHQGKAIGGTSAINGMAYVRSNQADLDAWERLGNPGWNWASL
YPYSMGAENFTFPGPGLQASGVTFDAAVHGYSGPIHTGYGSALGNMTLTPAVQDAWEELGLLPNVDTGRGKN
RGVSANPLTLEPGSPSIRCDSARAYWYPVEDRPNLKIIKGTARRLVWRKNNKPCSKKANTATGVEYLDEDGQ
AVVLSATKEVILSAGSLRTPLVLESSGVGNQGILKRLGIPVVVSLPGVGENFQDQGNNIVFYNTTANATGAV
VSQTWASPADVFGSDLADIANSTRNELPRWADLIVSASGDAGALLNRSAVEAVLRAQHDLVFGDSEGATTLV
EFVTTAFGNGMLMSQHWTLFPFSRGSVHLASADVSKINEPRIDPRFNLVDFDITAQTQAAKLAARLGKTDAL
GPLVSERIRPSLDILPENATDAQWREFIKTTLDVDHHIVGTAAMMSRDLGGVVDPELRVYGTANVRVVDMSV
IPLHFSGHPVATLYAVAERAADIIRRSPLYAA
>A0A084RHN3|Stachybotrys_chartarum_IBT_40288_Ascomycota_Sordariomycetes_Hypocreales
MKTLSHLYLPFLASFATAEVFDYVIVGAGTSGLVLANRLTEDSSVKVVVIEAGHDERDNPLVRIPNNFVNSF
STPLNWNYTTVPQPAANNRSLGLVSGRAWGGTSAINGMTYIRATRKDIDIWEQLGNDGWNYDALAPYFKKSE
DYIRPNPSQVATGATYDLQYHGLNGNVRVAYRQALVNSSTFPLVRDTLENFDVGLSPDINSGDVRGFAIAPS
TIDPAPAGDNRWDAATAYLYPVEDRPNLSVLQGTVTRILWAGDNKTTSTCGRLTANGVEYVTSEDLIGSVQA
KEVILSAGALRSPSIIEASGIGNPSVLESLGVDTKISLPGVGALLHDQTSHYFIVNGTLDTVEGAFTTYVTA
AQVFGDTLDEVAASSRSRIPAWAQSIVERTGGGFLNATAVETLLGLQHDLLFLYDNLIGEIIISSLGGYIAS
SYWALFPFTRGSVHLSPDDVNRPTIDLNILQVDFDVEVTTAIGRFVQNFWRTAPVSAHIVGQIDPPEDLIPV
NATFEQWAAWIRSAGIPDAHPYASAAMLPRELGGVVDPELKVYGTNNVRIVDASIFPFQNSGHPTATLYAVA
ERAADIFKTVRRPS
>KFA55145|Stachybotrys_chartarum_IBT_40293_Ascomycota_Sordariomycetes_Hypocreales
MKTLSHLYLPFLASFVTAEVFDYVIVGAGTSGLVLANRLTEDSSVKVVVIEAGHDERDNPLVRIPNNFVNSF
STPLNWNYTTVPQPAANNRSLGLVSGRAWGGTSAINGMTYIRATRKDIDIWEQLGNDGWNYDALAPYFKKSE
DYIRPNPSQVATGATYDLQYHGLDGNVRVAYRQALVNSSTFPLVRDTLENFDVGLSPDINSGDVRGFAIAPS
TIDPAPAGDNRWDAATAYLYPVEDRPNLSVLQGTVTRILWAGDNKTTSTCGRLTANGVEYVTSEDLIGSVQA
KEVILSAGALRSPSIIEASGIGNPSVLESLGVDTKISLPGVGALLHDQTSHYFIVNGTLDTVEGAFTTYVTA
AQVFGDTLDEVAASSRSRIPAWAQSIVERTGGGFLNATAVETLLGLQHDLLFLYDNPIGEIIISSVGGYIAS
SYWALFPFTRGSVHLSPDDVNRPIIDLNILQVDFDVEVTTAIGRFVQNFWRTVPVSAHIVGQIDPPEDLIPV
NATFEQWAAWIRSAGIPDAHPYASAAMLPRELGGVVDPELKVYGTNNVRIVDASIFPFQNSGHPTATLYAVA
ERAADIFKTVRRPS
>A0A175VNF2|Madurella_mycetomatis_Ascomycota_Sordariomycetes_Sordariales
MRSFACHTLLLAYVAGARSETFDYVIAGAGTAGLVIANRLSDRPDISVAVIEPGDDQRNNPNVTTINWSFAS
LDRSLTWQYDSVPQPNLGGKSLSYFAGKAIGGSSSINGMVYIRGDKALYDAWEEELGNPGWNWDSVFASAKR
GETFTPPTTAQAASGATYDRRAHGYSGPVTVGFPFVLSNSSFYGLARRTWEALGIEPTTDINDGYCHGFVSA
PMTVDRDANVREDSARAYYRPVETRRNLKIIKGTVKRITWANSRGKEAVADGFEYVNPAGKLVKIRARKEVI
LSASAYRSPLILESSGVGNPRILKKLGIKTKVNLPGVGESMQDHNGISMMYALNSNIEGRIPFATMPTAYDV
WGNETSAIAASARAKLAEWAKVVSASTQGALSPAAIEKRFRVQHSLIFERNATIAELFPTSVGTQILAQFWT
SMPFSWGSIHLGAAGKIDEPVIDPGLLTIDFDRDMVTSVGRLSQKAYSTAPLTELVATNISPGYDVLPLDAS
DDQWADFVTGNVQNAIHVVGTCAMLPRELGGVVDARVKVHGTRNVRVVDASIIPMQMTGHTMAPVYAVAERA
AELIKEDLE
>A0A177CM26|Paraphaeosphaeria_sporulosa_Ascomycota_Dothideomycetes_Pleosporales
MLSFLILASVVAAQSDVAFDYVIAGAGTAGLVLANRLSANPSVSVAVIEPGDDVRADADVQTVDFLFSKFNA
SINYQYPSVTSPALGSRNLTYRAGKAWGGTSTVNGMVYIRGDKAQYDAWEELGNRGWNWNTLFASYKKGEHF
TVPTQAQVASGVTFDETFHGETGPLDIGFPFSLSNSSYYAKARATWDKLGVQSIVDLNGGTPHGFVTAPMTL
DPQAAVREDSARAYYTPAESRKNLKIIKGTVKRITWGKDAGILAVADGFEYVSPSGTLLKVRAKKEVILSAS
AYRNPLILEGSGIGNPKILNKLGIQIKVKLPGVGESLQDHNIVAMTYSLKEKFLGRIPYATMPTVHDVFGNN
TASIASSSLEKIKEYAEQLSTTFDKAIPANAIEKRFRVQHDLIFKKNVTVAELFPTNTGDAILAQFWTSMPF
SWGNVHLGSKDAINDPVIVPNIMATDFDLDMLTAVGRLSQKAFATAPLSDFIADNLTPGYATLPLNASGDQW
ASFLQKNVLNALHVVGSCAMLPVELGGVVDEKVKVHGTRNVRVVDASVIPSQLSGHTMAPVYGVAEMAAAII
LGGK
>A0A0M9VSV2|Escovopsis_weberi_Ascomycota_Sordariomycetes_Hypocreales
MKPLLLLAAAAASVRGESFDYLIAGAGTAGLVLANRLSARANVTVAVIEPGPDVSRDPAVQSASAFDFAHYN
RSINWEWTSAGQPQLGGRALSYRAGRAIGGTSAVNGMVYIRGDKAQYDAWEELGNPGWNWASLFSHHKALET
FTPPTPAQAAHGGSFEPRDHGRTGPLAAGFPLGLSNSTFHEAARATWRALGLEEIRDLNGGATRGFAIAPQT
LERDVGTRASSARAYYEPVRGRANLKIIRGAVQRITWRRDRGGEAVASGFEYVDAQGGLVRVGARREVVLSA
SAFVSPLILESSGVGNPRILSSLGIATKVSLPGVGESMQDHQSVVSVYSLKRPLAGKLPFSTMVTALDLFGG
GGPTASVAASTRAKLAQWAQQASAACGGAISAAAALRRFRVQHDLIFRRNATVAELFPTNAAGSSSVVAQYW
TTMAFSWGSVHLSAAPGGVARPAIDPRTLAVGLDAEMLERVGRLSQRAYGTAPLGDLFADNTAPGYGVLPRN
ATDAQWAAFVRATATNGLHVVGTCAMLPRALGGVVDAAARVYGTRNVRVVDASIIPMQVSGHTMGPLYGVAE
KAAAIIIAGDA
>W3WYM0|Pestalotiopsis_fici_W106-1_Ascomycota_Sordariomycetes_Xylariales
MLPPFWTLLLFSVSIRCESFDYVIVGGGTSGLVLANRLSEDPSASVAVIEPGPDVRDYFNVSRIDLQGLDYI
NASIDWQYSSVPQPGLANRSLLYHAGKALGGTSTINGMVYLRGDEAQFDTWERLGNEGWNWDNLFPYYKRSD
NFTLPSPEQIAAGVTYEEEVHGRDGFLVTGFPNGLGNSTFYSDYEQSWNELGLAHNPDVLRGTTEGFAIHPQ
TLDRDAAARETAARAYYLPVEDRTNLQVIQGTVSKLLWSDTPDDDIMASGVEYLTPSGEYSTVTVAKEVIVS
AGTLRSPLVLEASGIGNPDILSAHDIGVKVSLPGVGEGMQDQQIVGLTYLTSRDISGYHPYVTFVSAQDVFG
NETSATAEATDAKIATWAQIVSDASNGAISTENLETRFRAHHDMIFKDNVTLVEIMPYISSNVIAAVVWTLL
PFSWGSVHLSTPSAADYPVIDSQFISVDFDIDVLTAAGRLSQELYGTAPLSEWIAGPVEGGGPAPGASDEDW
REHILGTATTTYHEVGTCVMLPRELGGVVDSRFKVYGTRNVRVVDASVIPVQMSGNPSGTVYAVAERAADII
KADGCEA
>A0A0B4HSX2|Metarhizium_majus_ARSEF_297_Ascomycota_Sordariomycetes_Hypocreales
MFRPLVFLSTLTAILACPTRQIKTASKYDYIVVGGGTSGLVIANRLSEDRNVSVLVIEAGKSVLNNANVTDV
GGYGLAFGTDIDWQYKSVNQAYGGNKELVFRAGKAVAGTSAINGMAYTRAEDVQIDAWQTIGNEGWTWKKLL
PYYLQSEKLTIPSQSQVSKGASYNASLHGKSGPLDVGFFDIPDNDLTGILNTTLNGLGIPWVEDVNGGKMRG
FNIFPSTINVAANVREDAARAYYWPVASRQNLHLLVDTFVNRIIWQDKADDSDHVTASGVEVTLANGTTSVV
SANREVIVSAGALKSPGILELSGIGDATLLEKHQIPVQVNLPTVGENLQDQTNAQSGAAIKANMTSATHVVY
PDVYDIYGNRTDTLALSMQKKIKDYARATAEVSNGIMKASDLEALFQVQYDLIFKQRTPIGEILYSARGDDA
ISSEYWTLLPFARGNVHISSSDPTAMPIINPNFFMLDWDLDSMIAVAKYIRTSFSAGPLGKLVEGVTIPDPA
IIGDDASDAAWKKWLLDGHYRSNFHPVGTAAMMPREKGGVVDSKLKVYGTSNVRVVDASILPYQVCGHLTST
LYAMAELTAELIKHDSA
>A0A0B4GR35|Metarhizium_guizhouense_ARSEF_977_Ascomycota_Sordariomycetes_Hypocreales
MFRPLVFISSLAAILACPTRQIKTASKYDYIVVGGGTSGLVIANRLSEDRNVSVLVIEAGKSVLNNANVTDV
GGYGLAFGTDIDWQYKSVNQTYGGNKELVFRAGKAVAGTSAINGMAYTRAEDVQIDAWQTIGNEGWTWKKLL
PYYLQSEKLTIPSQSQVSKGASYNASLHGKSGPLDVGFFDIPDNDLTGILNTTINGLGIPWVEDVNGGKMRG
FNIFPSTINVAANVREDAARAYYWPVASRQNLHLLVDTFVNRIIWQDKADNSDHVTASGVEVTLANGTTSVV
SANREVIVSAGALKSPGILELSGIGDATLLEKHKIPVQVNLPTVGENLQDQTNAQSGAAIKANMTSATHVVY
PNVYDIYGNQTDSLALTMQKKIKDYARATAVVSNGIMKASDLEALFQVQYDLIFKQRTPIAEILYSARGDNA
ISSEYWTLLPFARGNVHISSSDPTAMPIINPNFFMLDWDLDSMIAVAKYIRTSFSAGPLGKLVEGVTIPDPA
VIGDGASDAAWKKWLLDGHYRSNFHPVGTAAMMPREKGGVVDNKLKVYGTSNVRVVDASILPYQVCGHLTST
LYAMAELTAELIKHDSA
>A0A0D9NX89|Metarhizium_anisopliae_BRIP_53293_Ascomycota_Sordariomycetes_Hypocreales
MFRPLVLLSTLTATLACPTRQIKTASKYDYIVIGGGTSGLVIANRLSEDRNVSVLVIEAGKSVLNNANVTDV
DGYGLAFGTDIDWQYKSVNQTYGGNKELVFRAGKAVAGTSAINGMAYTRAEDVQIDAWQTIGNEGWTWEKLL
PYYLQSEKLTIPSQSQVSKGASYNASLHGKSGPLDVGFFDIPDNDLTGVLNTTMNGLGIPWVEDVNGGKMRG
FNIFPSTINVAANVREDAARAYYWPVASRQNLHLLVDTFVNRIIWQDKANNSDHVTASGVEVTLANGTTSVV
SANREVIVSAGALKSPGILELSGIGDATLLEKHEIPVQVNLPTVGENLQDQTNAQSGAAIKANMTSATHVVY
PNVYDIYGNQTDSLALSMQKKIKDYARATAEVSNGIMKASDLEALFQVQYDLIFKQRTPIAEILYSARGDNA
ISSEYWTLLPFARGNVHISSSDPTAMPIINPNFFMLDWDLDSMIAVAKYIRTSFSAGPLGKLVEGVTIPDPA
VVGDDASDAAWKKWLLDGHYRSNFHPVGTAAMMPREKGGVVDNKLKVYGTSNVRVVDASILPYQVCGHLTST
LYAMAELTAELIKHDSA
>A0A014QWE0|Metarhizium_robertsii_Ascomycota_Sordariomycetes_Hypocreales
MFRPLVLLSTLTATLACPTRQIKTASKYDYIVIGGGTSGLVIANRLSEDRNVSVLVIEAGKSVLNNANVTDV
GGYGLAFGTDIDWQYKSVNQTYGGNKELVFRAGKAVAGTSAINGMAYTRAEDVQIDAWQTIGNEGWTWKKLL
PYYLQSEKLTIPSQSQVSKGASYNASLHGKSGPLDVGFFDIPDNDLTGVLNTTMNGLGIPWVEDVNGGKMRG
FNIFPSTINVATNVREDAARAYYWPVASRQNLHLLVDTFVNRIIWQDKANNSDHVTASGVEVTLANGTTSVV
SANREVIVSAGALKSPGILELSGIGDATLLEKHKIPVQVNLPTVGENLQDQTNAQSGAAIKANMTSATHVVY
PNVYDIYGNQTDSLALSMQKKIKDYARATAEVSNGIMKASDLEALFQVQYDLIFKQRTPIAEILYSARGDNA
ISSEYWTLLPFARGNVHISSSDPTAMPIINPNFFMLDWDLDSMIAVAKYIRTSFSAGPLGKLVEGVTIPDPA
VIGDDASDAAWKEWLLDGHYRSNFHPVGTAAMMPREKGGVVDNKLKVYGTSNVRVVDASILPYQVCGHLTST
LYAMAELTAELIKHDSA
>A0A0B4EBZ9|Metarhizium_brunneum_ARSEF_3297_Ascomycota_Sordariomycetes_Hypocreales
MFRPLILLSTLTATLACPTRQIKTASKYDYIVIGGGTSGLVIANRLSEDRNVSVLVIEAGKSVLNNANVTDV
GGYGLAFGTDIDWQYKSVNQTYGGNKELVFRAGKAVAGTSAINGMAYTRAEDVQIDAWQTIGNEGWTWKKLL
PYYLQSEKLTIPSQSQVSKGASYNASVHGKSGPLDVGFFDIPDNDLTGVLNTTMNGLGIPWVEDVNGGKMRG
FNIFPSTINVAANVREDAARAYYWPVASRQNLHLLVDTFVNRIIWQDKANNSDHVTASGVEVTLANGTTSVV
SANREVIVSAGALKSPGILELSGIGDATLLEKHKIPVQVNLPTVGENLQDQTNAQSGAAIKANMTSATHVVY
PNVYDIYGNQTDSLARSMQKKIKDYARATAEVSNGIMKASDLEALFQVQYDLIFKQRTPIAEILYSARGDNA
ISSEYWTLLPFARGNVHISSSDPTAMPIINPNFFMLDWDLDSMIAVAKYIRTSFSAGPLGKLVEGVTIPDPA
VVGDDASDAAWKEWLLDGHYRSNFHPVGTAAMMPREQGGVVDNKLKVYGTSNVRVVDASILPYQVCGHLTST
LYAMAELTAELIKHNSA
>A0A0B4FCH1|Metarhizium_anisopliae_ARSEF_549_Ascomycota_Sordariomycetes_Hypocreales
MFRPLVLLGTLTATLACPTRQIKTASKYDYIIIGGGTSGLVIANRLSEDRNVSVLVIEAGKSVLNNANVTDV
DGYGLAFGTDIDWQYKSVNQTYGGNKELVFRAGKAVAGTSAINGMAYTRAEDVQIDAWQTIGNEGWTWKKLL
PYYLQSEKLTIPSQSQVSKGASYNASLHGKSGPLDVGFFDIPDNDLTGVLNTTMNGLGIPWVEDVNGGKMRG
FNIFPSTINVAANVREDAARAYYWPVASRQNLHLLVDTFVNRIIWQDKANNSDHVTASGVEVTLANGTTSVV
SANREVIVSAGALKSPGILELSGIGDAALLEKHKIPVQVNLPTVGENLQDQTNAQSGAAIKANMTSATHVVY
PNVYDIYGNQTDSLARSMQKKIKDYARATAEVSNGIMKASDLEALFQVQYDLIFKQRTPIAEILYSARGDNA
ISSEYWTLLPFARGNVHISSSDPTAMPIINPNFFMLDWDLDSMIAVAKYIRTSFSAGPLGKLVEVVTIPDPA
VVGDDASDAAWKEWLLDGHYRSNFHPVGTAAMMPREKGGVVDNKLKVYGTSNVRVVDASILPYQVCGHLTST
LYAMAELTAELIKHDSA
>A0A1L9WTS0|Aspergillus_aculeatus_ATCC_16872_Ascomycota_Eurotiomycetes_Eurotiales
MFRPFVLLSALTAALASPIAHASQAEYDYIVIGGGTSGLVIANRLSENANVSVLVIEAGDSVLHNANVTAVD
GYGLAFGTGIDWQYQTVNQTYGGKSQMVMRAGKALSGTSAINGMAYTRAEDVQIDAWQQIGNRGWTWDSLFP
YYLQSENLTIPTRSQRLDGATFNTSYNGEQGPLTVGWGEIPTNNLTATINATFQGLGVPWSEDVNGGKMRGI
NIYPATINVAANVREDAARAYYWPVAARPNLHLLLNTFANRLIWQDEAPKGEAVTAAGVELTTANGTTTVVT
ARQEVIISAGSLKSPAILELSGIGNATLLHKHNISVQVDLPAVGENLQDQTNTHAEAATHATLAGTKYVVYP
DIYDVYGNETAAVAASLRKKLDDYAHAAAAVSHGVITPAHLKELFEVQYDLIFTQRVPIAEILYYPGGSASI
SSESWTLLPFARGNVHIASADPAAMPAINPNFYMFDWDLDSQIAVSRYIRETFHAQPLQGLVEGVTVPPLED
DASDEEWKAWLLDGNYRSNFHPVGTAAMMPREKGGVVDPSLKVYGTRNVRVVDASVLPFQVCGHLTSTLYAV
AERAAELIKQESALF
>A0A1R3RKK3|Aspergillus_carbonarius_ITEM_5010_Ascomycota_Eurotiomycetes_Eurotiales
MVRSLTFLGALSTALAAPTYDYIVVGGGTSGLVIANRLTENPDVSVLIIEAGGSVLNNYNVTDVDGYGLAFG
TDIDWQYETVNQPNAGDLTQTLRAGKALAGTSAINGMAYTRAEDVQIDAWQAIGNEGWTWDSLLPYYLKSEN
LTAPTASQRAEGATYDADVNGEDGPLSVGWPDLPVGNLTTLLNETFEGLGVPWTEDVNGGKMRGLNVFPSTI
NYTAYVREDAARAYYWPIQSRPNLHLLLDTFANRLVWSDEESEGNITAAGVEITSANGTVSVIDASQEVIVS
AGALKSPAILELSGIGNPAILEKYNITVKVDLPTVGENLQDQTNTGMYAATASGLTGGKVVIYPNVTDVYGN
ETSAVAASVRSQLQQWANETAAVSSGTMSAEVLEALFEVQYDLIFKSQIPIAEILYYPGGTDSLSAQFWALL
PFARGNVHIDSADPTAYPSINPNYYKFDWDLDSQIEVAKYIRKTFQSAPLSEIVQEETTPGFSDVPVDASEE
VWTEWLFTQYRSNFHPVGTAIMMPQEKGGVVNTKNVVYGTRNVRVVDASVLPFQVCGHLVSTLYAAAERTAD
QIKADSSLF
>G7XZE8|Aspergillus_kawachii_IFO_4308_Ascomycota_Eurotiomycetes_Eurotiales
MATKMLRSLTLLGALSTALAAPSTRHSGSQYDYIVVGGGTSGLVVANRLSENPNVSVLIIEAGGSVLNNSNV
TDVDGYGLAFGTDIDWQYETTNQSYAGNAPQVLRAGKALSGTSAINGMAYTRAEDVQVDAWQTIGNEGWTWD
SLFPYYRKSENLTVPTASQRARGATYDPNANGEEGPLSVAWPDIPANNLTNTLNATFQGLGVPWTEDVNGGK
MRGFNVYPSTIDYTAYVREDAARAYYWPIASRPNLHLMLDTFVNRLVWKNGGSQGNATAAGVEITSSNGTIS
VIGASQEVIISAGSLKSPGILELSGIGNRDILERYNISVRVDLPTVGENLQDQTNAGLGASTTPGLTGTKTV
VYPNIYDVLGNDTLAVAQSVRRQLKQWANETAKVSSGTMKAEDLEALFQLQYDLIFKDKITIAEILYYPGST
SSISAQYWALMPFARGYVHIGSADPTAKPIINPNYYKFDWDLTSQIAVAKYVRKTFQAAPLANLVTEETNPG
FEAVAANGSEEDWKAWLLTQYRSNFHPVGTAAMMPKDKGGVVSDRLTVYGTSNVRVVDASVLPFQVCGHLVS
TLYAVAERASDLIKADSGLF
>A0A117DYU2|Aspergillus_niger_Ascomycota_Eurotiomycetes_Eurotiales
MKPDPFRVLMAIPGTATLRVSCVSLRGVLADISQGVSGQPGLAARRCLVSGDVSGRYLTRHADIWRWILSDH
GTTIQRGHRNSIRAIAERMQRHERYKNPVSKVLKLSSPFKHSGAIMASKMLRSLTLLGALSTALAAPSTRLS
GSQYDYIVVGGGTSGLVVANRLSENPNVSVLIIEAGGSVLNNSNVTDVDGYGLAFGTDIDWQYETTNQSYAG
NAPQVLRAGKALSGTSAINGMAYTRAEDVQVDAWQTIGNEGWTWDSLFPYYRKSENLTVPTASQRARGATYD
PSANGEEGPLSVAWPDIPANNLTNTLNATFQGLGVPWTEDVNGGKMRGFNVYPSTIDYTAYVREDAARAYYW
PIASRPNLHLMLDTFVNRLVWKNGGSQGNATAAGVEITSSNGTISVIGASQEVIISAGSLKSPGILELSGIG
NRDILERYNISVRVDLPTVGENLQDQTNAGLGASTTPGLTGTKTVVYPNIYDVLGNDTLSVAQSVRRQLKQW
ANETAQVSNGTMKAEDLEALFQLQYDLIFKDKITIAEILYYPGSTSSISAQYWALMPFARGYVHIGSADPTA
KPIINPNYYKFDWDLTSQIAVAKYVRKTFQAAPLANIVTEETNPGFEAVAANGSEEDWKAWLLTQYRSNFHP
VGTAAMMPKDKGGVVNDRLTVYGTSNVRVVDASVLPFQVCGHLVSTLYAVAERASDLIKADSGLF
>A0A1L9U2S9|Aspergillus_brasiliensis_CBS_101740_Ascomycota_Eurotiomycetes_Eurotiales
MATKMLRSLTLLSALSTALAAPSTRHSGPQYDYIVVGGGTSGLVVANRLSENPNVSVLIIEAGGSVLDNTNV
TDVNGYGLAFGTDIDWQYESTNQSYAGGITQVLRAGKALSGTSAINGMAYTRAEDVQVDAWETIGNDGWTWD
SLFPYYKKSENLTAPTASQRARGATYDPNANGEEGPLSVAWPDIPANNLTNTLNVTFQGLGVPWTEDVNGGK
MRGFNVYPSTINYTAYVREDAARAYYWPIASRPNLHLMLDTFVNRLVWKNGGSGNATAAGVEITSSNGTIST
IGAKQEVIISAGSLKSPGILELSGIGNRDILERYNISVRVDLPTVGENLQDQTNAGLGAATTPGLTGTKTVV
YPNVYDVFGNETQSVAQSVRQQLKQWANETAQVSSGTMKAADLEALFQLQYDLIFKDKITIAEILYYPGSTS
SISAQYWALMPFARGYVHIASADPTAKPVIDPNYYKFDWDLTSQIAVAKYVRKTFQAAPLANIITEETSPGF
EAVAANGSEEDWKAWLLTQYRSNFHPVGTAAMMPRDKGGVVNDRLTVYGTSNVRVVDASVLPFQVCGHLVST
LYAVAERASDLIKADSGLY
>A0A0S7DRH7|Aspergillus_lentulus_Ascomycota_Eurotiomycetes_Eurotiales
MLGKLSFLSALSLAVAAPLSNSTSPKYDYIIIGGGTSGLAVANRLSVDPSVNVLVLEAGGSVRNNANVTNVD
GYGLAFGTDIDWQYQSVNQPYGGNLSQVLRAGKALGGTSTINGMAYTRAQDIQIDSWETIGNTGWTWKKLFP
YYRKSENFTIPTRSQASLGASYNPGSHGQDGPLDVAFTNIQSNTLTTYLNRTFQRMGLPWTEDVNGGKMRGF
NMFPSTVNLDEYVREDAARAYYWPYQSRPNLHVLLNTFANRIMWESEAHDGHVTASGVEITSRNGTVSVINV
QKEVIVSAGALKTPAILELSGIGNPSILGKFNIPVQVDLPTVGENLQDQVNSHMDASSNSSISGSKTVSYPD
VYDVFGDKAESVAKQIRANLKQYAADTAKANGNVMKASDLERLFEVQYDLIFKGRVPIAEVLNYPGSAKSVS
AEFWTLLPFARGSVHIGSSDPLRFPIINPNYFMLDWDTKSYVAVAKYIRRAFESYPLSSIVKESTPGYSVLP
RNASEQSWKKWVFDNNYRSNFHPVGTAAMMPREIGGVVDERLGVYGTTNVRVVDASVLPFQVCGHLVSTLYA
VAERAADFIKADAARR
>A0A0K8LD86|Aspergillus_udagawae_Ascomycota_Eurotiomycetes_Eurotiales
MLGKFSFLSALSLAVAAPLSNSTSPKYDYIVIGGGTSGLAVANRLSEDPSVNVLILEAGGSVQNNPNVTTVD
GYGLAFGTDIDWQYQSVNQPYGGNLSQVLRAGKALGGTSTINGMAYTRAEDVQIDSWETIGNSGWTWKNLFP
YYRKSENFTIPTKSQASLGASYHPGSHGQGGPLDVAFTNIESNNLTTYLNRTFQGMGLPWTEDVNGGKMRGF
NMFPSTVNLEEYVREDAARAYYWPYRSRPNLHVLLNTFANRIIWENEAHDGHVTASGVEITSRNGTVRVIGV
QKEVIVSAGALKSPAILELSGIGNPSVLEKLNIPVKVDLPTVGENLQDQVNSHMAASSNISISGSKTVSYPD
VYDVFGHEAASVAEQIRANLKQYAADTAKANGNIMKASDLERLFEVQYDLIFKGRVPIAEVLSYPGGAKSVS
VEFWALLPFARGSVHIGSSDPLQFPVINPNYFMLDWDAKSYVAVAKYIRRAFETYPLSSIVKESTPGYGVLP
RNASEQSWKEWVFDHNYRSNFHPVGTAAMMPRKIGGVVNERLSVYGTTNVRVVDASVLPFQVCGHLVSTLYA
VAERAADFIKEDAARR
>Q0CDD9|Aspergillus_terreus_NIH2624_Ascomycota_Eurotiomycetes_Eurotiales
MGKLSFLSALSLAVAAPLSNSTSAKYDYIVIGGGTSGLAVANRLSEDPSVNVLILEAGGSVWNNPNVTNVNG
YGLAFGSDIDWQYQSVNQPYGGNVSQVLRAGKALGGTSTINGMAYTRAEDVQIDAWETIGNTGWTWKNLFPY
YRKSENFTVPTKSQTSLGASYEAGAHGHEGPLDVAFTQIESNNLTTYLNRTFQGMGLPWTEDVNGGKMRGFN
LYPSTVNLEEYVREDAARAYYWPYKSRPNLHVLLNTFANRIVWDGEARDGDITASGVEITSRNGTVRVINAE
KEVIVSAGALKSPAILELSGIGNPSVLDKYNIPVKVNLPTVGENLQDQVNSHMDASGNTSISGTKAVSYPDV
YDVFGDEAESVAKQIRANLKQYAADTAKANGNIMKAADLERLFEVQYDLIFKGRVPIAEVLNYPGSATSVFA
EFWALLPFARGSVHIGSSNPAEFPVINPNYFMLDWDAKSYVAVAKYIRRSFESYPLSSIVKESTPGYDVIPR
NASEQSWKEWVFDKNYRSNFHPVGTAAMMPREIGGVVDERLNVYGTTNVRVVDASVLPFQVCGHLVSTLYAV
AERAADLIKADAGRR
>A0A1L9RPT0|Aspergillus_wentii_DTO_134E9_Ascomycota_Eurotiomycetes_Eurotiales
MIFLPLLGVLSTVAAVPHGANAPTYDYIVVGGGTSGLVVANRLSEASDVSVLVIEAGASVLHDDDVTNAEGY
GLSFGSAIDWQYETVNQTHAGGAQQVLRAGKALGGTSTINGMAYTRAEDVQIDAWEQIGNEGWTWKSLLPYY
EKSQNLTVPTTVQVAAGASYDSSVYGEEGPQHVGFLKMEPSNFTTTLNRTFQNTGVPWTEDVNTGKMRGWNI
FPSTINYAEYVREDAARAYYWPYQSRKNLHVLMNTNANRLIWKSQSGDEATAEGVEITSANGTVSTVHAKNE
VIISAGALKSPALLELSGVGNPSILNKLNIPVQVDLPTVGENLQDQINGHLGANGYTALTSAKTVAYPSVTD
VFGNETSSITSSLKAKLADYAAAAADVSNGIMKKEVLQRLFELQYDIIVKSQAPIAEILMYASGTKEIASEY
WGLLPFARGNIHITSSNASVQARINPNFGMFGWDISSQVGIAKYIRRIFQTAPLKQLVQTETAPGFEAVPQG
ASEDVWADWVKGNYRSNFHPVGTAAMMPRSDGGVVDSRLRVYGTSNVRVVDASVLPFQVCGHLVSTLYAVAE
RASDLIKEDAKSD
>A0A0F0I3V2|Aspergillus_parasiticus_SU-1_Ascomycota_Eurotiomycetes_Eurotiales
MLFSLAFLSALSLATASPAGRAKNTTTYDYIVVGGGTSGLVVANRLSENPDVSVLLLEAGASAFNNPDVTNA
NGYGLAFGSAIDWQYQSINQTYAGGEQQVLRAGKALGGTSTINGMAYTRAEDVQIDVWQKLGNEGWTWKDLF
PYYLKSENLTAPTSSQVAAGAAYNPAVNGKEGPLKVGWSGSLASGNLSVALNRTFQAAGVPWVEDVNGGKMR
GFNIYPSTLDVDLNVREDAARAYYFPYDDRKNLHLLENTTANRLFWKNGSAEEAIADGVEITSADGKVTRVH
AKKEVIISAGALRSPLILELSGVGNPAILKKNNITPRVDLPTVGENLQDQFNNGMAGEGYGVLAGASTVTYP
SISDVFGNETDSIVASLRSQLSDYAAATVKVSNGLMKQKDLERLYQLQFDLIVKDRVPIAEILFHPGGGNAV
SSEFWGLLPFARGNIHISSNDPTAPAAINPNYFMFEWDGKSQAGIAKYIRKILHSAPLNKLIAKETKPGLSE
IPATAEDEKWVEWLKANYRSNFHPVGTAAMMPRSIGGVVDNRLRVYGTSNVRVVDASVLPFQVCGHLVSTLY
AVAERASDLIKEDAKSA
>PIG85841|Aspergillus_arachidicola_Ascomycota_Eurotiomycetes_Eurotiales
MLFSLAFLSALSLATASPAGRAKNTTTYDYIVVGGGTSGLVVANRLSENPDVSVLLLEAGASVFNNPDVTNA
NGYGLAFGSAIDWQYRSINQTYAGGEQQVLRAGKALGGTSTINGMAYTRAEDVQIDVWQKLGNEGWTWKDLF
PYYLKSENLTAPTSSQVAAGAAYNPAVNGKEGPLKVGWSGSLASGNLSVALNRTFQAAGVPWVEDVNGGKMR
GFNIYPSTLDVDLNVREDAARAYYFPYNDRKNLHLLENTTANRLFWKNGSAEEAIADGVEITSADGKVTRVH
AKKEVIISAGALRSPLILELSGVGNPAILKKNNVTPRVDLPTVGENLQDQFNNGMAGEGYGVLAGASTVTYP
SISDVFGNETDSIVASLRSQLSDYAAATVKVSNGLMKQKDLERLYQLQFDLIVKDKVPIAEILFHPGGGNAV
SSEFWGLLPFARGNIHISSNDPTAPAAINPNYFMFEWDGKSQAGIAKYIRKILRSAPLSKLIAKETKPGLSE
IPATAADEKWVEWLKANYRSNFHPVGTAAMMPRSIGGVVDNRLRVYGTSNVRVVDASVLPFQVCGHLVSTLY
AVAERASDLIKEDAKSA
>A0A0L1J3V6|Aspergillus_nomius_NRRL_13137_Ascomycota_Eurotiomycetes_Eurotiales
MLFSLAFLSALSLATASPAGRAKNTTVYDYIVVGGGTSGLVVANRLSENPDVSVLLIEAGASVFNNPDVTNV
NGYGLAFGSAIDWQYQSTNQTYAGGSQQVLRAGKALGGTSTINGMAYTRAEDVQIDVWQRIGNEGWTWKDLL
PYYLKSENLTAPTSSQVSAGAAYNPAVNGEEGPLKVGWSGSLASGNLSVALNRTFQAAGVPWVQDVNGGKMR
GFNIYPSTINVDLNVREDAARAYYFPFDDRKNLHLLENTTANRLFWKNGSAEEAIAEGVEITSADGKVTRVH
AKKEVIISAGALRSPLILELSGIGNPSILKKHNITPRVNLPTVGENLQDQFNNGMAGEGYGVLAGASTVTYP
SISDVFGNETDSIVASLRSQLSGYAAAAVKVSNGLMKQEDLERLFQVQFDLIVKDKVPIAEILFHPGGGNAV
SSEFWGLLPFARGNIHISSNDPTAPSILNPNYFMFEWDGKSQAGIAKYIRKILRSAPLNNLIAKETKPGLSE
IPATAADEKWVDWIKANYRSNFHPVGTAAMMPRSIGGVVDNRLRVYGTRNVRVVDASVLPFQVCGHLVSTLY
AVAERASDLIKEDAKSA
>A0A1F8AGZ7|Aspergillus_bombycis_Ascomycota_Eurotiomycetes_Eurotiales
MLFSLTLLSALSLATASPAGRAKNTTAYDYIVVGGGTSGLVVANRLSENPDVSVLVIEAGASVFNNPDVTNA
NGYGLAFGSAIDWQYQSTNQTYAGGSQQVLRAGKALGGTSTINGMAYTRAEDAQIDVWQRIGNEGWTWKDLL
PYYLKSENLTAPTSSQVSAGAAYNPAVNGEEGPLKVGWSGSLASGNLSVALNRTFQAAGVPWVQDVNGGKMR
GFNIYPSTIDVDLNVREDAARAYYFPFDDRKNLHLLENTTANRLFWKNGSAKEAIADGVEITSADGKVTRVH
AKKEVIISAGALRSPLILELSGVGNPSILKKHNITPRVNLPTVGENLQDQFNNGMAGEGYGVLAGASTVTYP
SISDVFGNETNSIVASLRSQLSDYAAATVKVSNGLMKQEDLERLFQLQFDLIVKDKVPIAEILFHPGGGNAV
SSEFWGLLPFARGNIHISSNDPTAPAAINPNYFMFEWDGKSQAGIAKYIRKILRSAPLNKLIAKETKPGLSE
IPATAADEKWVDWIKANYRSNFHPVGTTAMMPRSIGGVVDNRLRVYGTSNVRVVDASVLPFQVCGHLVSTLY
AVAERASDLIKEDAKSA
>A0A1E1GL61|Rasamsonia_emersonii_Ascomycota_Eurotiomycetes_Eurotiales
MLRRTVGILAVLSLASAAPLCQTASSSYDYIVVGGGTSGLVVANRLSENPNVSVLVIEAGDSVYNNANVTNV
NGYGLAFGTPIDWQYQSTNQTYAGNTRQTLRAGKALGGTSTINGMAYTRAQDVQIDAWAAIGNDGWDWSSLW
PYYLKSEAFTAPNQTQRAAGASYNPAYHGVTGPLHVGFIEMQPNNLSSILNQTYQALGVPWTEDVNGGKMRG
YNFFPSTVDDAADVREDAARAYYYPFESRPNLRVMLNTLANRIVWKNETSGGNVTADGVEVTPLNGTVCRIQ
ANNEVILSAGSLRSPGILELSGVGNPSILNKYNIPVKVNLPTVGENMQDQMYNDASAEGYSAIAGTKSVAYP
SVTDLFGNRTSAVAASVQNQLAQYAEAAANQSQGTMKASDLQRLFQIQYDLIFKQEVPIAEIITYPTGNTLA
AGYWGLLPFARGSVHIASADPTVQPVINPNYFMFDWDVQQQIGTAKFIRNLYKTAPLSSLVKNETEPGSAVP
EGASDSVWEAWLKETYRSNFHPVGTAAIMPRSIGGVVDERLRVYGTANVRVVDASVLPFQICGHLTSTLYAV
AERASDFLKEDAARLGN
>BAV03496|Thermoascus_aurantiacus_Ascomycota_Eurotiomycetes_Eurotiales
MLFCVRILSVLPLVAAATSLSSRFSQQQSQYDYIVVGGGTSGLVVANRLSEDPNVSVLVIEAGDSVLDNPNV
TDINAAGLAIGTDIDWQYESTNQVYAGNRPQVLHSGKALGGSSTINGMAYARAEDVQIDAWQAIGNNGWNWT
TLFPYYLKSEHYQSPNSTQMAAGASYNPKYHGFDGLLKVGYPRDRPPSDLPSILNRTCESLGIPWSVDVNGG
KMRGFNYLPLTVDSAQNIREDAARAYYWPFTSLRPNINVLTNTRADKIVWENENVTTASKDGSIVADGVQIT
MSNGTVSVIKANKEVILSAGSVRSPALLELSGVGNPRILNQYNITVKVVLPTVGENLQDQMTNEAIVSTNSS
LIGYNSVAYASAQDLFGDMTPSVAAWVQNSLADYAAAVANASQGSMNATVLQRLFQVQHDLIFKNQVPVAEI
VFVPTSSTTFISPYWGLLPFARGNVHITSADPAQQPAINPNYFMLGWDNQQQIATARFTRRLFQTEPLRGLV
VNEIQPGLETVPERASDIVWENWIKASYRSNFHPVGTAAMMPRSLGGVVSDRLVVYGTSNVRVVDASVLPFQ
LCGHLTSTLYAVAERASDMVKEDAAAL
>A0A0U1LR18|Talaromyces_islandicus_Ascomycota_Eurotiomycetes_Eurotiales
MVGSGGCFLSLLFTLAAASGPIADGEYDYIIVGGGTSGLTVANRLSENPNVNVIVIEAGASVLNNSNVTDVG
GYGLAFGTAIDWQYESVNQIHGGNSSQVLRAGKALSGTSAINGMAYTRAEDVQIDAWQAIGNNGWTWENLLP
YYLKAENLAIPAVSEVELGATYNPAYHSETGLLDVAFTKMVNSTLLSLLNGTFQSLGVPWSEDVNGGKMRGL
SVYPSTVNYQEYVREDAARAYYWPYASRGNLHVLLNTFVNHIELDRTASKNNVTASGVQVTYQNGTVGTIKA
KREVILSAGSLKSPGILELSGIGNRRVLEKYNVTVLVDLPTVGENLQDQVNTGLAGATAHKVTGHTAVVYAN
VQDIFGNETEAISTLVRKSLKDYASDTAKANGGVMSADDLEDLFRVQYDLIFKDEIPIAEILYYPGGGNSLV
AQYWGLLPFSRGSVHIASSNPLTKPTINPNYFMLDWDNKLQIGIAKLIRRSYETYPLRNLVKVESSPGLKTI
PQSASDVEWREWIVRNYRSNFHPVGTAAMMPREKGGVVSEQLIVYGTTNVRVVDASVLPFQVDGHLVSTLYA
IAERAADFIKQTPDALIFTFLESFAIVYEQGWGFGILAQAWSVIPINTVYVIAYFTYFPWFRRDEAIRQAHG
NDSLVPERRLKWLLFLTQLGPIGLSGFAWTSLGRAHNVRWIGSMIFSVCVGIANYAIYLSSVDCMVASYGVY
SASATGGNAFALDLLAGISAMWATPMYSNIGNKYPTEYASTTLAGLSCLVVLPIYVFYWKGPQIRADSKFAS
TLAADRKANEGRRVSKVNAEPANRSSLSLHMSGFNTDWHHPLL
>A0A1E1GL87|Thermoascus_crustaceus_Ascomycota_Eurotiomycetes_Eurotiales
MLLPLSLLSLCSVAAATSYDYIIVGGGTSGLVVANRLSEDSSVSVLVVEAGDSVYNNPNVTGTGAYGAAFGT
SIDWAYQTIKQPYAGDLTQTIRAGKALGGTSTINGMAYTRAEDVQIDAWEAIGNQGWNWSTLFPYYLKSERF
QIPINAQSAAGANWNPAYHGMNGPLTTGWTYEMMNGSMAEVLNATYQNLGISYLPDVNGGKMHGYTLFPRTV
NRALDVREDAARAYYYPFESSRPNLSVMLNTYGNRIVWANATNTNSVTATGVEVTLSDGTVQTIQANKEVIL
SAGSLISPAILERSGVGNPTVLSRFGIPLVVNLTTVGENLQDQMNTEFIYLSNATFSGQSTFLGHPTAADLF
GSNVTNVAKSVQSSLPHYAATVSEASNGTMSAAVLQKLFQLQYNIIFNNPTPIAEILVAPSGSKFITEYWAL
LPFARGNVHIGSANPLDRPVINPNYMMFEWDMQEQIASGKFVRKLYGTAPFTNWATGEATPGYSTLPANATD
GQWAQWISSVSRSNFHPVGTAAMMPRDMGGVVDSNLVVYGTNNVRVIDASVLPLQVCGHLVSTLYAVAERAS
DLIKAGQV
>A0A231MQC9|Aspergillus_thermomutatus_Ascomycota_Eurotiomycetes_Eurotiales
MAAATSYDYIVVGGGTSGLVIANRLSEDSSVSVLIVERGDSVLNNALVYNTSDYGAAFGSSIDYAYQSVPQA
YAGNKVQTLRAGKALGGTSTINGMAYTRAEDIQIDAWGQIGNNGWNWKNLFPYYEKSEDFQVPTPAQYDAGA
NYNPSYNGESGPLLVGWTYDMQNSSIHTELNITYQNLGISYLPDVNGGKMHGYSMFPRTVNRAENVREDAAR
AYYYPFDSRPNLSAMLNTTGNRILWAPQTSTSSAAVASGLEVTLSDGTVETITANKEVILSAGSLISPAILE
RSGVGNPAVLAQHSIPLVVNLTTVGENLQDQVNTEFIYTSNVSYSGAGTYLGHPTASDIFGSNTTNVANDVK
NNLANYAAQVSAASNGTMSAANLLALFNIQYDIIFENPTPIAEVLVTPKGTNYYSEYWGLLPFARGNVHIAS
TDPLQQPTINPNYMMLEWDMQQQIGSGKFLRTLYNTAPMSAYTTGESTPGYTTLPADATDAQWASWINSVSR
SNFHPVGTAAMMPRDMGGVVDTNLMVYGTANVRVVDASVLPFQVCGHLTSTLYAVAERAADLIKAGDV
>A0A229XGN3|Aspergillus_turcosus_Ascomycota_Eurotiomycetes_Eurotiales
MATKLYFLVAMLATTFFFSPVRLAAATSYDYIVVGGGACGLALANRLSDDLHHSVLIIERGDSVLENPLVYD
TSAYGAAFGTHIDYAYQSAPQTYMGNKVETLRAGKALGGTTTINGMSYTRAEAVQIDAWETIGNRGWTWESL
VPYYKKNEDFQVPTPAQYSAGANYEPSYHGKAGPLLVGWTYDMQNSSVHTELKRTYEHLGVPYLPDVNGGKM
HGYSMFARTVNRAQNVREDAARAYYYPIASRPNLAVMLNTTGNRILWANQTGTFGPAVASGVEVTLSDGTIE
TVRANKEVILSAGSLISPAILERSGVGNPEVLSQHGIPLVINLATVGENLQDQINTELIYGSSVSYTGQGTY
LGHPTAYDIFGTNTTNVGNEVKQNLADYAAKVSAASNGTMSAANLLALFKVQWDIIFENPTPIAEVLVTPKG
NNYLTEYWGLLPFARGNVHIASADPLQQPTINPNYMMLGWDMQQQIGSGKFIRRLFSTTPMSAHTTGESTPG
YTTLPADATDAQWASWINSASRANFHLVGTAAMMPREMGGVVDTNLMVYGTANVRVVDASVFPFQVCGHLMS
TLYAVAERAADIIKAQDYGGLFVQSPVWYV
>A0A0K8L114|Aspergillus_udagawae_Ascomycota_Eurotiomycetes_Eurotiales
MSAKICFLLALLARIHFFSLVLAASTTSYDYIIVGGGACGLVMANRLSEDIHLSVLVIEKGGSVLQNPLVYN
TSVYGAAFGSAIDYAYQSAQQTYMGNKVETLRAGKALGGTTTINGMSYTRAEEIQIDAWQWIGNQGWTWQIL
GPYYKKGKNFQIPTPAQYSAGANYNALYHGKSGPLLVGGTWDMQNSTVHTELRSTYEHLGIPYLPDVNGGKM
HGYSMFSRTVNRAGNVREDAARAYNYPFASRPNLSVMLNTTGNRILWANQTGTLGPAVASGVEVTLSDGTIE
TIMANKEVILSAGSLTSPAILERFGVGNPEVLAQHSIPLVVNLTTTGQGTYLGHPHAYDIFGNNKTNVANDV
KNSLANYAAKVSAASNGTMSAANMLSLFKIQYDIIFENPTPIAEVLVTPKGTNFYIEYWGLLPSARGNVHIA
STDPMQQPTINPNYMMLGWDMQQQIGSGKVIRKLFNTAPMSEHTTGESTPGYTTLPTGATDAQWASWINSAS
RANFHLVGTAAMMPRDMGGVVDTKLMVYGTANVRVVDASVFPFQVCGHLMSTLYAVAERAADTIKAEKYGAL
FVQTGQGYV
>R1EQF5|Neofusicoccum_parvum_UCRNP2_Ascomycota_Dothideomycetes_Botryosphaeriales
MVRSYFATLSLLTASTVALPTTAEDRFDYVIVGGGTSGLVVAHRLSELADVTVAVIEAGDSVYDNPNVTNVD
GFGLALGTQIDWAYESAPQTYANGKSQTLRAAKALGGSSTINGMYYARAQNVQVDSWGALGNEGWSWEELLP
YYKKSEHIQPPTSEQQAVGITYLPEFHGTDGPLAVGWKVDMMNKTITDIINKTHEAIGVSYNPDLAHGDMVG
WAFGEHTQDNQLNVREDAARAYYWPFTDRKNYHLFVNTEAQKLVWAETASGADAKASGVLVTDSKSGESRTI
YANKEVILSAGAVRTPVLLELSGVGNPSILKAAGIDVKIDLPTVGENLQDQALNSFNGESAKPLTGRSSYVA
YPNYEQIFGDDAATVAGELKSNLQAYAQATSESTKGVVTTAQLEKFFQIQYDHIFTDKIPVGEALLLPADSS
FSNSYWGLLPFARGSVHVTGTTGEYPAKLDPNYFMLDFDTKLQVAMTKYMRKYHNTAPLGELFAAETTPGLE
AVPAEAEDETWTKWVHENYRSNFHSVGTTAMMSRELGGVVDSHLRLYGASNVRVVDAGVIPLQICGHLVGTL
YAVAEKASDLIKADV
>R1EZF7|Neofusicoccum_parvum_UCRNP2_Ascomycota_Dothideomycetes_Botryosphaeriales
MYRVLATAPLLAATALAAPAAPAKYDYIVVGGGTSGLVVANRLSELNNVTVAVIEAGGSVFTNENVTNPNGY
GLAFGTPIDWAYESVNQTYGGGKTQTLRAGKALGGTSTINGMAYTRAEDAQVDAWEAIGNTGWNWASLLPYY
KKSERVQPPKADQLAGGATYDPAFHGTSGPLKVGWKNGMMNISFPEDLNQTYAANGVPYIYDIAGGKMAGWN
VFPSTLDVDLNVREDAARAYYFPFENRTNYHVLLNTEAQKLVWAESGAEATASGVLVKDASGNTRTIYANKE
VILSAGSLKSPVLLELSGVGNADILKAAGVEVKVDLPAVGENLQDQTNNGFKGVATKAFTGNAVNVAYPNVE
DIFGNKTLTVAADVKKSLQKYAEEASAYSNGVVAVDSLTKFFDIQYDLIFKDKVPLAEVLIYPTDTAFSAEF
WSLLPFARGNVHIASADAASAKINPNYYMFDWDMTEQIGTAKYIRQLFGTAPLSTLLANETSPGAAVASDAQ
FESWILENYRSNFHPVGTTAMMPKELGGVVDPSLKVYGTSNVRVVDAGVLPFQVCGHLVSTLYAVAEKASDI
IKAEA
>A0A0G2E4A1|Diplodia_seriata_Ascomycota_Dothideomycetes_Botryosphaeriales
MHSVLAAAPLLAATALAAPAAPAKYDYIVVGGGTSGLVVANRLSELHNVTVAVIEAGGSVYQNENVTNPNGY
GLAFGTDIDWAFESTNQTYAGGKTQTLRAGKALGGTSTINGMAYTRAEDAQVDAWEKIGNKGWNWESLFEYY
KKSETVQVPDADQQAGGATYDPAYHGTQGPLKVGWKNQMMNISFPEVLNQTYSANSVPYLQDIAGGHMSGWN
VFPSTLDVELNVREDAARAYYFPFQNRTNYHVFLNTEAQKLVWAESGAEATASGVQVKDSAGKTRTIYANKE
VILSAGSLRSPVLLELSGVGNPDILKAAGVPVKVSLPQVGENLQDQTNNGFDGTATKSFSGTAVNVGYPNVE
DIFGNRTASVAASVKKQLATWAQAASDVSNGVISAAAHARFFEIQYDLIFKSKVPLAEILIYPTGAAFSAEF
WSLLPFARGNVHISDSTAAGAKINPNYYQFDWDMTEQVGTARYVRQLFDTAPLKGLLANETAPGAAVQTDDE
LSAWVLDTYRSNFHPVGTTAMLPEELGGVVDSSLKVYGTRNVRVVDAGVLPFQVCGHLVSTLYAVAEKAADI
IKAEA
>A0A1J9R0P6|Diplodia_corticola_Ascomycota_Dothideomycetes_Botryosphaeriales
MHSVLAAAPLLAATALAAPAAPAKYDYIIVGGGTSGLVVANRLSELSNVTVAVIEAGGSVFTNENVTNPNGY
GLAFGTDIDWAYESVNQTYGGGKTQTLRAGKALGGTSTINGMAYTRAEDAQIDAWEKIGNKGWNWASLLEYY
KKSETVQVPDADQQAGGATYDAAYHGTSGPLKVGWKNQMMNVSFPEVLNATYKANNVPYLQDIAGGHMAGWN
VFPSTLDVALNVREDAARAYYYPFQNRTNYRVFLNTEAQKLVWAQSGGADDTATASGVEVKDSTGKTRTIYA
NKEVILSAGSLRSPVLLELSGVGNPDILKAAGVATKVALPSVGENLQDQTNNGFDGTAAKSFSGTAVNVAYP
DVEDIFGNQTAAVAASVKKQLSSWAAAASNVSNGAISAAAHKRFFDIQYDLIFKDKVPLAEILIYPTGSAFS
AEFWSLLPFARGNVHIDTSPTSAPRINPNYYQFDWDMTEQVGTAKYVRQLFATSPLKPLLANETAPGAGVRT
DAELARWVLDNYRSNFHPVGTTAMLPRALGGVVDPSLRVYGTANVRVVDAGVLPFQVCGHLVSTLYAVAEKA
ADIIKAEA
>L2G906|Colletotrichum_gloeosporioides_Nara_gc5_Ascomycota_Sordariomycetes_Glomerellales
MLRSIVSLPLLAATALAYPAASSQRFDYVIIGGGTSGLVVANRLSELKNVTVAVIEAGDSVYDNVNVTSPSG
YGLAFGTDIDYAYQTTAQKYGGNKTQTLRAGKALGGTSTINGMAYTRAQDVQIDIWERLGNDGWNWNNLLKY
YKKSETLQAPTTVQVDDGVTYIPEQHGTSGPLKVGWKSGGVEKSFVDVLNQTYNAVGVPALKDIAGGDMVGW
NIYPATLDTALQVRDDAARAYYFPYQNRTNFRVFLNTEAQKLVWAEGAEATASGVLVKDKTGATHTVYANKE
IILSAGSLRSPLLLEQSGVGNPEILKAAGIQTKVNLPTVGENLQDQMNNGLAQTSSKNFTGVTTFVAYPNVD
DVFANQTASLAANIKTQLSQWAAQVSEYTNGVVTKEQLDKFFDIQYDLIFTDKVPLAEILITPAGSSFSTEY
WALLPFARGNIHVTGANSSAAKINPNYFMMDWDMTEQIGTAKFIRQLYKTAPLSQYFASETKPGLATIAEDA
SDDVWSKWILENYRSNFHPVGTTAMMSKELGGVVDANLKVYGTSNVRVVDAGVLPFQVCGHLVSTLYAIAEK
ASDIIKASA
>T0LBU8|Colletotrichum_gloeosporioides_Cg-14_Ascomycota_Sordariomycetes_Glomerellales
MLRSIVSLPLLAATALAYPAASSQRFDYVIIGGGTSGLVVANRLSELKNVTVAVIEAGDSVYDNVNVTSPSG
YGLAFGTDIDYAYQTTAQKYGGNKTQTLRAGKALGGTSTINGMAYTRAQDVQIDIWERLGNDGWNWNNLLKY
YKKSETLQPPTTVQADDGVTYIPEQHGTSGPLKVGWKSGGVEKSFVDVLNQTYNAVGVPALKDIAGGDMVGW
NIYPATLDTALQVRDDAARAYYFPYQNRTNFRVFLNTEAQKLVWAEGAEATASGVLVKDKSGATHTVYANKE
VILSAGSLRSPLLLEQSGVGNPEILKAAGIQTKVNLPTVGENLQDQMNNGLAQTSSKNFTGVTTFVAYPNVD
DVFANQTASLAANIKTQLSQWAAQVSEYTNGVVTKEQLDRFFDIQYDLIFTDKVPLAEILITPAGSSFSTEY
WALLPFARGNIHVTGANSSTAKINPNYFMMDWDMTEQIGTAKFIRQLYKTAPLSQYFASETKPGLATIAEDA
SDDVWSKWILENYRSNFHPVGTTAMMSEELGGVVDANLKVYGTSNVRVVDAGVLPFQVCGHLVSTLYAIAEK
ASDIIKASA
>A0A1Q8RY40|Colletotrichum_chlorophyti_Ascomycota_Sordariomycetes_Glomerellales
MRSFLLSLPLFAATALAYPAASAQRFDYVVIGGGTSGLVVANRLSELKNVTVAVIEAGDSVFNNANVTDLGG
YGKAFGSSIDYAFETVGQKYGGNKTQTLRAGKALGGTSTINGMAYTRAQDVQIDIWERLGNDGWNWENLLEY
YKKAETLQPPTTEQVADGVTFTPEYHGSNGPLKVGWKPGMVNSSFVDVLNQTYGAVGVPALQDIAGGDMVGW
NIYPATVDTALQVREDAARAYYFPYQNRTNLRVFLNTEAQKLVWANSTEATASGVLVKDSTGASRTIYANKE
VIISAGSLRSPLLLEQSGVGNPSILMAAGIQTKVNLPTVGENLQDQMNNGLAQSSSKAFTGSTTFVAYPNVD
DVFAEQSAALADDIKGRLSQWAAQVSEYTNGVVTKEQLDKFFDIQYDLIFTDKVPLAEILITPAGSSFSTEY
WALLPFARGNIHVGGANSSSPKINPNYFMMDWDMTEQIGTAKFIRQLYKTAPLSEYFANETKPGLNVIPEDA
SDDVWSKWVIENYRSNFHPVGTTAMMSRELGGVVDANLKVYGTTNVRVVDAGILPFQVCGHLVSTLYAIAEK
ASDIIKASAWE
>N4VGS5|Colletotrichum_orbiculare_MAFF_240422_Ascomycota_Sordariomycetes_Glomerellales
MMRSLISLPLFAAAALSYPTASNDRFDYVIVGGGTSGLVVANRLSELKNVTVAVIEAGGSVYDNANVTDLGG
YGKAFDTSIDYAYETVGQKYGGNKTQTLRAGKALGGTSTINGMAYTRAQSAQVDIWEKLGNDGWNWDNLLEY
YKKSETLERPTAEQAAHGATFIPEQHGTSGPLKVGWKPNMVEHSFVDVLNQTYSSVGVPALQDIAGGDMVGW
NIYPATVDTTLQVREDAARAYYFPYQNRTNIRVFLYTEAQKLVWSNSSSTADATASGVLVKDATGAVRTIHA
NKEVILSAGSLRSPLLLEQSGVGNPSILKAAGIDPKVVLPTVGENLQDQMNNGLAQTSTKNFTGATTFVAYP
NVDDVFADRTAALAADVKRKLPRWARQTSERTNGAVTTRQLAAFFDMQYDLIFTSKVPLAEILVTPAAGAFS
TEYWALLPFARGNIHVRRAGSSAARIDPNYFMMDWDMTEQVGTAKFIRRLYDTAPLSEYFAGETKPGLDVVA
EDAEDDVWSRWITENYRSNFHPVGTTAMMSRELGGVVDANLKVYGTSNVRVVDAGILPFQVCGHLVSTLYAV
AEKASDIIKASA
>A0A094FC32|Pseudogymnoascus_sp._VKM_F-4518_FW-2643_Ascomycota_Leotiomycetes
MLSKFSAFAIFFLGATACNCEQSTPINSFDYVIVGGGTSGLVLANRLSELPRITVAVIEVGASVLDNVNVTG
TGNYGLAFGTAIDWAFETVNQSYAGGQKKTLRAGKAIGGTSTINGMAYTRAEDVQIDAWETIGNTGWNWANL
FPYYKKSEELQIPNAAQVEAGASWDPVYHGSTGPLNVGWTLNMPNTSIPTILNSTYQSLGIPYSHDISGGKM
HGYNIFPRTVDTLAGVREDAARAYYWPFLNRTNLHLYANTLANRIVWANSRDCDAVARGVEVTDSDGKTYTI
RAKREVILSAGALKSPAILELSGIGNPDILQKYGIDVVVDLPTVGENLQDQTNNGLASKTSNSSLNFTGEAS
YVAYPAITDILSASDVSSLASSVLANLSSYATIVSAASGNVTKAADLLKLFQLQHELIFNATIPIAEILVAP
AGNTLNVEFWALLPFSRGSVHIASANASVPPTINPNYFMLDWDMDEQVATAKFIRKILATDPFSALVGIETK
PGLGVIAADASEEMWSQWILDTYRSNFHPVATAAMMPQEIGGVVDNNLKVYGTTNVRVVDASVLPFQVCGHL
NRSQSKSSILGSELEPELEPELRPELGIELERPGLNSELSSGSELEPEPELEPELNSETPPSPGWQALFAKS
KVVIATELFSTVPDLPPVIAMASLKDEVVLPCGLVLPNRLAKAAMAESISGNDHVPDQQFKKLYKTWAEGGW
GMILTGNVEIDPKHLGAATDLCVDAARLSDVSYRKAWQEYAQACGPGPAIVQINHPGRQSPLGAGSRGIFEK
ALAPSAVALMMGPNILERALSALLFGTPKPMSIEEVEVVIQQFVAAAKLAYDSGFDGVELHAAHGYLLAQFM
SAQTNLRIDEFGGSAHNRAEIVVRVINAVRAATSPSFAIGLKINSVDASHSGDNNEAFVEQVQRFVDAGIDF
LEVSGGTFEKPVMMGSASSERTTQREAFFLTFAALIRDNFPSIPLMVTGGFRSLAFMNNAVATKQVDLIGLG
RPAILNPHIPRDLLLREVDAEKKLDAPRIPVTWPMSWIPINFVGIGVEGGWYRNKMKALAT
>W9C4G5|Sclerotinia_borealis_F-4128_Ascomycota_Leotiomycetes_Helotiales
MYRSLPALALASLAAASSAELTYDYVIIGAGTSGLVIANRLSELNVTVAVIEAGDSVLDNPNVTNPSGYGLA
FGSDIDWAYQTTNQKYAGNITQVMRAGKAIGGTSTINGDSYTRAEDIQIDAWEALGNEGWNWATLFPYYKKS
QSLEIPTTAQADAGASYEPSANGFDGPLKTGWLNSMSTGNFHTTLNDTYAALNVSWNQDVNNGRMVGYNIYP
STYDKVLNVRHDAGRAYYYPIANRTNLHLYPNTMAQRLTWKSGADTPTASGVEVLAINSSTPYTISANSEVI
LSAGALASPLILELSGIGNPCILDKYNIPVVVDLPTVGENLQDQTNTGLAYTTAEGISDLDSISFVAYPSAA
QIFGSEIQNVSAQVLSSLPSYAAQVSAASGNITKAADLLEFFKIQHDFIFSDSHPVPLAEVLITPSGTSYSS
QYWALLPFARGNIHITSAVPGIPAAINPNYYMFDWDIKSQISTAKFIRSVFATAPLAPLVGSETKPGLDEVS
ANATEAEWFEWLKTVYRSNFHPVATAAMMPREIGGVVDSKLKVYGTANVRVVDASILPMQVCGHLVSTLYAV
AERAADLIKEDI
>Q70Q36|Botrytis_cinerea_Ascomycota_Leotiomycetes_Helotiales
MYRLLSTFAVASLAAASTDSTLNYDYIIVGAGTSGLVIANRLSELNVTVAVIEAGDSGYNNPNVTNPSGYGS
AFGTDIDWAYQSINQKYAGNKTQTLRAGKVIGGTSTINGMAYTRAEDVQIDAWEAIGNDGWNWANLFPYYKK
SQTLEIPTTTQAEAGATYDASANGFDGPLKVGWLNSLEDTNNFHTTLNDTYAALGVPSNDDVNTGKMVGYSR
YPATYDSALNVRHDAGRAYYYPIANRTNLHLYPNTLAQRITWKSNTDTPTANGIEVLPNDSSTPYTIYANSE
VILSAGALASPLLLELSGIGNPSILNEHNISVVVDLPTVGENLQDQTNTGLAYNSSGNTSFSGAGTLVAYPS
AAQVFGSEVQNISAHVLQSLPSYAEQVSAASGNITKATDLLEFFKVQHDLIFSTTHPVPMAEILIIPSATSF
SSEYWALLPFARGSIHITSSVAGEPAAINPNYYMFDWDITSQISTAKFIRSVFETSPFSSFVGSETKPGLNT
VSANATEAEWFDWVKTAYRSNFHPVSTAAMMPREVGGVVDSKLKVYGTANVRVVDASILPMQVSGHLVSTLY
AVAERAADLIKEDI
>A0A1D9QN35|Sclerotinia_sclerotiorum_1980_UF-70_Ascomycota_Leotiomycetes_Helotiales
MNRLLPAVALASLAVASPELNLAYDYVIVGGGTSGLVIANRLSELNVTVAVIEAGDLGYENVNITNPAGYGL
AFGTNIDWAYQSVNQKYAGNATQTLRAGKVIGGTSTINGMAYTRAEDVQIDAWEALGNDGWNWENLFPYYKK
SQRLEPPTAAQAESGATYDPSANGVDGPLKVGWLNNLANDDFHITLNDTYASLGVFANEDVNTGRMVGHNRY
PATYDSTLNVRHDAGRAYYYPIANRTNLHLYPNTMAQRLTWKSGADIPTTNGVEVLANNSSIPYTISANSEV
ILSAGALASPLLLELSGIGNPSILNKYNIPVVVDLPTVGENLQDQTNNGLAYTVSEDASFSGVGTLVAYPSA
AQVFGSEIQNISTHVLDSLPSYAAQVSAASGNITKAADLLEFFKIQYDLIFSSTHPIPMAEILVMPSTTGFT
TEYWALLPFARGNIHITSSIPGTPAAINPNYYMLDWDITSQFTTAKFIRSIYATSPLSNLVGSETKPGLETV
SANATEAEWSEWIKAGYRSNFHPVSTAAMMPREVGGVVDSRLKVYGTSNVRVVDASILPMQVCGHLVSTLYA
VAERAADLIKEEI
>A0A1B7XU67|Colletotrichum_higginsianum_IMI_349063_Ascomycota_Sordariomycetes_Glomerellales
MRGLITTSALLSGAAAAAVRFTNSTNSPDYVIVGGGTSGLALANRLSENPAVSVLIIEAGGSVFDNVNVTNP
NGYGLAFGTDIDFAFQTTNQTYGGGSVQTMRAAKALGGTSTINGSFIREDKQKSGLAYTRAEASQIDAWEQL
GNEGWNWDALFPYYLKSEHFQTPEPARQVAGHLEYQAELHGEDGPLLTGWTYGQTNGTVPTVLNSTFQNLGL
PWNEDVNGGNMVGFSVFPRTVDQERAVREDAARAYYYPYQNRTNLRVLLNTRAQKLTWKDNATVPTADGVEV
ISANGSSSVVKARKEVILSAGALVSPLLLELSGVGRPSVLRQHGIQTVVDLPTVGENLQDQMNNGLSFDMKN
FTVDGALTTVAYPSVAHIFDDDDVEAVAAQIKEALPAYAATVASVNGNVTRAADLLEFFQMQWSLIFESRIP
VAEVLVNAAEGTWSSEYWGLLPFARGSVHIGEASTSNAVINPNYFLLDWDLLEQVQIAKFIRKLYGTAPFSA
LAGTETRPGADVVSEDADVEGWEGYIKGNYRSNFHPVGTAAMMSREKGGVVDANLKVYGTSNVRVVDASVLP
FQVCGHLVSTLYAVAERAADLIVRSA
>A0A166W3T5|Colletotrichum_tofieldiae_Ascomycota_Sordariomycetes_Glomerellales
MRGFLTTSALLSGAAAAAVRFTNSTNNHDYVIVGGGTSGLALANRLSEDPAVSVLIIEAGGSVFDNVNVTNP
NGYGLAFGTDIDFAFQTTNQTHGGGLVQTMRAAKALGGTSTINGMAYTRAEASQIDAWEQLGNKGWNWDALF
PYYLKSEHFQTPEPARQVAGHLDYEAELHGEDGPLLTGWTYGQTNGTIPTVLNSTFQNLGLHWNEDVNGGNM
VGFSVFPRTVDQEQAVREDAARAYYYPYQNRTNLKVLLNTSAQKLTWKNATVPTAEGVEIVSADGSSSVVKA
RKEVILSAGALVSPLLLELSGIGRPAVLKQHGIETVVNLPTVGENLQDQMNNGLSFDMKNYTVDGTLTTVAY
PSVAHIFDNAEEVAAQIKEALPAYAATVASVNGNVTRAADLLEFFEMQWSLVFESQIPVAEVLVNAAEGTWS
SEYWGLLPFARGSIHIGESSTSNAVINPNYFLLDWDLLEQVQIAKFIRKLYGTAPFSTFAGAETRPGVDVVA
EDAGIEGWESYIKGNYRSNFHPVGTAAMMPREKGGVVDANLKVYGTSNVRVVDASVLPFQVCGHLVSTLYAV
AERAADLISESS
>A0A161YBC9|Colletotrichum_incanum_Ascomycota_Sordariomycetes_Glomerellales
MRGFLTTSALLSGAAAAAVRFTNSTNNHDYIIVGGGTSGLALANRLSEDPAVSVLIIEAGGSVFDNVNVTNP
NGYGLAFGTDIDFAFQTTNQTYGGGLVQTMRAAKALGGTSTINGMAYTRAEASQIDAWEQLGNQGWNWNALF
PYYLKSEHFQIPEPARQVAGHLDYEPKLHGEDGPLLTGWTYGQTNGTIPTVLNSTFQNLGLHWNEDVNGGDM
VGFSVFPRTVDQEEAVREDAARAYYFPYQNRTNLKVLLNTSAQKLTWKNATVPTAEGVEIVSADGSSSVVKA
RKEVILSAGALVSPLLLELSGIGRPTVLKQHGIETVVNLPTVGENLQDQMNNGLSFDMRNHTVDGTLTTVAY
PSVAHIFDNAEEVADQIKEALPAYAATVASVNGNVTRAADLLEFFEMQWSLIFQSQIPIAEVLVNAAEGTWS
SEYWGLLPFARGSIHIGESSTSNAVINPNYFLLDWDLLEQVQTAKFIRKLYGTAPFSNFAGTETRPGLDVVA
EDADIEGWESYIKGNYRSNFHPVGTAAMMPREKGGVVDANLKVYGTSNVRVVDASVLPFQVCGHLVSTLYAV
AERAADLISKSS
>E3QQA4|Colletotrichum_graminicola_M1.001_Ascomycota_Sordariomycetes_Glomerellales
MRGFLTISTLLSGAASAAVRFTNSTDSHDYVIVGGGTSGLALANRLSENPAVSVLVIEAGGSVFDNVNVTNP
NGYGLAFGTDIDFAFQTTNQTYGGGQVLTMRAAKALGGTSTINGLAYTRAESSQVDAWEKLGNEGWNWNALF
PYYLKSEHFQTPEPARQVAGHLEYESKDHGENGPLLTGWTFGQTNGTIPAVLNSTYKNLGLPWNEDVNGGNM
VGFSVFPRTVDQENAVREDAARAYYYPYQNRTNLQVLLNTSAQKLTWKNATVPTADGVEVVSADGSSRIVKA
RKDVILSAGSLHGIETVVNLPTVGENLQDQMNNGLSFAMKNITVDGAITTVAYPSAEQMFDNVDEIAAQVKE
SLPAYAATVASVNGNVTQAADLLEFFEMQWSLIFESKIPIAEVLVNAAQGTWSSEYWGLLPFSRGSIHISET
STANAIINPNYFLLDWDLLHQVQTAKFIRKLYGTAPFSTYAGTETRPGVDVVAEDADIEGWTGYIKGNYRSN
FHPVGTAAMMPREKGGVVDANLKVYGTTNVRVVDASVLPFQVCGHLVSTLYAVAERAADLILEN
>A0A066XAU2|Colletotrichum_sublineola_Ascomycota_Sordariomycetes_Glomerellales
MRGFLTISTLLSGAASAVVRFTNSSDNHDYVIVGGGTSGLALANRLSENPAVSVLIIEAGGSVFDNVNVTNP
NGYGLAFGTDIDYAFKTTNQTYGGGLVQTMRAAKALGGTSTINGMAYTRAEASQIDAWEQLGNEGWNWDALF
PYYLKSEHLQAPEPVRQVASHLEYESQDHGNNGPLLTGWTYGQTNGTIPTVLNSTFQNLGLPWNEDVNGGNM
VGFSIFPRTVDQENTVREDAARAYYYPYQNRTNLKVLLNTSAQKLTWKNATVPTADGVKVALADGSSRIVKA
RKEVILSAGALVSPLLLELSGVGRPTVLKQHGIETIVNLPTVGENLQDQMNNGLSFDMKNTTLDGTLTTVAY
PSAEHMFDNAEEIAAQIKESLPAYAATVASVNGNVTRAADLLEFFEMQWSLIFESKIPVAEVLVNAAKGTWS
SEYWGLLPFARGSVHIGETSTANAIINPNYFLLDWDLLQQVQTAKFIRKLYGTAPFSTFAGTETRPGADVVA
EDADIEGWTGYIKSNYRSNFHPVGTAAMMPREKGGVVDANLKVYGTSNVRVVDASVLPFQVCGHLVSTLYAV
AERAADLILEN
>A0A1G4ASF8|Colletotrichum_orchidophilum_Ascomycota_Sordariomycetes_Glomerellales
MRSFLTTSALLSGAAALTVRCNNASSNGYDYIIVGGGTSGLAVANRLTENPAVSVLIIEAGGSVFDNANVTN
PGGYGLAFGTDIDFAYQTTKQTYGGGSIQTMRAAKALGGTSTINGMAYTRAESSQIDAWEKLGNKGWNWDAL
FPYYLKTEHFQTPEPVRQAAGHLEYQADVHGEEGPLLTGWTFGQTNGTIPTVLNSTFQNLGLDWNEDVNGGS
MVGFSVFPRTVDQANSVREDAARAFYYPYQNRTNLKVLLNTSAQKLTWKKAALPTADGVKIISADGSSSVVK
AKKEVILSAGALVSPLLLELSGVGRATVLKQHGIKTVVDLPTVGENLQDQMNNGLSFDQKNYTLDGTLTTVA
YPSVAHVFDNADEVASQIKEALPAYAAKVASVNGNVTRAADLLEFFQLQWSLIFESKIPIAEVLVNAASGSW
SSEYWGLLPFARGSVHIGDKSVSHAIINPNYFLLDWDLLGQVEIAKYIRKLYSTAPFSTYAGTETRPGADVV
AADADVEGWESYIKGNYRSNFHPVGTAAMMPREKGGVVDANLKVYGTANVRVVDASVLPFQVCGHLVSTLYA
VALRAADLIAESS
>A0A135RQ85|Colletotrichum_nymphaeae_SA-01_Ascomycota_Sordariomycetes_Glomerellales
MRGFLTTSTLLSGAAALAVRCNNASSNGYDYIVVGGGTSGLAVANRLSENPAVSVLIIEAGGSVFDNVNVTN
PNGYGLAFGTDIDFAFQTTNQTFGGNSVQTMRAAKALGGTSTINGLAYTRAEASQIDAWEQLGNEGWNWDSL
FPYYLKSEHFQTPEPARQVAGRLEYEADVHGEDGPLLTGWTYGQTNGTMPAVLNSTFQNLGLPWNEDVNGGN
MVGFSVFPRTVDQANAVREDAARAYYYPYQNRTNLKVLLNTSAQKLTWKNTAALPTADGVQIVSADGSSSVV
KANKEVILSAGALVSPLLLELSGVGSANVLKQHGIKTVVDLPTVGENLQDQMNNGLSFDMKNMSIDGTLTTV
AYPSVAHVFDNADEVAAQIKEALPAYAAKVASVNGNVTRASDLLEFFQLQWSLIFESHIPIAEVLVNAGSGS
WSSEYWGLLPFARGSVHIGGNSTSRAVINPNYFMLDWDLLEQVEIAKYIRKLYSTAPFSTYTGTETRPGADV
VAADADDVAGWESYIKGNYRSNFHPVGTAAMMPREKGGVVDASLKVYGTANVRVVDASVLPFQVCGHLVSTL
YAVAERAADLIAKSS
>A0A010S409|Colletotrichum_fioriniae_PJ7_Ascomycota_Sordariomycetes_Glomerellales
MRGFLTTSALLSGAAALAVRCDNASSNGYDYIVVGGGTSGLAVANRLSENPAVSVLIIEAGGSVFDNVNVTN
PNGYGLAFGTDIDFAFQTTNQTFGGGSVQTMRAAKALGGTSTINGLAYTRAEASQIDAWEKLGNEGWNWNSL
FPYYLKSEHFQTPEPARQVAGRLAYDADVHGEDGPLLTGWTYGQTNGTMPAVLNSTFQNLGLPWNEDVNGGS
MVGFSVFPRTVDQANAVREDAARAYYYPYQNRTNLKVLLNTSAQKLTWKNTAALPTADGVQIVAADGSSSVV
KANKEVILSAGALVSPLLLELSGVGSANVLKQHGIKTVVNLPTVGENLQDQMNNGLSFDMKNMSIDGTLTTV
AYPSVANVFDNADEVAAQIKEALPAYAAKVASVNGNATRASDLLEFFQLQWSLIFESQIPIAEVLVNAGSGS
WSSEYWGLLPFARGSVHIGSNSTSRAVINPNYFMLDWDLLEQVEIAKYIRKLYNTAPFSTYTGTETRPGADV
VAADADDVAGWESYIKGNYRSNFHPVGTAAMMPREKGGVVDASLKVYGTANVRVVDASVLPFQVCGHLVSTL
YAVAERAADLIAKSS
>A0A135SNV9|Colletotrichum_salicis_Ascomycota_Sordariomycetes_Glomerellales
MRSFLTTSTLLSGAAALAVRCNNASSNGYDYIVVGGGTSGLAVANRLTENPAVSVLIIEAGGSVSDNANVTN
PNGYGLAFGTDIDFAYQTTNQTFGGGSIQTMRAAKALGGTSTINGLAYTRAEASQIDAWEQIGNEGWNWDAL
FPYYLKSEHFQTPEPARQVAGRLEYETDVHGEDGPLLTGWTYGQTNGTMPAVLNSTFQNLGLPWNKDVNGGN
MVGFSVFPRTVDQANAVREDAARAYYYPYQNRTNLKVLLNTSAQKLTWKNATIPTADGVEIVSADGSSSVVK
ANKEIILSAGALVSPLLLELSGVGSANVLKQHGIKTVVDLPTVGENLQDQMNNGLSFDMKNMSIDGTLTTVA
YPSVAHVFDNAEEVAAQIKEALPAYAAKVASVNGNVTRASDLLEFFQLQWSLIFEYQIPIAEVLVNAGSGSW
SSEYWGLLPFARGSVHIGGNSTSRAVINPNYFMLDWDLLEQVEIAKYIRKLYSTAPFSTYAGTETRPGADVV
AADADDVEGWESYIKGNYRSNFHPVGTAAMMPREKGGVVDASLKVYGTANVRIVDASILPFQVCGHLVSTLY
AVAERAADLIAETL
>A0A1Y2E825|Pseudomassariella_vexata_Ascomycota_Sordariomycetes_Xylariales
MRTSLALALLPLAAALPRDQGCSSATKETAYDYVVVGGGTSGLVVAKRLSEDLSVSVLVIEAGDSVFNNVNV
TNPNGYGLAFGTEIDYAYQTVNQTYGGGLIQTMRAGKALGGTSTINGMAYTRAEISQIDAWEQVGNDGWNWD
SLFPYYLKSEHFQVPDEERTVAAHLPFDKELHGLNGPLKTGWNYEQTNSSLTSTINSTFKAIGVPYNPDVNG
GNMVGFSLYPFTTDSTLHVREDAARAYYFPYQNQTNLKVLLNTKANKITWSQNSKQNAATAEGVEITSSDGT
TSVVKANKEVILSAGSLASPLLLELSGIGNPAVLSKYDIETVVDLPTVGENLQDQMNNGLSFNAANGFSLAD
KTSYIAYPSVSHIYGNETLLVAENIKASLPEYAAQVAAVNGNVTRASDLLEFFQMQWDLIFTSQVPIAEVLV
YIVNGVWTTEYWALLPFARGSIHIGSDSTANAVINPNYFMLDWDLQEQAQTARFIRKMYATAPLAGMVLDET
RPGLDTVSAAADDAEWAAWLKSAYRSNFHPVGTAAMMPKEKGGVVDANLKVYGTSNVRVIDASVMPFQVCGH
LVSTLYAIAERAADLIKKSA
>W3X8K5|Pestalotiopsis_fici_W106-1_Ascomycota_Sordariomycetes_Xylariales
MRIQILTCVLPLAAAGVVQRKSDDVVDYIVVGGGTSGLVVAKRLSEDPTVSVLVIEAGDSVYDNENVTDVNG
YGLAFGTDIDYAFESVNQTYADGKAQTLRAGKALGGTSTINGMAYTRTESAQVDAWELVGNKGWNWNNLFPY
YLKSEHFQTPSQAREAAGHLSYEAQDHGYDGPLLTGWPYSVTNTSLVNDVASTYDAMGLSLNSDLNGGSMVG
FSVFPYHIDQELNVREDAARAYYYPYQNATNLKVLLNTRANKLVWASNSSNGATAEGVSIASSNGETKTIKA
TKEVIISAGALSSPRLLELSGIGNPAILSQYGIDVVVDLPTVGENLQDQSNNGIDFGLANNYTLADKTALVA
YPSVSHLFGNQTASFAQQVKANLSSYAARVASANGNVTRPTDLLEFYELQYDLIFKSQVPFAEVLINFASTE
WASEFWSLLPFSRGSVHIRSSDPGVAAAIDPKYFMLEFDGRAQAEVARYVRKLYSTEPFASYNSGEVSPGIE
TVSASADDEAWVSWIKETYRSNFHSVGTAAMMPREKGGVVDTELRVYGTSNVRVVDASVVPFQVCGHSVSTL
YAVAERASDFIRGKQ
>A0A194VT44|Valsa_mali_Ascomycota_Sordariomycetes_Diaporthales
MKTIIPLSLLASTAAARPGQLKSHANTSVYDYVVVGGGTSGLVVANRLSEDPSVSVLVIERGGSVLNNPNVT
DVNGYGYAFGTEIDYAFETAPQAYANNASTTMRAAKALGGTSTINGMAYTRAEASQIDVWETLGNEGWNWDA
LFPYYLKSETFTVPDAARIADGHFSYDPEYHGKNGPLHTGFVYGDTNSTYPVSMNETYQALGVPWNEDSAGG
SMVGFSAYPKTVDQELNIRWDAARSYYYPYSNRTNLKVLLNTTANKITWAEGGLEATAEGVEITAADGTVSV
VKASKEVILSAGALTSPLLLELSGVGNPTILSQYGIETVVDLPTVGENLQDQMNNELKYQPPNSFSASYDNG
SAQLVAYPSAAHVWSDDESATASDLKSKLAEYADAVAIANGNVTKASDLLEFFKLQYDLIFEDEIPYAEVLI
YISAGVWGAEYWGLLPFSRGSIHITSGNSTENAYINPNYFMLDYDVDLQVSVAKFIRKIFGTGSFAELAGTE
TTPSFESVAEDAEESSWKTWAVSKYRSNFHPVATNAMMPKEKGGVVNSNLTVYGTSNVRVVDASILPFQVCG
HLVSTLYAVSERASDLIKAAAS
>A0A1E3BSF2|Aspergillus_cristatus_Ascomycota_Eurotiomycetes_Eurotiales
MRSFAGLALLPFAAAIPARVAQNTQSSYDYIVVGGGTAGLVVANRLSEHQNTSVLVIEAGGSVYNNTNVTDT
TGYGNAFGTTIDWAYQTVDQEYGGGSPQTLRAGKALGGTSTINGMVYARAQDAQIDAWEAIGNKGWNWETLF
PYFKKSEGFQVPSDYSFLQGSGVTYDPAAHGYEGPLKVGWPPAEENDGHAQTLNKTYQSLDFPVPYNQDLNG
GDMVGFSLFPMTVDSKLNIREDAARAYYYPYQSRKNLHVLLHTHANSLTWKDGEDVTADGVEVTLANGTTTV
IRANREVILSAGSLKSPVLLELSGIGNKAILSKYGIKTKVDLPTVGENLQDQMNNAIEYNSKKNHTQLPDFI
SYPTISQLFPNTSSQIGARLYKQLPSYAAKVASANGNVTKASDLERFFRIQWSLIFKSKIPVAEVLIEPSGD
IFDTEYWSLVPFSRGNIHISSADPTAAATIDPKYFMLDFDFESQVQVSRFIRELYSTKPFADQVGVEISPGL
STVAADAVDGAWSDFLKSGYRSNFHPISTAAMMPKEIGGVVDTSLKVYGTSNVRVVDASVLPFQVCGHLQST
IYAVAERAADIIKAGI
>A0A017SCP4|Aspergillus_ruber_CBS_135680_Ascomycota_Eurotiomycetes_Eurotiales
MRSFASLALLPFAAAIPARVAQNTQSSYDYIVVGGGTAGLVVANRLSEHQNTSVLVIEAGGSVFNNTNVTDT
TGYGNAFGTNIDWAYQTVDQEYGGGSPQTLRAGKALGGTSTINGMVYARAQDAQIDAWEAIGNKGWNWENLF
PYFKKGEGFQVPTDYTFLQGSGVTYDPASHGYEGPLKVGWPPVEENDGLAQTLNKTYQNLDVPVSYNQDLNG
GDMVGYSLYPMTVDSNLNIREDAARAYYYPYQSRKNLHVLLHTHANRLTWKDGEDVTADGVEVTLANGNTTT
IHAKREVILSAGSLKSPVLLELSGIGNQAILSKYGIKTKINLPTVGENLQDQMNNAIEYNSKKNHTQLPDFI
SYPTISQLFPNTSIQIGASLYKQLPNYAAKVASANGNVTNASDLERFFKIQWSLIFKSKIPVAEVLIEPSGD
IFDTEYWSLVPFSRGNIHISSADPTAAATIDPKYFMLDFDFESQVQVSRFIRELYSTKPFADQVGDEISPGL
STVASDAADAAWSDFLKSGYRSNFHPISTAAMMPKEIGGVVDTSLKVYGTSNVRVVDASVLPFQVCGHLQST
IYAVAERAADIIKAGV
>A0A1L9VRB0|Aspergillus_glaucus_CBS_516.65_Ascomycota_Eurotiomycetes_Eurotiales
MRSFASLALLPFAAAIPARVAQNTQSSYDYIVVGGGTAGLVVANRLSEHQNTSVLVIEAGGSVYNNTNVTDT
TGYGNAFGTNIDWAYQTVDQEYGGGSPQTLRAGKALGGSSTINGMVYTRAQDAQIDAWEAIGNKGWNWENLF
PYFKKGEGFQVPSDYSFLQGSGVTYDPAAHGYEGPLKVGWPPVEESDGLAQTLNKTYQSLDVPVSYNQDLNG
GEMVGYSLYPMTVDSKLNVREDAARAYYYPYQSRKNLHVLLHTHANRLTWKDGEDVTANGVEVTLANGNTTT
IHAKREVILSAGSLKSPILLELSGIGNKAILSKYGIETKVNLPTVGENLQDQMNNAIEYNSKKNHTQLPDFI
SYPTISQLFPNTSTQIGASLYKQLPNYAAKVASANGNVTNASDLERFFKIQWSLIFKSNIPVAEVLIEPSGD
IFDTEYWSLIPFSRGNIHISSADPTAAATIDPKYFMLDFDFESQVQVSRFIRELYSTKPFADQVGDEISPGL
SIVAADAADAAWSDFLKLGYRSNFHPISTAAMMPKDIGGVVDTSLKVYGTSNVRVVDASVLPFQVCGHLQST
IYAVAERAADIIKASI
>A0A0A2KX84|Penicillium_expansum_Ascomycota_Eurotiomycetes_Eurotiales
MRSLIGLALLPLAVAVPHTSHKSDSTYDYIIVGGGTSGLVVANRLSERKDTTVLVIEAGGSVYNNPNVTDTL
GYGKAFGTDIDWAYETTAQEYAGGFSQVVRAGKALGGTSTINGMAYLRAQAAQIDAWETIGNKGWNWKTLLP
YFKKSEQFQDPAKYPFLDGSGVAFDPAYHGFTGPLKVGWSSTQLNDGLAQTLNATYQNLDVPVPYNQDANSG
DMVGYTVYPKTVNADLNIREDAARAFYYPFQNRTNLHVWLNTHANKITWKKGHDAIANGVEVTLSNGEKTVV
KATREVILAAGALKSPVLLELSGVGNPDILSKHGIATKINLPTVGENLQDQMNNGLQFESKKTYPSGKSASY
VAYPSADQLFPNSTALGAELLRKLPAYAAQVASANGNITKARDIYRFFKIQWDLIFKDEIPVAEILLSASGA
SYSSEYWGSVPFSRGSIHLSSADPTAAPIVDPKYFMLDFDLHAQAEAARFIREIFKTEPFADLTGAETTPGL
STVAAGADDEAWSKFIYSKYRSNFHPITTAGMLPKELGGVVDTSLKVYGTSNVRVVDASVLPFQVCGHLQST
VYAVAERAADIIKGEL
>A0A0A2KMB0|Penicillium_italicum_Ascomycota_Eurotiomycetes_Eurotiales
MRSLIGLALLPLAVAVPHASHKSDSTYDYIIVGGGTSGLVVANRLSEQKDTTVLVIEAGGSVYNNPNVTNTL
GYGKAFGTDIDWAYETTAQEHAGGFPQIVRAGKALGGTSTINGMAYLRAQAAQIDAWETVGNKGWNWKTLLP
YFKKSEQFQDPAKYPFLDGSGVSFDPAYHGFTGPLKVGWSSTQLNDGLAQKLNATYQSLDVPVPYNRDANSG
DMVGYSVYPKTVNADLNIREDAARAFYYPYQNRTNLHVWLNTHANKITWNEGSEATANGVEVTLSNGKKTVV
KATREVILAAGALKSPVLLELSGVGNPDILSKHGITTKINLPTVGENLQDQMNNGLKFESKKTYSTDKGSSY
VAYPSADQLFPNSTALGADLLRKLPAYAAQVASANGNITKARDIYRFFKIQWDLIFKDEIPVAEILLSGSGA
SYSSEYWGSVPFSRGSVHLSSADPTAAPTIDPKYFMLDFDLHAQAQAARFIREIFKTEPLADTAGAETTPGL
STVAAGADDEAWSKFIYSKYRSNYHPITTAGMLPKELGGVVDTSLKVYGTSNVRVVDASVMPFQVCGHLQST
VYAVAERAADIIKGEL
>K9G8H1|Penicillium_digitatum_Pd1_Ascomycota_Eurotiomycetes_Eurotiales
MRSLIGLALLPLAVAVPHASHKSESDSTYDYIIVGGGTSGLVVANRLSEQKDTTVLVIEAGGSVYNNPNVTD
TLGYGKAFGTDIDWAYGTTAQEYAGGFSQIVRAGKALGGTSTINGMAYLRAQAAQIDAWETIGNKGWNWKTL
LPYFKKSEQLQDPTKYPFLDGSGVAFDPAYHGFTGPLKVGWSSVQLNDGLAQTLNATYQNLDVPVPYNRDAN
TGDMVGYSLYPKTVNSDLNIREDAARAYYYPYQNRTNLHVWLNTHANKLTWKEGHEATADGVEVTLSSGKKT
VVKATREVILAAGALRSPVLLELSGVGNPDILSKHGIETKINLPTVGENLQDQMNNGLKFESKKTYGTNKSA
SYVAYPSANQLFPNSTALGAELLRKLPAYAAQVASANGNNTNARDIYRFFKIQWDLIFKDEIPVAEILLSAS
GASYSSEYWGSVPFSRGSIHISSADPTAPAIIDPKYFMLDFDLHAQAQAARFIREIFQTKPFADMTGAETTP
GLSTIAAGADDEAWSKFIYSKYRSNYHPITTAGMLPKELGGVVDTSLKVYGTSNVRVVDASVMPFQVCGHLQ
STVYAVAERAADIIKGQL
>A0A101MSI3|Penicillium_freii_Ascomycota_Eurotiomycetes_Eurotiales
MRSLFGLALLPLAVAVPHASHKSDSTYDYIVVGGGTSGLVVANRLSEQKDTTVLVIEAGGSVYNNPNVTNTL
GYGQAFGTEIDWAYETTAQEYAGGSSQVVRAGKALGGTSTINGMAYLRAQAAQIDAWETIGNKGWNWKNLLP
YFKKSEKFQDPANYPFLEGSGVAFDPASHGFTGPVKVGWSSTQLTDGLAQKLNATYQHLDVPVPYNRDANSG
DMVGYSVYPKTVDADLNIREDAARAYYYPYQNRTNLHVWLNTHANKITWKDGHEATADGVEVTLSNGEKTVV
KATREVILAAGALKSPVLLELSGVGNPQILSKHGIATKINLPTVGENLQDQMNNGLKFESKKTHPSDKSASY
VAYPSADQLFPNSTALGAELLRKLPAYAAQVASANGNITKARDIYRFFKVQYDLIFKDEIPVAEILLSASGA
AYSSEYWGSVPFSRGSIHLSSADPTAPAIIDPKYFMLDFDLHAQAQAARFIRDIFKTEPFADMAGAETTPGL
STVAAGADDKAWSTFIYSKYRSNFHPITTAGMLPKELGGVVDTSLKVYGTSNVRVVDASVMPFQVCGHLQST
VYAVAERAADIIKEQQ
>A0A1V6NCX2|Penicillium_polonicum_Ascomycota_Eurotiomycetes_Eurotiales
MRSLFGLALLPLAVAVPHATHKSDSTYDYIVVGGGTSGLVVANRLSEQKDTTVLVIEAGGSVYNNPNVTNTL
GYGKAFGTEIDWAYETTAQEYAGGFSQVVRAGKALGGTSTINGMAYLRAQAAQIDAWETIGNKGWNWKNLLP
YFKKSEKFQDPANYPFLEGSGVAFDPASHGFTGPVKVGWSSTQLTDGLAQKLNATYQHLDVPVPYNRDANSG
DMVGYSVYPKTVDADLNIREDAARAYYYPYQNRTNLHVWLNTHANKITWKDGHEATADGVEVTLSNDEKTVV
KATREVILAAGALKSPVLLELSGVGNPQILSKHGIATKVNLPTVGENLQDQMNNGLKFESKKTYPSDKSASY
VAYPSADQIFPNSTALGAELLRKLPAYAAQVASANGNITKARDIYRFFKVQYDLIFKDEIPVAEILLSASGA
AYSSEYWGSVPFSRGSVHLSSADPTAPAIIDPKYFMLDFDLHAQAQAARFIRDIFKTEPFADMAGAEITPGL
STVAAGADDKAWSTFIYSKYRSNFHPITTAGMLPKELGGVVDTSLKVYGTSNVRVVDASVMPFQVCGHLQST
VYAVAERAADIIKEQQ
>A0A0G4PT54|Penicillium_camemberti_FM_013_Ascomycota_Eurotiomycetes_Eurotiales
MRSLFGLALLPLAVAVPHASHKSDSTYDYIVVGGGTSGLVVANRLSEQKNTTVLVIEAGGSVYNNPNVTNTL
GYGKAFGTEIDWAYETTAQEYAGGSSQIVRAGKALGGTSTINGMAYLRAQAAQIDAWEAIGNKGWNWKNLLP
YFKKSEKLQDPANYPFLEGSGVAFDPAYHGFTGPVKVGWSSTQLNDGLAQKLNATYQNLDVPVPYNRDANSG
DMVGYSLYPKTVDADLNIREDAARAYYYPYQNRTNLHVWLNTHANKITWKDGDEATANGVEVTLSNGKKTVV
KAAREVILAAGALKSPVLLELSGVGNPKILSKHGIATKVNLPTVGENLQDQMNNGLQFESKKTYGTDKSADY
VAYPSADQLFPNSTALGAELLRKLPAYAAQVASANGNITKARDIYRFFKIQWDLIFKDEIPVAEILLSASGA
AYSSEYWGSVPFSRGSVHLSSSDPTAPAIIDPKYFMLDFDLHAQAQAARFIRDIFKTEPFADMAGAEITPGL
STVAAGADDKAWSTFIYSKYRSNFHPITTAGMLPKELGGVVDTSLKVYGTSNIRVVDASVMPFQVCGHLQST
VYAVAERAADIIKEQS
>A0A1V6QXL2|Penicillium_solitum_Ascomycota_Eurotiomycetes_Eurotiales
MRSLFGLALLPLAAAVPHASHKSDSTYHYIVVGGGTSGLVVANRLSEQKNTTVLVIEAGGSVYNNPNVTNTL
GYGKAFGTDIDWAYETTAQEYAGGSSQIVRAGKALGGTSTINGMAYLRAQAAQIDSWEAIGNKGWNWKNLLP
YFKKSEKLQDPANYPFLEGSGVAFDPAYHGFTGPVKVGWSSTQLNDGLAQKLNATYQNLDVPVPYNRDANSG
DMVGYSLYPKTVDADLNIREDAARAYYYPYQNRTNLHVWLNTHANKITWKDGEEVTANGVEVTLSNGKKTVV
KATREVILAAGALKSPVLLELSGVGNPQILSKHGIATKVNLPTVGENLQDQMNNGLQFESKKTYGSDKSADY
VAYPSADQLFPNSTALGAELLRKLPAYAAQVASANGNITKARDIYRFFKIQWDLIFKDEIPVAEILLSASGA
AYSSEYWGSVPFSRGSVHLSSADPTAPAIIDPKYFMLDFDLHAQAQAARFIRDIFKTEPFADMAGAEITPGL
STVAAGADDKAWSTFIYSKFRSNFHPITTAGMLPKELGGVVDTSLKVYGTSNVRVVDASVMPFQVCGHLQST
VYAVAERAADIIKEQS
>A0A0M8P127|Penicillium_nordicum_Ascomycota_Eurotiomycetes_Eurotiales
MRSLFGLALLPLAVAVPHASHKSDSTYDYIVVGGGTSGLVVANRLSEQKNTTVLVIEAGGSVYNNPNVTDTL
GYGKAFGTDIDWAYETTAQEYAGGSSQVLRAGKALGGTSTINGMAYLRAQAAQIDAWETIGNKGWNWKTLLP
YFKKSEKLQDPANYPSLEGSGVAFDPAYHGFTGPVKVGWTSTQLNDGLAQKLNATYQNLDVPVPYNRDANSG
DMVGYSLYPKTVDADLNIREDAARAYYYPYQNRTNLHVWLNTHANKITWKDGHEAIANGVEVTLSNGKKTVV
KAAREVILAAGALKSPVLLELSGVGNPHILSKHGIATKVNLPTVGENLQDQMNNGLKFESKKTYGSDKSATY
VAYPSADQLFPNSTALGAELLRKLPAYAAQVASANGNITNARDIYRFFKIQWDLIFKDEIPVAEILLSASGP
AYSSEYWGSVPFSRGSVHLSSADPTAPAIIDPKYFMLEFDLHAQAQAARFIRDIFKTEPFADMAGAETTPGL
STVAAGADDKAWSTFIYSKYRSNFHPITTAGMLPKELGGVVDTSLKVYGTSNVRVVDASVMPFQVCGHLQST
VYAVAERAADIIKGQL
>A0A167U013|Penicillium_chrysogenum_Ascomycota_Eurotiomycetes_Eurotiales
MRSLIGLALLPLAAAVPHASHKSQSTYDYVVVGGGTSGLVVANRLSEQKNTTVLVVEAGGSVYNNPNVTDTL
GYGKAFGTDIDWAYETTDQEYAGGSSQILRAGKALGGTSTINGLVYLRAQAAQIDAWEAIGNKGWNWKTLLP
YFKKGEQLQDPAKYPVLDGSGITFDPAYHGFTGPLKVGWPSNQLNDGLAQKLNATYQNLDVPVQFNRDPNSG
DMVGYSLYPKTLDYQLNIREDAARAYYYPYQNRTNLHVWLNTHANKITWKDGHEATADGVEVTLSNGKTTVV
KASREVILAAGALKSPVLLELSGVGNPDILSMYGITTKVNLPTVGENLQDQMNNGLQFESKKSHADGKSTDY
VSYPSAPQLFPNSTALGADLLRKLPAYAAQVASANGNVTKASDIYRFFKIQWDLIFKDGIPVAEILLSPSGN
VYSSEYWGSVPFSRGSIHLSSADPTAAAIIDPKYFMLDFDFEAQVQAARFIREVFNTEPLGDTAGSETTPGL
SAVPADADDEAWADFIKGKYRSNFHPITTAAMLPKEIGGVVDTSLKVYGTSNVRVVDASIMPFQVCGHLQST
VYAVAERAADIIKGQL
>A0A1V6TKS1|Penicillium_flavigenum_Ascomycota_Eurotiomycetes_Eurotiales
MRSLIGLALLPLAVAVPHASHKSDSTYDYIVVGGGTSGLVVANRLSEQKNTTVLVIEAGGSVYNNPNVTDTL
GYGKAFGTDIDWAYETTDQEYAGGSSQIVRAGKALGGTSTINGLVYLRAQAAQIDAWEAIGNKGWNWKTLLP
YFKKGEQLQDPSKHPVLDGSGISFDPAYHGFTGPLKVGWPSTQLNDGLAQKLNATYQNLDVPVQFNRDPNSG
DMVGYSLYPKTLDYELNIREDAARAYYYPYQNRTNLHVWLNTHANKITWKDGHEAAADGVEVTLSNGKTTVV
KASREVILAAGALKSPVLLELSGVGNPDILSKYGIATKVNLPTVGENLQDQMNNGLEFESKKSHADGKSADY
VSYPSAAQLFPNSTALGADLLRKLPAYAAQVASANGNVTNASDIYRFFKIQWDLIFKDGIPVAEILLSPYGN
TYSSEYWGSVPFSRGSIHLSSADPTAAAIIDPKYFMLDFDFEAQVQAARFIREVFNTEPLGDMAGAETTPGL
STVPADADDEAWADFIKGKYRSNFHPITTAAMLPKEIGGVVDTSLKVYGTSNVRVVDASIMPFQVCGHLQST
VYAVAERAADIIKGRL
>A0A1V6WJP6|Penicillium_nalgiovense_Ascomycota_Eurotiomycetes_Eurotiales
MRSLIGLALLPLAVAVPHASHKSDSTYDYIVVGGGTSGLVVANRLSEQKNTTVLVIEAGGSVYNNPNVTDTL
GYGKAFGTDIDWAYETTDQEYAGGSSQIVRAGKALGGTSTINGLVYLRAQAAQIDAWEAIGNKGWNWKTLLP
YFKKGEKLQDPAKHPVLDGSGITFDPAYHGFTGPLKVGWPSTQLNDGLAQKLNATYQNLDVPVQFNHDSNSG
DMVGYSLYPKTLDYELNIREDAARAYYYPYQNRTNLHVWLNTHANKITWKDGHEATADGVEVTLSNGKTTVV
KATREVILAAGALKSPVLLELSGVGNPDILAKYGIATKVNLPTVGENLQDQMNNGLQFESKKSYADGKSADY
VSYPSAAQLFPNSTALGADLLRKLPAYAAQVASANGNVTKASDIYRFFKIQWDLIFRDGIPVAEILLSPYGN
LYSSEYWGSVPFSRGSIHLSSADPMAAAIIDPKYFMLDFDFEAQVQAARFIREVFNTEPLGDMAGAETTPGL
STVPADADDEAWADFIKGKYRSNFHPITTTAMLPKEIGGVVDTSLKVYGTSNVRVVDASIMPFQVCGHLQST
VYAVAERAADIIKGRL
>W6PYC7|Penicillium_roqueforti_FM164_Ascomycota_Eurotiomycetes_Eurotiales
MRSLIGLALLPLAVAVPHTSQKSESTYDYIIVGGGTSGLVVANRLSEKKDTTVLVIEAGGSVYNNLNVTDTL
GYGKAFDTDIDWAYKTIDQEYAGGSPQTIRAGKALGGTSTINGMAYLRAQAAQIDAWETVGNKGWNWKTLLP
YFKKGEHLQDPAQYPFLDGSGVAFDPAYHGFTGPLKVGWSSTQLNDGLAQKLNTTYQNLDVPVQYNLDPNGG
DMVGYSLYPKTVDSELNIREDAARAYYYPYQNRNNLLVWLNTHANKITWKNGHEVTANGVEVTFSNGTTTVV
KATREVILAAGALKSPVLLELSGIGNPNILSKYGIATKINLPTVGENLQDQMNNGLQFDSKKTYSSNKSADY
VAYPSAAQLFPNSTALGAELLRELPAYAAQVASANGNITKARDIYRFFKIQWDLIFKSGIPVAEILLSASGT
SYSSEYWGSVPFSRGSVHLSSADPTAAAIIDPKYFMLDFDLHSQVEAARFIREIFKTEPFADMVGAETSPGL
STVAAGAEDEGWADFIKGQYRSNFHPITTAAMLPKEIGGVVDSSLKVYGTSNVRVVDASVMPFQVCGHLQST
VYAVAERAADIIKACS
>A0A1V6V205|Penicillium_coprophilum_Ascomycota_Eurotiomycetes_Eurotiales
MRSLTSLALLPLAAAVPHASYNSHHTYDYIIVGGGTSGLVVANRLSEQKNTTVLVIEAGGSVYNNPNVTDTL
GYGKAFDTDIDWAYKTTDQEYAGGISQTVRAGKALGGTSTINGMVYLRAQAAQINAWETVGNKGWNWKNMLP
YFKKSEQLQDPVHYPFLDGSGVAFDPAYHGFTGPLKVGWSSTQLNDGLAQKMNATYQNLKVPVQYNPDPNGG
DMIGYSLYPMTVDSELNIREDAARAYYYPYSNRTNLHVWLHTNANKITWKDSHDITASGVEVTLSNSTTTVV
TATREVILAAGALKSPVLLELSGIGNPDILSKYGITTKVNLPTVGENLQDQMNNGLQFDSKTSYSNKSADYV
SYPSAAQLFPNSTAVGAELLRKLPAYAAQVASANGNITKTRDLYHFFKIQWDLIFKYGIPVVEILLEPSGAM
YDTEYWGSVPFSRGSVHLSSAHPTAAAIIDPKYFMLDFDLHAQVQAAKFIREVFKTEPFADMAGAETSPGLL
TVAAGADDNDWADFIKSNFRSNFHPISTAAMMPKEIGGVVDPSLKVYGTSNVRVVDASVLPFQVCGHLQSTI
YAVAERAADIIKGRL
>A0A135LYG9|Penicillium_griseofulvum_Ascomycota_Eurotiomycetes_Eurotiales
MRLVGLALLPLAAAVPHASHNSYSTYDYVIVGGGTSGLVVANRLSEQKDTTVLVIEAGGPVYNNPNVTDTLG
YSKAFGTEIDWAYKTTGQEYAGGAPQTVRAGKALGGTSTINGMVYLRAQAAQIDAWETVGNKGWNWKSMLPY
FKKSEKLQDPAQYPFLDGSGVAFDPAYHGFTGPLKVGWSSTQLNDGLAQKMNATYQNLEVPVPYNRDPNSGD
MVGYSLYPKTVDADLNIREDAARAYYYPYQSRTNLHVWLHTHANKLTWKDGNEATADGVEVTLSNGTTIVVK
ATCEVILAAGALKSPVLLELSGVGNPDILSKYGVATKINLPTVGENLQDQMNNGLQFDSKTTYGGDKSADYV
AYPSAAQLFPNSTAVGAELLRKLPAYAAQVASANGNITKASDLLQFFKIQWDLIFKDGIPVAEILLEPFGAM
YDTEYWGSVPFSRGSIHLSSADPTAAAIIDPKYFMLDFDFEAQVQAARFIREVFKTKPFADMAGAETSPGLS
AVGADAGDDGWADFIKGNYRSNFHPISTAAMMPKEVGGVVDSSLKVYGTSNVRVVDASVLPFQVCGHLQSTV
YAVAERAADIIKGEL
>A0A1F5LI96|Penicillium_arizonense_Ascomycota_Eurotiomycetes_Eurotiales
MRNLISLALLPLAAAVPHASRSSVTQYDYIVVGGGTSGLVVANRLSEQENINVLVIEAGGSVYNNDNVTDTL
GYGKAFGTDIDWAYETTKQEYGGGISQTLRAGKALGGTSTINGMVYLRAQTAQIDAWETVGNKGWNWKNLFP
YFRKGEQFQTPEKYSFLNGSGVTYDPAYHGFTGPLKVGWSSTQLNDGLAQEVNTTYQNFDVPVSYNKDPNGG
DMVGYSLFPKTVDSELNIREDAARAYYYPYQNRTNLHVWLRTHANKITWKDGEDATADGVEVTLSNGTMAVV
KATREVILAAGALKSPVLLELSGVGNPDILAKYGIDTKINLPTVGENLQDQMNNGLQYDSKASYSKSADYVA
YPSASQLFPNSTAVGAKLLRKLPAYAAKVASANGNITKASDIQRFFKIQWDLIFKAGIPVAEILLEPFGNTY
DTEYWGSVPFSRGNVHLSSADPTVAATIDPKYFMLDFDLHAQIQAARFIRELFKTEPFADMAGNETSPGLSV
VAAGADDQGWSNFIKQNYRSNFHPISTAAMMPKEVGGVVDTSLKVYGTSNLRVVDASIIPFQVCGHLQSTVY
AVAERAADIIKGKI
>A0A1V6QC80|Penicillium_antarcticum_Ascomycota_Eurotiomycetes_Eurotiales
MRNLISLALLPLAAAVPHLVRSSETKYDYIVVGGGTSGLVVANRLSEQENINVLVIEAGGSVYNNENVTDTL
GYGKAFGTDIDWAYETIKQEYGGGISQTLRAGKALGGTSTINGMVYLRAQTAQIDAWETVGNEGWNWKNLFP
YFRKGEQFQTPEKYSFLDGSGVAYDPAYHGFTGPLKVGWSSTQLNDGLAQELNTTYQNFEVPVPYNKDPNGG
DMVGYSLYPKTVDSELNIREDAARAYYYPYQNRTNLHVWLRTHANKITWKDGEDAVADGVEVTLSNGTTTVV
KATREVILAAGALKSPILLELSGVGNPDILAKYDIDTKINLPTVGENLQDQMNNGLQYDSKASYSKSADYVA
YPSASQLFPNATAVGAQLLRKLPAYAAKVAAANGNITKASDIQRFFKIQWDLIFKAGIPVAEILLEPTGNTY
DTEYWGSVPFSRGNVHLASADPTVAATIDPKYFMLDFDLHAQVQAARFIRELFQTKPFADMAGDETSPGLSV
VAAGADDQGWSNFIKQNYRSNFHPISTAAMMPKEVGGVVDTSLKVYGTSNVRVVDASVLPFQVCGHLQSTIY
AVAERAADIIKGKV
>A0A1V6PI54|Penicillium_decumbens_Ascomycota_Eurotiomycetes_Eurotiales
MRNLAGLALLPLAAAVPHVARGAEPTYDYIVVGGGTSGLVVANRLSEDSNTNVLVIEAGGSVYNNPNVTDTE
GYGKAFGTAIDWAYKTVDQEYGGNNPQTIRAAKALGGTTTINGMVYLRAQSAQIDAWETAGNEGWNWKNLFP
YYRKAEHFQGTDYPWLEGSGVAYDPAYHGFEGPLKVGWSETQLNDGLAQKLNTTYQNLPVPVPYNIDPNGGQ
MVGYTLYPKTVDSKLNIREDAARAYYYPYKSRSNLHVWLNTNANKLTWKSGVEATADGVEVTLANGTTTVVK
ASREVILAAGALKSPALLELSGVGNPDILSKYGIDTKVNLPTVGENLQDQMNNEVAYDAKTSYSKLADYVSY
PSITQLFSNATAVGAQLLNKLPAYAAQVASANGNVTKEADIERFFKIQWNLIFKSHIPVAEILVEPSGTTFD
IEYWGSVPFSRGNTHISSADPTAAAAIDPKYFMLDFDFHSQAQIARFIRQLFKTEPLADLVGAETTPGFSEV
APNANDQGWSSFLKNNYRSNFHPISTAAMLPKEVGGVVDTSLKVYGTSNVRVVDASVIPFQVCGHLQSTVYA
VAERAADIIKGQI
>A0A1V6TZE4|Penicillium_steckii_Ascomycota_Eurotiomycetes_Eurotiales
MRSLASLALLPLAAAIPHVSPASEPTFDYIIVGGGTSGLVVANRLSELKNTSILVIEAGGSSYNNTNVTSTG
GYGTTFGTEIDWAYQTVNQTYGGGAQQTVRAGKSLGGSTVINGMVYTRAQSSQIDAWETVGNKGWNWKTLLP
YYKKGEHFQVPSDYSFLEGSGVAYDPADHGYKGPLKVGWSEDQLNDGLAQKLNTTYQNLAVPVPYNEDPNGG
EMVGYSLYPKTVDSKLNIREDAARAYYYPYQSRSNFHVWLNTNVNKITWKDGDDATADGVEITLANGTTTTV
KATREVILAAGSLKSPVLLELSGVGNPDILSKYDIETKVNLPTVGENLQDQMNNGLAYDSKTKYSKSPDYVA
YPSASQMFPNATAVGKKLLADLPKYAAQVASANGNITKAKDIERFFKIQWDLIFKSHIPVAEVLLEPSGYVY
DTEYWATVPFARGNVHISSADPNAAASIDPKYFMLEFDLQAQVQAARFIRGLFKTEPFASMAGSETKPGLSD
VAADASDEGWASFIKSSYRSNFHPISTTAMMPKEVGGVVDTSLKVYGISNVRVVDASVMPFQVCGHLQSTIY
AVAERAADIIKAEI
>V5FRE9|Byssochlamys_spectabilis_No._5_Ascomycota_Eurotiomycetes_Eurotiales
MRSLVSLGLLSLAAALPTWPSDSTYDYIIVGGGTSGLVVANRLSEQKDVKVLVIEAGDSVYNNPNVTDTAGY
GKAFGTQIDWAYETVNQEYAGDHTTIVRAGKAIGGTSTINGMVYLRAQTSQVDAWEAIGNKGWNWSALFPYY
KKSEHFQVPTTYSSLQGSGVEYNPSYHGYSGPLKVGWDAEQQNDGLAQKLNTTYQNLAVPVPYNKDPNGGYM
IGYTLYPKTVDSEKNIREDAARAYYWPYQNRTNLHILPNTNANRLTWKEGEEATADGVEVTFANGTTGVLKA
SREVVLAAGALKSPVLLELSGVGNPDILSKYGIETKINLPTVGENLQDQMNNGLKYQAKKNYSGQPDYVSYP
SAPELFGNSTAAIANNVLRKLPAYAAQVAKANGNVTKASDLERFFKVQWDLIFKSHIPVAEILVEPSGYVYD
MEYWASVPFSRGSVHIQSAEPSAKARIDPKYFMLDFDLQAQAQVARFIREIFKTEPFAPMTGPETSPGYSSV
PSNATDSEWAPYLTANYRSNYHPISTAAMLPKEAGGVVDESLKVYGTSNVRVVDASVLPMQVCGHLQSTVYA
VAERAADIIKGNV
>A0A218Z7G5|Marssonina_coronariae_Ascomycota_Leotiomycetes_Helotiales
MSPSLISLVPFLSLLATTHGLPTTGLTYDYVIVGAGTSGLAVANRLSELPNITVAVIEAGDSVLNNANVSSI
GGYSLAFGTDIDYAYQTVNQTYANGAAQTLRAGKAIGGTSTINGMSYTRAEDVQLDAWEELGNSGWNWKSLL
PYYIKSEQFQTPANWQIATGITYDPEVHGFRGPLKVGFANSISNSTIAGTTLNQTYAHLGQPWNHDVNDGKM
RGLTSNPSTVDQAGNVREDAARAYYWPFENRNNLVMHSNTVANRILWKETGGLSGAVAGGVEITSANGTIGT
IFASKEVILSAGAIRSSGILELSGIGNPDILEPLGIQVVVDLPTVGENLQDQVNNEISYSGNSSFAGSSSLV
AYPNAGDIYGGNLSSLAEAVSAKIPSYAATVANASNHVVSEADLLKFFNIQYDLIFKSNIPILEIFNSVGAS
YVSLQFWSLLPFSRGNIHIKSADPREALTINPNFFMLDFDLNMQVESARFIRNTLAKAEPLAAIISGESSPG
LSVLAEDADEAAFGQWIKDSYRSNFHPVGTTAMMARDIGGVVSDRLVVYGTENVRVVDAGILPFQLCGHLTS
TLYAVAEKAADMIKEDA
>PBP25420|Diplocarpon_rosae_Ascomycota_Leotiomycetes_Helotiales
MSPSLTSLVQFLSLLATTHGLPTNELVYDYVIVGAGTSGLVVANRLSEIPDVTVAVIEAGQSVFNNENVTDI
NGYGRAFGTDIDFAYQTVNQTYANGARQIMRAGKAIGGTSTINGMAYTRAEDVQVDAWEELGNSGWNWQSLL
PYYIKSEQFQIPADWQVATGITYEAEVHGSAGPLKVGYANDIDHGTFAGTALNQTYANLGQPWNHDVNTGKM
RGLTRQPRTLNQAENVREDAARAYYWPFADRTNLVVHSNTVANRIVWKDAGDLSRAVASGVEITRADGTMTT
ISARKEVILSAGALRSSGILELSGVGNPEILEPLGIEVVVDLPTVGENLQDQVNSGFSFTGSPDSSGSSNFI
SYPNAEDIYGAHHSSFAEAVSAKLPSYAATVAKASNHVVAEADLLSFFKIQHNLLFQSSVPVLEVFQTVAAS
SVDIQFWSLLPFSRGNIHITSADPREALAINPNFFMLDVDVDVHVACAKFIRNILAQTEPLASLITRESSPG
FEVLAADADDTAFATWLKETYRTNYHPVGTTAMMSQDLGGVVSDGLVVYGTANVRVVDAGVLPFQVCGHLTS
TLYAVAEKAADLIKEDA
>PBP21837|Diplocarpon_rosae_Ascomycota_Leotiomycetes_Helotiales
MSPSLTFLIQFLSLLATTHGLPTSELVYDYVIVGAGTSGLVVANRLSEIPNVTVAVIEAGQSAFNNENVTDI
NGYGRAFGTDIDYAYQTVNQTYANGARQIMRAGKAIGGTSTINGMAYTRAEDVQVDAWEELGNSGWKWESLL
PYVRVQIQTTFLFLGFLKMQPFSQDFFPSEIKTSGAAALRTSGIHWPKRLARNNSNEVVPNYIKSEQFQIPS
DWQVATGITYEAEVHGSAGPLKVGYANDIDHGTFAGTALNQTYANLGQPWNHDVNTGKMRGLTRQPRTLNQA
ENVREDAARAYYWPFANRTNLVVHSNTVANRIVWKGAGDLNRAVASGVEITSADGTITTISARKEVILSAGA
LRSSGILELSGVGNPDILEALGIDVVVDLPAVGENLQDQVNSGFSFTSSPVSSGSANFISYPNAEDIYGAHL
SSLAEAISTKIPSYAAAVANASNHVIPEADLLKFFKIQYNLLFQSSVPILEIFQTVAPSSVDIQFWSLLPFS
RGNIHITSADPHEALTINPNFFMLDVDVDVHVACAKFIRNVLAQAEPLASLVTGESSPGFEVLAADADDAAF
AVWLKDTYRTNYHPVGTTAMMSQDLGGVVSDRLVVYGTANVRVVDAGVLPFQVCGHLTSTLYAVAEKAADMI
KEDA
>K1WIY0|Marssonina_brunnea_f._sp._multigermtubi_MB_m1_Ascomycota_Leotiomycetes_Helotiales
MAPSFTSFVHLLSLLASTQGRPTNGLTYDYVIVGAGTSGLTVANRLTELYDVTVAVIEAGSSVVDNANVTDI
GGYGLAFGTDIDYQYQTVNQTYANGAPQTVRAAKAIGGTSTINGMAYTRAEDVQIDAWEALGNSGWNWEGLL
PYFIKSEQFQTPAPFQVAAGITHNPSYHGFTGPVKVGYPNGINNGTIQSTINGTIQSTINETYFSIGQPWNN
DVNGGKMHGITSAPRTIDQTANVREDAARAYYWPFVNRTNLVLYPNTLGNKIVWKKSAKATGGCAVAEGVEV
TTANGTIATIYARKEVILSAGAVRSSALLELSGVGNPRILQPLGIEVVVELLTVGENLQDQVNNGFTFGVNL
NLTGSDSYISYPTAKDMFGANYSTFAASVAAKIPSYAATVAKANNYVVAEVDLLAFFNIQYNLIFNSSVPLL
EVFNSVTGSIVDMSFWSLLPFSRGSIHINSASPSDMPTINPNFFMLDFDTDIQVASGKYIRNTISKAEPLAS
IITGEISPGFDVLAEDADDATLATWIKNTYRSNYHPVGTTAMMSKNIGGVVSDRLVVYGTENVRVVDAGVLP
FQVCGHLTSTLYAVAEKAADLIKEDM
>A0A194X2L5|Phialocephala_scopiformis_Ascomycota_Leotiomycetes_Helotiales
MAPSFSLIPFFTLLTSCQALTYDYIIVGGGTSGLVIANRLSELSNVTVAVIEAGDSVLNNPNVTDVGGYGLA
FGTDIDWAYQSTNQTYARGATQTLRAAKAIGGTSTINGMAYARAEDVQINAWETLGNKGWDWDSLLPYYLKS
ENFEIPAAFQITDGVTYDPADHGESGPLDTGYLFNIVNGTIAQTFNETYANVGIPWNGDINSGKMHGFSTVP
KTVNVLANVREDAARAYYWPIANRSNLVLFPNTSATKLVWKNQTGDATAAGVHVTSSNGTVSTIYARKEVIL
SAGALRSSLLLELSGVGNPDILTPLDIPVVVDLPTVGENLQDQMNNAFTFGSNNTLSGADSFVTYPTVGDLF
TNSTSTFATTIASSLSEYAAAVSNASNNVISSSDLLDFFQIQYDLVFNTSTPLLELFTTAAGAVFSVQYWIL
LPFSRGNIHISSNDPTDAAIINPNYFMLDFDLDVQIAASKFIRDTVMSSLPLSAEVTAESSPGTSVVANNAS
DDEWATYIKSSYRSNFHPVGATAMMPREKGGVVDNALKVYGTANVRVVDAGILPFQVCGHLTSTLYAVAEKA
ADLIKADM
>A0A1L7X2T9|Phialocephala_subalpina_Ascomycota_Leotiomycetes_Helotiales
MASSRSSLVPFLALLASSQAVTFDYVIVGGGTSGLVIANRLSELANVTVAVIEAGASVFNNPNVTDVGGYGL
AFGTDIDWAYQSTNQTYAGGAKQTLRAAKAVGGTSTINGMAYTRAEDVQVDAWELLGNAGWNWDSLLPYYLK
SEDFTTPAAFQIADGVTYNPADHGTSGPLDTGYTYGMVNGTVGSTINETYANVGIPWNSDVNGGKMRGLAAH
PKTVNVIANVREDAARAYYWPFANRTNLVLFQSTLANKLVWKNQSDSGSVAQGVEVTTSNGTISTIYAAKEV
ILSAGALRSSLLLELSGVGNPDVLTPLNIPVVVDLPTVGENLQDQMNNAFVFGSNTTVSGTDGFVTYPSASD
IFGNNTSSFASSISSSLSTYATAVANASNNVVSSSDLLDFFQIQYDLIFNSSVPLVEFFNTATSSIFDIEYW
ILLPFSRGNIHINSNNATAAATINPNYFMLDFDLDVQVAASKFIRNTVMASAPISLEVTGETSPGTTVLPAN
ATDAEWKEYIKGAFRSNFHPVGTAAMMPREKGGVVDTSLKVYGTSNVRVVDASVLPFQVCGHLTSTLYAIAE
KAADLIKAEM
>A0A1V6YVX3|Penicillium_nalgiovense_Ascomycota_Eurotiomycetes_Eurotiales
MLLSAIGCAITWICAVDAKNQDGSASRYDFVIVGGGTSGLVVANRLSEMEGFTVAVIEAGDSVLNNANVSAV
TGYGQAFGTEIDWAYETEDQTYAGGSKQIIRAGKAIGGTSTINGMTHTRAQKVQIDAWEHVGNEGWNWNNLF
TYYKKSEEFQVPTSEQVARGADYYIAYHGEHGPLKVGWPREMTNSSVLPQLDETFQQLGLPYNRDCNGGSMV
GLTAHPNTVDSEANLRHDAARAYYWPYQHRPNLKIISNTSANKIIWESDSSNEAVAVGVEVTGVNGVETIYA
SKEVILSAGSLRSPMLLELSGIGNPNILRQFDIPVQVNISTVGENLQDQTNNGFSYEGNDIWLGSPTFSALP
SADDIFGENVSTIASDVNSSLAEYAKRVSEHSNGAVQEGNVLAAFQLQHDQIFKSQVPYAEIVFLPIGNSFS
SEYWPLLPFSRGSVHINSTDGSQPPSINPNYFMFGQDLNAHADVARYIRNAFSTPPLRTIVGEELAPGQKHV
PENASDSIWEGWVKSKYRSNFHPVGTASMLPRDKGGVVDAELKVYGTKNVRVVDASVLPFQLCGHLTSTLYA
VAERASDLIKKRYIF
>A0A167Q6N8|Penicillium_chrysogenum_Ascomycota_Eurotiomycetes_Eurotiales
MLLSAIACAIIWLCAVDAKDQDGSASRYDFVIIGGGTSGLVVANRLSEMKGFTVAVIEAGDSVFKNANVSAV
TGYGQAFGTEIDWAYQTEDQTYAGGSKQIIRAGKAIGGTSTINGMSYTRAQKVQIDAWEQVGNEGWNWDNLF
TYYKKSEEFQVPTSEQVARGADYYIAYHGEHGPLKVGWPQAMTNSSVLPQLDETFQQLGLPYNRDCNGGSMV
GLTVHPNTVDSEANLRHDAARAYYWPYQHRPNLKILSNTSANKIIWESDSRSEAVAVGVEVTGVNGVETIYA
SKEVILSAGSLRSPMLLELSGIGNPGILRQFDIPVQVNISTVGENLQDQTNNGFSYEGNEFWLGSPTFSALP
SADDIFGENTPTIASDVNSSLAEYATRVSEYSNGAVEEANVLAAFQLQHDQIFKSQVPYAEIVLLPIGNSFS
SEYWPLLPFSRGSVHINSTDGSQPPSINPNYFMFGQDLKAHADVARYIRKAFSTPPLRTIVGEELAPGRKHV
PENASDSIWEGWVKSKYRSNFHPVGTASMLPRDKGGVVDAELRVYGTKNVRVVDASVLPFQLTGHLTSTIYA
VAERASDLIKKRYIF
>A0A101MPF6|Penicillium_freii_Ascomycota_Eurotiomycetes_Eurotiales
MLLSLIGCAIICLAAVDAKNQDGSASYDFVIVGGGTSGLVVANRLSEMRDFTVAVIEAGDSVLNNINVSAVA
GYGRAFGTDIDWAYQTEDQTYAGGSKQIIRAGKAIGGTSTINGMSYTRAQKVQIDTWERVGNKGWNWNNLFT
YYKKSEEFQVPTSEQTSRGADYYIAYHGEHGPLKVGWPRAMTNGSVLPVVDEAFQQLGLPYNRDCNGGSMVG
LTVHPNTVDSEADVRHDAARAYYWPYETRSNLKIISNSHANKIIWANDSSSEAVAIGVEITGINGVETIYAS
KEVIISAGSLGSPMLLELSGIGNPDILRRFDISLQVNISTVGENLQDQTNNGFSYDGNEFWLGSPTLSALPS
AGHIFGDNVLAVASLVNSSLAEYAKQVSANSHGAVEEANLLAAFQLQHDLIFKSQVPYAEIVLLPIGHSFSS
EYWPLLPFSRGSVHINSTDGSQPPSINPNYFMFGQDLKAHAEVGRYIRKAFSTAPLSNLVGEEVAPGQQHVP
ENASDSTWESWVKSTYRSNFHLVGTASMLPRDKGGVVNPELRVYGTQNVRVVDASVLPFQISGHLTSTLYAV
AERASDLIKKGYIF
>KGO64512|Penicillium_expansum_Ascomycota_Eurotiomycetes_Eurotiales
MEAIGAASAILAIATAGVQCSVKLVTFAGQVKTAPEQITMVAEDVSLNASILQQLGELSKENVENEHPVSDG
NVSNTTNNNVKPVPDTKATISKQSVFITTGLETVLKLAKKCEEIFKSLDQSLGKASRQLHANSRISGKVKLS
RAEMFKWPFLLPGMDTMRNELRNVKGTLMLMLQVAMLAYSRRMMGGYGENIQRTTGIVAYSREDQEFLVRAI
IAAQKAQLGSFGNQTSEAPNIGSVREQPLEIERSRFRQVSEPSKHGSFTMDHGLNGTAATAEEESDNIDEPS
RDILSLLPSRQPSGSQSQIFSSPPSRIFSISLLSPRASITNYQIHVTYDARSIKLPDSTVESQLEEWKVSFD
TTVLDQLAVLDTNEYEALDAVMNRSEQTLEWIQFGDYRTIIQGIEHVKARTLTIIMSGVPHPTPKEEKKYEP
EEKKRDEKKREESKREESKSMWIKVHRKYLLPDSLIAYGLYWDWDWDEHDPNYIIIQEWITDDLQEELFDHT
RRLRDSRIATQVSSNMAELKVNDRNKDRLYLIREKPATRRSSNFMSKIRQSIPLINRPKQEQEGMEQTPDDE
ANAEMKDEEFRQRLHSEFGYTKEQVETMLNGKPVDKKKEEKRAEAKEEKREEKREEKRTGSEDDDILSESDV
QAVNAKNQNGSPSYDFVVVGGGTSGLVVANRLSEMGGFTVAVIETGDSVLNNVNVSAVTDYGRAFGTEIDWA
YQTEEQTYAGGSKQIIRAGKAIGGTSTINGMSYTRAQKVQIDAWERVGNKGWNWDNLFTYYKKSEQFQIPTP
KQIARGADYYIAYHGEQGPLKVGWPQEMTNGSVLPTVDETFQQLGLPFNRDCNGGSMVGLTVHPNTVDRQAN
VRHDAARAYYWPYAARSNLKIISNSHANKIIWASNPSEAVAIGVEITGVNGVETIYASKEVILSAGSLGTPI
LLEMSGIGNPDILRRFDIPVQVNISTVGENLQDQTNAGLSYEGNEFWFGSPTISALPSASHIFGDNVHAVAS
LVNSTLAEYAKNVSENSNGAVEEANLLAAFQLQHDLIFKSQVPYAEIVLLPIGHSFSSEYWPLLPFSRGSVH
INSTDGSQPPAINPNYFMFGQDLKAHADVAQYIRKAFSTAPLSNLVGEELAPGKNNVPENASDSIWEGWVKS
TYRSNFHPVGTASMLPRDKGGVVSPELRVYGTKNVRVVDASVLPFQLCGHLTSTLYAVAERVSDMIKTRYVF
>A0A1F5LSB9|Penicillium_arizonense_Ascomycota_Eurotiomycetes_Eurotiales
MHVYTLAFGILLLGAAEGRNQDGSASRYDFVIVGGGTSGLVVANRLSEMKGYTVAVIEAGDSVFGNANVTDV
TGYGRSFGTKIDWAYLTENQTYAGGKQQIMRAGKAIGGTSAINGMSYTRAETVQIDLWEKVGNKGWNWRTLF
PYYQKSEGFQVPTSDKIGDGADYYIGYHGERGPLKVGWPKMMTNGSVLPILDETFSELGVPYNRDVNGGNMV
GLTSHPNTVDRDANIREDAARAYFWPFENRHNLKIISNTLAKKIVWDNNSDDLAVAIGVEVTGPDGNEVIYA
SKEVILSAGSLKSSVILELSGIGNPDILDKHNIPVKVNLPTVGENLQDQTNNGLSYAGEEFWIGGPTFSALP
SAEQIYGNRVSGIASSIKSSLEDYAKAVSNSSNGAVQEAHLLEAFQLQHDLIFKSRVPYAEIVFLPIGHSFS
SEYWPLLPFSRGSIHIQSADSFKPASINPNYFRFEQDLDAQAEMAKFIRKAFGTAPLSQFVGEEFAPGLDRV
SENASDSTWRSWVKSNYRSNFHPVGTASMLPRDKGGVVSPELKVYGTKNVRVIDASVLPFQLCGHLTSTLYA
VAEMASDLIKKRYIF
>A0A1V6QL55|Penicillium_antarcticum_Ascomycota_Eurotiomycetes_Eurotiales
MRVSTLALVTLLLGAAKGKNQDGSPSRYDFVIVGGGTSGLVVANRLSEMTGYTVAVIEAGDSVLNNANVTDV
TGYGRSFGTNIDWAYLTEEQKYAGGKKQIMRAGKAIGGTSVINGMSYTRAETEQIDIWERVGNKGWNWKSLF
PYYLKSEGFQVPNSDQVDAGADYYISYHGEKGPLKVGWPRMMTNGSVLPVLDQTLSQLRVPYNRDVNGGNMV
GLTSHPNTVDSNANIREDAARAYFWPFENRSNLKIISNTRANKIIWGDDSDGLAVATGVDVTGPDGDETIYA
SKEVILSAGSLKSSVILELSGIGNPDILKKYDIPVKVNIPTVGENLQDQTNSGLSYAGREFWIGGPTFSALP
TAEQIYGGRVSGLASSIKSSLEDYAKTVSNSSNGAVQEENLLEAFQFQYDLIFKSRVPYAEIVFLPLGHSFS
SEYWPLLPFSRGSVHIQSADSSRSAAINPNYFMFEQDLDVQANVAKFIRKAFETAPLSDLVAEEFSPGLERV
PANASDSAWSDWAKSNYRSNFHPVGTASMLPRAKGGVVNSELKVYGTKNVRVIDASVLPFQLCGHLTSTLYA
VAEMASDLIKRRYIF
>A0A1Q5U701|Penicillium_subrubescens_Ascomycota_Eurotiomycetes_Eurotiales
MRTQIIALASLAYLLGTVQAKNEDDPAQKYDFIIVGGGTSGLVVANRLSEIKGVTVAVIEAGDSVFNNPNVT
NVAGYGRAFGTHIDWAYQTENQKYAGGSKQIMRAGKAIGGTSTINGMSYTRAQSVQIDAWELFGNKGWNWGS
LLPYYQKSEMFQIPSLNQISRGADYYITYHGENGPLKVGWPTEITNRTMLPMLDQTFNQLGVPFNRDVNGGS
MVGLTSHPNTVNTKENVREDAARAYYWPYQNRSNLKIITNTLANRIIWSNDSNSEAVAVGVEVTNPHHGVET
IYASKEVILSAGSLKSPVLLEVSGIGNPDILSTYNIPVKVNISTVGENLQDQTNNGLSFQGTEFWLGSPTFS
VLPSANQIYGSNVTNVASYINSSMAEYAKVVSNSSKGAVQEANILAAFKLQYDLIFEAQVPFAEVVLLPIAG
SFMSEYWPLLPFSRGSIHIKSANASAPASINPNYFMFKQDLDAQVDVAKFIRKAFATAPLSDFVAEEFAPGM
DNLPDTASNSQWDDWVKMNCMCTKNSEGLEKVADNISDRSNFHPVGTASMLPRSRGGVVSPELRVYGTKNVR
VVDASVLPFQLCGHLTSTLYAVAEKAADMIKKQYRL
>A0A0F7TXL4|Penicillium_brasilianum_Ascomycota_Eurotiomycetes_Eurotiales
MKTHVVALASLIYLLGTVQASDSEPKYDFIIVGGGTSGLVIANRLTENKAITVAVIEAGDSVFNNHNVTNVS
GYGRAFGTHIDWAYETEEQEYAGGSTQIMRAGKAIGGTSTINGMSYTRAQSVQIDAWELFGNKGWNWDSLLP
YYQKSEMFQIPSLDQISRGADYYITYHGMKGPLKVGWPTQITNRTMLPTLDQTFNQLGVPFNRDANGGSMVG
LTSHPNTVNTKENVREDAARAYYWPFQNRSNLKIITNTSANKIIWSSDPHSEATAVGVEVTTAHGVETIYAS
KEVILSAGALKSPVLLELSGVGNPDILRKYDIPVMVNISTVGENLQDQTNNGLAYQGTEFWLGSPTFSVLPS
ANQIYGKSVSNVASYINSSMAEYAKVVSNSSNGAVHEANILAAFKLQYDLIFESQVPFAEIVLLPIADSFSA
EYWPLLPFSRGSIHIKSADASVPASINPNYFMFNQDLDAQVDVARFLRKAFKTAPLSDFVGDEYSPGMDNLP
DSAPDSQWQDWVKSNYRSNFHPVGTASMLPRNMGGVVSPDLKVYGTKNVRVIDASVVPFQVCGHLTSTLYAV
AEKAADAIKKQYRL
>S7ZCQ1|Penicillium_oxalicum_114-2_Ascomycota_Eurotiomycetes_Eurotiales
MKTHISAIASLAVLLGTAEATTHANSPKYDFVIVGGGTSGLVVANRLSENKDITVAVIEAGDSVYNNPNVTN
VSGYGRAFGTHIDWAYPTVPQEYAGGGRQIMRAGKAIGGTSTINGMAYTRAQSAQIDAWEQFGNDGWSWKSL
LPYFKKSEEFQIPTRNQISRGADYYITYHGETGALKVGWPSLITNRTVLPALDETFNQLGVPFNRDVNGGNM
VGLTSHPNTVDPVENIREDSARAYYWPYQNRSNLKILTNTFANRIIWANDTRSEATAIGVEVKNSHGMETIY
ATKEVILAAGAVKSPAILELSGIGNPDILSKYDIPVKVDIATVGENLQDQTNNGITYQGLEFWLGSPTFSVL
PSANQLYGNNVSNVAAYVKSSMTEYAKVVANSSNGAVSESNILEAFQTQHDLIFKAQVPYAEVVLLPILDTF
SAEYWPLLPFARGNVHIKSADPSVTPAINPNFFQFSQDLDAQVDVAKFIRKAFSTNPLSGLVGDEFAPGLDN
LPNNAPESEWHDWVKSNYRTNYHPVGTASMLPREKGGVVSSTLKVYGTKNVRVVDASVIPFQVCGHLTATIY
AVAEKVSDIIKSRYRI
>GDH_B8NY41|Aspergillus_flavus_NRRL3357_Ascomycota_Eurotiomycetes_Eurotiales
MLFPSFVLATLLLGAAARSHAGSPSHYDFVIVGGGTSGLVVANRLSEMNNVTVAVIEAGESALNNFNVSNVM
GYSTAFGTQVDWAYKTENQTYAGGLQQTIRAGKALGGTSTINGMSYTRAEDVQIDNWEVVGNKGWNWKNLFQ
YYKKSEGFQVPTKDQIAHGASYNASYHGRNGPLKVGWPTSMTNSSVFPVLQQTFEKLGVQYNPDSEGGKMVG
FTVHPDTLDREMNVREDAARAYYWPYEARSNLKIISNTRADKVIWANATQGEAVAVGVEVTNAYGTETIYAD
KEIILSAGALRSPALLELSGVGNPAVLNKYNIPVKVNITTVGENLQDQTNNALTWEGVETLTGLATFSVLPS
VNQLYGDNVTALASYVKFQLATYAKIVASASNGAVKEANLVEAFERQYDLIFNSQVPYAEVVFAPTQYIRKA
LGTAPLSGLVGDEVSPGLDVLPASASSSTWTKWVEANYRTNYHPVGTNSMLPREKGGVVSPELKVYGTKNLR
VVDASILPFQLCGHLTSTLYAVAERASDLIKENYRA
>A0A1S9DG97|Aspergillus_oryzae_Ascomycota_Eurotiomycetes_Eurotiales
MLFPSFVLATLLLGAAARSHAGSPSHYDFVIVGGGTSGLVVANRLSEMNNVTVAVIEAGESALNNFNVSNVM
GYSTAFGTQVDWAYKTENQTYAGGLQQTIRAGKALGGTSTINGMSYTRAEDVQIDNWEVVGNKGWNWKNLFQ
YYKKSEGFQVPTKDQIAHGASYNASYHGRNGPLKVGWPTSMTNSSVFPVLQQTFEKLGVQYNPDSEGGKMVG
FTVHPDTLDREMNVREDAARAYYWPYEARSNLKIISNTRADKVIWANATQGEAVAVGVEVTNAYGTETIYAD
KEIILSAGALRSPALLELSGVGNPAVLNKYNIPVKVNITTVGENLQDQTNNALAWEGVETLTGLATFSVLPS
VNQLYGDNVTALASYVKFQLATYAKIVASASNGAVKEANLVEAFERQYDLIFNSQVPYAEVVFAPSGQSFSI
EYWPLLPFSRGSVHIQSANASDLPAINPNYFMFGQDAEAQITVAQYIRKALGTAPLSGLVGDEVSPGLDVLP
ASASSSTWTKWVEANYRTNYHPVGTNSMLPREKGGVVSPELKVYGTKNLRVVDASILPFQLCGHLTSTLYAV
AERASDLIKENYRA
>I7ZP73|Aspergillus_oryzae_3.042_Ascomycota_Eurotiomycetes_Eurotiales
MLFPSFVLATLSLGAAVRSHAGSPSHYDFVIVGGGTSGLVVANRLSEMNNVTVAVIEAGESALNNFNVSNVM
GYSTAFGTQVDWAYKTENQTYAGGLQQTIRAGKALGGTSTINGMSYTRAEDVQIDNWEVVGNKGWNWKNLFQ
YYKKSEGFQVPTKDQIAHGASYNASYHGRNGPLKVGWPTSMTNSSVFPVLQQTFEKLGVQYNPDSEGGKMVG
FTVHPDTLDREMNVREDAARAYYWPYEARSNLKIISNTRADKVIWANATQGEAVAVGVEVTNAYGTETIYAD
KEIILSAGALRSPALLELSGVGNPAVLNKYNIPVKVNITTVGENLQDQTNNALTWEGVETLTGLATFSVLPS
VNQLYGDNVTALASYVKFQLVTYAKVVASASNSAVKEANLVEAFERQYDLIFNSQVPYAEVVFAPSGQSFSV
EYWPLLPFSRGSVHIQSANASDLPAINPNYFMFGQDAEAQITVAQYIRKALGTAPLSGLVGDEVSPGLDVLP
ASASSSTWTKWVEANYRTNYHPVGTNSMLPREKGGVVSPELKVYGTKNLRVVDASILPFQLCGHLTSTLYAV
AERASDLIKENYRA
>PIG81432|Aspergillus_arachidicola_Ascomycota_Eurotiomycetes_Eurotiales
MLFPSLVLATLSLGAAAQSRAGSPARYDFVIVGGGTSGLVVANRLSEMNNVTVAVIEAGESALNNFNVSNVM
GYSTAFGTQVDWAYQTENQTYAGGLQQTIRAGKALGGTSTINGMSYTRAEDVQIDNWEVVGNKGWNWKNLLQ
YYKKSEGFQVPTKDQIAHGANYNASYHGLNGPLKVGWPTSMTNSSVFPVLQQTFEKLGVQYNPDSEGGKMVG
FTVHPDTLDREMNVREDAARAYYWPYEARSNLKIISNTRADKVIWANTTHGEAVAVGVEVTNAYGTETIYAD
KEVILSAGALRSPALLELSGVGNPAVLNKHNIPVKVNITTVGENLQDQTNNALTWEGVETLTGLATFSVLPS
VNQLYGDNVTALASYVKSQLVNYAKTVASASNGAVTEANLLEAFKRQYDLIFNSQVPYAEVVFAPSGQSFSV
EYWPLLPFSRGSVHIQSANASDLPVINPNYFMFGQDAEAQITVAQYIRKALGTAPLSGLVGDEVSPGLDVLP
ASASSSTWTKWIEANYRTNYHPVGTNSMLPREKGGVVSPELKVYGTKNLRVVDASILPFQLCGHLTSTLYAV
AERASDLIKESY
>A0A1M3TWC0|Aspergillus_luchuensis_CBS_106.47_Ascomycota_Eurotiomycetes_Eurotiales
MLLSSLALAAFSLGAAAKSHTGSSPHYDFVIVGGGTSGLVVANRLSELKHVTVAVIEAGESALNNFNVSNVM
GYSTAFGTEVDWAYQTENQTYAGGLQQTIRAGKALGGTSTINGMSYTRAEDVQIDNWEVLGNEGWNWKNLFQ
YYKKSEGFQTPTKDQVAHGANYNASYHGLNGPLKVGWPTSMTNSSVFPVLEQTFEKLGVQYNPDSEGGKMVG
FTVHPDTLDREMNVREDAARAYYWPYEARSNLKIISNTRANKVIWANTTQGEAVAVGIEVTNAYGTETIYAD
KEVILSAGALRSPALLELSGIGNPDILNKHNIPVKVNITTVGENLQDQTNNALSWEGVDTLTGLATFSVLPS
VNQLYGDNATALASYVKSQLSSYAKTVADASNGAVKEANLVEAFEHQYDLIFKSQVPYTEIVFAPSGQSFAV
EYWPLLPFSRGSVHIQSANASDYPAINPNYFMFSQDAEAQITVAQYIRKALGTAPLNSLVGEEVTPGLDVLP
ADASSATWTKWVQQNYRTNYHPVGTTSMLPREKGGVVSPELKVYGTKNLRVVDASVLPFQLCGHLTSTLYAV
AERASDLIKESY
>G7XA41|Aspergillus_kawachii_IFO_4308_Ascomycota_Eurotiomycetes_Eurotiales
MLFSSLALAAFSLGAAAKSHTGSSPHYDFVVVGGGTSGLVVANRLSELKDVTVAVIEAGESALNNFNVSNVM
GYSTAFGTEVDWAYQTENQTYAGGLQQTIRAGKALGGTSTINGMGGRYRHTSQASSTPASAHATPSSCLPPT
LVGDNNPEVRVWHERRPVWRKPGWCGGSASLGMSYTRAEDVQIDIWEVLGNEGWNWKNLLQYYKKSEGFQVP
TKDQIAQGASYNASYHGLDGPLKVGWPTSMTNGSVFPVLEQTFEKLGVQHNPDSEGGKMVGFTSHPDTLDPE
MNVREDAARAYYWPYEARSNLKIISNTRANKVIWANCTQGEAVAVGIEVTNAYGTETIYADKEVILSAGALR
SPALLELSGIGNPDILNKHNIPVKVNITTVGENLQDQTNNALSWEGVDTLTGLATFSVLPSVNQLYGDNATA
LASYVKSQLASYAKTVADASNGAVKEANLVEAFEHQYDLIFKSQVPYTEIVFAPSGQSFAVEYWPLLPFSRG
SVHIQSANASDYPAINPNYFMFSQDAEAQITVAQYIRKALGTAPLNSLVGEEVTPGLDVLPADASSAAWTKW
VQQNYRTNYHPVGTTSMLPREKGGVVSPELKVYGTKNLRVVDASVLPFQLCGHLTSTLYAVAERASDLIKES
Y
>A0A146F9W5|Aspergillus_luchuensis_Ascomycota_Eurotiomycetes_Eurotiales
MLFSSLALAAFSLGAAAKSHTGSSPHYDFVVVGGGTSGLVVANRLSELKDVTVAVIEAGESALNNFNVSNVM
GYSTAFGTEVDWAYQTENQTYAGGLQQTIRAGKALGGTSTINGMSYTRAEDVQIDIWEVLGNEGWNWKNLLQ
YYKKSEGFQVPTKDQIAQGASYNASYHGLDGPLKVGWPTSMTNGSVFPVLEQTFEKLGVQHNPDSEGGKMVG
FTSHPDTLDPEMNVREDAARAYYWPYEARSNLKIISNTRANKVIWANCTQGEAVAVGIEVTNAYGTETIYAD
KEVILSAGALRSPALLELSGIGNPDILNKHNIPVKVNITTVGENLQDQTNNALSWEGVDTLTGLATFSVLPS
VNQLYGDNATALASYVKSQLASYAKTVADASNGAVKEANLVEAFEHQYDLIFKSQVPYTEIVFAPSGQSFAV
EYWPLLPFSRGSVHIQSANASDYPAINPNYFMFSQDAEAQITVAQYIRKALGTAPLNSLVGEEVTPGLDVLP
ADASSAAWTKWVQQNYRTNYHPVGTTSMLPREKGGVVSPELKVYGTKNLRVVDASVLPFQLCGHLTSTLYAV
AERASDLIKESY
>A0A1L9N1M0|Aspergillus_tubingensis_CBS_134.48_Ascomycota_Eurotiomycetes_Eurotiales
MHLSSLAIAAFSLGAAAKSHAGSPAHYDFVIVGGGTSGLVVANRLSELNNVTVAVIEAGESALNNFNVSNVM
GYSTAFGTEVDWAYQTENQTYAGGLQQTIRAGKALGGTSTINGMSYTRAEDVQIDNWEVLGNEGWNWKNLFQ
YYKKSEGFQVPTKDQIAHGANYNASYHGLNGPLKVGWPTSMTNSSVFPVLEQTFEKLGVQYNPDSEGGKMVG
FTVHPDTLDREMNVREDAARAYYWPYEARSNLKIISNTRANKVIWANTTQGEAVAVGIEVTNAYGTQTIYAD
KEVILSAGALRSPALLELSGIGNPDVLNKHNIPVKVNITTVGENLQDQTNNALSWEGVDTLTGLATFSVLPS
VNQLYGDNVTALASYVKSQLASYAKTVADASNGAVKEANLIEAFERQYDLIFNSQVPYAEVVFAPSGQSFAV
EYWPLLPFSRGSVHIQSANASDYPAINPNYFMFRQDADAQITVAQYIRKALGTTPLNSLVGEEVSPSLEVLP
ANASSSTWTKWVQENYRTNYHPVGTNSMLPREKGGVVSPELRVYGTKNLRVVDASVLPFQLCGHLTSTLYAV
AERASDLIKESY
>A0A1L9V1T9|Aspergillus_brasiliensis_CBS_101740_Ascomycota_Eurotiomycetes_Eurotiales
MLLPSLALVAFSLGAAAKSHADSPPHYDFVIVGGGTSGLVVANRLSELNHVTVAVIEAGESALNNFNVSNVM
GYSTAFGTEVDWAYKTENQTYAGGLQQTIRAGKALGGTSTINGMSYTRAEDVQIDNWEVLGNKGWNWKNLFQ
YYKKSEGFQVPTKDQIAHGANYNASYHGLNGPLKVGWPTSMTNSSVFPALEQTFDKLGVKYNPDSEGGKMVG
FTVHPDTLDREMNVREDAARAYYWPYEARSNLKIISNTRANKVIWANTTQGEAVAVGIEVTNAYGTEIIYAD
KEVILSAGSLRSPALLELSGVGNPDLLNKHNIPVKVNITTVGENLQDQTNNALSWEGVDTLTGLATFSVLPS
VNQLYGDNVTALASYVKSQLASYAKTVADASNGAVKEANLVEAFERQYDLIFNSQVPYAEVVFAPSGSSFSV
EYWPLLPFSRGSVHIQSSNASDYPAINPNYFMFGQDSEAQITVAQYIRKALGTAPLSSLVGEEVTPSLDVLP
ANASTATWTKWVQENYRTNYHPVGTNSMLPREKGGVVSPELKVYGTKNLRVVDASVLPFQLCGHLTSTLYAV
AERASDIIKGSHQV
>A0A1L9WWB0|Aspergillus_aculeatus_ATCC_16872_Ascomycota_Eurotiomycetes_Eurotiales
MLLPSLALAAFSLGAAAKSHTGSPAHYDFIIVGGGTSGLVVANRLSEMRNVTVAVIEAGESALNNFNVSNVM
GYSTAFGTQVDWAYQTENQTYAGGLKQTIRAGKALGGTSTINGMSYTRAQDVQINLWETFGNEGWNWETLLQ
YYKKSEAFQVPTKDQIAHGANYNASYHGLHGPLKVGWPKSMTNSSVFPVLEQTFGKLGVEYNPDSEGGQMVG
FTVHPDTLDREMNVREDAARAYYWPYEARSNLKIISNTRANKVIWANTTQSEEAVAVGVEVTNEYGTQAIYA
DKEVILSAGALRSPAILELSGVGNPTLLSKHNIPVKVNLTTVGENLQDQTNNALTWDGVDTLTGLATFSVLP
SVNQLYGEDNATALATYVKSQLASYAQTVANASNGAVQAANLLEAFERQYDLIFEEQVPYTEVVFAPSGQSF
AIEYWPLLPFSRGSVHIQSANASDLPAINPNYFMFAQDAEAQITVAQYIRKALGTAPLSGLVGEEVSPGLAM
LPANASSATWTKWIESTYRTNYHPVGTNSMLPREKGGVVSPELKVYGTRNLRVVDASILPFQLCGHLTSTLY
AVAEKASDIIRASY
>A0A093V5S3|Talaromyces_marneffei_PM1_Ascomycota_Eurotiomycetes_Eurotiales
MLLFNFALVAFSLGTAASGHDSSSAHYDFVIVGGGTSGLVVANRLSELNNVTVAMIEAGDSTLNNLNVSTVG
GYGIAFGTQIDWAYQTMNQTYAGGLQQTVRAGKALGGTSTINGMSYTRAEDVQIDNWEVVGNKGWNWKNLFQ
YYKKSEGFQVPTEDQVAHGANYNESYHGFNGPLKVGWPTSMTNSSVFPILQQTFERLGVQYNPDTDGGKMVG
FTAHADTIDREMNVREDAARAYYWPYEARSNLKIISNTLGNKIIWANNTQGEAVAVGVEATNAYGTQVIYAN
KEVILSAGALRSPALLELSGVGNPDVLGKYGIPVKVNLTTVGENLQDQTNNGLVWGGVDILTGLATFSALPS
VNQFYGDNVTALASYVKSNLAGYAKNVSIASNGAVKESDLLEAFNLQYDLIFKSQVPYAELVFAPRAQSFAV
EYWPLLPFSRGSVHIQSTDPSVIPAINPNFFMFSQDAEAQATVAQYIRKALGTSPLNSLVANEVSPGLDRLP
VNASSSTWDGWVKANYRTNYHPVGTNSMLPREKGGVVSPELKVYGTKNVRIVDASVLPFQLCGHLVSTLYAV
AERASDIIKESHRI
>GAM36621|Talaromyces_cellulolyticus_Ascomycota_Eurotiomycetes_Eurotiales
MLFFNLALAAFSLGTAASKHDGNPSSAYYDFVIVGGGTSGLVVANRLSELNNITVAVIEAGESTLNNFNVSN
VMGYSTAFGTQIDWAYQTVNQTYAGGLKQTVRAGKALGGTSTINGMSYTRAEDVQIDNWEAVGNKGWNWKNL
FEYYKKSEGFQVPTEDQIADGANYNASYHGMNGPLKVGWPTSMTNSSFFPVLRQTFEKLGVQYNSDANGGKM
VGFTVHPDTIDREMNVREDAARAYYWPYEARSNLKIISNTRANKIIWANATQGEAVAVGVEATNAYGTQSIY
ANKEIILSAGALRSPALLELSGVGNPVILGEYGIPVKVNITTVGENLQDQTNNGLSWEGIDTLTGLATFSIL
PSVNQLYGNNVTALESYVKSNLITYAKTVSTASNGAVKESDLLEAFNLQYDLIFKSQVPYAEVVFSPGDQSF
AVEYWPLLPFSRGSIHIQSANPSVLPAINPNYFMFDQDVEAQVTVAQYIRKALGTAPLNSLVRNEVFPGLDV
LPANASSSTWDSWIKANYRTNYHPVGTNSMLPREKGGVVSPELKVYGTKNLRIVDASILPFQLCGHLTSTLY
AVAERASDLIKESHLI
>A0A1L9PC81|Aspergillus_versicolor_CBS_583.65_Ascomycota_Eurotiomycetes_Eurotiales
MLVPAFVFAALSLGAAANRSYDYIVVGGGTSGLVVANRLSELNNVTVAIIEAGGSVFNNSDVTDVLGYSLAF
GSEVDWAYQTENQTYAGGLKQTIRAGKALGGTSTINGMSYTRAEDVQIDNWELVGNKGWNWKSLFPYYKKSE
GFQVPTADQIAHGASYDANYHGTKGPLKVGWPTGMTNSSVFPVLNKTFEKLGVHHNRDSEGGQMVGFTVHPD
TVDRENNVRDDAARAYYWPYKARSNLKVISNTTANKIIWADTDNGDAVAIGVEVTGIHGVQKIYASKEVVLS
AGALRSPALLELSGVGNPDILRKYNIPVKVNLPTVGENLQDQTNNGLSWEGRETWTGLATFSALPSVNQIYG
KNVTALASFVKANLASYAKSVSKASNGVVKESDLMTAFKLQYDLVFKSQVPYAEIVFSPSGQSFAAEFWPLL
PFSRGNVHIKSANASQIPAINPNYFMFGQDAEAQVVVAQYIRKAFGTAPLSGIVGDEVSPGLDALPEIASNS
TWEKWVNANYRPNYHPVGTASMLPRENGGVVDTELKVYGTKNVRVVDASVLPFQLCGHLMSTLYAVAEKASD
LIKESHTV
>A0A1L9TZX5|Aspergillus_sydowii_CBS_593.65_Ascomycota_Eurotiomycetes_Eurotiales
MLVPSLVFAALSLGAAARRPQASPSQYDYIVVGGGTSGLVVANRLSELNNVTVAIIEAGGSVFNNSDVTDVL
GYSLAFGSDVDWAYQTENQTYAGGRKQTIRAGKALGGTSIINGMSYTRAEDVQIDNWELVGNKGWSWKSLFP
YYKKSEGFQMPTADQIAHGASYDANYHGMKGPLKVGWPTGMTNTSVFPVLNKTFEKLGVHYNRDSEGGQMVG
FTVHPDTVDRENNIIWADTENGDAVAIGVEVTGAHGVQEVYASKEVILSAGALRSPAILELSGVGNPDILRK
YNIPVKVNLPTVGENLQDQTNNGLSWAGRETWTGLATFSALPSVNQIYGKNVTALASFVKANLASYAKAVSK
ASNGVVKESDLMTAFKLQYDLVFKSQVPYAEIVFSPSGQSFAAEFWPLLPFSRGNVHIKSANASQIPAINPN
YFMFGQDAEAQVVVAQYIRKAFGTAPLSGIVGEEVSPGLDALPEAASNSTWHKWVNANYRPNYHPVGTASML
PRENGGVVDTELKVFGTKNVRVVDASVLPFQLCGHLMSTLYAVAEKASDLIKESHTA
>A0A1R3R8S8|Aspergillus_carbonarius_ITEM_5010_Ascomycota_Eurotiomycetes_Eurotiales
MIIPSLAVAALSVGTVAASHPPSSKYDFVIVGGGTSGLVVANRLSELNNVTVAVIEVGDSVLNNFNVTDVQG
YSLAFNTDIDWAYQTENQTYAGGLKQTIRAGKAIGGTSTINGMSYTRAENAQIDNWERVGNKGWNWKNLLKY
YKKSEGFEVPTKDQVAHGASYNADVHGKDGPLKVGWPTAMTNGSVFTVLNETMEHLGIHYNPDANSGKMVGF
TTHPDTLDRDNNVREDAARAYYWPYETRSNLKIISNTQADKIIWSNTTHGDAIATGIEVTGPYGKETIYASN
EVILSAGALRSPALLELSGIGNPDILQKHNIQVKVNIPTVGENLQDQTNNAFAWESNGLLTGLATFSALTSV
DQLYGEDVSALAASINATLTTYAKAVYNASNGAVNETNLLEAFNLQYDLIFNSQVPYAEIVFAPSGESFNVE
YWPLQPFSRGSVHITSANASDLPAINPNYFMFEQDVSAQIDVARYIRKALGTAPLSGIVGDEVSPGLSLLPA
NSTDSAWNDWVVAHYRPNYHPVGTASMLPREKGGVVDTELRVYGTKNVRVVDASVLPFQLSGHLTSTLYAVA
EKASDLIKSSY
>A0A1L9R472|Aspergillus_wentii_DTO_134E9_Ascomycota_Eurotiomycetes_Eurotiales
MRLSALTVAALLGTARAKNHASAQYDFVVVGGGTSGLVIANRLSEMQNATVAVIEAGDSVLNNFNVSNVMGY
GLAFGTEMDWAYQTENQTYAGGSKQTIRAGKAIGGTSTLNGMSYTRAENVQIDSWELAGNKGWNWKSLFPYY
KKSEGFQVPTEDQIAHGASYNPQYHGTKGPLKVGWPSSMTNSSVFPILNQTMEQLGLSYNRDVNGGHMVGFT
VHPDTVDREANVREDAARGYYWPYEVRSNLKIISKTQANRIIWANQSHGEAVAVGVEVTGVDAVTEIYASKE
VILSAGSLRSPALLELSGIGNPDILRQHDIPVKINLPTVGENLQDQTNNGLIYQGKDALTGLATFSALPSVD
QLYGANVSAVASFVNSSLAGYAKAVSKASNGVVKESNLLAAFQVQYDLIFKLQVPYAEIVFAPSGESFASEY
WPLLPFSRGSVHINSANASQPPAINPNYFMFEQDVTAQADVAQYIRKMFNTDPLSTIVSGEASPGLDSLPLN
ASASTWASWVKANYRPNYHPVGTASMLPREKGGVVSPELKVYGTRNVRVVDASVLPFQLCGHLTSTLYAFAE
RAADIIKKDYGVSK
>A0A1V6Q313|Penicillium_antarcticum_Ascomycota_Eurotiomycetes_Eurotiales
MLAPSLSLAALVLGAAASSHQSSPQYDFVIVGGGTSGLVVANRLSEMKNVTVAVIEAGDSVLNNANVTNVMG
YSLAFGTEIDWAYETANQTYAGGLKQTIRAGKAIGGTSTINGMSYTRAEDAQIDNWGNIGNQGWSWKDLLPY
YKKSEDFQVPTKDQAAHGASYTAKVHGRNGLLKVGWPTSMTNSSVFSVLNETMSELGVKYNPDANSGKMIGF
TSHPDTLDRQRNIREDAARAYYWPYESRESLKIISNTRADKIIWANTTGDAVAIGIQVSTPYGVERIYASKE
VILSAGSLKSPQLLELSGVGNPDILNKYNISTKVALPAVGENLQDQTNNALAWESTDALTGLATFSALISVD
QLYGKNASAVEKQIDNALTDYAKALSKKSNGAVKESNLLEALTIQRDLIFKSLVPYAEVVFAPSGQSFTCEY
WPLQPFSRGSVHIQSANASQSPNIDPNYFMFAQDIEAQSDVAHFIRRAFGTAPLKDIVGDELSPGQEVLPAN
ASTSAWDSWIKEHYRPNYHPVGTVSMLPKKKGGAVSSELKVYGTKNVRVVDASIVPYQISGHLTSTLYAIAE
KASDIIKESYTH
>KUL86374|Talaromyces_verruculosus_Ascomycota_Eurotiomycetes_Eurotiales
MLASTLTLATLLLGAVEARVRNASSSQYDYIIVGGGTSGLVVANRLSEMEDITVAVIEAGDSVLNNFNVSDV
LGYSLAFGTPIDWAYQTENQTYAGGLRQTMRAGRAIGGTSTINGMSYTRAQDVQIDSWETAGNDGWNWENLL
PYYEKSEGFQVPTVDQIDRGADYDIRYHGVKGPLKVGWPNAMTNSTVFPILNETLNQLGIPYNGDVNGGKMV
GLTTHPDTIDRQNNVREDAARAYYWPYQARPNLKIISNTNVNKIIWADKPSGDAIAIGVEITGVDGVDNIYA
SKEVILSAGALKSPILLELSGVGNPSILQKYDIPVVVDLPTVGENLQDQTNNGLAWRGRETWTGLPAFSALP
SIEQLYGKDFAAFASTINTSLADYARGVSNVSNGAVKEANLLAAFQIQYDLIFKSQVPFAEIVFVPLGDSVS
SEYWTLLPFSRGSIHVKSANASEPASINPNYFMYGPDLHAQGYVAQYVRKIHGTAPLSGLVGDEIQPGLALV
PGNASASTWESWVKSQYRSNFHPVGTASMLPREKGGVVSPKLKVYGTKNVRVVDASILPFQLCGHLTSTLYA
VAEKASDLIKEECQA
>A0A1L9V449|Aspergillus_glaucus_CBS_516.65_Ascomycota_Eurotiomycetes_Eurotiales
MIARFKLACAFFASATVATGPLYDYVVVGGGTSGLVVANRLSEDPNVSVVVIEAGHSVHNNENVTAANGYGK
AFGTEIDYQYESVNQTYGGNSKQVLRAGKALGGTSTINGMSYTRAQDVQIDAWKELGNRGWSWASLLPYYRK
SEQLTRPSPAEIAAGASYNESVHGYDGPLHVGFNDMQEGNLTTPLNQTYDKLGIPWVEDVNDGHMRGFNVFL
ETINHELGVREDAARAYYWPYRGRPNLIVMTKARANKILWNDDNATGGVSASGVEILSDGITSVVSARREVI
LSAGSIRTPALLELSGVGNKDILEKHNISVRVDLPTVGENLQDQTNANTMALGNGKWTGVKALAYASFYDIF
GDDAQAVAASVIQKLGDYAAQTSEATGGVVKQEDLASFFQIQYDLLFSDAVPMVEILFIPTHSPMLITEYWT
LLPFSRGNVHINSADPAENPVINPNYFMIDWDLQAHIRVTKFIRNMYQTAPLSDMIKMERAPGPEVPQNATD
TDWEEYTKHNYRSNFHPVGTAAMMPRSMGGVVSDQLIVHGTSNVRIVDASVLPFQMCGHLTSTLYAIAERAA
DLIKDDA
>A0A017SJV1|Aspergillus_ruber_CBS_135680_Ascomycota_Eurotiomycetes_Eurotiales
MIAQLKLACAFFASATVATGPLYDYVVVGGGTSGLVVANRLSENPDVSVVVIEAGHSVHNNENVTAANGYGK
AFGTEIDYQYESVNQTYGGNSKQVLRAGKALGGTSTINGMSYTRAEDVQIDAWKELGNRGWSWDSLLPYYRK
SEELTRPSPAEIASGASYNESVHGYDGPLHVGFNDMQEGNLTTPLNQTYDKLGIPWVEDVNDGHMRGFNVFP
ETINHELGVREDAARAYYWPYRGRPNLIVMTKARANKILWNDDNATDGISASGVEIQSDGITSVVSARREVI
LSAGSIRTPALLELSGVGNKDILEKHNISVRVDLPTVGENLQDQTNANTMALGNGRWTGVKALAYASFYDIF
GDDAQKVAGSVLQKLADYAAQTSEATGGVMKQEDLANFFQIQYDLLFSNAVPMVEILFIPTHSPMLITEYWT
LLPFSRGNVHINSADPAEHPVINPNYFMIDWDLQAHIRVTKFIRNMYQTAPLSDMIKMERAPGPEIPRNATD
TDWEEYTKKNYRSNFHPVGTAAMMPRSMGGVVSDQLIVHGTSNVRVVDASVLPFQMCGHLTSTLYAIAERAA
DLIKDGV
>A0A1E3BNA3|Aspergillus_cristatus_Ascomycota_Eurotiomycetes_Eurotiales
MIARFKLACAFLATAAVATGPLYDYVIVGGGTSGLVVANRLSEDPNVSVVVIEAGYSVHDNDNVTAANGYGK
AFGTEIDYQYESVNQTYAGNSKQTLRAGKALGGTSTINGMSYTRAEDVQIDAWKELGNRGWSWNSLFPYYQK
SEQLTRPSPDEIAAGASYNESAHGYDGPLHVGFNNMQEGNLTTPLNQTYDKLGIPWVEDVNDGRMRGFNVFP
ETINHELGIREDAARAYYWPYRSRPNLIVMTKTRANKILWSDDNATGGVSASGVEIQSGNITSVVKARKEVI
LSTGSIRTPALLELSGVGNKDILEKHNITVRVDLPTVGENLQDQTNANTMALGNGNWTGVKALAYASFYDIF
GDDAQAVAGSVLHKLADYAAQTSEATGGVVKQEDLANFFQIQYDLLFSNAVPMVEILFIPTHSPMLITEYWT
LLPFSRGNVHINSADPAENPVINPNYFMVDWDLQAHIGVTKFIRNMYQTAPLSDMIKMERAPGPDVPQNATD
TDWEEYTKKNYRSNFHPVGTAAMMPRSMGGVVSDRLTVHGTSNVRIVDASVLPFQMCGHLTSTLYAIAERAS
DLIKEDA
>A0A1L9SIP2|Penicilliopsis_zonata_CBS_506.65_Ascomycota_Eurotiomycetes_Eurotiales
MLFLTQILLVLLAITVTATSQSYDYIVVGGGTSGLVLANRLSEDPGVSVLVVEAGSSVLNNVNVTDPNRYSM
AFDTKLDWAYESVNQSFGGGPQVLRAGRALGGSSAINGMAYVRAQDVQVDAWEAIGNDGWTWETLFPYYLKS
ENFTIPAQTQVDAGATFESAEHGFQGPLRTAFPPMNATGELTPLINETLHALGIPWNRDINGGRMRGFSIYP
WTLDGEIRHDAARAYYWPFANRANLHVLLDTRVNRILWAQPSNTTTDELTASGVEISLANTTSHIVAKKEVI
LSAGVLRSPALLELSGVGNPRILEAYGIPVMIDLPTVGENLQDQMNTLMTASGENIVTGGRTVTFATAQDIF
GTTTASVAAALYAQLPAYAHQMATASHDAMPAEALLRLFHVQHDLIFKQNVPVAEIIFKPAGSDTTTINAGY
WGLLPYARGSVHIASASPAANPSINPNYGLLPWDVQLQNAIARFIRSVFNTDPLRSFIKEETLPGLAAVPGN
ASDSVWTDWLKHNYASNFHPVGTTAMLPRSMGGVVNPHMKVYGTANVRVVDNSIHPFQLCGHPVSNLYAIAE
RAADLIKGDMKG
>Q4X037|Aspergillus_fumigatus_Af293_Ascomycota_Eurotiomycetes_Eurotiales
MATRLSPTHFSASIVRLLLTSFIQAPHPPRIMILSAFILLLTLVTALAPEYDFIIVGGGVSGLVVANRLSED
PNVSVLIIEAGPSVLDNENVTDVDAYSRAFGTEIDWQFISESQLFGGEPQILRAGRALGGGSAINGESSPSG
YGYEYAEELRLRLGMAYVRAEDVQLDAWQSIGNERWNWTSLFPYYLKSENLTLPTAVQTDAGATYDAFAHGS
RGPLKVAFPRMQSGDNDLTPAVNQTLHAAGIPWNVDVNAGRMRGFSIYPWTIDEEAYIRYDAARAYFWPFQS
RSNLHAWLNTRVNRIVWRDVPGGENTRAAGVEVTSQHGTVSVVMSRREVILSAGALKSPAILELSGIGNPRI
LNQHNIPVHVSLPGVGENLQDQMNTLMTASTHSPITGGRTVTFASATDIFSQDISSLANLTHTKLPSYAALV
ANMSNGAMQPEHLRAVFQVQHDLIFKNNIPIAEIIFKPGGEKTVNAGFWGLLPFARGNVHIRSSDPAAQPAI
SPNYGLLDWDIQLQVAIAKFIRRMFRSAPLEGMIEEESRPGLSAVPGDAADEVWGNWLEDNYASNFHAIGTA
AMMPRSLGGVVNDRLQVYGTANVRVVDASIHPLQLCGHPMANLYAIAERTADLIKEDWTG
>KEY79463|Aspergillus_fumigatus_var._RP-2014_Ascomycota_Eurotiomycetes_Eurotiales
MILSAFILLLTLVTALAPEYDFIIVGGGVSGLVVANRLSEDPNVSVLIIEAGPSVLDNENVTDVDAYSRAFG
TEIDWQFISESQLFGGEPQILRAGRALGGGSAINGMAYVRAEDVQLDAWQSIGNERWNWTSLFPYYLKSENL
TLPTAVQTDAGATYDAFAHGSRGPLKVAFPRMQSGDNDLTPAVNQTLQAAGIPWNVDVNAGRMRGFSIYPWT
IDEEAYIRVNRIVWRDVPGGENTRAAGVEVTSQHGTVSIVMSRREVILSAGALKSPAILELSGIGNPRILNQ
HNIPVHVSLPGVGENLQDQMNTLMTASTHSPITGGRTVTFASATDIFSQDISSLANLTHTKLPSYAALVANM
SNGAMQPEHLQAVFQVQHDLIFKNNIPIAEIIFKPGGEKTVNAGFWGLLPFARGNVHIRSSDPAAQPAISPN
YGLLDWDIQLQVAIAKFIRRMFRSAPLEGMIEEESRPGLSAVPGDAADEVWGNWLEDNYASNFHAIGTAAMM
PRSLGGVVNDRLQVYGTANVRVVDASIHPLQLCGHPMANLYAIAERAADLIKEDWTG
>A0A229Z6H3|Aspergillus_turcosus_Ascomycota_Eurotiomycetes_Eurotiales
MILSAFILLLTLVAALAPEYDFIIVGGGVSGLVVANRLSEDPNVSVLIIEAGPSVLDNENVTNVDAYSRAFG
TEIDWQFTSVPQIFGEKAQILRAGRALGGGSAINGMAYVRAEDVQLDAWQSIGNEGWNWTSLFPYYLKSENL
TFPTVVQTDAGATYDASAHGSRGPLKVAFPRMQRGENDLTPAVNRTLQSAGIPWNEDVNTGRMRGFSVYPWT
IDEEAYIRYDAARAYFWPFESRSNLHAWLNTRVNRIVWRDGPGGENISAAGVEVTQQSGTVSVVMARREVIL
SAGALKSPAILELSGIGNPRILNRPNIPVQVSLPGVGENLQDQMNTLMTASTHSPITGGRTVTFASATDLFS
QDTFSLANLTRTKLPSYAAVVANMSNGAMQPEHLQRLFQVQHDLIFSNNIPIAEIIFKPGGEKTVNAGFWGL
LPFARGNVHVRSSDPAAQPAINPNYGLLDWDVQLQVAIARFIRRMFRSAPLEGMVEEESRPGLSAVPGDAAD
EVWANWLKDNYASNFHAIGTAAMMPRSLGGVVNNRLQVYGTANVRVVDASIHPFQLCGHPMANLYAIAERAA
DLIKEDRIG
>A0A229XQA7|Aspergillus_turcosus_Ascomycota_Eurotiomycetes_Eurotiales
MILSAFILLLTLVAALAPEYDFIIVGGGVSGLVVANRLSEDPNVSVLIIEAGPSVLDNENVTNVDAYSRAFG
TEIDWQFLSVPQIFGEKAQILRAGRALGGGSAINGMAYVRAEDVQLDAWQSIGNEGWNWTSLFPYYLKSENL
TFPTVVQTDAGATYDASAHGSRGPLKVAFPRMQRGENDLTPAVNRTLQSAGIPWNADVNAGSMRGFSIYPWT
IDEEAYIRYDAARAYFWPFESRANLHAWLNTRVNRIVWRDGPGGENISAAGVEVTQQSGTVSVVMARKEVIL
SAGALKSPAILELSGIGNPRILNRYNIPVQVSLPGVGENLQDQMNTLMTASTHSPITGGRTVTFASATDIFS
QDTSSLANLTRAKLPSYAAAVANMSNRAMQPEHLQRLFQAQHDLIFRNNIPIAEIIFKPGGEKTVNAGFWGL
LPFARGNVHIRSSDPAAQPAINPNYGLLDWDVQLQVAIARFIRRMFRSAPLEGMVEEESRPGLSAVPGDAAD
EVWANWLKDNYASNFHAIGTAAMMPRSLGGVVNNRLQVYGTANVRVVDASIHPFQLCGHPMANLYAIAERAA
DLIKEDWIG
>A0A231MJT5|Aspergillus_thermomutatus_Ascomycota_Eurotiomycetes_Eurotiales
MILIAFILLLSLVAALAPEYDFIVVGGGVSGLVVANRLSEDPNVSVLIIEAGPSVLANDNVTNVDAYSRAFG
TEIDWQFMSVPQTFGGEAQVLRAGRALGGGSAINGMAYVRAEDVQVDAWQSIGNDGWNWTSLFPYYLKSENL
TFPTTVQTNAGATYDASAHGSRGPLKVAFPHMQRDENDLTTAVNRTLLSAGIPWNADVNAGRMRGFSIYPWT
IDEEAYVRHNAARAYFWPFESRSNLRVWLNTRVNRIVWRNGPGTEKLVAAGVEVTSQNGTVSVAMARKEMIL
SAGALKTPAILELSGIGNPRILNRHNIPVQVSLPGVGENLQDQMNTLMTASTHSPITGGRTVTFASATDIFS
QDTSSLANLTRTKLPSYAALVANMSNGAMQPEDLQHLFQAQHDLIFKNNIPIAEIIFKPGSEKTVNAGYWGL
LPFARGNVHIRSSDPAAQPAINPNYGLLDWDVQLQVAIAKFIRRMFQSAPLEGMIEEESRPGPSAVPADATD
EVWRDWLKDHYASNFHVIGTAAMMPRSVGGVVNNRLQVYGTANVRVVDASIHPFQLCGHPMANLYAIAERAA
DLIKEDWTARS
>A0A0K8LGM0|Aspergillus_udagawae_Ascomycota_Eurotiomycetes_Eurotiales
MSLFTIPISSTGGSIVCTNPTSSENEKNIYLLTFTSPKDNRLTPTFIDALILALDIIEHRFPKGVVITTSGI
PKFYSNGLDLELATTTEGFLDKWLWKLFRRFITFPMPTICLLNGHAFAGGLMFAMYHDYRIQNPAKGFLCIN
ELEFGVTLQSPMMSIFREKLSPTAFRDLILEAKRFPGPQSFAVGLVDGVGGLEETLQLIRERGLQTKAATGI
YGMMKEEMYRHTLDILDNHAGNLAWREKVEEKKGAAGEAALRAVEAFEKQRNAKLHLTHQRTMILSAFILVL
TLVAALAPEYDFIVVGGGVSGLVVANRLSGDPSVSVLVIEAGPSVLDNVNVTDVDVYSRAFGTEIDWQFISE
PQLFGGAQILRAGRALGGGSTINGMAYVRAEDVQLDAWQSIGNDGWNWTSLFPYYLQSENLTLPTAAQTEAG
ATYDASVHGSRGPLKVAFPHMQRGGNDLTPAVNLTLLSAGIPWNVDVNAGRMRGFSIYPWTVDEEAYIRHDA
ARAYFWPFESRSNLHAWLNTRVNRIVWREGPGEENISAAGVEVTAQNGTVSVVMARREVILSAGALKSPTIL
ELSGVGNPRILNRHNIPVRVSLPAVGENLQDQMNTLMTASTHSPITGGRTVTFASATDIFSEDTASLANLTR
IHLPSYAAVVANMSHGAMLPGHLQHLFQVQHDLIFKNNIPIAEIIFKPGGEKTVNAGYWGLQPFARGDVHIR
SSDPTAQPTINPNYGLLEWDVQLQVAIAKSIRRMFRSAPLEGMIEKESRPGLSAVPGGAADEVWANWLKDNY
ASNFHAIGTAAMMPHSLGGVVNNRLQVYGTANVRVVDASIHPFQLCGHPMANLYAIAERAADLIKEDWIA
>A0A1L9R4L1|Aspergillus_wentii_DTO_134E9_Ascomycota_Eurotiomycetes_Eurotiales
MIVPIILLLIAATAAIEYDYIIVGGGTSGLVVANRLSENPDISVLIIEAGPSVLHNINVTDVDRYSYAFDTE
IEWAYETIPQEFGGRSQILRAARALGGTSTINGLAYVRSEDVQIDAWQEIGNEGWTWANLLPYYLKSENFTV
PDSKQIEAGATYTPNYHNSNGPVQVSFKHMEKKANDLTSVLNRTFDSLGLPWNQDLNEGHLRGFTFHPYTID
ADEYVRHDAARAYYWPYAARDNLHVKLNTFVNRIVWRGERDGDDISAAGVEVAGDDGVSRFNAKRDVILAAG
SLRSPAILELSGVGNPSILEQYDIPVRINLPTVGENLQEQLNTSMIATTNTPMTGSRTVAFASVSDIFGDSA
SDIAALTRAHLPKYANITATASSGTMKADHLQQLFETQHDLIFKDNIPIAEYIFTAGEKDFQAGYWGLLPFA
RGNVHITSADPAVKPAINPNYGMIDWDVEIQIAMSRYIRSMYRTKPLSQFIRNETLPGLGVVPEDASDGVWT
DWVKEQYTPNYHPIGTAAMLPRSMGGVVDNKLKVYGTTNLRVVDASIHPLQLCGHPMSNLYAIAERLSDLMK
EEM
>A0A0L1ISY1|Aspergillus_nomius_NRRL_13137_Ascomycota_Eurotiomycetes_Eurotiales
MLPCWILLLVVGVIASDYDYIIVGGGTSGLAVANRLAQDPRTSVLVIEAGPSVFDNVNVTDISNLPYTYDSP
LDWAYETTEQSFGNRRQVMRAGKALGGTSVMNGAAYVRAEKAQIDALRDIGIEGWDWDSLFPYFTKSENMTA
PNQTQIEAGASISPTLHGTGGPVNVGFMDIRQYEGDLTVSMNNTLVSLGIPWNQDLNSGHMRGFALHPYTVD
VTNIRSDAARAYYWPYAERLNLQVELNTFVTRIVWQRKEEGSDIRAQGVEIIIQDGDRKRKSVINARKEVIL
AAGAMRTPTILELSGVGNPRILEKYGIPVELNLPSVGENLQDQLNTSIVVSTKTPVTGTRTVAFASVSDIFG
SSAQSVADSVRSQLEEYANITASGSNGAMRKEDLLRMFEVQHDLVFGKDVPAAEFVFILEDANTIHTGYWGL
LPFARGNVHISSVDPMEPPVVNPNFGLLEWDVQIQIAMSKFLRRMFKSGDFNSLISNETLPGFTDVPEDASD
EAWKTWIGKQYTPNYHVIGTTSMLPRSMGGVVDSRLRVYGTSNVRVVDSSIQPLQIGGHPTANLYGIAERAS
DIIKEEAAADTDI
>A0A1F8A8E1|Aspergillus_bombycis_Ascomycota_Eurotiomycetes_Eurotiales
MLPFWILLLVVGVIASDYDYIIVGGGTSGLAVANRLAQDPKTLVLVIEAGPSVYDNVNVTDISNLAYTYDSP
LDWAYETTEQSFGKRRQVMRAGKALGGTSVMNGAAYVRAEKAQIDALREIGIEGWDWDSLFPYFTKSENMTA
PNQTQIEAGASISPDLHSTGGPVNVGFMDIRKDEDDLTASMNGTLELLGIPWNQDLNSGHMRGFALHPYTVD
VTNIRSDAARAYYWPYAERQNLQVELNTFVTRIVWQNGGKGSDIRARGVEIITQDGNGQQKSVINARKEVIL
AAGAMRSPAILELSGVGNPRILEKYGIPVEVNLPSVGENLQDQLNTSIVVSTETPVTGTRTVAFASVSDIFG
SSAQSVADSVRSQLEEYADVTARGSNGAMRKEDLLKMFEVQHDLVFAKDVPSAEFVFILEDANTIHTGYWGL
LPFARGSVHISSADPMEPPVVNPNFGLLEWDVQIQIAMSKFLRRMFKSGDFDGLISNETLPGFTDVPQDASD
ETWKKWIGEQYTPNYHVIGTTSMLPRSMGGVVDSRLKVYGTSNVRVVDSSIQPLQIGGHPTANLYGIAERIS
DIIKEDAAAADTDF
>A0A0F0IHP6|Aspergillus_parasiticus_SU-1_Ascomycota_Eurotiomycetes_Eurotiales
MLLSWILLLVVGVIASEYDYIIVGGGTSGLAVANRLAQDPKVSVLVIEAGSSVFDNVNVTDISNLPYTYDSP
LDWAYETTEQSFGKRRQVMRAGKALGGTSVMNGAAYVRAEKGQIDALREFGIEGWDWDSLFPYFTKSKNITT
PNQTQIEAGASICPAYHGTHGPVHVGFMDIRKDEGDLTASMNRTLESLGIPWNRDLNSGNMRGFALHPYTVD
VTNIRSDAARAYYWPYAGRPNLRVQLNTFVTRIVWQNAEKGNDIRAEGVEIATQEGDGRRTSVVSARREVII
AAGAMRTPAILELSGVGNPRILEKYGIPVQVNLPSVGENLQDQLNTSIVVSTNTPVTGTRTVAFASASDIFG
SSVQSVAATVRSQLQEYADIAARESNGAMRKEDLLRMFEVQHDLVFGQGAPAAEFVFILEDANTIHTGYWGL
LPFARGNVHISSADPMAPPVVNPNFGLFEWDIQIQIAMSKFLRRMFKSGDLKRLISNETLPGFTEVPQDASD
EAWKKWIGEQYTPNYHVIGTTSMLPRAMGGVVDSRLKVYGTSNVRVVDSSIQPMQIGGHPTANLYAIAERVS
DMIKEDATAATKI
>PIG86610|Aspergillus_arachidicola_Ascomycota_Eurotiomycetes_Eurotiales
MLLSWILLLVVGVIASEYDYIIVGGGTSGLAVANRLAQDPKVSVVVIEAGSSVFDNINVTDISNLPYTYDSP
LDWAYETTEQSFGKRRQVMRAGKALGGTSVMNGAAYVRAEKGQIDALREFGIEGWDWDSLFPYFTKSENITT
PNQTQMEAGASISPANHGTHGPVHVGFMDIRKDEGDLTASMNRTLESLGIPWNRDLNSGNMRGFTLHPYTVD
VTNIRSDAARAYYWPYAERSNLRVQLNTFVTRIVWQDGEKGSDIRAQGVEIANQEGDGRQTSVVNARREVII
AAGAMRTPAILELSGVGNPRILEKYGIPVHVNLPSVGENLQDQLNTSIVVSTNTPVTGTRTVAFASASDIFG
SSVQSVAATVHRQLEEYANIAASESNGAMRKEDLLRMFEIQHDLVFGQEVPAAEFVFILEDANTIHTGYWGL
LPFARGSVHISSADPMAPPVVNPNFGLFKWDVQIQIAMSKFLRRMFKSGDLNSLVSNETLPGYTEVPQDASD
EAWKKWIGEQYTPNYHAIGTTSMLPRAMGGVVDSRLKVYGTSNVRVVDSSIQPMQIGGHPTANLYAIAERVS
DMIKEDATAATKV
>A0A1R3S0R3|Aspergillus_carbonarius_ITEM_5010_Ascomycota_Eurotiomycetes_Eurotiales
MLLLYSTVLLIGYVLATEYDYIIVGGGTSGLAVANRLSQDPAVTVLVIEAGSSVFNNVNVTNISNLTYTYDS
TLDWAYQTTKQTFGQRRQIMRAGKALGGTSVMNGAAYARAETVQFDALRDIGIHGWDWNSLMPYYMKSENIS
TPNATQIEAGASILPEYHGIGGPVHNPDLNSGHMRGFTLHPYTVDVMNIRSDAARAYYWPYAERPNLHVKLN
SLVTRVLWGDGESEGRITAKGVEIVEQDGVKQRRFNSDARREVILAGGALRTPAILELSGIGNPRIFERYGI
TVKVDLPSVGENLQDQLNTSLVVSTDTPVSGTRSVAFASVSDIFGPSTESVAASIKSQLPQYADITANGTNG
AMSKEMLESLFNLQYDLMFNKHIPVSEFVFILDDPHKIHTGYWGLLPFARGNVHINSPDPATPPTVNPNYSM
LDWDIQIQIGMSKFLRQMYRTTPLKDLATKEILPGLVDRWIEQQYTPNYHAIGTSSMLPRYMGGVVDNRLKV
YGTKNVRVVDASIQPMQLCGHPTANLYAIAEYASDMIKEDASNI
>A0A1L9ND25|Aspergillus_tubingensis_CBS_134.48_Ascomycota_Eurotiomycetes_Eurotiales
MLVIPSVLLLIGGALASEYDYIIVGGGTSGLTVANRLSQDPAVSVLVVEAGSAVFDNENVTDISNLPYTYDS
PIDWAYQTTKQSFGDRPQVMRAGKALGGTSVMNGAAYARAEKVQFDALRDIGIHGWEWNRLLPYYMKSENLT
AANLTQAAAGASTLPMYHGVGGPVNVGFMDMRKGENDLTESMNRTLASMGIPWNQDLNSGHMRGFTLHPYTI
DATNIRSDAARAYYWPYAKRPNLQVSLDSFVTRILWSDEDSEDGVVAKGVETLEQGGGDRQKFNINARREVI
LAAGALRTPLILELSGVGNPRILEQYGITVKIDLPSVGENLQDQLNTSLVVSTDTPVSGTRTVAFATVADIF
GPTSESIAARVKAQLPQYAEATANGTNGGMEKDVLEKLYNLQYDLMFKKRVPVAEFVFILESPHQIHTGYWG
LLPFARGSVHINSSNPMAPPKVNPNYGMLYWDIEVQIAMSKFLRRMYQTGDLKNLGINETLPGFVTVQEDAS
DETWKSWIEGQYTPNYHAIGTTSMLPHDMGGVVNERLKVYGTKNVRVVDASIQPLQLCGHPTANIYAIAEYV
SDVIKQDS
>A0A100I254|Aspergillus_niger_Ascomycota_Eurotiomycetes_Eurotiales
MLVIPSVLLLIGGALASEHDYIIVGGGTSGLTVANRLSQDPAVSVLVVEAGSAVFDNENVTDISNLPYTYDS
PIDWAYQTTKQSFGDRPQVMRAGKALGGTSVMNGAAYARAEKVQFDALRDIGIHGWEWNRLLPYYMKSENLT
AANLTQAAAGASTLPMYHGVGGPVNVGFMDMRKGENDLTESMNRTLASMGIPWNQDLNSGHMRGFTLHPYTI
DATNIRSDAARAYYWPYAKRPNLQVKLNSFVTRILWSDEDSEDGVVAKGVETLEQGGGDRQKFNINARREVI
LAAGALRTPLILELSGVGNPRILEQYGITVKIDLPSVGENLQDQLNTSLVVSTDTPVSGTRTVAFATVADIF
GPTSESIAARVKAQLPQYAEATANGTNGGMEKDVLEKLYNLQYDLMFKKRVPVAEFVFILESPHQIHTGYWG
LLPFARGSVHINSSNPMAPPKVNPNYGMLYWDIEVQIAMSKFLRRMYQTGDLKNLGINETLPGFVTVQEDAS
DETWKSWIEGQCKWILFHDVLHINFCVLTYVALDTPNYHAIGTTSMLPHDMGGVVNDRLKVYGTKNVRVVDA
SIQPLQLCGHPTANIYAIAEYVSDVIKQDS
>A0A1L9PZ33|Aspergillus_versicolor_CBS_583.65_Ascomycota_Eurotiomycetes_Eurotiales
MTFRWVLFLLGTIAAATTSSSSDYDYIIVGGGTAGLTVANRLSEDPSVSILVIEPGQAEFDNPDVTDISRLA
YTYGSPIDWAFETTEQSFGGRRQIMRAGKALGGTSVMNGAAYVRAENIQLDALVDFNIADWTWESLFPYYIK
SEGLRTPNETQVDAGAPVIPSYHGRDGPVQVGFMDMRKQDNDLPSVLNRTLASMGVPWNRDLNSGVMRGFSM
HPYTVDGRNVRSDAATAYYLPAEKRENLDVMFNASVGRIVWGERVGQERGLVARGVEVYRPDKDGRKQVVNA
RKEVILAAGAMKSSSILELSGVGNPRILQKHGIPVQINLPSVGENLQDQLNTSFVLTTKVPITGTRTVAFVS
ARDLFGSSTESVAASIHAQIPEYAEATANETNGAMTKESLQQLFESQHDLMFNKGIPVGEFVFILDGPSQLH
VGYWGLLPFSRGSVHISSKDPLESPTVNPNYGMLGWDIQVQIAMSKFLRRMFQTGDLGQLIDTEKIPGLDHI
PDEASDETWMEWIGQQYTPNYHAIGTTSMLPREMGGVLDARLKVYGTRNVRVVDSSVFPVQLCGHPTANIYA
VGEWVADAIKEDRRKT
>A0A1L9T8T7|Aspergillus_sydowii_CBS_593.65_Ascomycota_Eurotiomycetes_Eurotiales
MNLTMAILHWFLFLIATTTTATSYSSDYDYIIVGGGTAGLTVANRLSEDPSVSILVVEPGQAEFNNPDVTDI
SRLAYTYDSPIDWAYETTNQYFGGRRQIMRAGKALGGTSVMNGAAYVRAENIQLDALRAFKIADWTWESLFP
YYLKSEALRTPNKTQVDAGAPVIPSYHGHDGPVQVGFTDIRKQENDLPSVLNRTLASMGVPWNRDLNSGVMR
GFSMHPYTVDGGNVRSDAATAYYRPAEKRENLEIMFNASVERVLWDERVGGQEGGLVAKGVEVYGADRDGRK
QVVNARREVILAAGAMKSSAVLELSGVGNPRSVLTSILRTRSISRMNRVLQKHGIPVQINLPSVGENLQDQL
NTSFVLTTKVPITGTRTVAFVSASDLFGSSTESIAASIHAQIPEYAEATANETNGAMTKESLQRLFESQHDL
MFNRGIPVGEFVFILDGPSQLHVGYWGLLPFSRGNVHIASRDPRTPPTVNPNYGMLGWDTQVQIAMSKFLRR
MFQTGELGQLIDTEKVPGLDLIPDDASDETWMEWIGEQYTPNYHAIGTTSMLPREMGGVLDTRLKVYGTRNV
RVVDSSVFPVQLCGHPTANIYAVGEWVADIIKEDGLERRRDGRV
>A0A017S5K7|Aspergillus_ruber_CBS_135680_Ascomycota_Eurotiomycetes_Eurotiales
MLHAPSGSYYSCQYDYIIVGGGTSGLAVANRLPSVFDNINVADIDRLKYTYDSSIDWAYQTTPQAHGGKTQV
LRAGKALGGASIMNGKSENASNPNQMQIEAGVSVDPKYHGSNGPLSVGFFDQHKKYHDLTTDSRFTCQLDVA
NIRNDAARAYYWPYADRPNLHVKLNMFVNQIVWEDRNKGEKEGNLTATGVATNTERGKEHVIHAQKEVILAA
GTLRSPAILELSGYSPKHNIPVQINLPSVGENRENLQDQLNTSTVVSTNTPLTGTGTVAFASASDIFGSLVE
SVAALTWSQLAQYANDTANESHGAMKTEDLQRLFEIQHDQIFNKNIPVAEFVFILEGDQSIHTGYWGLIPFS
RGNSHIASADPTIPPVVNPNHGMLESDVQIQIAMSKFLRRMCKMGEFSDLIAKESLPGLSVVPDNASDETWA
KWIGEQYTPNYHDQLKVYGTTNVRVVDAIQPLQLCGHPMANLYAIAEWVSDIIRCN
>A0A074ZD84|Aureobasidium_subglaciale_EXF-2481_Ascomycota_Dothideomycetes_Dothideales
MRCSIAALSLVTPALALPTLSLLNGGLFGGHHLLGDIFSHGHNGGSSYTEAPAYDSGSSASDSSFTPTDDEA
PGYNSGTISDEQGSANGNIAPQGSGVSSSIVDAASASIQAPSSAASAASLASLGYGVTSYSVASSQTVTISS
GVSTADSTASTTSPVGNFTPDSEQTCESPSIIGCKTASDSSAAEVAADSGGVYDFVIVGGGTAGLVIANRLS
ENSYTSVAVIEAGDLVFDNKNVTDVYGYGLSFGTDIDWQYESAPQAYAGNKTQTLRAGKALGGTSTINGMAY
LRAQKAQINAWEHLGNVGWNWESLLPFYKRSERFQIPTEDQCLNGAAYDIEVHGTTGPLKTGWNTGLLGKSV
TSLINATYTSLGLPYRAESNGGDMRGFTRYPATVDRELNVREDAGRAYYLPIQNRTNLDLYTNSFVQRITWD
ETSTNSTPRADGVQFTDSAGKRRTISAKKEVILSAGALRSPLILELSGIGNPAILEQHGIDVKVDLPFVGEN
LQDQTTGAGVYSSNTSFSGTADYVGHFSVGDIFGNDTYDLNCTVRDSLLQYAATVVEASGGILDQKVMEKLF
MIHYDLIFKDQIPISEILVSPGENQMAFSYWGLLPFSRGNVHIQSNNSTTPAAINPNYFQLDYDLKQQIGTA
KAVRKLAGSEALCDVVTEELSPGLQSVPLNASNETWAQAIKDGYRSNYHYIATAAMMAQDLGGVVDTDLLVY
GVDNVRVIDASVIPFQVCGHLTATVYAIAEKAADAIKSRYY
>A0A074WT61|Aureobasidium_namibiae_CBS_147.97_Ascomycota_Dothideomycetes_Dothideales
MRYSIAALSLVSPALALPIFGDLFGGHHLLGDIFSHGHSHGSSYADAPTYNGSPASYESSPSPTNGESYGYD
SGSVSNEQGYNAPQESSIASSVVDAVPATSTEVPQDSGTSSSGYGNNTSSLTVAYTTTAPSSLPTTDVPAPA
TSSSEASANGQTCESPDVIGCETASDSSASDVAPESAGVYDFVIVGGGTAGLVIANRLSENSYTSVAVIEAG
DLVFDNKNVTTVDGYGLAFGTEIDWQYESAPQAYAGNKTQTLRAGKALGGTSTINGLAYLRAQAAQINAWEH
LGNDGWNWESLLPYYKQSEHFQIPTEQQCAAGTTYDVAVHGTTGPLKTGWPNALQGKDVTSLINATYTSLGL
PYIEEANDGSMRGFTRYPVTVDQGLNVREDAGRAYYLPIQNRTNLDLYTNSFVQRMTWDEASTNSTPRVNGV
MYTDASGKQRTITAKKEVILSAGALRSPLILEYSGIGSSDILGQHGIKVKVDLPFVGENLQDQTTGAGAYSS
NTSFSGTADYVGYFSVADIFGNDTYDLNCTVRDSLLQYAASVVEASNGVLDQKVMEKLFMIHHDLIFKDQIP
ISEILVTPGENRMDFSYWGLLPFSRGSIHIQSNDSTTPAAINPNYFQLDYDLKQQIGTAKAVRKLAGSDALC
DVVTGELSPGLQSVPLNASDEVWAQAVKDSYRSNYHYISTAAMMAQDLGGVVDTNLLVYGVDNVRVVDASVI
PFQVCGHLTATIYAIAERAAEAIKNRYY
>A0A074VFP9|Aureobasidium_melanogenum_CBS_110374_Ascomycota_Dothideomycetes_Dothideales
MSGYGIASSSAVYNTTTAPTIVPTTASPVPAASSSEVSSSAGEQTCDSPDIIGCQTSSGSSASEVPADSVGV
YDFIIVGGGTAGLVIANRLSENTDTSVAVIEAGDLVFDNKNVSDVDGYGLSFGTAIDWQYESVPQAYAENKS
QTMRAGKALGGTSTINGMAYLRAQAAQIDAWEHLGNDGWNWESLLPYYKQSEHFQIPTEEQCSAGVNYDIRV
HGTTGYLRTGWNTGLLGEDVTSLVNATYTSTGLPYIPEPNGGSMRGFTRYPATVDRELNVREDAGRAYYLPI
QNRTNLDLYTNSFVQRMTWDGSSTNSTPRVDGVQFTDASGKQKTLSAKKEVILSAGALRSPLILELSGIGNS
AILEQHGIDVKVDLPTVGENLQDQTTGAGAYSSNKSFSGTADYVGYFSVADIFGNDTYDFNCTIRDNILQYA
TSVVEASNGVLDQKVMEKLFMIHYDLIFNQQIPISEILLSPGDGRMDFSYWGLLPFSRGNIHIQSNDSTTPA
AINPNYFQLDYDLKQQIGTAKAVRKLAGSDALCEVVTGELSPGLQSVPLDASNEVWAKALKEGYRSNYHYIS
TAAMMAQDLGGVVDTNLSVYGVDNVRVVDASVIPFQVCGHLTATIYAIAERAADAIKQRYY
>A0A074XU30|Aureobasidium_pullulans_EXF-150_Ascomycota_Dothideomycetes_Dothideales
MRYSIAALSLVSPALALPTLSLLGGGLFGGHHLLGGLLPHGHGGGSSYANTPSHNNGPDSYGAGSTPAGESS
SYGSGSVSNGQDSSYHGATSGESAVSSSVVDAASASQETATQETATHSGSGSVPYANGPASHSVFSSSTSLT
SSSTLTPIVPAATTSSNNGQSSESGQTCESPSIIGCETASDSPATEVSPDSVGIYDVVIVGGGTAGLVIANR
LSENSYTTVAVIEAGDLVFDNKNVSTVDGYGLSFGTEIDWQYESTPQAYAGNKTQTLRAGKALGGTSTINGM
AYLRAQEAQINSWEHLGNEGWNWKSLLPYYKRSEHFQIPTEDQCIAGASYDISVHGTSGPLKTGWNTGLLGK
SVTTLVNATYASLGLPYIEEPNGGVMRGFTRYPATVDRELNVREDAGRAYYLPIQNRTNLDLYTNSFVQRIT
WDETSTNSTPRANGVQFTDASGKQKTISAKKEVILSAGSLRSPLILELSGIGNPAILEQHGIDVKVDLPFVG
ENLQDQTTGAGAYSSNTNFSGAANYVGYFNVADIFGNGTYDLNCTVRDSLLQYATSVVEASGGIIDQKVMEK
LFMIHYDLIFKDQIPISEILISPGEDQMAFSYWGLLPFSRGSVHIQSNDSTTPAAINPNYFQLDYDLKQQIG
TAKAVRKLASSEALCDIVTGELSPGLQSVPLNASDEVWAKAVKEGYRSNYHYIATAAMMAQDLGGVVNTDLL
VYGVDNVRVVDASVIPFQVCGHLTATIYAIAEKAADAIKSRYY
>A0A074XT72|Aureobasidium_namibiae_CBS_147.97_Ascomycota_Dothideomycetes_Dothideales
MLGQLTTLALVSTAFAIPNTLPVSRSRYDYVIVGGGTSGLVIANRLSEDPTISVAVIEAGDQVFNNTNVTSA
TGYGKAFGTQIDWAYESEAQVYAGNKTQILRAGKALGGTSTINGMTYMRAESSQIDSWKKVGNNVSWDSLMP
YYKKSEYFEYPTGAQVSMGASYSPEFHGTEGPLSVSWPTEMVGNNFSSTLNATFKAMDLPWNGDANSGSMRG
YNVFPKTFDRSLDVREDAARAYYYPFATRPNLDIFLNSFAQRLTWSDDNSSIPFANGVVFTDKSGAEQTLLA
TREVVLSAGSLRSPLLLELSGIGNPSVLENLGIEVKVNSPFVGENLQDQTTVDTNYNANTNFTGAGGFIGYF
NATDVWGNNTAAFSKTIKASLEQYANRTADASGGITDRETLLKLFKIQHELIFEDEVVISEIIVNPPSASSG
LIEYWGLMPFSRGNIHIKSANSSAPAAINPNFFMLDYDIKQQIATARTARKIAMTAPMSNILTSETTPSFDV
VPLNATDEAWDSWLRSAYRSNYHYISTAAMMSKELGGVVDDNHLVYGTANVRVVDASVIPFQVSGHLASTLY
ALAERAADLIKASH
>A0A074X3M2|Aureobasidium_pullulans_EXF-150_Ascomycota_Dothideomycetes_Dothideales
MLGRLATLALVSTAFAIPNTLPKSTPRYDYIIVGGGTSGLVIANRLSEDPTVSVAVIEAGDQVFNNTNVTSA
SGYGKAFGTEIDWAYESEAQVYAGNKTQILRAGKALGGTSTINGMTYMRAESSQIDSWKKVGNNITWNSLLP
YYKKSEYFEYPTEAQVSMGASYLPEYHGTEGPLAVSWPTEMVGNNFSSMLNATFKAMKLPWNGEANSGSMRG
YNVFPKTFDRSLDLREDAARAYYYPFTTRPNLDVYLNSFAQRLTWSNDNSSVAFANGVVFTDKSGAEQSLLA
TKEVVLSAGSLRSPLLLELSGVGNPAVLENLGIEVKVHSPFVGENLQDQTTVDTNYDATQKFTGAGGFIGYF
NATDVWGNSTASFSKTIKASLEQYANKTVQATGGITDVDTLLKLFNIQHELIFEDEVVISEIIVNAPSASAG
LIEYWGLMPFSRGNIHIKSANASAPASINPNYFLLDYDIKQQIGTARTARKVATTAPLSNILTSETLPGLDS
VPTNASDAVWGDWLKSVYRSNYHYISTAAMMSKELGGVVDDNHLVYGTANVRVVDASVLPFQVSGHLTSTLY
ALAERAADVIKASHQ
>A0A074YCP3|Aureobasidium_subglaciale_EXF-2481_Ascomycota_Dothideomycetes_Dothideales
MLGQLATLALVSTAFAVPNALPKSTPRYDYIIVGGGTSGLVIANRLSEDPTVSVAVIEAGDQVFNNTNVTSA
SGYGRAFGTEIDWAYESEAQVYAGNKTQILRAGKALGGTSTINGMTYMRAESSQIDSWKKVGNNITWDSLLP
YYKKSEYFEYPTEAQVLMGASYLPEFHGTEGPLAVSWPTEMVGANFSSTLNATFKAMDLPWNGEANSGYMRG
YNVFPKTFDRSLDLREDAARAYYYPFTTRPNLDVYLNSFAQRLTWSNDNSSVAFANGVVFTDKSGAEQSLLA
TKEVVLSAGSLRSPLLLELSGVGNPAVLENLGIEVKVDSPFVGENLQDQTTVDTDYNASQNFTGAGGFIGYF
NATDVWGNGTAAFSKSIKASLEQYANKTVQATGDITDRETLLKLFKIQHELIFEDEVVISEIIVNAPSASAG
LIEYWGLMPFSRGNIHIKSANTSVPAAINPNYFMLDYDMKQQIATARTARKVASTAPLSNILTGETLPGLDV
VPQNASDAVWGDWLKSVYRSNYHYISTAAMMSKELGGVVDDKHLVYGTANVRVVDASVLPFQVSGHLTSTLY
ALAERAADMIKASHA
>A0A074W4Q2|Aureobasidium_melanogenum_CBS_110374_Ascomycota_Dothideomycetes_Dothideales
MLVLATLALATTAIAVPNILPKSTPRYDFIIIGGGSSGLVIANRLSEDPKISVAVIEAGDQVFNNTNVTSAS
GYGKVFGTQIDWAYESEAQVYAGNKTQTLRAGKALGGTSTINGMTYMRAESSQIDSWKKVGNNITWSSLLPY
YKKSEYFEYPTEAQISMGASYLPEFHGTQGPLSVSWPTEMVGNNFSSTLNTTFKALDLPWNGDANCGYMRGY
NVFPKTFDRELDLREDAARAYYYPFATRPNLDVYLSSFAHRLTWSNDNSSVAFANGVVFTDKSGKEQRLLAT
KEVILSAGSLRSPLLLELSGVGNPNVLESLGIEVKVDSPFVGENLQDQTTVDTDYTAKANFTGAGGFIGYFN
ATDVWGNSTAAFSKAVKASLEQYANRTVQATGGITDRETLLKLFQIQHELIFEDEVVISEVIVNAPSSGSGL
LEYWGLMPFSRGNIHIKSANASAPAAINPNFFMLDYDLKQQIGTARAARKIATTAPLSNILTSETTPSFDVV
PLNATDAVWGDWLKSVYRSNYHYISTAAMMSKELGGVVGDDHLVYGTANVRVVDASVIPFQVSGHLASTLYA
LAERAADIIKASH
>A0A221SAG9|Aureobasidium_pullulans_Ascomycota_Dothideomycetes_Dothideales
MLGLATLALASTAFAIPNALLKSTPRYDYIIIGGGTSGLVIANRLSEDPTVSVAVIEAGDQVFNDTNVTSAS
GYGKAFGTQIDWAYESEAQVYAGNKTQILRAGKALGGTSTINGMTYMRAESSQIDSWKKVGNNITWDSLLPY
YKKSEYFEYPTAAQISMGASYLPEFHGTEGPLSVSWPTEMVGNNFSSTLNATFKALDLPWNGDANSGYMRGY
NVFPKTFDRELDVREDAARAYYYPFAARPNLDVYLNSFAQRLTWSNNNSSDAFANGIIFTDKSGNEQRLLAT
KEVILSAGSLRSPLLLELSGVGNPSVLKNLGLEVKVNSPFVGENLQDQTTVDTDYTANANFTGAGGFIGYFN
ATDVWGNSTAAFSKTIKASLEQYANMTIQATGGITDRETLLKLFQIQHELIFEDEVVISEVIVNAPSSSSGL
IEYWGLMPFSRGNIHIKSANASAPAAINPNYFLLDYDLKQQIGTARTARKVATTAPLSNILTSETTPGFDVV
PANASDAVWGDWLKSVYRSNYHYISTAAMMSKELGGVVGDDHIVYGTANVRVVDASVLPFQVSGHLTSTLYA
LAERAADLIKASH
>A0A1Z5SVU5|Hortaea_werneckii_EXF-2000_Ascomycota_Dothideomycetes_Capnodiales
MIRATTSLAWHILPVVASLATAAPSPLHHSTSRYDYIVVGGGTSGLVVANRLSEDPSVSVAIIEAGDFVFDN
KNVTDVSAYGKAFGTPIDWAYQSEPQKHALNETQTLRAGKALGGTSTFNGMTYLRAEDSQLDAWAKLGNNIT
WDSLLPYYKRSEYFQVPTAAQMQMGASYDPAYHGYVGPLAVGWPNKMVGGNFSNTLNATFASMNLPWNGEPN
AGQMRGYNIFPKTVDRTLNVREDAGRAFYLPISERPNLDLYRNAFAQKLTWESESHTSKPFAKGVTFLSTNG
TETTLTATREVVLSAGSLRSPLLLELSGVGNKKILEKNGINVTVNSPFVGENLQDQTTTDTSYNATADFKGA
GGFIGYFNVDDVYADETANLSASIKQSIPEYARKTAKSSGNVLNAESLERLFSIQHDIIFKDKAVISEVIVN
APSSGSSILEYWGLMPFSRGNIHIQSANASAPAAINPNFFMLDWDMMQQVGTAKMARAVANTSPFRELLTGE
TLPGLAAVPANASDNEWAAWLKSTYRSNFHYVSTAAMMSEDLGGVVDSDHLVYGTANVRVVDASVLPFQVSG
HLTSTLYALAERAADRIKLSRQS
>A0A1Z5SM34|Hortaea_werneckii_EXF-2000_Ascomycota_Dothideomycetes_Capnodiales
MSFTMVKTTTSLAWHIFPVFASLAAAVPSPLHYDTSRYDYIVVGGGTSGLVVANRLSEDPSVSVAIIEAGDL
VFDNKNVTDVSAYGKAFGTQIDWAYKSEPQKHALNESQTLRAGKALGGNSTFNGMTYLRAEDSQLDAWAKLG
NNITWDSLLPYYERSEYFQVPTAAQTQLGASYDSAYHGYVGPLAVGWPDEMVGGNFSNTLNATFASMNLPWN
GEPNAGHMRGYNIFPKTVDRTQNVREDAGRAFYLPISDRPNLDLYRNAFAQKLTWESKSHMSKPFANGVTFL
SANGTETTLTATREVVLSAGSLRSSLLLELSGVGNKKILERNGINVTVNNPFVGENLQDQTTTDTSYNATAE
FKGAGGFIGYFNVEDVYGNKTANVSASIKQSIPEYARKTAKSSGNVLHAQTLERLFSIQHDIIFKEKAVISE
VIVNAPSSGSSLLEYWGLMPFSRGNIHIQSANASAPAAINPNYFELEWDMMQQVGTAKMARDVANTSPFKDL
LTGETLPGLAAVPANASDNEWAAWLKTTYRSNFHYVSTAAMMSEDLGGVVDSDHLVYGTANVRVVDASVLPF
QVSGHLTSTLYALAERAAERIKLCHQG
>N1PCD0|Dothistroma_septosporum_NZE10_Ascomycota_Dothideomycetes_Capnodiales
MIYAAAALAFSATAIAASSHSRDASAQYDYVVVGGGTSGLVVANRLSEDPSVTVAIIEAGGSVFNNTNVMDI
NGYGKAFGTDIDWAYESEAQIFAGNKPQTLRAAKALGGTSTINGMTYMRAESSQIDSWAKIGNNITWNSLLP
YYKKSETFQRPNPAQIQDGASYEAEFHGFDGPLKVGWPAAMVGDNFSSVLNATFDALDLPWNGEPNAGSMRG
FDISPKTLNTMLNVREDAARAYHFPVSNRSNLHVYLDSFAEQVTWETATRDSEAVANGVVMRDALGNQRHIS
ATKEVILSAGALRSPLILELSGVGNPAILTKYGIEVKVNLPTVGENLQDQTTVDISYTATQNFTGSGGFIGY
FNAKDVFGSNLSNISAQIKLALPSYVKASAAASGNTVSESTLQKLFNIQHTLIFHDLAVISEVIVNAPSASS
GSLEYWGRTPFSRGGIHIISSNASAPASINPNYFQHSWDILQQIATAKAARSTALTLPLSSLLPTETLPGLD
IVPINASDATWEKWLKSVYRSNFHYISTAAMMARDLGGVVDSDHRVYGTKNVRVVDASVLPFQVSGHLTSTL
YALAERAADRIKAVEVRG
>M3DEU4|Sphaerulina_musiva_SO2202_Ascomycota_Dothideomycetes_Capnodiales
MSRSIAGLALVAAALAAPAALPRAASEYDFIVIGGGTSGLVVANRLSEDPNVSVAVIEAGGSVYDNPNVTST
TGYGLAFDTPIDFAYQSEPQPYAGNKTQVMRAAKALGGTSTINGMTYMRAETGQIDAWAKLGNNITWDSLLP
YYKKAESFEKPSSAQVEDGASYKADAHGFTGPLAVGWPATMVGDNFAGILNSTFDALGLPWNGEPNAGYMHG
YNIFPKTLNTSADIREDAARAYYFPYESRSNLHVYFNSHANRLTWANASSDSKPFANGVEYTDASGASQTLC
AKKEVVISAGSLRSSVILEYSGIGNPTILNKYDIDVKVDLPAVGENLQDQTTTDTAYTASKNFTGSGGHIGY
FNARDAYGDDLDKVSAEVKASFPAYAKTVVDYTGGVVNQSALETLFNIQHKMIFEDLDVICEVIVNAPSSGA
ASLQYWGLLPFSRGNIHINSADPAAASSIQPNYFQLDWDLKQQIATARAARSVTTTAPFSDMITGETTPGLD
LVPADASDEVWGEWLKSTYRSNFHYISTAAMMPQEMGGVVDSDHVVYGTANVRVVDASVLPFQVSGHLTSTL
YALAERAADRIKETY
>PIA98779|Cercospora_beticola_Ascomycota_Dothideomycetes_Capnodiales
MHPTTAGLVVASAALAAAAPLSNATTSYDFVVVGGGTSGLVVANRLSEDPSVSVAVIEAGASVFDNENVTDV
AGYSKAFDTPIDWAYSSTPQLYAGNETKVLRAGKALGGTSTINGMTYMRAERSQIDAWAAIGNNVTWNSLLP
YYKKSEHFQIPNEEQVQEGAQFNTAAHGFVGPLAVGWPTEMVGQGFPEILNSTFQSQGLNWNGEPNAGHMRG
YNIFPKTVNTTANVRADAARSFYYPFSSRSNLHIYLNSFVDRLTWQGTTNSSLPFANGVVLRDPTGKVQRLS
ASKEVILSAGSLRSPLILEQSGVGSPTILEKHGIKVQVNNPNVGENLQDQTTVDTQYTATQNFTGSGGFIGY
YNARDVFGNDTDRISTEVKASLPAYAHQVSTASNGTVALSTLEKLFNIQHKLIFKDLAVISEVIVVAPAAGS
STIEYWGLLPFSRGNIHISSSNASAPALINPNFFQFGWDIKQLIGTARAARAAANTSPFSKLISDEVLPGYQ
TVPRGASDQVWGEWLKSTFRSNFHYISTAAMMPREMGGVVDSDHLVYGTANVRVVDASVMPFQVSGHLTSTL
YALAERASDRIKARYA
>A0A1Y2LXC8|Epicoccum_nigrum_Ascomycota_Dothideomycetes_Pleosporales
MPNMRSVFATALLAPAALAASEGVLTHSARYDYIIVGGGTSGLVVANRLSEDYNVSVAVIEAGDIELYNPNV
TSTAAYTKAFGTAIDWQYESAPQIYAGNATQVLRAAKALGGTSDINGMAYLRAEAAQIDVWEQLGNEGWSWK
DLMPYYKKSEYFQKPTESQIVRGAAFDPEAHGTSGPLAVGWTEDMMNLDVVSSVNQTFKALGLPFNKEPNAG
SMRGFTVLPKTVDRANNIREDAGRAFYWPVSKRSNLDLYLNSFVEKMVWDPISNGQDTKRTASGVVFTNCNG
TQTTILANREIILSAGALRSPLILEQSGVGNPAILKKHGIDVIVDLPFVGENLQDQTTTDMFYANNNNTNST
GSGGYAGYFSVDDVFGEDLDAFNATVAASIAKYAELTANASGVIDRNVTEMFFRSQYDLIFKNKLPISEIIV
TPSSTGPITIEYWGLLPFSRGSIHINSANASAPASINPNYFMLDYDIRQQIATAKMARKFANTAPYSSVIAG
ETTPGLSAVPKDASDADWEKWLKSTYRSNFHYIATAAMLPQKLGGVVDSNLTVYGTSNVRMVDASVVPLQVC
GHLASTLYAIAEKAADMIKARNA
>A0A177D1Y2|Alternaria_alternata_Ascomycota_Dothideomycetes_Pleosporales
MFNMQIALPTLLLAPAALAVTKGAGDVWTHSPRYDYIIVGGGTSGLVVANRLSEDYNVSVAVIEAGGVELYN
PNITDTSKYGNAFSTSVDWQYQSVPQTFAGNASQVLRAGKALGGTSNINGMTYLRAEAAQIDAWQQIGNAGW
DWESLMPYYKKSEYIQQPSESQLLRGASMDLKTHGTTGPLAVGWTNNMMGEEVMSSINQTFDALGVPFNDEP
NAGNMRGLTVFPKTIEQADNVREDAGRAYYWPVSKRPNLDIYLESFVEKMIWHPESEHRDAKRTASGVVFSG
LNGTRTTILANREVILSAGSLRSPLLLEQSGVGNPSILQEHNIDVVVDLPFVGENLQDQTTTDMFYTNNNST
NFTGLAGYAAYFNVDDVFESDLAAFNASVASALKQYADRTANASGIIDSSVTEKLFRIQYDLIFKNKIPISE
IIVSPAATGPITIEYWGLLPFSRGSIHINSTNASAPANINPNYFMLDYDIRQQIATAKMARKFANTAPFSNA
LSSETTPGLDVVPTNASDAVWEKWLKSTYRSNFHYISTAAMMPRELGGVVDSNLTVYGTSNVRVVDASVVPF
QICGHLTSTLYAIAEKAADMIKARYE
>OWY53459|Alternaria_alternata_Ascomycota_Dothideomycetes_Pleosporales
MFNMQITLPTLLLAPAALAATKGAGDVWAHSPRYDYIIVGGGTSGLVVANRLSEDYNVSVAVIEAGGIELYN
PNITDTSKYGNAFSTLVDWQYESIPQTFAGNASQVLRAGKALGGTSNINGMTYLRAEAAQIDAWQQIGNAGW
DWESLMPYYKKSEYIQEPSESQLLRGASIDPETHGTTGPLAVGWTNNMMGEEVMSSINQTFDALGVPFNEEP
NAGNMRGLTVFPKTIERAENVREDAGRAYYWPVSKRPNLDIYLESFVEKMIWHPESEHRDAKRTASGVVFSG
LNGTRTTILANREVILSAGSLRSPLLLEQSGVGNPSILQEHNIDVVVDLPFVGENLQDQTTTDMFYTNNNST
NFTGLAGYAAYFNVDDVFESDLAAFNASVASALKQYADRTANASGIIDSSVTEKLFRIQYDLIFKNKIPISE
IIVSPAATGPITIEYWGLLPFSRGSIHINSTNASAPANINPNYFMLDYDVRQQIATAKMARKFANTAPFSNA
LSSETTPGLDVVPANASDAVWEKWLKSTYRSNFHYISTAAMMPRELGGVVDSNLTVYGTSNVRVVDASVVPF
QICGHLTSTLYAIAEKAADMIKARYE
>N4XAP7|Bipolaris_maydis_ATCC_48331_Ascomycota_Dothideomycetes_Pleosporales
MNRILTLLAVTPAALALAGNVTGAPDHSPRYDYVIVGGGTSGLVVANRLSEDYNITVAIIEAGDVELYNNNV
SDTSKYGAALGTGIDWQYQSAPQQYANGATQTLRAGKVLGGTSDINGMTYLRAETSQIDAWEQIGNKGWNWE
DLMRYYLRSEYIQPPTEDQVSLGASYDPEVHGTSGPLSVGWTANMMGREVISPVNRSFSALGLPFNHEPNAG
SMRGFTVFPKSVDRAKNVREDAGRAYYWPVSKRPNLDIYLNSKAEKLIWHPKNKDSAPKASGVVFTTCNGTS
TILADREVILSAGSLMSPLLLEKSGVGNSAILKKAGVDVVVDLPFVGENLQDQTTTDMMYTMKNTTNLTGLA
GYAAYANVEDLFGEEVDAFNETIAKSIREYAERTANASGVISADVTEKLFKIQYDLIFKHRVPVAELIIAPA
PTADLTVEYWGLLPFSRGSIHINSSNATLPAHINPNYFMLNYDVQQQIVAGKLAREFTNTAPFSNLVTGEVT
PGLNKLSPNASNADWAQWLKSTYRSNFHYIGTAAMMPEDLGGVVDPTLTVYGTSNVRVVDASVLPFQVCGHL
TATLYAVAEKAADMIKATYA
>R0JWY3|Setosphaeria_turcica_Et28A_Ascomycota_Dothideomycetes_Pleosporales
MNRILTLLAVTPAALALAGDVTGAPDHSPRYDYVIVGGGTSGLVVANRLSEDYNVTVAIIEAGDVELSNTNV
SDTSKYGAAFGTDIDWQYRSAPQQYAGGATQTLRAGKILGGTSDINGMTYLRAETSQIDAWEQIGNQGWNWE
DLMHYYSKSEYMQPPTEDQILLGASYDPDVHGTSGPLSIGWTANMMGQEIVSPVNRSFGALGLPFNREPNAG
SMRGFTVFPKTIDRAKNVREDAGRAYYWPVSKRPNLDIYLNSKAEKLIWHPNTKESTPKASGVVFTTCNGTS
TILANREVILSAGSLMSPLLLEKSGVGNSAILKKAGVDVVVDLPFVGENLQDQTTTDMMYTMKNTTNLTGLA
GYAAYANVEDLFGEELDAFNETIAKSIREYAERTANASGVISADVTEKLFKIQYDLIFKNKIPIAEIIIAPA
PTADLTIEYWGLLPFSRGSIHINSSNATLPAHINPNYFMLDYDVQQQVVAGKMARAFTNTAPFSNLVTGEVT
PGLNKLSRNASDADWAQWLKSTYRSNFHYIGSAAMMPKDLGGVVDPTLTVYGTSNVRVVDASVLPFQVCGHL
ASTLYAVAEKAADMIKAAYP
>A0A178AEI1|Stagonospora_sp._SRC1lsM3a_Ascomycota_Dothideomycetes_Pleosporales
MQVTLTLLAVARAALALAGNNTKDHSLCYDYIIVGGGTSGLVIANRLSEDYNITVAIIEAGDVELYNANVTD
TSKYGAALGTDIDWQYKSVPQQYANGAVQTLRAGKILGGTSDINGMTYLRAETSQIDAWETIGNEGWNWENL
MQYYTKSERMQPPNEHQVLLGASYDPNVHGTSGPLSIGWTASMMGKEVVSPVNQSFSALGLPFNHEPNAGSM
RGFTVFPKTVNRAKNVREDAGRAYYWPISERPNLDIYLNSITERLIWHPKTENSTAKASGVIFTSCNGTSTI
RANREVILSAGSLMSPLLLEKSGVGNSAILNKAGVDVVVDLPFVGENLQDQTTTDMMYTMKNTTDFTGLAGY
AAYANVEDLFGEHVDTFNDTIAKSIREYAERTANASGVISADVTEKLFQMQYELIFTNKIPIGEIIISPAPT
ADLTVEYWGLLPFSRGSIHINSSHTSAPAHINPNYFMLDYDMQQQIASGRMARKFIETAPFSDLVTAEVTPG
LLEISRNASNANWAKWLKSTYRSNFHYIGTAAMMPKDLGGVVDPTLVVYGTSNVRVVDASVLPFQVCGHLTA
TLYAVAEKAADMIKAKYA
>R1G9R5|Neofusicoccum_parvum_UCRNP2_Ascomycota_Dothideomycetes_Botryosphaeriales
MRSSLLAPLVLSLATASSLTTYDYIIVGGGAGGLVVANRLSETNASVLVVEAGGSGYANPNVTAPDGYGLAL
NTALDWQYPSTPQKGGSSHAMHAGKVLGGSTAINGMSFTRAEASQIDAWEKIGNEGWNWDTLWQYYLKSEQY
QPPGPEQVHGGAAYDASFHGDEGNLKVGYPQAQAINDFLAPLNASYQELGIPYSDDVSGGSMRGFNVFPMMI
DVEENIRSDAARAYYFPFQSRSNLEVVYHTSVNRLLWGDDDGEGNAVATGVEAVGPNGTALIFNANKEVIVA
AGALRSPVILELSGVGNPDILSRANVTAKVPLPGVGENLIDQINNGVYYATPNNKTYKGLANYVSYPNVTDI
FGAEAAARLASSVHDALPTWASEIAAQNNNATNTSTLLSLLEVQHSLLFDAQVPVAELLHVPAEYFGSEYWG
TLPFARGNVHIASSDPSAPATINPNYFMFDFDLDVQVGVAKFFRRLFSTGELAELAGDELQPGMATVAEDAP
EDEWTDWVLSSWRPNFHVLSTAIMMPREMGGVVSERLKVYGTKNVRVVDASVLPFQVCGHLTSTIYAVAERA
SDLIKEDAGI
>A0A1J9RJF7|Diplodia_corticola_Ascomycota_Dothideomycetes_Botryosphaeriales
MPPVVLSTQPQPAGIKVALLDRMNPFTIVSPPALPGKLLSDSMRCFFLTSPLVSLAMASPLAARSYDYIVVG
GGAGGLVVANRLSETDASVLVIEAGGSAFDNPNVTAPDGYGLALNTALDWSYPSVAQRGGSAHAMHAGKVLG
GSTAINGMSFTRAAASQIDAWEQIGNSGWNWQSMWQYYLKSEQYQAPGVDQLRGGAAYESSFHSTRGDLKVG
YPKEQAIDDFLAPLNASYQELGIPYSPDVSGGDMHGFNVFPMMIDVAENVRSDAARSYYLPFRSRPNLHVWY
NTSVTRLVWGGDDSAGNAVATGVEAASVDGTALTITAKKEVVVAAGALRTPAILELSGVGNPHVLSQANVTT
KIALPGVGENLIDQVNTGMYYATPNNKTYAGLANYLSYPNVTDIYGAEAALSLASSVRSALPTWAAQIAAQN
NNATNASTLLSLLEVQHSLLFDAQVPVAEILHVPAEHFGSEFWGTLPFSRGNIHIVSPDPSTSAAINPKYMM
FDFDLDVQVGIAKFFRKLFAADSLSRLAGEELQPGTATVAEGAADDDWAAWILQNWRPNFHVLSTAIMMPRE
MGGVVSDRLKVYGTKNVRVVDGSVLPFQVCGHITSTIYAIAERASDLIKEDAGFQ
>A0A1J9R4P5|Diplodia_corticola_Ascomycota_Dothideomycetes_Botryosphaeriales
MLLALLATFSFCSLRLGALAAHAPSAYDYIVVGGGTCGLVVANRLSENANVSVLIIEAGYSVHDNPNVTDPN
GYGKAFNTAIDNLYKTVPQMFANKQNQTLHAAKALGGTSTINGMAYTRAEAAQIDAWEKVGNAGWNWKALYP
YYLKSERYQIPTSEQIAAGATFNLDYHGLEGPLAVGYPKNQAIDEFPAILRESYQAIGIPFSQDVNGGSMRG
FTVYPKTVDEEANVREDAARAYYWPFSTSRQNLHLSLNSTVTRVIWKPSTGPGGEAMASAVEVLAANGTKIT
FNASREIIVSAGALRTPSILELSGIGNTQILSKAGIETKVSLPGVGEHLVDQINSGITFSKATSQTYTGAAG
YAAYPNVTDVFGNSTSAFASSVLAALPAYASAISAQNNNCTSAQDMLSLLKLQHSLIFEAQVPVAEIVSWPE
EKSFGSQYWSTLPFSRGNVHVTSSNPSTAAKINPNYFMLEYDLDSQVAIARWMRKLFAAAPLADVAGAETWP
GTKAVAANAGDAAWSKWLKQTYRGNYHVLSTAVMMPREKGGVVDERLKVYGTANVRVVDASVLPFQVCGHLM
STLYAVAERASDLIKEDGGL
>A0A1S8BAL0|Diplodia_seriata_Ascomycota_Dothideomycetes_Botryosphaeriales
MLAALLVAFTFCSLSVGALAAEISSSAYDYIVVGGGTCGLVVANRLSENANVSVLIIEAGDSVYANPNVTAI
DGYGRAFGTAIDRQYKTVPQTFGNSDVQTIHAAKALGGTSTINGMSYTRAEAVQIDAWEKIGNTGWNWEALY
PYYLKSERYQPPTVEQTVGGATFNPEYHGFEGPLGVGYAKDEAANDFPSLLNESYQAIGIPFPQDVNGGSMR
GFTIYPRTLDTDANVRSDAARAYYWPFSTSRQNLHLSLNSTVTRVLLDSSTHPDGDAVASAVEIVAANGTKI
IINASREIILSAGALRTPSILELSGIGNTQILSKASIKTKVSLPGVGEHLIDQINSGMTFSKATSQMYTGAS
ASASYPNVTDIFGNSTSAFASAVLAALPAYASAISAQNNNCTTAEDMLSLLKLQHSLIFEAQVPVAEIISWP
AEDSFGSQYWSTLPFTRGNIHVTSSDPSAAAKINPNYFMLGYDVDSQVEIARWVRKLFATAPLADVVGAEKW
PGTKAVASNASNAAWSKWLKRNYRGNYHVLSTAAMMPREKGGVVDERLKVYGTANVRVVDASVFPFQVCGHL
MSTLYAVAERASDLIKEDGGL
>A0A094HUP1|Pseudogymnoascus_sp._VKM_F-4519_FW-2642_Ascomycota_Leotiomycetes
MIAPSHFRTWAFVLVAPALLVSHCAALEPEFDFIIVGGGTAGLTLANRLTEFPHVTVAVIEAGGEVINNPNV
TDPNSFTVALGTAIDWQYESVNQTHAGDQKIAYHSGKALGGTSTINGMTYVRAEKAQIDAWEKLGNSGWSWD
DLFPYYLKSEQFDSPTSAQVEAGATYVSQQHGKKGPLNVGYGFGLLNGTYHEVVEQAWNNLGIPTSLDVNGG
NVRGFTVWQSTMNRDASLREDAGRAYYYPVQSRPNLHVFLNTVANRITWRESTSECAVAGGVEITAADGTVT
TLDAKREVILSAGSLRSPAILELSGIGNPSILNKSGIPVKVNLPAVGENLQDQPNSQIIMSSNTTFSGSIPY
VAFGSASDFLDSLPKNVNLTAWAEKVAVAIDHAISASSLEQLFRIQYELINNGVVDAESILQTTFNIGLGPS
GLVASAFWLLLPFSRGNVHISSSDPLAYPVINPNYFLVDFDVDVQVAIAKWTRKFWETPPIQGLATEMSPGF
DALPKDASYEQWANWVKTTFAGNSHPLGTAAMMSRELGGVVDSELRVYGTQNVRVVDASVIPTQVSGHLTST
IYAIAEKIADVIKVSI
>A0A094E7F8|Pseudogymnoascus_sp._VKM_F-103_Ascomycota_Leotiomycetes
MIAPTHFRTWAFVLVAPALLVSHCAALEPEFDFIIVGGGTAGLTLANRLTEFPHVTVAVIEAGGEVINNPNV
TDPNSFTLALGTAIDWQYESVNQTHAGDQKIAYHSGKALGGTSTINGMTYVRAEKAQIDAWEKLGNSGWSWD
DLFPYYLKSEQFDSPTSAQVEAGATYVSQQHGKKGPLNVGYGFGLLNGTYHEVVEQAWNNLGIPTSLDVNGG
NVRGFTVWQSTMNRDANLREDAGRAYYYPVQSRPNLHVFLNTVANRITWRESTSECAVAGGVEITAADGTVT
TLDAKREVILSAGSLRSPAILELSGIGNPSILNKSGIPVKVNLPAVGENLQDQPNSQIIMSSNTTFSGSIPY
VAFGSASDFLDSLPKNVNLTAWAEKVAVAIDHAISISSLEQLFRIQYELINNGVVDAESILETTFSIGLGPS
SLVASAFWLLLPFSRGNVHISSSDPLAYPVINPNYFLVDFDVDVQVAIAKWTRKFWETPPIQGLATETSPGF
DALPKDASYEQWANWVKTTFAGNSHPLGTAAMMSRELGGVVDSELRVYGTQNVRVVDASVIPTQVSGHLTST
IYAIAEKIADVIKVSI
>A0A1B8E1Z2|Pseudogymnoascus_sp._23342-1-I1_Ascomycota_Leotiomycetes
MIAPSHFRTWAFVLVAPALLVSHCAALEPEFDFIIVGGGTAGLTLANRLTEFPHVTVAVIEAGGEVINNPNV
TDPNSFTVALGTAIDWQYESVNQTHAGDQKIAYHSGKALGGTSTINGMTYVRAEKAQIDAWEKLGNSGWSWD
DLFPYYLKSEQFDSPTSAQVEAGATYVSQYHGKKGPLNVGYGFGLLNGTYHEVVEQAWNNLGIPTSLDVNGG
NVRGFTVWQSTMNRDASLREDAGRAYYYPVQSRPNLHVFLNTVANRITWRESTCECAVAGGVEITAADGTVT
TLDAKREVILSAGSLRSPAILELSGIGNPSILNKSGIPAKVNLPAVGENLQDQPNSQIIMSSNTTFSGSVPY
VAFGSASDFLDSLPKDVNLTAWAEKVAVAIDHAISISSLEQLFRIQYELINNGVVDAESILQTTFNIGLGPS
GLVASAFWLLLPFSRGNVHISSSDPLAYPVINPNYFLVDFDVDVQVAIAKWTRKFWETPPIQGLATEMSPGL
DALPKDASYEQWANWVKTTFAGNFHPLGTAAMMSRELGGVVDSELRVYGTQNVRVVDASVIPTQVSGHLTST
IYAIAEKIADVIKVGI
>A0A094BEM4|Pseudogymnoascus_sp._VKM_F-4246_Ascomycota_Leotiomycetes
MSTSNLSIMIAPSHFRTWAFVLVAPALLFSHCAASKPEFDFIIVGGGTAGLTLANRLTEFPHVTVAVIEAGG
EVFNNPNVTDPNSFTVALGTAIDWQYKSVNQTHAGDQKIAYSAGKALGGTSTINGMTYVRAEKAQIDAWEKL
GNSGWSWDDLFPYYLKSEQFDSPTSAQVEAGATYVSQHHGKKGPLNVGYGFGLLNGTYHEVVEQAWNNLGLP
TSLDVNGGNVRGFTVWQSTINRDANLREDAGRAYYYPVQSRPNLHVFLNTVANRITWRESTSECAIAGGVEI
TAADGTVTTLDAKREVILSAGSLRSPAILELSGIGNPSILNKSGIPVKVDLPAVGENLQDQPNSQIIMSSNT
TFNGTIPYVAFGSASDFLDSLPQNVNLTAWAEKVAVAIDHAISVSSLEQIFHIQYELINNGVVDAESILQTS
FNLGFGPSGLVASAFWLLLPFSRGNVHISSSDPLAYPVINPNYFLVDFDVDVQVAISKWTRKFWDTPPIQGL
ATETSPGFDALPKDASYEQWANWVKTTFTGNSHPLGTAAMMSRELGGVVDSELRVYGTQNVRVVDASVFPTQ
VSGHLTSTIYAIAEKIADVIKASI
>A0A094B0V8|Pseudogymnoascus_sp._VKM_F-4513_FW-928_Ascomycota_Leotiomycetes
MTTSNLSIMIAPSQFRTWAFVLVASALLVSHCAASKPEFDFIIVGGGTAGLTLANRLTEFPHVTVAVIEAGG
EVFNNPNVTDPNSFTVALNTAIDWQYKSVNQTHAGDQKIAYSAGKALGGTSTINGMTYVRAEKAQIDAWEKL
GNSGWNWDDLFPYYLKSEQFDSPTSAQVEAGATYVSQDHGKKGPLNVGYAFGLLNGTYHEVVEQAWNNLGLP
TSLDVNGGNVRGFTVWQSTINRDANLREDAGRAYYYPVQSRPNLHVFLNTVANRITWRESTGECAVAGGVEI
TAADGTVTTLDAKREVILSAGSLRSPAILELSGIGNPSILNKSGIPVKVNLPAVGENLQDQPNSQLIMSSNT
TFNGTIPYVAFGSASDFLDSLPQNVNLTAWAEKVAVAIDHAVSVSSLEQIFRIQYELISNGVVDAESILQTS
YNLGFGASGLVASAFWLLLPFSRGNVHISSSDPLAYPVINPNYFLVDFDVDVQVAISKWTRKFWDTPPIQGL
ATETTPGFDALPKGASDEQWANWVKTTFTGNSHPLGTAAMMSRELGGVVDSELRVYGTQNVRVVDASVFPTQ
VSGHLTSTIYAIAEKIADVIKACI
>A0A093YIT2|Pseudogymnoascus_sp._VKM_F-3808_Ascomycota_Leotiomycetes
MIAPSHFRTWAFVLVAPALLVSHCAALKSEFDFIIVGGGTAGLTLANRLTEFPHVTVAVIEAGGEVNNNPNV
TDPNNLFVALGTAIDWQYESANQTHAGDRKIPFSAGKALGGTSTINGMTYVRAEKAQIDAWEKLGNSGWSWD
DLFPYYLKSEHFDSPTSAQVKAGATYVSKSHGKKGPLNVGYGFGLLNGTYHEVVEQTWNNLGLPTSLDVNGG
NVRGFTVWQSTIDRDANRREDAGRAYYYPVQSRPNLHVFLDTIANRITWRESKSECAVAGGVEITAADGTIT
TLNAKREVILSAGSLRSPAILELSGIGNPSILNKAGIPVKVNLPAVGENLQDQPNSQIIMTSNTTFNGSIPY
VAFGSASDILDSLPKNVNLTAWAEKVAVAIDHAISVSSLEQIFRIQYKLISNGVVDAESILQTSYNLGYGPS
GLVASAFWLLLPFSRGNVHISSSDPLAYPVLNPNFFLVDFDVEVQVAIAKWTRKFWDTAPIQGLATETTPGF
DVLPKDASDEQWANWVKTTFGSNSHPLGTAAMMSRELGGVVDSELKVYGTQNVRVVDASVIPTQVSGHLTST
IYAIAEKVADVIKRSI
>A0A093Y2K2|Pseudogymnoascus_sp._VKM_F-3557_Ascomycota_Leotiomycetes
MIAPSYLGTWAFVLVAPALLVSHCAALKSEFDFIIVGGGTAGLTLANRLTEFPHVTVAVIEAGGEVNNNPNV
TDPNNLFVALGTAIDWQYESANQTHAGDRKIPFSAGKALGGTSTINGMTYVRAEKAQIDAWEKLGNSGWSWD
DLFPYYLKSERFDSPTSAQVKAGATYASRYHGKKGSLNVGYGFGLLNGTYHEVVEQTWNNLGLPTSLDVNGG
NVRGFTVWQSTIDRDANRREDAGRAYYYPVQSRPNLHVFLNTIANRITWRESKSECAVAGGVEITAADGTVT
TLNAKREVILSAGSLRSPTILELSGIGNPSILNKAGIPVKVNLPAVGENLQDQPNSQIIMTSNTTFNGSIPY
VAFGSASDILDSLPKNVNLTAWAEKVAVAIDHAISVSSLEQIFRIQYKLISNGVVDAESILQTSYNLGYGPS
GLVASAFWLLLPFSRGNVHISSSDPLAYPVLNPNFFLVDFDVEVQVAIAKWTRKFWDTAPIQGLATETTPGF
DVLPKDASDEQWANWVKTTFGSNSHPLGTAAMMSRELGGVVDSELRVYGTQNVRVVDASVIPTQVSGHLTST
IYAIAEKVADVIKRSI
>A0A1L7XN18|Phialocephala_subalpina_Ascomycota_Leotiomycetes_Helotiales
MLYKIWLIFFFVSATVSSSSAWLDEYDFIIVGGGPAGLTVANRLSELPHITVALIEAGGDASTNPNVTSVDG
FTTALGTSIDWQYTSTNQSHAAGQTIAYHSGKALGGTTTINGMTYVRAEKSQIDSWGEIGNPGWSWDDLFPY
YLKSEDFTYPTSAQLSSGVSYVPDDHGESGPLKVGYPYGLLNGSFHTIVEDTWEALDLPHNEDVNGGSVRGF
TIWQSTLDMVANIREDAARAYYHPIQGRPNLHIFLNTSANRIVWKKMGGLATAAGVEITSSNGTVSVLNCSR
EVILSAGSLRSPAILELSGVENPSILEKYGIEVKVDLPSVGENLQDQPNLSFVYSTNSTFNGSIVYVAYGAM
SDFFSSWNSSNLNTTSYAEIVAAANNNTVSAESLEYLFNIQLNLLKSGVPNAETVMETSLNLGLGPSGFLLS
AFWLLMPFSRGSVHINSADPEAYPSINPNFFLVDFDLDVQIAIAKWTRKFWGTESMKSLITAEISPGYDILP
QNATDYQWATWVKTAVTANSHPLGTCAMMPKELGGVVDEKLKVYGTANVRVVDASVMPFQVSGHLSSTVYAI
AEKAADMIKETL
>A0A194XKS2|Phialocephala_scopiformis_Ascomycota_Leotiomycetes_Helotiales
MRLKVWLSFPFVFTGVAASELCLDRYDYIVVGGGPGGLTVANRLSEVSGISVAVIEAGREVFNNPNVTSVDG
FTTALNTAIDWQYISTNQSYASGQTLAYHAGKALGGTSTINGMTYVRAEKSQIDSWGAIGNAGWSWDDLFSY
YKKSESLTLPTAAQLSSGVTFVPNDHGESGPLKVGYPYGLLNGSFHTVVENTWQALDLPHNPDVNGGSVRGY
TIWQSTLDMVANVREDAARAYYYPVELRPNLHVFLNTTVNRIVWGNSDGAAVASGVEITFSNGSISILKSRR
EVILSAGSLRSPAILELSGIGNPSILDKYGIGVKVDLPGVGENLQDQPNNNFISSTNSTFNGSIVYVAYGSM
PDFFDDWDANINISSYAESVSAAINNTIAAASLEYLFGIQYKLLQNGIPNAETIMETTLNLGLGPNGLLVSP
FWLLMPFSRGNVHISSRDPKVYPTINPNFFLVDFDLKVQMALAKWTRKFLATEPMKSLITAEVSPGFTALPE
NATDAEWESWVKTAFSSNSHPLGTAAMMPRKLGGVVDGKLKVYGTENVRVVDASVMPFQVSGHLTSTIYAIA
EKASDMIKEAM
>M7TVG2|Botrytis_cinerea_BcDW1_Ascomycota_Leotiomycetes_Helotiales
MLLSKHSSVHSLVFQVILGYLFTSYNTIAFAYDFVIIGGGTSGLVVANRLSEIPNITIAVIEAGFSVLNNAN
VSSVDGFTLGLNTAIDWQYATTNQTYAGGRILGCNAGKALGGTSTINGMTYVRAASQQIDSWQLGLGNTGWN
WSTLYPYYKKSESFTIPTRPQTAAGASYISAFHGQKGPLKVGYAYDLNNGTLFSQVGSAWESLGVKRSRDVN
GGNVTGYMAGPSTLDREKNVREDAARAYYYPVQGRPNLHVFLNTTARRIAWAGNSGATYTAGGVEVLNSNGE
IEIINATKEVIVSAGSLRSPAILELSGIGNPIILQKYGIATKIILPGVGENLQDQPNNAFAYESNTTYNGTM
PYVTYAPLSSILPSVPAANLSTWASSISAAINSSISPGAMNYLLTIQNDLINQNVPDIEVIFGNTVNTGSGP
GTYLFTAFWTLLPFSRGNVHISSADPAVYPAINPNFFLVDFDLKVQVAIAKWTRKFWAAKALVNAFTEVSPG
FSVVPKDATDLQWETWIKSTFSSNNHPVGTCSMQGITSGGVVDSNLKVYRTSNVRVVDASILPHQLSGHLTS
TLYAVAEKASDIIKEMYGFA
>W9CHU3|Sclerotinia_borealis_F-4128_Ascomycota_Leotiomycetes_Helotiales
MLFTQCSSTSSLSSRLILGLLFTSYYTLTLAYDFVIIGGGTSGLVIANRLSEIPSITVAVIEAGFSVLNNTN
VSRVDGFTLGLNTSIDWQYESTSQTYAGGRTLEFNAGKALGGTSTINGMTYVRAAPQQIDSWGQLGNTGWNW
STLYPYYKKSESFTIPTHAQTAAGASYVPAFHGENGPLKVGYAYDLNNGSLFSHVGKAWETLGVKRTQDMNG
GNVTGYMVGPSTLDREKNVREDAARAYYYPIQGRSNLHVFLNTTARRIVWGSNLGATYTASGVEVLNSNGEI
EVINATKEVIVSAGTLRSPAILELSGIGNPTILRKYGIPINIILPGVGENLQDQPNNVLIYQGNTTYNGTVP
YVTYAPLSSILPSVPAANISTWASSISAAINSSISPGAMNYLLTIQNDLINQNVPDIEVIFGNTVTLGSGPS
VYLDTAFWGLLPFSRGNVHISSSDPTIYPTINPNFFLVDFDLKVQVAIAKWTRKFWAAKPLGSAFTEISPGY
AVIPKNATDAQWEIWIKSTFGPNNHPVGTCSMQGTTSGGVVDSNLKVYLTSNVRVIDASILPYQVSGHLTST
LYAVAERASDIIKTINRLV
>A7F5R1|Sclerotinia_sclerotiorum_1980_UF-70_Ascomycota_Leotiomycetes_Helotiales
MLWIRNSSLRSSLSQVILGYLITSCHAIVLAYDFVIIGGGTSGLVIANRLSEIPNITVAVIEAGFSVLNNTN
VSRVDGFTLSLNTLIDWQYETINQTYAGGRTVKYNAGKALGGTSTINGMTYVRAPSQQIDSWGELGLGNTGW
NWSTLYPYYKKSESFTIPTRSQRAAGASYIPAFHGDNGPLKVGYAYDLNNGSLSSQVGSAWEMLGVQRNQDI
NGGNVTGYMVGPSTVDREKNVREDAARVYYYPIQGRSNLHVFLNTTARRIVWGSNLGATYTASGVEVLDSDG
EIEVINATREVIVSAGSLRSPAILELSGIGNPKILQKYGIPIKIILPGVGENFQDQPNNLFVYQGNTTYNGT
VPYVTYAPLSSILPSVPAANISTWASTISAAINSSISPGAMNYLLTIQNNLINHNVPDIEVIFGNTVTIGSG
PSVYLYTAFWVLLPFSRGNVHVSSSDPAAYPTINPNFFLVDFDLQVQVAIAKWTRKLWATRPIGKAFTEISP
GYDILPKNATDAQWETWIKSTFGPNNHPVGTCSMQGRTSGGVVDSNLKVYFTSNVRVVDASVLPFQVSGHLT
STLYAVAEKASDIIKTQTKTSLSVPA
>A0A1D9PUJ2|Sclerotinia_sclerotiorum_1980_UF-70_Ascomycota_Leotiomycetes_Helotiales
MLWIRNSSLRSSLSQVILGYLITSCHAIVLAYDFVIIGGGTSGLVIANRLSEIPNITVAVIEAGFSVLNNTN
VSRVDGFTLSLNTLIDWQYETINQTYAGGRTVKYNAGKALGGTSTINGMTYVRAPSQQIDSWGELGLGNTGW
NWSTLYPYYKKSESFTIPTRSQRAAGASYIPAFHGDNGPLKVGYAYDLNNGSLSSQVGSAWEMLGVQRNQDI
NGGNVTGYMVGPSTVDREKNVREDAARVYYYPIQGRSNLHVFLNTTARRIVWGSNLGATYTASGVEVLDSDG
EIEVINATREVIVSAGSLRSPAILELSGIGNPKILQKYGIPIKIILPGVGENFQDQPNNLFVYQGNTTYNGT
VPYVTYAPLSSILPSVPAANISTWASTISAAINSSISPGAMNYLLTIQNNLINHNVPDIEVIFGNTVTIGSG
PSVYLYTAFWVLLPFSRGNVHVSSSDPAAYPTINPNFFLVDFDLQVQVAIAKWTRKLWATRPIGKAFTEISP
GYDILPKNATDAQWETWIKSTFGPNNHPVGTCSMQGRTSGGVVDSNLKVYFTSNVRVVDASVLPFQVSGHLT
STLYAVAEKASDIIKSMYGFA
>A0A1J9QV41|Diplodia_corticola_Ascomycota_Dothideomycetes_Botryosphaeriales
MMLPRLILFAFGAALLCGSSGATVATNGSYDYLVVGGGTAGLVVANRLSQDSSVTVAVIEAGGSVFNDPRVQ
NTTNYGLSLGTELDWQYTTVPQKYAANDIQTYHAGKALGGTSTINGMTYIRSETVQIDAWEKLGNSGWNWDS
LYPYYKKSEHFDPPTPSQVANGAAYNPEYHGFDGPLDVGWQYVAPQRNNSAAIIKATWESVGSPYNKDVNGG
YMRGFSVWPFTVNATTSIREDAARAYYYPVQDRPNLHVYLNTTALRLTWSDGGKSGANLSASGVEVSSSTVT
ITTLKAAKEVVVSLGSTRTPCFLEYSGIGNPAILEKYSIPVRISLPTVGENLQDQTNVPIVGALNPNDTTTF
LDYPPEVTYATLTDLFPGSNLSALEASVRASIPSYAALNVANSGINPNNATRTAAVATAVEQQERILAAQAD
LIFSNAATLPLAEILTAPTSAPGLSAAILPTWALLPFGRGSIHISAPSPLGVGANASSPAINPNYFMNPFDN
TVQTAAMRLARRALLTAPLADYVVGMTAPTVEEVPLGGGDDDDDDDAAWVAFAKGAYGPNSHPVGTAAMMGR
ELGGVVDAELRVYGTANVRVVDASVLPWQVCGHLTSTIYAVAERASDIIRGTVGKDGEGEGGS
>A0A1S8BD86|Diplodia_seriata_Ascomycota_Dothideomycetes_Botryosphaeriales
MLPRLLPFGLSIALFCGSSGATVAANGSYDYIVVGGGTAGLVVANRLSQDSSVTVAIIEAGGSVFNDPRVQN
TTSYGLSLGTELDWQYTTVPQKYAANDSQAYHAGKALGGTSTINGMTYIRSETVQIDAWEKLGNSGWNWDSL
YPYYKKSEHFDPPTPSQAADGAAYNPEYHGTDGPLDVGWQYAAPQRNNSAAIIKATWENVGIPYNEDVNGGY
MRGYSVWPFTVNATASIREDAARAYYYPVQDRPNLHVYLNTTALRLTWSDEEEYGANLAASGVEVSSSIGII
TTLKAAKEVVVSLGATRTPCFLEYSGIGNPAILEKYSIPVRVPLPSVGENLQDQTNVVVMGALNPNDTTTFL
DYPPEVTYATLSDLFNASRLSTLEASVRASIPSYAALNIANSGNPNATRTQQSAQERLLTQQADLIFANAAT
LPLAEILTAPTSTPVAAAIMPTWALLPFGRGSVHISSPSPGAVGANASSPAINPNFFMNPFDAMVQAAAMRY
ARRALHTAPLAGYFVGMMAPTEEQVPPDDNDDDDAAWLKWAKSAYGSNAHPVGTAAMMSRELGGVVDAELRV
YGTSNVRVVDASVLPWQTCGHLTSTIYAVAERASDIIRGTLKGE
>K2RE08|Macrophomina_phaseolina_MS6_Ascomycota_Dothideomycetes_Botryosphaeriales
MASLFFLLVSSAILLHGTSAASFAPNPTYDYIVVGGGTAGLVVANRLSEDPSVTVAVIEAGVSVFNDPRVQN
TTVYGLSTGTEIDWQYQTVPQKHALNETKSYTAGKALGGTSTVNGMTYIRSETVQIDAWEKLGNSGWTWDSL
FPYYKKSEHFDPPTPSQVANGAAYDPKYHGFEGPLDVGWQYSAPQQNNSADIIRETWVNVGIPHNKDINGGL
MRGYAIWPFTVNATTSIREDAARAYYYPVQERANLHVYLNTTALRLTWGDDEEYGRDGSEMKASGVEIDSRS
GDLAILKASKEVIISLGATRTPCFLEYSGIGNPAILEKYSIPVRISLPSVGENLQDQTNTAIAAALLPNDTT
FLGYPTHVTYPTASDLFGSNLSAVEASVRSSIPSFAALNVAAASPNSTTQAIQEHLITLQADLIFTNAATLP
IAEILTAPYSDAGAVVLPTWALLPFGRGNIHISAADPRTIGANASSPVINPNYFLNPFDAAVQAAAMRYARR
AFITPPLSDFITALAAPTLEQVPLDADDETWIAYAKAAYNSNAHPLGTAAMMSRELGGVVDPELRVYGTKNV
RVVDASVLPLQVCGHLSSTVYAVAERASDMIRGKLK
>OCL03157|Glonium_stellatum_Ascomycota_Dothideomycetes
MHCGLALCGVLKETYYDYVIIGGGTSGLVVANRLSENPAITVAVIESGGSVFNNRNVTNTTTFGLSLGTPID
WAYPGEPQEYALNGTLVYHAGKALGGTSTINGMTYMRPEDVQINAWESLGNTGWNWSSLWPYYKKSERFQTL
SSQQKIDGASYNPSYHGFHGSVTVGWSTTLMGGDAHSILNATWQNMGMPYKKDINGGKLRGFTMWPFTLNNS
VGGEGIRQDAARAYYYPFAAERPNLHVYLNTTANRLIWANDTTSPGNELTASGIEVMTLNGDIYTILASCEV
IISAGSLRSPLLLEHSGVGNPAILKKYSIPVHIILPFVGENLQDQPNTLMGATFNHNTTGYPPYVTSATATD
LFGTSTASIEASLRASIPAYAAAVAANSGNAFSVSALTTLFTIQADLIFTQNTPLAEILSVPVAGALEFVTP
FWVLFPFARGSVHIQSTNTSSPPAINPNFFQFPFDVSAQAAIGRFVRRAFATAPLSNHVTAELLPGLETVPA
NASDETWGAWLKSVYGPNYHPVGTAAMMARELGGVVDPELRVYGTTNVRVVDASILPFQVCGHLTSTLYAVA
ERAAEIIKEKTCSSWVVVNKII
>OCK89404|Cenococcum_geophilum_1.58_Ascomycota_Dothideomycetes
MLSLFVLLIHCGLALCGVPNKAFYDYVIVGGGTSGLVIANRLSENPAITVAVIEAGDSVFNSPNVTNTTTFG
LSLGTSIDWSYPIEPQKYALNETLVYHAGKALGGTSTINGMTYIRPEDVQIDAWERLVNTGWTWSSLWPYYK
KSELFQTPAARQQLHGASYDTSYHGFHGPVTVGWSTTLMGGDARSILNATWQNMGIPYKRDINGGKLRGFTI
WPFTPNNSIGGEGIRQDAARAYYYPFAAERPNLHVYLNTTANRLVWANDTVSKGSKLIASGVEVMTLNGHIY
TIPARCEVIISAGSLRSPLLLEHSGVGSPTILNKYSIPIRIALPSVGENLQDQPNTVMGSTFNHNTTGYPSY
VTSATATDLFGTNTSSIEAALRASIPTYAAAVAANSGNAGPNLHANTPLAEILSVPVAGALEFVTPFWVLLP
FARGSVHIQSANTSAPPAINPNFFQFPFDASAQAATGRFVRRAFATAPLSAYVTAELLPGLATVPPDASDET
WGAWLKSVYGPNYHPVGTAAMMARELGGVVDPELRVYGTANVRVVDASVLPFQVCGHLTSTLYAVAERAAEI
IKGGGCAN
>A0A1L9TUC0|Aspergillus_sydowii_CBS_593.65_Ascomycota_Eurotiomycetes_Eurotiales
MAPLRLKALACLAISCTLSVLQLATPATASNVGADTDTNRFDFVIIGGGTAGLAVASRLSEIPDITIAVIEA
GKDEGDNPNVTSVAEYGGTAGQGTQIDWAYETVEQRYAGGRKIGFHAGRAWGGTSTINGMTYIRAEKAQIDA
WETLGNKGWSWGSLWPYHLKSERYETPTKAQMAAGASYVDAYHGRDGPLNVAYQYGLQNGSFASLAKQTWET
FGMPFNKDVNGGNVRGFSVWPQTLDREANVREHSARAYYYPVRDRSNLVIFRGRVDRISWAGTNGSKALAEG
VEYTTEDGRVKTLYAEKEVIVSAGAVRTPAILELSGVGNPELLEQLDIPVKVSLPSVGENAIDQPNSFISYS
STKNFTGIAPYVTYMTALDVFGPETQRVADEISSQIKSWAEQVSAASPGHGLAASAIEHQYRVQHDLIFNQD
VAITEILTTSLGPLVGTAFWISLPFSRGSVHIHSSDPGAHPSLDPNYLMAEWDLVFQRRIAQLIIRYWGTDP
VRSLAGQRIQPTVGDLPVNATDEEWNKWIEGSLSPNQHLVGTASMLPKELGGVVDANLVVYGTENVRVVDAS
VLPGQISGHLTSLIYAVSERAADIIKETL
>A0A1L9P605|Aspergillus_versicolor_CBS_583.65_Ascomycota_Eurotiomycetes_Eurotiales
MLSVLPTPATASNAGANTNRFDFVIIGGGTAGLAVASRLSEIPDITIAVIEAGKDEGNNPNVSSVVEYGGTA
GQGTQIDWSYETVEQRYAGGRKIGFHAGKAWGGTSTINGMTYIRAEEAQIDSWETLGNKGWSWASLWPYHLK
SERYETPTKAQLAAGASYVDSYHGRDGPLNVAYQYGLQNGSFASLAKETWEAFGMPFNPDVNGGNIRGFSVW
PQTLDREANVREHSARAYYYPVRDRSNLVIFRGRVDRVSWAETNESKVLAEGVEYTTEDGKAKILYAEKEVI
VSAGAVRTPAILELSGVGNPELLKQLDIPVKVPLSSVGENAIDQPNTFISYSSTKNFTGIAPYVTYMTASDV
FGPETQRIADEISSEIKSWAEQVSADSPGQGFPASAIEHQYRVQHDLIFNQDTAITEILTTSLGPLVGTAFW
ISLPFSRGSVHIHSSDPGVYPSLDPNYFAAEWDLVFQRRIAQLIFRYWGTDPVRSLAGQRLQPAVGDLPSNA
TDEALDKWIASSFSANQHLVGTASMLPMEFGGVVDTNLVVYGTENVRVVDASVLPGQNSGHLTSLIYAVAER
AADIIKETL
>PGH07787|Helicocarpus_griseus_UAMH5409_Ascomycota_Eurotiomycetes_Onygenales
MKFTAFLVGCGLAASARAIVEDAIDLFDFVVIGGGTCGLAVAARLSEIENISIAIIEAGNDERNNANVTDPS
LFTVAFGTPIDWTYKSVAQPHLGNRQLDYHSGKAWGGSSAINGMTYIRADAVQIDAWERIGNKGWNWDNLYP
YYKRIEQFSPPTPEQSAVGASYIEELHGENGPVHVGYPFFLTNSSLFDIAYKTWQKLGIPYNQDPNGGSLRG
FSAWPQTLDREANIRSDSATAYFHPVQDRPNLKIFNGVARRITWDDEANTGSGSNLVARGVEFITNEGVKQI
IHAKREVILSAGSLRSPAILELSGVGNPDILSKHGISTTRALSAVGENLQDQPQTSIFYQNSQVINGSAPYV
AYADAWDIFGESTSNIAAATKEKLSEWAGIISKSNNNAVSPDSIQHVFQIQHELIFRQNVSVSGTLTTASGD
QLTSVFWGLLPFSRGSVHISSEDPLEHPLIDPNFYLIDWDLRPMVELCKLARKYWSTEPAGALAVGELVPTL
ETVPDDATDEQWVDWLKLASISNMHPAGTLAMMPEELGGVVDHTLTVYGTRNVRVVDASVMPFQVGGHLTST
LYAITERTVDIIRDGIAVHASMDGGLPLEN
>A0A1S8AB29|Rosellinia_necatrix_Ascomycota_Sordariomycetes_Xylariales
MITTRETVQAMPADYIIIGAGTAGLVLANRLSANQNTTVVMIESGPDDRDNPNVTDPLNRGRNANTPIDWSY
ESVPQSQLNNRTVEFTAGKLVGGTSMINGLMYIRTAVPEIDGWEHLGATGWNWNTLWPYYKGIERFVDPTSD
QTNAGAGATPEYHGRSGELAVSYPPQLLTGGPYSTLAATWEGLGIPICQDANGGKVEGFTVRPMMIDRESST
RASAAAAFYYPIAERPNLHLIRGTALSLLWRDHLKGEKQVSAGVKYLDGEGNLQSITLNPSGEVIIAAGALA
TPPILEASGVGSQVHLTRLGIDVRIDLPGVGENLQDQPDLTLSYIPKAPTPGSLTPYAAFVTARDVFGDKTD
VIAESTEANLSTWAETVSSSSGHVGKEAIESIFRHQHDLIFKKKIAIGEITLTSSDVIASEYWSLLPFSRGS
IHLRSAVANEPHKVDINPRFLQIDYDIQPFVAIGRLTQKFWATSPAADLVTGKKEPKDNEIPPAATDEQWTS
YVKRNMVPNCHVLGTAAMMSRELGGVVDEALRVYGTGNVRVVDASVIPLQVTGHLVSTIYAIAARAADIILG
VKAVPA
>A0A177D576|Alternaria_alternata_Ascomycota_Dothideomycetes_Pleosporales
MSADYVIVGGGTAGLVVANRLSANPNTRVVLIEPGEDDRNNPNVTDPLRRDENANTAIDWSYKSTPQAQMND
RSVEFIAGKIVGGTSMINGMMYIRAATAEINGWERLGAKGWNWNSLWPFYKGLERFINPTPEQSDSGIKVDP
EFHGTNGDLAVSYPTQLPTEHLSSALADTWETLGVPTRSDANGGMVEGYTTRPMMIDSKSGVRASAAVAFYY
PISDRKNLSLIQGTVLNLTWGDRTEEDSLSADGCQYRDGDGKLHSVRLSEGGQIILAAGALATPAILQASGV
GSSSLLNDLGIQVQLDLPGVGENLQDQPDLTFSYSPKNPTPDAITPYAAFVTAKDVFGEETESMAASTEANL
RGWAEIVACANKHVGPDAIETIFRHQHGLIFKEKLAIGEITMTSSTKMSSEYWSLLPFSRGSVRLSSRAEDG
TYEVDIDPRFFQIDFDQDCFTKLGRLVQKFWSTAPAAEKVTSKIEPKNEKLPDDASTEQWNSYVKEKTVANH
HVLGTAAMMSRELGGVVDENLKVYGTRNVRVVDASVIPMQVTGHLASTVYAVAARGADLILNGN
>A0A1Y2ABC0|Clohesyomyces_aquaticus_Ascomycota_Dothideomycetes_Pleosporales
MERPILGNESRTFDYIIVGGGTAGLVHANRLSANPNVSVVVIEAGDSVFSNPDVTSLYGYGKSKGTSIDWAC
TSEPQSYTGNRILDYIAGKALGGTSAINGMTYLRAEATQIDAWENLGNEGWNWEGLRPYYLKSELFQEPNAT
WRADAATFKKDAHGFEGPLHVGCKDLMGQNMSEIFRQTTEKIGSPFNQEPNEGNMSGFSTWPLTINATASIR
EDAARAYYWPIAGSRPNLHVFVNTLARRILWGTSVNSIVSARGVEITTPKNSTKNILINRELIVSAGTIQSP
AFLEVSGVSSQSFLPGVGANLQDQPNLFMSYSSPINWTGIPSFVTYLTVSDLFGKDLDSVSKMLYTNLTQYA
STIVADSGSGNISVQEDLLRLQADLIFTPNSTVPLAEMLWVPGGNFISAVFWNLLPFSRGSIHARSSDPAAA
PNINPNFFQLPIDTYVQAVASQRLRELFKTPPLANYVTAEVSPNFTTVPEDADWRDDKWATWIQTSYSTNNH
PVSTCGMMARELGGAVDSQARLHGSKNVRVVDASVFPMQVSGHLSATVYAIAEKIADGMLKCAEKGV
>Q0UAW1|Parastagonospora_nodorum_SN15_Ascomycota_Dothideomycetes_Pleosporales
MTLRCLAMLTLAQSVLSACATFDYIIVGGGPAGLLVANRLSANSNTTVAIIEAGGSVHNNPDVTTLPKTIAE
FSPGLGSSIDWRYTSAPQKYTLSRAIPFAAGKALGGSTTIFGMTYLRAEKVQIDAWEELGNDGWNWDKMFQT
PSEEQQKNGATYEEQFHGFKGEVDIGFTPYLTGQGAFDLLSETTKALGYPVNEDANNGTLRGTTTWPSLLKV
DEKIREDAARSFYWPIVDARPNLHMFLNTEATRIVWSKGAAFGTQATAVGVEVRTLNDTIEKLYATREVIVA
AGSLRSPALLEHSGLGNSAKLQALGIETVVSHPTVGSNFMDQPANGLTYSSSTNWTGYGTFVTYLTASDLFG
SDLEEVTAEVRANLSTYAATIVADYAPGVTTLEKQEQLLKHQIDLIFSPNSTVPLAELLWIPYETAIVAQFW
NLLPLSRGSVHIASSDPTTAPSINPNFFQLSVDMYVQAAAAIRIRDFFATAPLSQHVTGEVSPSFDVVPKNA
SWQDPAWRKWIEETYNSNSHPVSTCAMMSKELGGVVDIEGKVYGTANVRVVDASIFPTQISGHLTASIYAIA
GRIVDGMMSER
>A0A178B6M3|Stagonospora_sp._SRC1lsM3a_Ascomycota_Dothideomycetes_Pleosporales
MVGSSATSFDYVIVGGGPAGLMIANRLSANPNITVAVIEAGGSVYDNPNVTAVPKTIAEFSPGIGTSVDWSY
TSAPQKYTANRTLPLLAGKALAGSTAIFGMTYLRAEKPQIDAWEHLGNDGWNWDSMWPYYIAQEAFQIPPET
QQKDGASYSSDMHGFRGEIDVGFTPYLTGQGAFDLFSQTTATLGIFHNKEPNNGHMTGTSVWPMMLKVEEKI
REDAARALYWPLADSRPNLHVFLETTAARITWDDKASSQEEAKAVGVAVVTPENTTQIIQASQEVIVAGGSL
RSPPFLEQSGIGNTAKLDALGVQEVVAHPALGSNLMDQPANGISYVSSSNWTGYPTFVTYLSASDLFGADFS
TIVEEVQTNISVYASTILADYEPGVTTLEILETLLQHQVNLIFSANSTVPIVEVLWIPYQTNLVAQFWSLLP
FSRGAVHAVSSDSSIAPSINPNFFQLPIDMYVQAAAVVWIRKVFSTEPLAKKVTGEESPSFDTVPRNATFRD
PLLHAWIKETYSSNSHPVSSCAMLSPELGGVVDAEGKVYGTQNVRVVDASMFPTQISGHLTASIYAIAGKLA
DAILSKI
>W6YXC3|Bipolaris_oryzae_ATCC_44560_Ascomycota_Dothideomycetes_Pleosporales
MLRHFLFLSLVRLVSAACGPDSFDYVIVGGGAAGLVIANRLSANPNTTVAVIEAGDSVYDNPNVTHVPKSIA
EYGLFIGTSTDWGYMTVPQRYVANNTLPYWAGKALGGSTAINGMTYLRAEKDQIDAWQDLGNQEWNWDSMWE
YFLTQEHFQQPTDQLKQKGAVYKADAHGNGSGLAVGFTPYLVGQGFAQLMKEASEAIGFPYNQDANNGIMRG
FNTWPMTLSEAGPTRQDGARAFYYPVASRPNLRIFLNTTAKKIAWGNGKTADGMLASSVEVITAGNVTQTIR
AGKEVVVAAGAIRSPAFLEHSGVGNPAILGPLGIETVVPLYSVGSNLPDQPQNGIVYSSSTNWTGYPTFVTY
LTASDLFGDELNSITQEVRANLSAYAAAIVADYASNTISVETQELLLKHQVDLIFDSDSKVPLAELLWAPIG
NNIAAQLWNLLPLSRGSIHINATDPMLPPQIDPAFLQLPIDAYVQAAAAIRIREYFATAPLADHIISEVSPG
FETVPQGAGWRDQSWDAWIKKTLSGNSHPASTCAMMSRDLGGVVDSKGKVYGTRNVRVVDASAFPTQISGHL
SASVYAVAGKIADAILKEGLAS
>N4WL90|Bipolaris_maydis_ATCC_48331_Ascomycota_Dothideomycetes_Pleosporales
MLRHLLFLSLVRIVSAACEPDSFDYVIVGGGAAGLVVANRLSANPNITVAVIEAGDSVYDNPNVTYVPKSIA
EYGLFIGTSTDWGYMTVPQRYAANNTLPYWAGKALGGSTAINGMTYLRAEKDQIDAWQDLGNQEWNWDSMWE
YFLKQEHFQPPIDQLKQKGAVYEAGAHRNGGDLAVGFTPYLVGQGFAELMKDTSEAIGFPYNQDANSGIMRG
FNTWPMTLSEAGPTREDGARAFYYPVASRPNLHVFLNSTAKKIIWENDKTGGGMLASGVEFVTVGNVTKIIR
SGKEVVVAAGAIRSPAFLEHSGVGNPAILEPLGIETVVPLCSIGSNLPDQPQNGIIYSSSTNWTGYPTFVTY
LTASDLFGDELNSITQEVRANLSAYAAAIVADYPSDTISVETQELLLKHQVDLIFDSDSKVPLAELLWAPIG
NNIAAQLWNLLPLSRGSIHINATDPTLPPRIDPAFFQLPIDAYVQAAAAVRIRECFATAPLADHVVGEVTPS
FETVPQGAGWRDQSWDVWIKKTLNGNSHPASTCAMMSRDMGGVVDSKGKVYGTRNVRVVDASAFPTQISGHL
SASVYAVAGKIADTIIKELLAG
>M2ST77|Bipolaris_sorokiniana_ND90Pr_Ascomycota_Dothideomycetes_Pleosporales
MLRQLFFLSLVRLVSAACGPDSFDYVIIGGGAAGLVVANRLSANPNTTVAVIEAGDSVYDNPNVTYVPKSIA
EYGLFVGTSTDWGYMTVPQRYAANNTLPYWAGKALGGSTAINGMTYLRAEKDQIDAWQDLGNQEWNWDSMWE
YFLTQEHFQQPTDQLKQKGAVYEAGAHRNGGDIAVGFTPYLVGQGFAQLMKETSETIGFPYNQDANKGVMRG
FNTWPMTLSEAGPTREDGARAFYYPIASRPNLHIFLNSTAKKIIWEHGKTADGMLASGVEFITAASVTKSIR
AGKEVIVAAGAIRSPAFLEHSGVGNPAILEPLGIETVVPLRSVGSNLPDQPQNGIIYSSSTNWTGYPTFVTY
LTASDLFGDELDSITQEIRANLSAYAAAIVADYASYTILVEKQELLLKHQVDLIFKSDSKVPLAELLWAPIG
NNIAAQLWNLLPLSRGTIHINATDPTRPPRIDPAFFQLPIDAYVQAAAAVRVREYFATTPFADHIVSEISPG
FETVPQGAGWRDQSWNAWIKKTVNGNSHPASTCAMMSQDLGGVVDSKGKVYGTRNVRVVDASAFPTQISGHL
SASVYAVAGKIADAMIKEVLAG
>W6XQ56|Bipolaris_zeicola_26-R-13_Ascomycota_Dothideomycetes_Pleosporales
MLRHLLFLSLVRLVSATCGPDSFDYVIVGGGAAGLVVANRLSANPNTTVAVIEAGDSVYNNPNVTYVPKSIA
EYGLFIGTSTDWGYMTVPQKHAANNTLPYWAGKALGGSTAINGMTYLRAEKDQIDAWQDLGNQEWNWDIMWE
YFLTQEHFQPPTDQLKHKGAVYEAGAHGNGGDLAVGFTLYLVGQGFAQLMKETSEAIGFPYNQDANNGIMRG
FNTWPMTLSEAGPTREDGARAFYYPVASRPNLRVFLNSTAKKIVWEHDKTADGMLASGVEFITAGNVTKDIR
AEKEVVVAAGAIRSPAFLEHSGVGNPAILEPLGIETVVPLCSVGSNLPDQPQNGIIYSSSTNWTGYPTFVTY
LTASDLFGDDLDSITQEVRANLSAYAAVIVADYASNTISVETQELLLKHQVDLIFDSNSKVPLAELLWAPIG
NNIAAQLWNLLPLSRGSIHINATDPTLPPQIDPAFFQLPIDAYVQAAAAVRIREYFATPPLADHVISEVSPG
FETVPQGAGWRDQSWDAWIKKTLNGNSHPASTCAMMSRDLGGVVDSKGKVYGTRNVRVVDASAFPTQISGHL
SASVYAVAGKIADAMIKEVLAG
>W7EN29|Bipolaris_victoriae_FI3_Ascomycota_Dothideomycetes_Pleosporales
MLRHLLFLSLVRLVSATCGPDSFDYVIVGGGAAGLVVANRLSANPNTTVAVIEAGDSVYNNPNVTYVPKSIA
EYGLFIGTSTDWGYMTVPQKHAANNTLPYWAGKALGGSTAINGMTYLRAEKDQIDAWQDLGNQEWNWDIMWE
YFLTQEHFQPSTDQLKHKGAVYEAGAHGNDGDLAVGFTPYLVGQGFAQLMKETSEAIGFPYNQDANNGIMRG
FNTWPMTLSEAGPTREDGARAFYYPVASRPNLRVFLNSTAKKIIWEHDKTADGMLASGVEFITAGNVTKDIR
AEKDVVVAAGAIRSPAFLEHSGVGNPAILEPLGIETVVPLCSVGSNLPDQPQNGIIYSSSTNWTGYPTFVTY
LTASDLFGDELDSITREVRANLSAYAAVIVADYASNTISVETQELLLKHQVDLIFDPNSKVPLAELLWAPIG
NNIAAQLWNLLPLSRGSIHINATDPTLPPQIDPAFFQLPIDAYVQAAAAVRIREYFATPPLADHVISEVSPG
FETVPQGAGWRDQSWDAWIKKTLNGNSHPASTCAMMSRDLGGVVDSKGKVYGTRNVRVVDASAFPTQISGHL
SASVYAVAGKIADAMIKEVLAG
>R0K415|Setosphaeria_turcica_Et28A_Ascomycota_Dothideomycetes_Pleosporales
MSRYLLFLNLARLLLAACAPDSFDYVIVGGGPAGLVVANRLSTNPNTTVAVIEAGSSVYDNANVTYVPKSIA
EFGLFIGTSTDWGYVTVPQRYAANNTLPYWAGKALGGSTAINGMTYLRAEKDQIDAWQELGNQEWNWDSMWK
YYLAQENFQPPTEELKQKGAVYEGDAHGNDGDLAVGFTPYLVGQGFADLMKETSEAIGFSYNQEPNNGLMRG
FNTWPMTLSEDGPTREDAARAFYYPVAFRPNLRVFLNSTAKKIFWDKSRTETDEVLASGVEFITADNVTKSI
RAAKEVVVAAGAIKSPAFLEHSGVGNPAILGPLGIQTVVPLCSVGSNLPDQPQNGIIYSSSTNWTGYPTFVT
YLTASDLFGEDLDSITQEVRANLSTYAAAIVADYASDTISVETQQQLLKHQVDLIFDPDSKIPLAELLWAPI
GNNIAAQLWNLLPLSRGSIHINATDPTLPPRIDPAFFQLPFDAYVQAAAAVRIREYFATAPLADHITDEVSP
GFETVPQGAGWRDKSWDAWIKKTVNGNSHPASTCAMMSRDLGGVLDSNGKVYGTRNVRVVDASAFPTQISGH
LSASVYAFAGKIADAMIKQGWAN
>A0A0L1HZM0|Stemphylium_lycopersici_Ascomycota_Dothideomycetes_Pleosporales
MSWILFFFSLVQTVCATCASQSFHYVIVGGGPAGLLVANRLSADPNTTVAVIEAGDFAYNNPNVTSVPKSIL
EFGLFIGTSIDWGYTTVPQKYAGNKTLAYWAGKALGGSTTINGMTYLRAETDQIDAWEDLGNPGWNWDTLWE
YFLKQEGFQPPTDKLEQRGAAYEVGAHGRDGELAVGFTPYLVGQGFADLLKTTSEAMGIPYNQDPNDGVMRG
FNTWPMTLNETGPTREDGARAFYYPVASRPNLHVFPNSMATRIIWDDSNSAAAGVLASGVEIVTAKDVTETI
HASKEVVVAAGAIRSPAFLEHSGVGNPAVLEPLGIETVNPLHSIGANLPDQPQNGMVFSSSTNWTGYPTFVS
YLTASDLFGEELAGLAEEVRANLSAYAATIVEDYANGTISVETQEHLLSHQVDLIFDSESKVPLAELLWAPT
GNQIIAQLWNLLPLSRGSIHINSTDATLPPRIDPAFLQLPIDRYVQAAAAIRVRKYFATSPLADHITGELSP
GFETVPQDAGWRDASWDAWIKQTLGGNSHPLSTCAMMQKDLGGVVDTEGKVYGTQNVRVVDASIFPTQISGH
LSASVYAVAGRIAAVMMKAVTMK
>A0A177DS00|Alternaria_alternata_Ascomycota_Dothideomycetes_Pleosporales
MFWLSILAALAIRADCASETYDYVIVGGGPAGLLVANRLSADPDVTVAVIEAGDSAYNNPNVSYVPKSILEY
GLFIGTSIDWKYMTAPQKYAGNNSLNYWAGKALGGSTTINGMTYLRAEKDQIDAWEELGNEGWNWDGMLEYF
LKQEGFEEPSEALKKKGAIYKDDAHGKDGELAVGFTPYLIGQGFVDILKETSEALGHPYNTDANDGNMRGFN
TWPMTLNSTGPIRADGARSFYFPIASRPNLQVFFNTTAARIIWDEEQSATSEVVASGVEVIDAKNATHTISA
SKEVVVAAGSIRSPAFLEHSGVGNPAVLDPLGIKTVNPLHSVGSNLPDQPQNGIAYNSSTNWTGYPTFVTYP
TASDLFGDELPALVDEIRANLSAYAEAIVADYPPNTISVETQKQLLEHQVDLVFDPASTVPLAEILWAPTDH
QIIAQLWNLIPLSRGSIHIQSTDANSPPSIDPNFLQLPIDMYVQAAAAISIRKHFATLPLAEHTIGEISPGF
QAVPEHASWRDAAWDTWIKKSLGGNSHPVSTCAMLSKNLGGVVDMEGKVYGTHNVRVVDASVFPTQISGHLS
ASVYAIAGKLADAIIRAQSGR
>E3RV10|Pyrenophora_teres_f._teres_0-1_Ascomycota_Dothideomycetes_Pleosporales
MTRCGETGRPILLGSPQRCIIKRGCCAWSAHDLVPVILLKLVMLWCGLLLVLAHVIGATCAPQTFDYIIVGG
GPAGLLVANRLSADPNITVAVIEAGDSAYNNPNVTYVPKSLLEYGLFTGTSIDWGYMTVPQKYVGNRELNYW
AGKALGGSTAINGMTYLRAEKDQIDAWEDLGNEGWNWDSLFEYFIAQEGFQTPSAKLQARGTEYEDDAHGKE
GELAVGFTPYLTAGFTDLLKVTSEAIGYPYNMEPNDGRMRGFNTWPMTLNETGPTRADGARSFYFPVSSRPN
LHVFLNTTALRIVWNQKAATSALLASGVEITANNTTETILATKEVIVAAGSIRSPAFLEHSGIGNPAILEPL
GIKAVNPLHSVGSNLPDQPQNGMAFSSSKNWTGYPTFVTYLTASDLFGADLPALTAEVRSNISAYAATIIAD
YAPNTVSLCTQEQLLTHQVDLIFDANSPVPLVELLWAPIENQIIAQLWNLLPLSRGSIHINTSDATLSPRID
PNFLQLPIDAYVQAAAAIRIREYMATSPLADIITGELSPGLDAVPKDAGWRDEAWNSWIKQGLNGNSHPVST
CAMMSQELGGVVDAGGKVYGTENVRVVDASIFPTQISGHLSASVYAVAGRIVDAVLGGR
>A0A178DUD6|Pyrenochaeta_sp._DS3sAY3a_Ascomycota_Dothideomycetes_Pleosporales
MPKMFGVLNLLALSQAIQATYTTNTFDYVIVGGGPAGLVLANRLSSHPDITVAVIEAGDSAINNPNVTNLPR
SIAEFGAGLGTSVDWAYKSAPQKYASNLTLRYSAGKALGGTTTINGMTYLRAEKEQIDAWEELGNPGWNWDS
LWKYYLSQEHFQVPTSQQQSDGATYSEEAHGSEGELDVGFNPYLTSQGAFDIIRRTSEAAGYPSNSDANSGE
MRGTTTWPMTVDNTALKREDAARAFYYPIAESRSNLHVFLNTTATRIIWNEERSSNCGVTAISIEVVASDNS
TNIIHAAKEVILSAGSLRSPALLEHSGIGNPAILETFGVETVVPLSAVGSNLQDQPQAGVVYASTTNWTGYP
TFVTYLTASELFGDDIDAVANEVYANLSMYATTILQDYAPNAVSLEAQTYLLKQQADLIFSPNSTVSLAELL
WAPLDNTIIIQSWNLLPFSRGSIHIASANPTAAPSIDPNFFQLPIDVAIQAAILVRIRELFATPPLSDHVTV
ELSPGFEAVPQNATWRDEAWNTWIKKSYGTNTHPVSVCAMMSEELGGVVDAEAKVYGTENVRVVDASVFPTQ
ISGHLSASVYAIAGKIADVILGKI
>A0A1Y2LSF1|Epicoccum_nigrum_Ascomycota_Dothideomycetes_Pleosporales
MILNPLLLLAAAQAVLSTCDTGTKFDYDYVIIGGGPAGLLVANRLSEDGKTTVAVIEAGNTAFSNPNVTHVP
KSILEYGLGFGTSVEWGYTTEPQKYAVNGNITLPYWAGKGVGGSTLINGMTYVRAEKSQIDAWKSLGNEGWD
WDSLAKYYIEQESFSKPSKLQETNGATFDENAHGFEGELDVAFTPYLTGQGAFGILRDAHQARGYKWNKDVN
TGSMPGFDTWPMTLNSSTITREDAGRAFYYSIKDRPNLHIFLNTTASRILWKDHRGRMDKTASGVQVVRSDG
TIRTVEATKEVIVAAGSIRSPALLELSGIGNPSILRPLGIDTIVSLPSVGMLHDQPANGIIYSSPTNWTGYS
TFASFLTASDLFKTSLPSITASIMANLSSYAHTILADSAPNSTTLAIQERLLRHQLDLIFTANSTVPLAEIL
WVPVGNNIVAQFWNLLPFSTGAIHINSTNPLSHPKINPNFLQLPIDEIVLAATAVRIRELFAMPPLAEHVGE
EVTPGLSVVPANASYVAQGAWAKWIRGTFNGNSHPVTTCGMLSRELGGVVDHKGKVYGTQNVRVVDASIFPT
QISGHLSASVYAVAGKIADAIVRNKATV
>A0A163KLZ0|Ascochyta_rabiei_Ascomycota_Dothideomycetes_Pleosporales
MVHPFSLLSTVQLVLTARNASAAYDYVIVGGGTAGMLLANRLSANPRITVAIVEAGSSAFNNPNVTYVPKSI
AEFGLGFNTSVEWGYTTEHQKYAANDSLPYWAGKGIVGSTLINGMTYVRAEKRQIDAWEELGNEGWNWKSLD
KYYVEQESFLTPSEQQRVNGATFEESAHGYEGGLDVGITPYITGQRAFDVLRETHEAQGYVWNKDVNTGNMP
GFCTWPMTLDASKVVREDAARAFHYPVQERPNLHVFLNSTASHILWTDLDDASDRTASGVQIVRSDGTMRTL
QAIEEVIVAAGSIRSPAILELSGIGNPSVLRSLGIETVVALPSVGSNLQDQPANGIVYSSPTNWTGYSTFAS
FLTASDLFGPDLSSVTASVKANLTSWASTILSDYVPNATTLAIQERLLQHQLDLVFTSNSTVPLAEILWAPI
GNAIVAQFWNLLPFSRGSIHINSTNPISQPSINPNFFQLPIDTLVQAAIAVRVRKLFATPPLSQHVTAEVTP
GFSAVPRNASFADKRWATWIKGSFSGNSHPVTTCAMMGSELGGVVDSEGKVYGTCNVRVVDASIFPTQISGH
LSASVYALAGKIADAVLKKAEKV
>A0A177CD56|Paraphaeosphaeria_sporulosa_Ascomycota_Dothideomycetes_Pleosporales
MSPLTPLFIGAILAARAAATSKQTFDYVIVGAGPAGLVLANRLSADPSVTVAVIEAGADERYNPLVTDVEGL
FLGIGSALDWGYPSAPQRHALNRSLAYSGGKGLGGTTLINGMTYLRAEKEQIDQWEAFGNGGWNWESLYEYY
VSQEHFQPPRLENAESGATFDEAFHGYDGELAVGWNKFFVKQGFFEILKNTSETIGIGWNEDANGGRMGGFS
TWPFMQNSTTNTREDAANAFYYPIAEQRANLKVFLNTTATRIIWKEKSGSNDAVAEAVEVLASSNVTNCLHA
AQEVILSAGSLRSPALLELSGVGNPAILQTLGIEPVIDLPAVGANLQDQPNSAISYTSATNWTGYPSFVTYL
TASDLFGEELDDIVSELRANISDLARKIVAHLPPNESTVEREEKLIEMQLDLTWSYNSTVPLVEAVWFPYGN
AISVAFWSLLPFSRGSVHVTSTSPTRTPAIDPNFLHLPIDTLVQTAGALKLREYFATEPLSKHVIAEVAPGP
DAVPVGAGLRDPAWYKWIAGAFGSNSHPVSTAAMRSRELGGVVDGEGRVYGAENVRVVDASVFPTQISGHLS
ASIYALAGKIAEGMTRGKRREV
>A0A0G2FD30|Diaporthe_ampelina_Ascomycota_Sordariomycetes_Diaporthales
MKAYRPITSRHASFIVGAGIGGLVLANRLSANGTFSVAVVEPGEDVSSNPNVTLVASTLPAVGTQLDWQYPV
TAQQFGPDSVGGGGMTWHSGKAIGGSSTINGMGYIRGDRAIVDAWETLGSPGWNWDALWPYYLRSENFTAPT
VEQEENEGAAYREELHGVDGPLDVAFAFEELHADLYQSFQKTWESLGYGVTEDVNSGDVHGFGTAPMTVQRD
AHLRDDAGTAYYHPVKKRQNLVLLPGTVRKVNWKDGHGDPEATIQAAGIEYVTSDQQVRTLKARKEVILAAG
VIRTPLILEMSGVGSPSLLASHNITTRVDLPGVGENLQDKPQAMLLYNAADASINPFNITDVAPYVTFLNAH
DLLGDSFAEVEVETAASLPAWASAISDANNVSASAIETILHVQHNLIFSQNSSFAEVETTIAAASGLYVSVF
WPTQPFSRGSVHIASTTSANSSLPEPDIDPKYLWVLFLLGPLKLVPFDTEISALTGRLAARSWTTAPMSQLI
GERLSPTETVLPGNATDSQWKAFVEGSVTPVQHGVGTASLMPRELGGVVDPALRVYGTTNVRVVDASVIPLE
HNGHLMATVYAIAERAADLILEA
>N1QNS7|Sphaerulina_musiva_SO2202_Ascomycota_Dothideomycetes_Capnodiales
MPSTRSLTFVFVAISAVFAQQQTEYDYIVCGGGTAGLAIANRLSAAQNTVLVVEAGINGTTQTWPYRSTPQE
DVNGRILDLPAGKAVGGTTQINGMVYSRPDSESIDDWGDVNNADWSWDTLLPFYKSSEALRFPAKDLARAGY
TPDPEYHGTNGPLNISYPAEGTPAYFDILKKSAAVYNIGAKKDFNGGKAEGLSTYPAAFTIANRREQTRESA
REAYYLPIVGRAELELIDESECLRVIFDDPADLHAPYNATGVEITNANATTTIKARKEVILSAGVYRSPGIL
EYSGIGNKDILAKYNIESKIDLPGVGENLQDQMQGNIFYLRVNNTNITFPDPSQGITTNYLIHATYEQIFGA
DAADYQNRTSRSLNESASLISQRINGALSPEQIMNSLQVQYDIVFDTQVPAVEIFSGQSLNTTHLNLEFWPL
IPFSRGNVHISGGNADRASDEPTINVNWGLLDSDWEMFIASARFVRNLFKTPALAAEVTTETQPTFDTVPMD
ASDAEWKTYWQDNFRAGWHGVGTSAMLPREWGGVVDGDLKVYDTTNVRVVDASVIPFLMGGHPTSTVYALAE
RAASLIIDGKKG
>PIA94173|Cercospora_beticola_Ascomycota_Dothideomycetes_Capnodiales
MPSTRSLIFGLGAIAGSYAQQQTEYDYIICGGGTAGLAVANKLSEANNTVLIVEAGVNGSTASWSYRSTPQT
YAKGRVLDLPAGRTVGGSSQINGKVYSRPNAQSIDDWGRVNDGDWSWNTLLPFYKSSETLDVPSEDLADAGY
TYNPDYHGTSGPLNVSFPAQGTRAYWELLKNASAAFDISVNRDFNGGKAEGLATYPAAFTINGEREQTRESA
REAYYLPIVGRTNLELLDETVCLRIVFADAQGENATLTATGVEIANTNNQTTITARKEVILAAGVYRSPGIL
EFSGIGNKALLANYSIEAKIDLPGVGENLQDQLQGNIYYERVNSSNITFPSPVGDEITTPYLIHATYEQIFG
DDAGDFQERTNSSLSEYANTISEGINGTLSADQILNSLRVQYEAIFSTLIPSVEIFSGQSLNSTHLNLEFWP
LIPLGRGNVHISGGNPERAGDSPNVNVNWGILEFDWEMLTASARFVRNMFKTEAFAAEVQAETRPGFSNVSE
DASDAEWKEYWQDNFRAGWHGVGTAAMLPREWGGVVNTNLTVYGTANVRVVDASAIPFQLGGHPTATVYALA
ERAASLIVNGTSG
>A0A139IH18|Pseudocercospora_musae_Ascomycota_Dothideomycetes_Capnodiales
MLEFPSFLFAASLWAGATAQLKAEYDYIICGGGTAGLAVANRLSADSKNSVLVVEAGINGTTAYWGYHSLPQ
KYANGRIQDLPAGKTVGGSSQINGRVYSRPDRREIDDWGQVNNAGWSWETLFPFYKSSEGLRPPTKQQQKDL
ENTYNPDYHGVAGPVNITYPAVGVPEYFNILEDTAKTFSIPRNRDFNGGDARGLSTYPGFFVINAQREQLRE
SAREAYYLPVVGRPNLELLDETMCQRIDWENGSGGGDLKARGVEISNVDNKTVVRARHEVILSAGVYRTPGI
LEYSGIGNPKILKAHKIDTKIELPGVGENLQDQAQGNIFFKKDENSTITFPATVGEEITTNYLIHATYEDIL
GDEAPAVQRRVNASLGDYATMISNRINNSLSADQILNSLKVQYEAIFDTPVPVVELFSGQAINNTTVNMEFW
PLIPLSRGSCHIAGSNADLAAQEPFIDVNWFMLEWDWDIYIASGRFVRKLFATPPLANFTTEETQPGLDNLP
IDASDDEWRDYWSDNFRAGWHGVGTAAMLPRKWGGVVNGDLKVYGTSNVRVVDASAVPFNMGGHPTSTMYAL
AERAAHLILTGEKG
>A0A139GYE2|Mycosphaerella_eumusae_Ascomycota_Dothideomycetes_Capnodiales
MLEFRSFLVAASLWAGATAQLKEEYDYIICGGGTAGLTVANRLSADPKNSVLVVEAGINGTTAYWDYHSLPQ
KYANDRIQDLPAGKTVGGSSQINGRVYSRPDRREIDDWGEVNNARWSWDTLFPFYKSSEGLRPPTRDQQKKL
LNTYNPDYHGVAGPLNITYPAVGVPEYFNLLEETAKAFSIPRNRDFNGGDARGLSTYPGEFVINAQREQLRE
SAREAYYLPVVGRTNLELLDETMCQRIDWENGSGGGDLKARGVEISNVDNKTVVRARHEVILSAGVYRTPGI
LEYSGIGNPKILKSHNINTKVELPGVGENLQDQAQGNIFFNKDENSSITFPATVGEEITTNYLIHATYEDIL
GNEAPAVQQRVNASLQDYATTISKRINGSLSADQILNSLRVQYEAIFNTPVPVVELFSGQAINNTTLNMEFW
PLIPLSRGSCHIAGSNADLAAQAPFIDVNWFMLEWDWDIYIASGRFVRKLFATPPLANITTGETQPGLDNLP
TDASDDEWRDYWSDNFRAGWHGVGTAAMLPRSWGGVVNGDLKVYGTSNVRVVDASAIPFNMGGHPTSTVYAM
AERAAHMILTGEKG
>M2ZEM9|Pseudocercospora_fijiensis_CIRAD86_Ascomycota_Dothideomycetes_Capnodiales
MLEFRSFLITAALWAGATAQLKKEYDYIVCGGGTAGLAVANRLSADPKNSVLVVEAGINGTTAYWNYHSLPQ
KYANGRIQDLPAGKTVGGSSQINGRVYSRPDRRSIDDWGNVNNAGWSWEKLFPFYKASEGLQPPTKQQQRDL
ENKYNPDYHGTAGPVNITYPAVGVPDYFRLLEETAKAFSIPRIRDFNGGDARGLSTYPGFFVINAQREQRRE
SSREAYYLPIVGRTNLELIDETMCQRIDWEKSSDGGDLKAHGVEISNVDNKTVIHARKEVILSAGVYRTPGI
LEYSGIGNPKILKSHKIDTKVDLPGVGENLQDQAQGNIFFNKNSNASITFPDTVGEEIITNYLIHATYEDIL
GNEAASMQQRVNASLGDYATTISNRINNSLSSDQILNSLQVQYDAIFNTPVPVVEIFSGQAVNNNVVNMEFW
PLIPLSRGSCHIAGANADLAAEAPFIDVNWFMLEWDWEIYIAAGRFVRKLFATQPLANLTTEETQPGYKNLA
LDASDDEWKDYWSDNFRAGWHGIGTAAMLPRKWGGVVDGNLKVYGTSNVRVCDASAVPFNMGGHPTSTMYAL
AERAAHLILTGEKG
>K2RH81|Macrophomina_phaseolina_MS6_Ascomycota_Dothideomycetes_Botryosphaeriales
MRSTLSYLLFLWAAGANSQQSSQLLESYDYIICGGGTSGLTVANRLTELADATVLVIEAGPESISSQSQGDW
RYPNGPERFASGRSQTLPAGKVLGGSSVINGQVYLRAEQAQIDDWERAGNTGWNWATLFPYYLKSEQFAVPN
ERQTDAGLTYTAEFHGTNGPVNTGWPTEVAIETYLNQLEEAYASIGMPRIQDPNGGEMRGLSTYPRTRQAIN
DRDVRESAASAYYEPVRDRTNLDVLLNTSVLRIVWAENDDADGNAIAAGVEVATADGTTAVLNATQEVILAA
GAYRSASILEYSGVGNSQILQGLGIATKVYLPGVGEHLMDQANNILTFEPAPEAGFTGTTAYVAYASVADVF
GDEAAAVAEEVRAALPDYAATIAAQNNNATSAEELLPLLEIQYTSIFETGITAFELLKGLEFQPTRLECEVW
STLPFSRGNVHITTARPPTDGSTPALAINNNYFQLDYDNRAQIAAARFVRNLYALPPLNGSSVLDEIAPGLA
TVPPDATDDEWEVWLKGQFRSAWHPVGTTSMLPRQNGGVVDAELKVYETANVRIVDAGVFPFQINGHPSATV
YAVAERAADIIKQSFSAEIEIFNWHLTISTQNHQPLKVKPPVDISKPRNEELFSQTCLAT
>R1EB07|Neofusicoccum_parvum_UCRNP2_Ascomycota_Dothideomycetes_Botryosphaeriales
MWSTLSYLLLLWSTGVRSQDASQPSQPQGSDLLDSYDYIICGGGTSGLTVASRLSELADATVLVIEAGSDTT
TANWNYPSGPERFASGRSQTLPAGKALGGSSAINGRVYLRAEQSQIDDWEKAGNTGWNWEALWPYYLKSEQI
TAPNERQTDGGLTYDPDFHGTDGPVNTGWPAEASIETYLSQLEEAYASIGMPRIDDPNGGNMRGLSTYPRTQ
QNVNDQDVREDANTAYYQQVADRTNLDVLTNTSCLRIVWAESDDADGNAIAAGVEVASADGSTATLNATAEV
IVAAGAYRSASILEYSGVGNSQILQSLGIDTKVYLPGVGEHLMDQANNILTFEPAADAGFTGTTAYVAYANV
TDVFGPDAPTVAEEVRAALPDYAATIASQNNNATSAEDLLPLLEIQHASIFDAQITAFELLKGLEFQPTRLD
CEVWSTLPFSRGNVHITTAAAPTDGSTPALAINNNFFQLDYDTRASVAAARFVRRLYGLAPLNGSAVLDEIA
PGLATVPPDAGDDEWEVWIKGQFRSAWHPVGTTSMLPRAAGGVVDPQLRVYETANVRVVDAGVMPFQVNGHP
SATVYAVAERAADMIKESFAGGGVGASGGTEGSGTGTPGAAARMGRVKGRVVRL
>OCK94759|Cenococcum_geophilum_1.58_Ascomycota_Dothideomycetes
MHSVTYSLLLSWTLGVASQSINITSFDYIIAGGGTAGLAVANRLTEVSNVSVLVIEAGTNNVTSWDYPGVPQ
KYAGDRKETYPSGKALGGSSRINGMVYLRAEDIQIDLWEKAGSLGWNWDSLWQYYRKSEELEEPSQQALDNG
ITYNPAFHGHGPVHVSFSRNQSGGNYLRLLNESYQSLGIPYLLDPNGGNMRGLSTFPKTWRNTGNNVEVRES
SFTAYLQPIENRSNLYVLTNTTVLRILWALHSTLDHEVAIGVEVLAADGSVETFNATREVILSAGAYKSCVI
LEYSGVGNPQVLSKYDIPTRISLPGVGENFQDQTNDRIHFNWSGTPPSGAFSTVAYLNVQDLFGNETESFAS
SIREELPKYASMIASQNNNAVSASEVLGLLQLQYSLIFEQKMPMMELLKQMSLGSPLICEFWNAFPLSRGNV
HISSSDPLSAPAINPNFFMTSYDLQVQIAAARFIRRLYAAPPVSGLVANETSPGLNTVSVSGDNSAWEKWIN
TDFRSAWHPVGTTSLLPRQLGGVVDERLKVYGTANVRVVDAGIVPFQINGHTSSVVYAVAEKGSDFIKQDAG
LANA
>A0A0D2C9Z4|Cladophialophora_immunda_Ascomycota_Eurotiomycetes_Chaetothyriales
MTVSRFCQVLWTTIFLLSPLTLGEGISHDQVRRDRAHFDYVILGGGTAGLVIAGRLSEDPNVTVAVVEAGNF
ERNNPNVTNASALGLAKDTRVDWQYLSEPQIYGGNQSLIWSAGKGLGGSSLINGMTYIRPASAQIDLWPSLG
LELNWTDLFTFSKKGEHFQLPSSNLTALGASYQSSAHGFSGPLSTCFSPHITTGDIHEIFNSTFQTLGIPPR
REFDGGQLHGYGVQAVTQDGHADVREDAARAYYYPVMNRTNLVVFVNTTATRIIWSARDSPSGNAVASAAEV
VSNNDGQVSTIEAGREIILSAGAIRSPAILEHSGVGNPSILSALSVDVKIPLPAVGENFQDQTTLAVSASIN
STVVKQNFTGLPAFVAHVNLHDLFGTNTSSFYNATRAKLPQYAAAIAAQNGGASNASVQQRLLQTQLDLLFQ
TNTPASEVVPLGLANLVGAVFWPLQPFSRGSVHINSTNRTAPPAIDAKFFQFDFDGAMTVATAKFSRTFVTT
PPMSSLVNGSTINPSFARVPENASDAVWLDWIKTASSYQPNYHHLGTCAMLPRDMGGVVDNAFRVYRTENVR
VVDLSVIPLQVAGHSTALLYGVAEWAAQKIKGGMTV
>A0A072NUJ3|Exophiala_aquamarina_CBS_119918_Ascomycota_Eurotiomycetes_Chaetothyriales
MRFPNQARCLWPALLLLPSTLGSPLGGVGADRATNTHFDYVILGGGTAGLVLAGRLSEDPNVTVVVVEAGNF
ERSNPNVTTASALGLAKNTRVDWQYESVPQVYGGNQSLIWSAGKGLGGSSLINGMTYIRPASSQIDLWPSLG
LDLGWKEYFASAKKSEHFQIPSTNLTTIGAAYQESAHGFTGPLSTCYSPHISTGDIHEIFNDTFKALGIPPI
HDFNDGDLRGFGVQAVTQDGHADIREDAAQAYYYPVQNRSNLVVLVNTTATRILWSANDSDDGKAVASAAEV
ISQTGVISNISATREIILSAGAIRSPGILEHSGIGNPKILSKHSIDIKAPLPGVGENFQDQTTIAVVAATTR
KENFTGLPAFVAHVSLQDLLGPDTTSFYNKTLSQIPHYAEQIAAQNNGASNASVQQRLLRTQLDLLYDSNTP
TAEIVPLALVNLVGVISWPLQPFSRGSVHITSSNVTTLPAIDGKFFQFEIDGTLAVASTKFSRKVVATSPFS
DIVNASTLTPGFTLVPEDASDEVWLDWIKTKSAYQPNYHHLGTCAMLPRDMGGVVDNNFTVYGTSNVRVVDL
SVIPFQAAGHSTALLYGVAEWAAEKIKE
>A0A194X0P6|Phialocephala_scopiformis_Ascomycota_Leotiomycetes_Helotiales
MDIAMGFSRLDWVLIFLVPLLQLSDGLLHKEQTQITNNTHFDYIILGGGTAGIVVASRLSEDPHITVAVIEA
GDFERNNPNVTTITELGVAQKTRVDWQYESAPLIFADNQSLEWSAGKGLGGSSLINGMTYIRPASSQMDLWP
SIGLELDWAKLFAFSKKGEHFQPPSASLTALGASYQPFDHDFRGPLKTCISPLMTSGIIHDILNSTFKNLGI
PPRHEFDGGELRGFGTQACTQDSVAEVREDAARAYYYPVMDRQNLVIMVNTTATRILWSPENPEGIAIASAA
EVSSQNGDVSTIYANREIILSAGAFRSPAILENSGIGNPSVLSQQSIDVKVDLPSVGENFQDQTVLSVSAEI
TQNFTGFPPFVAHISLHDLFGSNTSSIFNSTLAKIPGYAATIAAQNGGASNASVQQHLLETQLYLLLKSNTP
AVEIAPIVLNNLIFPVFWPLQPFSRGSVHINSTNRTKQPLIDPKFFQFDFDGQMAVATTKYARNFLTTAPLS
GIVNASTITPSFELVPEDASDEVWLDWIKTKSSFQPNFHHLGTCAMLPKTSGGVVDNDFKVYGTGNVRVVDL
SIVPLQVAGHSTSLLYGIAEWASEKIKRDGRNITVV
>A0A0D2EFA1|Exophiala_xenobiotica_Ascomycota_Eurotiomycetes_Chaetothyriales
MAYTLACRWIVWFALLVVLISPASTELLDDEQLTQVNNTHFDYIILGGGTAGLVVASRLSEDPNITVAVIEA
GNFENNNPNVTNATGLGLAKNTRVDWQYESVPQVFGGNQSLIWSAGKGLGGSSLINGMTYIRPSKSQMDLWA
SLGLELDWNRYFTASKKGEHFRPPTSNLTVVGAAYQNSSHGYAGPLDTCINPHIIGGDIHDIFNSTFKKLGI
PPRSDFCGGELRGFGIQDVTVDQLADVREDAARAYYYPFMNRKNLVVMVNTTATRIRWSPQDSPNGNAMASA
AEVSHQNGQISTIYADREIILSAGAIRSPAILEHSGVGNPGILSRQSIDVRVRLPSVGENFQDQTVITVLAS
TVQESPPGFPPFVAHASLQDLFGTNTASVYNATLAKLPEYAEAISAHNGGASNPSVQQHLLKSQLDLLFDSK
MPASEIAPIALGKAIGCVFWPLQPFSRGSVHINSTDRTAQPAIDAKFFQVDFDGQLSVATARFVRKFLTTAP
LSDMVNASSLVPGFALVPEDATDAQWLDWIKTTSQYQPNYHHLGTCAMLPQSMGGVVDNDFRVYGTENVRVV
DLSVVPLQVAGHSTALLYGIAEWASRKIRPQT
>A0A0N0NHF5|Phialophora_attae_Ascomycota_Eurotiomycetes_Chaetothyriales
MAFLLQYRRFKQRVQQQLAELDGHEKTANPPHRQSRQSSDQTLRGTERAKAEDFRYAKLDGISVEEKENGEK
YYLVDFEEDDPYNPRSWSTAHRLGNTFLLDAIAFVVTAASSIDSATAPQAAEALGVSEVVEALGGTGVFLAT
FGIGALFTAPASEMLGRWPVYVASLTVFACWLVGAALSPNIASQIVFRGLAGFFASAPLTVAGGSMSDLWSV
KERTWAFPLFAVVGFGGPVLGPVIASYIGTSPHLSWRWSDWIMLIATGIVIFLVLAFKRETMAPRLLQYKAR
MFRQLTGDDRFLSQSEVAGHSLGGVLKKNFTRPFILALEPIVLAYTLYLTIVYIILFTFLDGYPYIFERTYG
ISQGLSNICFIGLLIGIISGFALVPFVVHITNKQLQRDDDDGSGSAINQETRTIFSMIGAPLIPIGLFWMGW
TDYASISIWSPLVASGVIGLGIICIFLSAYMYIIDSYEAVAASALTFVALIRYLAAGGMTVVGVPMYKNLGT
HDIHNNEFDYIVLGGGTAGLVVASRLSEDPGLSVAVIEAGDFERNNPNVTNATTIGLGKNTRIDWQYDTVPQ
AFGNNETIIWSAGKGVGGSTLINGMTYIRPASSQMDLWLSLGLEMDWKKLFDCSKKGEHFQPPSAALTALGA
SYESSDHGYGGPLATCISPHILGGEVHNVLNATFQKLGIPSRHEFNGGDLRGFGIQQTTQDGIADIREDAAR
AYYYPVMDRPNLIIIPNTTATRILWAEDTSPGEEAVALAAEVSSQTGKVATIRAKREIILSAGALRSPAILE
HSGVGNPSILSQQSVEVKVNLSSVGENLQDQTVLAMTANAAQAYPSGLPPFVAHTSFHDLFGAQAFSVYNST
LSKLPSYAAAIAASNNGASDASTQQRLLRTQLDLLLETNTVASEIAPIILGELVGAVFWPLQPFSRGSVHIN
STERTAQPRIDPRFFEIDFDIDLAIATAKFVRRLLTTPPFVDIVNITSLNPGYELVPEDASDDVWLKWLKSS
MYQPNYHHLGTCAMLPREMGGVVDNEFRVYGTNNVRVVDLSVVPLQIPQYPSASYNFIRRLRNEKELHISTD
VSSAAQTKASNDRQTKRTKSPCSLHIAIIGAGVGGLSASIALRLRGHRVSVYEQAAALAEIGAGIQIPPNST
RILHSWGLETALKQFSGVPAALLWRRWQDGSVIGKARLNPRSQQEYGSPYYVTHRAHLHQVLHARAVELGVD
IYLNKRVLKVEEAEGGGVDFEDGLTIRPDLTIAADGLKSQARRRLNGSADRGPVGHGLSAYRATIPVDEIKA
DPDLAWIMERSSLNLWVGNNRHIMSYAITGGQQYNMVITHPARDVGAVEESAVPMSEVLNTMKSYYQGWDPS
LMKLLGMIKSTVDWPINAIDIPGTWISKTGKLVILGDAAHAMVPYMALGAAMAVEDAAAIAETLDHISSPED
IPHALKLWEKARRPRVQAVHEASFANGLILHLPDGAVQRARDEAMRDEIESTEYVESSNQWSDPLLTEWIYR
HDAVAEVARLWND
>A0A074X4M9|Aureobasidium_pullulans_EXF-150_Ascomycota_Dothideomycetes_Dothideales
MLHLAGIVCVVSALLPPAQATATQDLIFDYVIIGGGTAGTVLANRLSENKSVSVALIEAGGSALENPLARTI
YGDCPACNTDLDWQYTTVPQQHLNGSVKPYHAGKCLGGTSNLNGWTYLRPAMQEYQTWEAVGNSGWTWRSIL
HYFRKSENLQIPPESQQAQGATYNAGYHGFDGPLDIAWPPLLNVGAFGKALNQTWQSLGFEWNQDPNTGTLP
GLFLKPSEYNLDQGAIREDGNRAYLAPIANRTNLKVFTYTTALKLELKQDSSSKSMIATGVDVVTAYGEEKT
INAAREIILSLGTVRTPTLLEASGIGNSKILANASIPVKVDLPGVGLHMQDQINYNIAFNTSITNNFTYDLT
NIPTYAFVTAHDLFGANTSSILTSLRHSIPSYAAEIAARSNGATTPSAERARLYARVDLLSNPFVPIGELIL
QPTFAAFWQTLPLSSGEVHINATNPAKPLINPNWFQFDFDFQVQVALVKFARKLYATPPLSSFLDPVETNPG
FDVLPENATERQYRGFFNTSGAAVWHGVGTAGMMDRKLGGVVDKEMIVYGVSNLRVVDASAIPFEVNGHPTS
IVYAMAEKAADLIKGKWKGV
>A0A074W2D0|Aureobasidium_melanogenum_CBS_110374_Ascomycota_Dothideomycetes_Dothideales
MLMISRLASIVDEPIFDYVIVGGGTAGTVLANRLSENSSVSVALIEAGGSALDNPLARTIYGNCPACDTPLD
WNYTTIPQRYLNDSVKPYHAGRCLGGTSDLNGWTYLRPAMAELSSWQAVGNPSWSWESLLHYFRKSENLQIP
PAIQQDQGATYITKFHGFDGPLDIAWPPRMDVGSFGRALNQTWQSLGLEWNRDANSGLPRGLFLKPSEYNLR
EGGIREDANRAYLAPIANRTNLKIFTHTTATKVRLEHRMKSGDVVATGVDTITASGENQTILADREIVLSLG
TWRTPTLLEASGIGNSRILTNASLPVKVNLPGVGYHLQDQIGSFLVFNSTGNDNSTDDLTNIPTYAFINAQD
LFGNNTMSIEAELRRSIPEYAAKIAAESNGATTTCTEMQRLSARVDLIFDKNVPIAELILNPSFVSFWQTLP
FSIGSVHLSPQHPSRPLINPNYFQFDFDFRIQVALVEFCRRLYSSPPLSNLHSLGEISPGYSVLPLNATDDQ
YRAFLNSSGAPIWHGVGTAAMMSRELGGVTDSQMRVYGTSNLRVVDASAIPFEVNGHPTSTIYAMAEKAADL
IRMHWK
>A0A074YDH3|Aureobasidium_subglaciale_EXF-2481_Ascomycota_Dothideomycetes_Dothideales
MTRSWLLYLPAFCIGNFASPLIGSVQYDYIIVGGGTAGCVLANRLSADPSISVALIEAGPTVFNDSRVLSIS
PSGPAWGTELDWNYTTIPQIHVNNAVLTYHAGRDIGGTSTINGMVYLRPTAEELDSWPVLGNHGYSWDSLLP
YFKKSEHLQLPTEPRSLSEASYEAAFHGFAGPVKVGWGNDLDPAAGFGQALNTSFQALGVGWNVDPNSGNTT
GIGLFPIEKDTVLQIRQDSARSYYLPVMDRPNLHAFTNTTALNIDLDNSKAHHGPKRPFRAKAVNVSLPSGK
KQTLYSKQEIILSAGTYRTPGLLEQSGIGNPSVLRNLSITPKVILPGVGAHVQDQWLVGIIYNTNITIDSVT
AGYNSNPVTVALTAADLFGDDLEATAAQLYRDIPSYARTLSEASNGAISVQAQEQILRLRARLILKDNVGTG
SCSFGNYGGNCWVTLPLSTGNVHSSSDPSNPRINPNFMQLPWDILVTQRLISTLRKVLSSPPVQLALGPSAN
VELSPGLANVPLNATLSQWTSFFQAALAPVWHAVGSAGMRRRDWGGVVDTKFRVYGVQGLRIVDASVIPVEV
NGNPTSLIYALAEKAAEDILADCGRGGKGKGW
>A0A074WD90|Aureobasidium_melanogenum_CBS_110374_Ascomycota_Dothideomycetes_Dothideales
MTFSWVVYLSALSTTAFASPVVNSFQYDYIIVGGGTAGCVLANRLSANPSISVALVEAGPTVFNDPRVYTPD
PAGPAWGTELDWNYTTVPQIYANNSTLQYHAGRDVGGTSTINGMVYLRPTSDEVDSWSLLGNPGLTWDSLLP
YFKKSEHLQLPTDPRALAETAYEPSVHGFVGPVKVGWGNDLNPGQFGHAVNTTWQSLGLQWNIDLNTGNNSG
LGFWPIEKDTVLQIRQDSARSYYLPVMGRANLHAFTNTTALNIDLDSGNGHHGPKGQVMAKGVNVILPSGER
QFLQSKQEVILSAGTYRTPGLLEQSGIGNPSILRNLSITPKVDLPGVGAHVQDQWLIGVIHNPKITMKSLTV
MYNSNPMEGSVTAADLFGDELDAVAAQLYKDIPSYARTLSEASNGAISVQAQEQILLTRANLFFQKNVAIGS
MQLQPYGGNCWVTLPLSTGNIHSSSDPSKPLLNPNFMQLPWDIMVAQRLFLFLRRIYSSSPVQAALGPAAGT
ELLPGYTLLPFNASLAQYTAYFGSALAPVWHAVGSAGMRRRDWGGVVDTKFRVYGTKGLRIVDASVIPMEVN
GNPTSTIYALAEKAAVDILADCE
>A0A074XTF2|Aureobasidium_namibiae_CBS_147.97_Ascomycota_Dothideomycetes_Dothideales
MTFSRFLHLSVLTVAAHATPLNAFEYDYIIVGGGTAGCVLANRLSASPSVSVALIEAGPTVFNDSRVLIPSP
AGLAWGTELDWNYTTIPQAYANNSVLTYHAGRDVGGTSTINGMVYLRPTADEIDSWSVLGNTGFSWDSLLPY
FKKSEHFQLPTDPRPRAIAEASYESSVHGFIGPVKLGWGNDLAPGVFGQALNTTWQSLGFSWNADPNSGNNT
GLGLFPIEKDTVLQIRQDSARSYYLPVIGRPNLHAFTNTTALDINLDSGKSHHGPKSAVVAKGVNVILPSGR
KQLLRSKQEVILSAGTYRTPGLLERSGIGNPSILRNLSIAPKVPLPGVGAHLQDQWLVNAVYNANFTPTSFV
ASYNAKPLSASVTAAELFGSDLDTVAAQLYADIPAYARTLSEASNGAISVQAQEQILLTRASLFFDKKVAIG
ALTFGIFGGNCWVTLPLSTGNVHSSSDPSDPSKPLINPNFLQLPWDLLVQQRLFSLLRRVLASPLVAATLSP
NTIELSPGYSLLPANASLPQTTAVFQAILAPVWHAVGSAGMRKREWGGVVDEEFRVYGTKGLRVVDASVVPV
EVNGNPTSLIYALAEKAAEDILRDCK
>A0A074YN78|Aureobasidium_pullulans_EXF-150_Ascomycota_Dothideomycetes_Dothideales
MAFSRLIILSAFYSAAYAGFEYDYIIVGGGTAGCVLANRLSANPSISVALIEAGPTVFNDSRVLSVSPGGPA
WNTELDWQYTTTPQVYANNSTLLYHAGRDLGGSSTLNGMVYLRPTADEVDSWSALGNPGLTWDNLLPYFKKS
EHLQLPTDPEALLDTSYEASFHGFNGPVKVGWGNDLSTTGYGRALNSSWQSLGFSWNLDPNSGDTAGLGLFP
LEKDTVVNIRSDSARSYVLPVISRPNLHAFTNTTALDVNLDGVGAHHGPRKAVVAKGVNVILPSGKKQFLRS
KREVILSAGTYRTPGLLERSGVGNPSVLRNISVTLKVDLPGVGAHLQDQWLLNVIVNPNFTLESLTIGWNAR
PLTASLTAADVFEDDLDTVAAQLYKDIPSYARILSEASGGAISVQAQEQILRLRADTFFKKGVAIGAMIFQV
FGGNHWVTLPLSTGTVHSSSDPSRPNLNPNFMQLPWDIMVMQRLSQIQRKIFASPEVQAALGPSATVEILPG
YSNVPANASLAQWTAFYRASLAPVWHAVGSAGMRRRDWGGVVDTKFRVYGVQGLRIADASVIPLELNGNPTS
TIYALAEKAAEDILADCEIGKGKPWS
>J5SWQ6|Trichosporon_asahii_var._asahii_CBS_2479_Basidiomycota_Tremellomycetes_Trichosporonales
MRLVLLTLLASVPHVLSGAISLDEATQKTFDYVVIGGGLGGLVVAGRLSEDPGVSVLRDDPAVSDPNQYGAV
WDDSKDLAWKWDTTEGKTIYGGRVLGGSTSINGMAYTRPSSSEFSPLLDDSVASELHGSRWTWPRMFEAMKK
AESFRWPSEEQQAAGAGANADYHGYTGPVSVGYTSLGGNAGGAFLSAASHWVEKVFDADGGEADTAAFHPLT
VDGEGRRSASTAYYADRENLSLLASTRATRIRTECQGSSLKATGVEIGDKFVSAGREVILAAGAIASPALLQ
RSGIGPASVLTGAGVEVNLELPGVGAGLQEQTMNFMTWGQKGSTGPTGFAIAYPNATALFGDDGAFRAKLSD
AISGAADVGAQHGGFISAEAGREILQHQAEIMYQAGLAELSLTLNDGDGTVGANVWALRPLSRGSVRITSND
PSSNPRVTAGCFDAEVQVAALKLTRSIFSADPLLGLVDAERSPGAQLSSDPDLERWVRDNYVAVAHPVGTCA
MLPKHLGGVVDASLTVYGTSNLRVVDASVLSFQVSAHLMGVLYGVAETAADIIKSGQR
>I2FX40|Ustilago_hordei_Uh4857-4_Basidiomycota_Ustilaginomycetes_Ustilaginales
MVHLTRSFTTLASFLFLSLTCVSAGVVTDASLVSNSAYDYIIVGGGLAGLTVANRLSASSSVSVLVIEAGND
DRSNPNIYDVGNYGAAFSTGLTFRYTTTPQIGGRTKEPKGGRTLGGSTSINGAAWNRGHKAQYDALGELVGQ
YSDGWNWDGMLGYMKQSEKFVAPNARQKAAGARYDASTHGFNGPLEIRFSPIRNNGRRSVQGGASQQWKRMF
TGPQQAAFIRAVGETLGVQQVDDQCSGNANSVAYTPTSIDVNNNRVSAATAYYSPIENRPNLTILTGTRAKN
LIWDSSSNSGIRSSGVVVQQSRDGNQIRVTAKREVILAAGALSTPAILQRSGVGSRSDLNSISVDQKLDLPG
VGKNLQDQTLTTIGSQGNIDYSGGGPSNTIAMPTIQQIMSNSTDVRSYINSNLNTWADQLVSQGHVASKDGL
MEQWNSAVNLIFDQQAPVAELFFDTGHPRNSYGLVIWPLLPFSRGSTRAVSQNPFDMPRVDPNYFGLPIDMD
MQVASLRASRRVLQNDNLKPLTYNGETTPGFDLIPDGTHKGRYSRWRDWVLGNTGGSGFAANNHQLGTASMQ
PREKGGVVDGRFKVYGTQNVRVVDASALPVQVSAHLSSTLYGMAEKAADTILKGN
>A0A1K0G742|Ustilago_bromivora_Basidiomycota_Ustilaginomycetes_Ustilaginales
MVHLTQSFTTLASLLFLSLTCVSAGVVTDASRVSNSAYDYIIVGGGLAGLTVANRLSASSSVSVLVIEAGND
DRSNPNIYDVGNYGAAFSTDLTFRYTTTPQIGGRTKEPKGGRTLGGSTSINGAAWNRGHKAQYDALGELVGQ
YSDGWNWDGLLGYMKQSEKFVVPNAQQKAAGARYDASMHGFNGPLEIRFSSIRNNGMRSVQGGASQQWKRMF
TGPQQAAFIRAVGETLGVQQVDDQCSGNANSVAYTPTSIDVNNNRVSAATAYYSPIENRPNLTILTGTRAKN
LIWDSSSNSGIRSSGVVVQQSRDGNQIRVTAEREVILAAGALSTPAILQRSGVGSRSDLTSIGVDQKLDLPG
VGKNLQDQTLTTIGSQGNIDYSGGGPSNTIAMPTIQQIMSNSTDVRSYINSNLNTWADQLVSQGHVASKDGL
MAQWNSAVNLIFDQQAPVVELFFDTGHPRNSYGLVIWPLLPFSRGSTRAVSQNPFDMPRVDPNYFGLPIDMD
MQVASLRASRRVLQNDNLKSLTYNGETTPGFDLIPDGTYKGRYSRWRDWVLGNTGGSGFAANNHQLGTASMQ
PREKGGVVDGRFKVYGTQNVRVVDASALPVQVSAHLSSTLYGMAEKAADTILKGN
>A0A140KML9|Sporisorium_scitamineum_Basidiomycota_Ustilaginomycetes_Ustilaginales
MHLSKSFALLSSLLTLSLTTSVSAAILADASTLTNTPYDYIIVGAGLAGLTLANRISANPTLKVLVIEAGND
DRTNPNVYNVDNYGKAFGTSLTYTFNTVPQVGGHAKAIKGGRTLGGSTSINGGAWNRGAREQYDALGPLMVN
STKGGWDWDGLLGYMKKSEKFVAPNQQQEELGARWDASVHGTSGPLEIAFTQIRNNKRSVRGGATQQWKRMF
TGPQQAAFIQAVGETLGVQHVDDQCSGDANSVAYTPNSIGVDGKRTSSASAYYTPIQDRENLTILTGTMAKN
LLWDTPCNSPLRSTSVVVQQGHDGDQIRLTALKEVILAAGALNTPTLLQRSGVGSKTDLDLIGVDTKISLPG
VGKNLQDQTMTTIGSRANLNTSGGGPSSTIAMPNIHQILSNATSLRNHIASNLDAWASTLLAQGHIATKQSV
LNQWKSTISLIFDSNAPVVEFFFDTGFPSNSYGLDIWTLLPFSRGSIRATSQNPYDSARIDPNYFGLPIDMD
LQVASLRAGRRVLQNNNLKQLTYEGETTPGFDLIPDGKHSGRYSRWQSWVWGNLPKGGSGFAPVSHQLGTAA
MGSRDVGGVVDGEFKVYGTENVRVVDASVLPVQVSAHLSATLYGVAEKAADTILGK
>E7A333|Sporisorium_reilianum_SRZ2_Basidiomycota_Ustilaginomycetes_Ustilaginales
MQLSKSFAALAGIVLLSLSSSSSVSAAIVTDASTLSNTPFDIIIVGGGLAGLTVANRVSADPNVRVLVIEAG
NDDRSDPNIYNVDNYGKSFGTSQTFAFDTVTQVGGHSKGVGGGRTLGGSTSINGAAWNRASRAQYDALGPLM
ANSTTAGWDWDGLLAYMRKSENFVAPNQQQQGLGARWDASVHGTSGPLEIAFSQIRSTKRSSGGATQQWKRM
FTGRQQPAFIQAVGEALGVQHVDDQCSGQANSVAYTPNSIGVDGRRTSSASAYYTPVQDRANLTVLTGTMAK
SLLWSSASASLRSTGVVVQQGRAGSPIQLTVNKEVILAAGALNTPTLLQRSGVGAKSDLDLIGVDTRISLPG
VGKNLQDQTMTTIGSRASIDTSGGGPSAAIAMPNVEQIMANATDVRSYISSNLDSWAATLLAQGHIATKQSV
LAQWNSAVSLIFDAKAPVAEFFFDTGFPANSYGIDIWQLLPFSRGSIRATSQNPFDAPRIDPNYFGLPIDMD
MQVASLRAGRRVLQNSNLETLTYNGETTPGFALIPDGTHSGRYSRWQSWILGNTPNGGSGYAAVNHHLGTAA
MGSRQDGGVVDAQFKVYGTENVRVVDASVLPVQVSAHLSATLYGVAEKAADAILGN
>A0A0D1DW37|Ustilago_maydis_521_Basidiomycota_Ustilaginomycetes_Ustilaginales
MHLTKPFAALAGIVLLSLSSVSAAIVTDASKISNNKYDYIIVGGGLAGLTVANRLSANSAVKVLVIEAGNDE
RANPDVYNVDNYGKAFGNDLTFKFNTVPQVGGRTKAPLGGRTLGGSTSINGAAWNRASRAQYDALGALINSA
DAGWNWNGLLGYMKKSENFVAPNQDQRNLGAKWDPSVHGTSGPLEIGFTQIRNNNRRSTTNVGGASQQWKRM
FTGPQQPAFIKAVGETLGVQQVDDQCSGQANSVAFTPNSIGVNGQRTSAASAYYTPVQNRDNLTILTGTMAK
NLLWDAATSSNLLRSSGVVVQQGRNGNQIRLVANKEVILAAGALNTPVLLQRSGVGAKTDLNSIGVDQRIEL
AGVGKNLQDQTMTTIGSRANVNYAGGGPSATIAMPNIQQIMSNSTAVRSYITSNLDGWANQLLSQGHVASKE
GVLAQWRSAISLIFDQKAPVVELFFDTGFPANSYGIDIWTLLPFSRGSIRATSQNPYDGARIDPNYFGLPID
MDMQVASLRASRRVLQNSNLRSLTYNGETTPGFSLIPDGPNSGRYSRWRDWILGTLPNGGSGFAAVSHQLGT
AAMGSRSLGAVVDAKFKVYGTSNVRVVDASVLPVQISAHLSSTLYGVAEKAADTILAR
>R9NYI2|Pseudozyma_hubeiensis_SY62_Basidiomycota_Ustilaginomycetes_Ustilaginales
MGFRNCDIAKQGSKHLAVSSTNQSIGHPELPDRYTCRFLTYTGKEWTSRDSGEFGVPISPALTDRRAQDTDA
ASTETRQSGKIGFFAFALADWSAFRGRRTVTNGFLKTKLDLAKTAGDTVGRNRAGEQAMEVGDVSGIVTDAN
SISNNAYDYIIVGGGLSGLTVANRLSSNSSVKVLVIEAGNDDRNNADVYDVDNYGRAFSTDMTFHFDTVPQV
GGHAKTPLGGRTLGGSTSINGAAWNRASKAQYDALGSLVNSTDGGWSWDGLLGYMKKSEKFVAPNQDQQNLG
ARYDASVHGTSGPLEIAFSQIRNTNGRRSTGGATSQWKRMYTGPQQAAFIKAVGETLGVQHVDDQCSGQANS
VAYTPNSIGVNGRRTSSASAYYTPVQNRDNLTILTGTMAKNLLWDAATSSNALRSSGVVVQQGHDGTQIRLV
ANKEVILAAGALNTPVLLQRSGVGAKSDLNAIGVDQKVDLAGVGKNLQDQSMTTIGSRANVDYSGGGPAATI
AMPNIQQIMSNATDVRAYINSNLDAWANQLLSQGHIATKSSVLAQWRSAISLIFDQQAPVVELFFDTGYPSN
SYGLDIWTLLPFSRGSIRATSQNPYDAARIDPNYFGLPIDMDMQVASLRAGRRVLKDSNLRSLTYNGETTPG
FSLIPDGTYSGRYSRWRDWILGNTPNGGTGFAAVSHQLGTAAMASRANGGVVDTKFKVYGTSNVRVVDASVM
PVQVSAHLSATLYGVAEKAADTIISNK
>W3VJI8|Moesziomyces_aphidis_DSM_70725_Basidiomycota_Ustilaginomycetes_Ustilaginales
MQLSQSFAALAVLLVCASSAFGAIVTDASSLSGQSYDYIIVGGGLAGLTVANRLSANFNTSVLVIEAGNDDR
NNPDVYNVDNYGKAFGTELTWHFTTVPQIGGRTKAPLGGKTLGGSTSINGAAWNRASRAQYDALGGLVGSSG
WSWDSLLGYMKKSENFIAPNSAQQGAGARYDASVHGSGGPLEIAFSQIRNQRRSGGASQEWRRMYTGPQQAA
FIAAIGETLGVQKVDDQCSGSANSVAYTPNSIGTNARRTSSASAYYTPVQNRENLTVLTGTRARNMLWGTQS
SSGLSSSGVVVQQSHDGNLVTLNAKREVVLAAGALNTPTLLQRSGVGAKADLDSIGVDQKLALDGVGKNLQD
QTMTTLGSRANVNYNGGGPSAAIGMPNVHQVFSNATAVRGYISSNLDSWADTLVSAGHVASKSGLLAQWNSA
VSLIFDQAAPIVEMFFDTGYPANSYGIDLWTLLPFSRGSVRATSGNPFDAPRVDPNYFGLPIDMDMQVQSLR
AARRVLKNSHLKSLTYNGETTPGFGLIPDGPNSGSYAKWRAWILGTLQGGGSGFSAVSHQLGTAAMAPKQNG
GVVDGNFKVYGTTNVRVVDASVVPVQLSAHLSASLYGVAEKAADAILSK
>M9MBX5|Moesziomyces_antarcticus_T-34_Basidiomycota_Ustilaginomycetes_Ustilaginales
MQLSQSFAALAALLVCASSAFGAIVTDASSLSGQSYDYIIVGGGLAGLTVANRLSANSNTSVLVIEAGNDDR
NNPDVYNVDNYGKAFGTELTWHFTTVPQIGGRTKAPLGGKTLGGSTSINGAAWNRASRAQYDALGGLVGSSG
WNWNSLLGYMKKSENFIAPNSAQQGVGARYDASVHGSGGPLEIGFSQIRNQRRSGGASQEWRRMYTGPQQAA
FIAAIGETLGVQKVDDQCSGSANSVAYTPNSIGTNARRTSSASAYYTPVQNRENLTVLTGTRARNMLWGTRS
SSGLSSSGVVVQQSHDGNLVTLNAKREVVLAAGALNTPTLLQRSGVGAKADLDSIGVDQKLALDGVGKNLQD
QTMTTLGSRANVNYNGGGPSAAIGMPNVHQVFSNATAVRSYISSNLDSWADTLVSAGHVASKSGLLAQWNSA
VSLIFDQAAPIVEMFFDTGYPANSYGIDLWTLLPFSRGSVRATSGNPFDAPRVDPNYFGLPIDMDMQVQSLR
AARRVLKNSHLKSLTYDGETTPGFGLIPDGPNSGSYAKWRAWILGTLQGGGSGFSAVSHQLGTAAMAPKQNG
GVVDGNFKVYGTSNVRVVDASVVPVQLSAHLSASLYGVAEKAADAILSK
>A0A081CFT4|Moesziomyces_antarcticus_Basidiomycota_Ustilaginomycetes_Ustilaginales
MQLSPSFTALAALLVCASSAFGAIVTDANSLSGRSYDYIIVGGGLAGLTVANRLSANSSTSVLVIEAGNDDR
NNADVYNVDNYGKAFGTDLTWHFTTVPQIGGRTKAPLGGKTLGGSTSINGAAWNRASRAQYDALGGLVGSSG
WSWDGLLGYMKKSENFIAPTSAQQAAGARYDASVHGSGGPLEIGFSQIRNQRRSGGASQEWRRMFIGPQQAA
FIAAIGETLGVQHVDDQCAGSANSVAYTPNSIGTNARRTSSASAYYTPVQGRENLTVLTGTRARNLLWGAQS
ASGLGSSGVVVQQSHDGNLVTINAKREVVLAAGALNTPTLLQRSGVGAKADLDSIGVDQKLALDGVGKNLQD
QTMTTLGSRANVNYSGGGPSAAIGMPNVNQVFSNATAVRSYISSNLNAWADTLVSAGHVASKSGLLAQWTSA
VSLIFDQAAPIVEMFFDTGYPANSYGIDLWTLLPFSRGSVRATSGNPFDAPRVDPNYFGLPIDMDMQVQSLR
AARRVLKNSHLRSLTYNGETTPGFGLIPDGPNSGSYAKWRAWILGTLQGGGSGFSAVSHQLGTAAMGSKQNG
GVVDGNFKVYGTTNVRVVDASVVPVQLSAHLSASLYGVAEKAADAILAK
>V5EGB3|Kalmanozyma_brasiliensis_GHG001_Basidiomycota_Ustilaginomycetes_Ustilaginales
MKLTTSFSALASLLVLSLTSVSAGIVTDASTLRNTSYDYIIVGGGLTGLVVANRLSANSAVKVLVIEAGNDD
RTNPDVYNVDNYGAAFGTDLTYHFETVPQVGGRTKAPLGGRTLGGSTSINGAAWNRASKAQYDALGPLMVGS
TTSGWSWDGLLGYMKKSEAFFAPNQAQTNNGARYDPSVHGTNGPLKIGFSQIRSNNRKRGGATQEWRRMFTG
PQQPAFIKAIGATLGVQQVNDQCAGQANSVAFTPNSIDQNNNRVSAATAYYTPVQGRPNLTILTGTMAKNLV
WAGSNNNSWRSSGVVVQQSHDGDHIQVNANKEVILAAGALNTPTLLQRSGVGASSDLHPLGVDVKVDLAGVG
RNLQDQTMTTIGSRANVVYDGRGPSATIGMPSVNQIFKNATDMRGYVNANLDGWANQLVAQGHVASKAGVMA
QWKSAVSLIFDQAAPVVEFFFDTGYPSGSYGIDIWPLLPFSRGSVRATSLNPYDSARVDPNYFGLPIDMDVQ
VASLRAGRRVLQDNNLKQLTWNGETTPGFDMIPDGSNAGRYSRWRDWILGITPNTGGFSAVSHQLGTAAMGS
RANGGVVDGNFRVYGTQNVRVVDASVLPVQVSAHLSATLYGVAEKAADTIMSS
>A0A077R5U2|Melanopsichium_pennsylvanicum_4_Basidiomycota_Ustilaginomycetes_Ustilaginales
MQLTRSFAALTGLVLLSISSATAAIVTDASQLSNRAYDYVVVGGGLAGLTVANRLSSDPSASVLVIEAGNDD
RTNADIYDVDNYGKAFGTDLSYSFTTTTQVGGRTREPKGGKTLGGSTSINGAAWNRGSKAQYDALGPLMFNS
TSSGWSWDGLLGYMKKSENFVAPDQAQQDVGARWDPSVHGTDGPLGIGFSQIRGSNSNRKRNIGGTSQQWRR
MYTGPQQAAFISAVGETLGVQHVDDQCSGQANSVAYTPNSIDVNGQRISSATAYYTPVEDRENLTVLTGTRA
KQLLWDASSSSGRKSSGVIVQQSQYGDQIQILANKEVVLAAGALNTPTLLQRSGVGAKSDLDSIGVDQKIDL
PGVGKNLQDQTMTTIGSQANVNQNGGGPSSAIAMPNVDQILSNSTEVRSWISSNLDSWASQLVSQGHVVSAE
SVKAQWESAINLIFDQKVPVVELFFDTGFPANSYGLDIWTLLPFSRGSIRATSQNPFDNAQIDPNYFGLPID
MDMQVASLRASRRVLKNDNLKQLTYNGETTPGFNLIPDGTYSGRYSRWESWILGNSGGSGYSAVSHQLGTAV
MGRQEMGGVVDENFRVYGTQNVRVVDASVLPVQVSAHLSSTLYGVAEMAADKIMNS
>A0A061HB62|Anthracocystis_flocculosa_PF-1_Basidiomycota_Ustilaginomycetes_Ustilaginales
MKISASFARLSACLSLALAASCLLASTGADAAVVTSQLSSVTGQEWDYVIVGAGLTGLVVGKRLADGGNAKV
LVIEAGNDDRANPDVSDVGRYGSAFGTGMDWSFSTVQQGLSGNTKTLRAGKTIGGSTSINGAAWNRGHRSQY
DNLATLVGDQGFNFQGLQAAMNKAESFVPPDSTQKNLGVTYDASAHGSSGPLQITYTKVNGGGSRRRSVSKR
MYSGPQQAAFVSSIKSALGVDKVVDQCSGDNNGAAYAANSIQTNGQRSSAASSYLAQSGDNLTVLTGHRGAS
LAWADGSSSSSAKASGINVQQSQNGPIQRIQASREVILAAGAINTPAILERSGVGASDVVSRLGVRQVVDLP
GVGRNLQEQTMNTLGAQANVNYAGGGPSNMIAMPNVYQLLANATAVRDYVNGNLDAWADSLVSQGHVASREG
LLKQWQLSVSAIFDDRAPVCELFFDTGYPSNSYGIDTWCLLPFSRGSTHATSTDAFTDPTINPNYFAIPIDM
DMQVAALRGGRRILQADPLRSLTYNGETTPGFGHIPDGTNHGLYRRWRDWVLGTDGTGGFSSVSHQIATCSM
MPREQGGVVDPTFKVYGTDNVRVVDASALPVQVSAHLSSTLYGLAEKAAEAIQGGQA
>M5EDN6|Malassezia_sympodialis_ATCC_42132_Basidiomycota_Malasseziomycetes_Malasseziales
MASLLHQIVALCAAVLLALHSAEAAQFHWHPNEVQGTAWDYIVVGGGLSGLVVSRRLAEEKGTKVLVIEPGT
DERKNPDIYKVSKYGAVYDTPLDWAFKTTPQAVIGNHTRKIRGGRVLGGSTAINGAAWNRAAKSQYDLLGDI
VGDDRFNFATLQSYMNRAESFVPPNAAQRKAGADYVPSAHGKNGPLSIGFSPIHLAKRMFTGPAPRVFIEAV
NAVLHAPTLRDQCDGNNTGVAFTPTSISQQDTRQASYMYLNGTHDNLHILLGNRVTHLLWNDGTPRTATGVQ
VQGKAEDKPTVVHANGDVILAAGALNTPGILERSGVGAKNVLEKAGIRQVINLPGVGKNLQEQTMNTMGLKA
NVNYTGGGPSNTIANSNIYQLFRNATQVRKYMYEHLDEWSKKLQSQGHVVHASTLQQHWKYVMHSFLEQGAP
VTEHFFDTGYPANSYGIDTWFLLPFSRGSVHVTSPDAFAPPTLDPNYFAVPIDMDFQVASMRTNRRLFRHMS
KQPGFEQGENVPGTDLVPDNENNYDAWRAWILGLEGKGYGFGTVSHPIGTCSMMPHADGGVVGPRFSLYGAT
NVRIVDASILPVQVSAHLSSTLYGLAEFAADMIRDRD
>A8QB40|Malassezia_globosa_CBS_7966_Basidiomycota_Malasseziomycetes_Malasseziales
MFGHFLFAIVAISAAHVVHAARTFSHVHEVSDTDWDYIVVGGGLGGLVVSKRLAEDEGKNVLIIEAGHDDRD
DPKVFNVDKYGQYIGTDLDWNFVTKKQPIAGGKSKTIRGGKTLGGSTSINGAAWNRAHKIQYDHLGNITGDD
RYNFKNLQKYMNMAESFVPPTDEQRAAGADYLPEAHGSRGPLSIGFSAIRNKNKKRMFTGPGQGSFLKSIQK
SLGVAHLQDENSGNNTGAAYTPTSISQDNRRQSACNYFEQSGNNVGVLLGWTVIQLSWKNQDEGRVSGVVIK
KNEDGKPHTVETSGEVILSAGALNTPGILERSGIGAKDVLQKHSIEQIIDLPGVGKNLQEQTMNTMGGKADL
DWSGGGPSNMIANTAVTQLMSNASNVFKYIHRNMDKWAHSLVSQGHVVNADAIQKHWTLSVDATFKKGAPVC
EHFFDTGYPADSYGIDTWCLLPFSRGSVHITSKNGFDKPEVDPNYFAIPIDMDMQVAALRANRRVFQTSPLH
DLLKKDETVPGFDHIPDDPNHGSYAKWQAWILGTDGTGGFGSVSHPIATCSMIPKKDGGVVDPEFKVYGTNN
LRIVDGSVLPIQLSAHLSSSLYGLAELAADVIRH
>A0A177V454|Tilletia_walkeri_Basidiomycota_Exobasidiomycetes_Tilletiales
MRCRIVLVAFTAAVIAALPHPSSASPLTSDDLWKRASVVTNQVSVATSRTYDYIIVGGGLAGLVVANRLTED
QRISVLVIESGSDTRNDARIKSFDSYGEVFKPANKDINWLFDTTNGKSISAGRGLGGSSSINGGAITRGDVV
QLDNIGKLGNNGWDYSSMLNYMKKAEKFLTPNAAQVNNGARFNASAHGSDGYLSVRFGDVQSSSRRSPLDKR
FYTGPYQRSFVQSIKAELGVDLVDDLSAGHTNGVAYTPNSMLPGGGNLRSSSAVAYLSPIENSRSNLVVLTG
SRGWKLTWQQGAQTPLATGVVIQQQNGGPTYNVKASREVIVAAGAIRSPVFLEHSGIGDPNILNKLNIPVTV
NLPGVGKGLNEQTQSVLGAPKKSSVSFGGVGPSNLIAMPSVKQLMSNSSAVRTYIESNYQKWANDAVAAGAA
VNAKGLILQWQLATSALFDSNVGAVEMFVDSGYPDGGFGVEMWPLLPYSRGSVHTSGASTFAKSIVDPRYFS
VPFDMDMQVAGCRGVRRVFQRSPVSDLINGVEQIPGFDSENGGIRDGPNHGAYARWQNWITNNYGSVSHPIG
TCALAPQENGGVVDSNFKVYGTSNVRVVDASTLPQQISAHLSSTIYGIAERAADSIKSSQKF
>A0A177TWD4|Tilletia_indica_Basidiomycota_Exobasidiomycetes_Tilletiales
MRCRIVLVAFTAAVIAVLPHPSNASPLTSDDLWKRASVVTNQVSVATSRTYDYIIVGGGLAGLVVANRLTED
QRISVLVIESGSDTRNDARIKSFDSYGEVFKPANKDINWLFDTTNGKSISAGRGLGGSSSINGGAITRGDVV
QLDNIGKLGNNGWDYSSMLDYMKKAEKFLTPNAAQVSNGARFNASAHGSDGYLSVRFGDVQSSSRRSPLDKR
FYTGPYQRSFVQSIKAELGVDLVDDLSAGHTNGVAYTPNSMLPAGGNLRSSSAVAYLSPIENSRSNLVVLTG
SRGWKLTWQQGAQTPLATGVVIQQQNGGPTYNVKASREVIVAAGAIRSPVFLEHSGIGDPNILNKLNIPVTV
NLPGVGKGLNEQTQSVLGAPKKSSVSFGGVGPSNLIAMPSVKQLMSNSSAVRTYIESNYQKWANEAVAAGAA
VNAKGLILQWQLATSALFDSNVGAVEMFVDSGYPDGGFGVEMWPLLPYSRGSVHTSGASTFAKSIVDPRYFS
VPFDMDMQVAGCRGVRRVFQRSPVSDLINGVEQIPGFDSENGGVRDGPNHGAYARWQNWITNNYGSVSHPIG
TCALAPQENGGVVDSNFKVYGTSNVRVVDASTLPQQISAHLSSTIYGIAERAADSIKSSQKF
>A0A177U6A2|Tilletia_caries_Basidiomycota_Exobasidiomycetes_Tilletiales
MRCKLVLIAFTSVVLTGLPSYAAPFTSEDFRTSEDLMRRASVVTTDPSIATSRTFDYIIVGGGLAGLVVANR
LSEKANINVLVIEAGADTRNDDRIASLDAYGSVFLSSSKDINWQFTTTNGKTISAGRGLGGSTSINGGAITR
ADTAQLDNIGKLGNQNWDSNSLFQYMKKAETFVTPNTAQVNAGARFTAEAHGTNGPLTIRFGEVQSSSRRDL
LSNSSSAQLEKRFYTGPYQSSFVQSVKTALGVDRINDLSDGHTNGVAYTPNSMLPGSGNLRSSSATAYLTPI
EQKRSNLVVLTTWRGWKTTWSSTARTPTATGVIIQQKNGGPTYNVKASREIIVAAGAIRSPVFLEHSGIGDA
NILRNINVPVKVDLPGVGKNLQEQTMSVFGASRKNGVSFGGVGPSNLIAQPAAGQLFSNATAVRSYIESNYQ
NWAQAAVSGGGAVNTDGLIAQWRLQTEVLFTDNVGAVEMFVDSGYPNNGFGVEMWPLLPYSRGSVHTSSAST
FAKTIVDPRYFSVPFDMDMQVAGCRGVRRVYQTSPVSDLFAAGEEIPGFDVSRGGIPDGPKHGAFARWQKWI
SEGYSSVAHPVGTCALLPRQMGGVVDASFKVYGTANVRVVDASTLPQLISAHLSSTLYGIAERAADQISASQ
>A0A177UYG1|Tilletia_controversa_Basidiomycota_Exobasidiomycetes_Tilletiales
MRCKLVLIAFTSVVLAGLPSYAAPFTSEDFRTSEDLMRRASVVTTDPSIATSRTFDYIIVGGGLAGLVVANR
LSEKANINVLVIEAGADTRNDDRIASLDAYGSIFLSSSKDINWQFTTTNGKTISAGRGLGGSTSINGGAITR
ADTAQLDNIGKLGNQNWDSNSLSQYMKKAETFVTPNTAQVNAGARFTAEAHGTNGPLTIRFGEVQSSSRRDL
LSNSSSAQLQKRFYTGPYQSSFVQSVKTALGVDRINDLSDGHTNGVAYTPNSMLPGSGNLRSSSATAYLTPI
EQKRSNLVVLTTWRGWKTTWSSTARTPTATGVIIQQNNGGPTYNVKASREIIVAAGAIRSPVFLEHSGIGDA
NILRNINVPVKVDLPGVGKNLQEQTMSVFGASRKNGVSFGGVGPSNLIAQPAAGQLFSNATAVRSYIESNYQ
NWAQAAVSAGGAVSTDGLIAQWRLQTEALFTDNVGAVEMFVDSGYPNNGFGVEMWPLLPYSRGSVHTSSAST
FAKTIVDPRYFSVPFDMDMQVAGCRGVRRVYQTSPVSDLFAAGEEIPGFDVSRGGIPDGPKHGAFARWQKWI
SEGYSSVAHPVGTCALLPRQMGGVVDANFKVYGTANVRVVDASTLPQLISAHLSSTLYGIAERAADQISASQ
>A0A177VBK5|Tilletia_caries_Basidiomycota_Exobasidiomycetes_Tilletiales
MKRASVVTTDPSIATSRTYDYIVVGGGLAGLVVANRLSENKNIHVLVIESGADTRNDDRIASLDAYDSVFQA
SSTDINWRFTTTNGKTIYAGRGLGGSTSINGGAITRGDVVQLDNIGKLGNSGWDYSSLLTSMKKAERFLTPN
AGQVHAGARYNASAHGMDGYLTIRFGEVPRSSRRDLHSNSSSSSSDAEQDARLERRFYTGPYQHSFVQSIKT
ALGVELIDDLSAGQTNGIAYTPNSMLPGGGNLRSSSATAYLTPIENKRPNLVVLTTWRGWKTTWSSNAAGTT
PTATGVVIQQSSGGQTYDVEASREIIVAAGAIRSPVFLEHSGIGDPNILRKIDVPVKVDLPGVGRNLNEQTQ
SVLGGTPKNGVSFGGVGPSNLIAQPNMRQLFSNASAVRSYIESNYQRWARDAVSAGAAVSSEGLIAQWRLQT
SALFDSNVGAVEMFVDSGYPNHGFGVLMWPLLPYSRGSVHASSASTFSNPILDPRYFTVPVDMGMQVAGCRG
VRRVLQTRPVADLFAAAAAGGGGEEVPGFEVAKGGVPDGSDHGAYAAWQKWISDNYGSVSHPIGTCALAPRS
MGGVVDPTFKVYDTANIRVVDASTLPQQISAHLSSTLYGIAERAADAIKASQ
>A0A177UVE5|Tilletia_caries_Basidiomycota_Exobasidiomycetes_Tilletiales
MINFGTATVLTAFIASTVATPLSSSFVKRSASVITTDPAVATGQVWDYVIVGGGLAGLTVANRLTENSGISV
LVIEAGADTRDDFRIRSLDQYGKGFAANNTDINWRYTATNGKLVSAGKGLGGSTSINGAAWTRGDVVELDNI
GRLGNTGWNYDSMLSYMNKAEKFTIPNGDVASLGGQYNATSHGFSGYVSVRFGDVVKDNTTQRRSSPSAGLH
ERFWTGPQQPAFVKAVDQTLGIKPLADVAAGKTNGVAYFPNTFLPGPGKLRSSSAIAYLSPIEFSRSNLVVL
TNFRGWKLIWDPTKNATATGVVIQQSPGGPTYNVSAKREVIVAAGSIKSPIFLEHSGVGNATVLSKLRVPLK
VNLPGVGANLQEQTNGVLGIPNGTIPYGGVGPGNVVAFGSVAQLMPNNVTAVRQAIESKYTTWARDAVVAGA
AVNSAGLIAQWKLAVSALFDYNVGATEFLFTTGFPTNDYGIELWPLLPFSRGYVHAVSADAFSNATVNPRYF
SVPFDMDLQVASSRAARRILQGDAFKNISSGPENKPGFKVVPDDSVNHGSYATWQAWISKNFGSVAHPIATC
SLAPRAMGGVVDPNFLVYGTTNVRVVDASTLPMQISAHLSSTLYGIAERAADSIKAAQT
>A0A1B9I658|Kwoniella_pini_CBS_10737_Basidiomycota_Tremellomycetes_Tremellales
MSIRTTALILSLSSLLPAALAISGLLTDPSQVSNQTFDYVIVGGGLGGLVVANRLSENPDITVLVIEAGSDN
RDDPRVYDPYQYSVAFNTELDWNWPSSQGRYIKGGKTLGGSTSINGLAQTRGQKAQYDSLSTFLGGDDGNGY
WNWDGMYFGMLKSEGFSAPNDQQKDAGASSNPAYHNTSGPLQVTYPDELFHGAQQKYFKEVVSTNFSVASSP
DADDGNANVVAFHPNTISWQDSDHRSSSATAYYSPVSERSNLAILLQHQATKIQFDGNKATGVEYGTSDGQR
YTVNAGKEVIISAGAIQTPALLQLSGVGDPALLNGLGINVVANVSGVGKNLQEQTMNSVGWTPVDGFDFDGR
GPSDCIAYPDLLGISSSSNNDIASTISDNIAQYAQDAYDAGAVASVEAANTIFGIQQDLMVNKNSGLVEAFF
DSGFPNGGLGIDLWQLLPFSRGTVKITSTDPFNYPSIDPRYFSADVDLKIQIAGLRMARKIFQTSPLRSIVT
EENAPGYNEVPENNDGGSDEDWSNWILNGFSSVHHPIATCSMMSEELGGVVGSDLKVYNTENLRIVDASVLP
IQFSAHLSATLYGLAENAADM
>A0A1A6A9E7|Kwoniella_dejecticola_CBS_10117_Basidiomycota_Tremellomycetes_Tremellales
MIRSSALLLSLSSLLPSALAVSGLLTDRSQVSGQTFDYVIVGGGLGGLVVANRLSENPDTTVLVIEAGSDNR
DDPRVYDPYQYSVAFNTELDWNWPSSQGRYIKGGKTLGGSTSINGLAQTRGQKAQYDSLSTFLGGNDGNGYW
NWDGMYFGMLKSEGFSAPNDQQKDAGASSNPAYHNTSGPLQVTYPDEIFHGPQQKYFKEVVSTNFSVAASPD
ADDGNANVVAFHPNTMSWQDSDHRSSSATAYYSPVSERSNLAILLQHQATKIQFDGNKATGIEFGTSGGDRY
TVNAGKEVIVSAGAIQTPALLQLSGVGDPALLNNLGINLVANVSGVGKNLQEQTMNSVGWTPVDGFDFEGRG
PSDCIAYPDLLGISSSSNNDIASIISDNIAQYAQDAYDAGAVVSVEAANAIFAIQQGLMVNNNSGLVEAFFD
SGFPNGGLGIDLWQLLPFSRGTVQITSTDPFTYPSIDPRYFAADVDLKIQIAGLRMARKIFQTAPLRSIVTE
ENAPGYDAVPENGDGGSDDDWSKWIIDGFSSVHHPIATCSMMSEELGGVVGADLKVYNTESLRIVDASVLPI
QFSAHLSATLYGLAENAADM
>A0A1B9GDL8|Kwoniella_bestiolae_CBS_10118_Basidiomycota_Tremellomycetes_Tremellales
MIRSTALLLSLGVSLIPSTSALSGLVTDPTQVSDQSFDYVIVGGGLGGLVVANRLSENPDISVLVIEAGSDN
RDDPRVYDPYQYSVAFNTELDWNWPSSQGRYIKGGKTLGGSTSINGLAQTRGQKAQYDSLSTFLGINGTEGP
WNWDGMYFGMLKSEGFSAPNDQQKEAGASSNPALHNTSGPLQVTYPDEIFHGPQQKYFQTVISTNFSVASSP
DADDGNANVVAFHPNTMSWQDSDHRSSSATAYYSPVAERSNLAILLQHLATKIRFDGNKATGVEFGTSNGDR
YTVNANREVIISAGAIQTPALLQLSGVGDPALLNGLGINVVANVSGVGKNLQEQTMNSVGWTPIEGFDFQGR
GPSDCIAYPDLLGLTSSSNNDIASTISTNIGKYAQDAYDAGAVVSVEAASAIFAIQQGLMIDDHSGLVEAFF
DSGFPNGGLGIDLWQLLPFSRGTVQITSTDPFTYPNIDPRYFSADVDLKIQIAGLRMARKIFQTAPLRSIVT
EENAPGYDSVPEDGNGGSDEDWSRWIVDGFSSVHHPIATCSMMSEELGGVVGADLKVYNTENLRIVDASVLP
IQFSAHLSATLYGIAENAADM
>A0A1B9IRC8|Kwoniella_mangroviensis_CBS_10435_Basidiomycota_Tremellomycetes_Tremellales
MISSKAHLLSLGMTLIPLTKALSGLITDPTQVSNQSFDYVIVGGGLGGLVVANRLSENPDISVLVIEAGSDN
RDDPRVYDPYQYSVAFNTELDWNWPSSQGRSIKGGKTLGGSTSINGLAQTRGQKAQYDSLSTFLGGDDAGGV
WNWDGMLFGMLKSEGFSAPNDQQNEAGASSNPALHNTSGPLQVTYPDEIFHGPQQKYFQTVVSTNFSVASSP
DADDGNANVVAFHPNTMSWQDSDHRSSSATAYYSPVSERSNLAILLQHLATKIQFDGNKATGVEFGASSGDR
YTVNANKEVIVSAGAIQTPALLQLSGVGDPALLNSLGINVVANVSGVGKNLQEQTMNSVGWTPIDGFDFQGR
GPSDCMAYPDLLGLTSSSNNDIASTISANIGKYAQEAYDAGAVVSVEAANAIFAIQENLMVNNYSGLVEVFF
DSGFPNGGLGIDLWQLLPFSRGTVKIKSTDPFEYPDLDPRYFAADVDLQIQIAGLRMARKIFQTAPLRSIVT
EENAPGYGTVPEDGNGGSDEDWSKWIIDGFSSVYHPIATCSMMSQELGGVVGSDLKVYNTENLRIVDASVLP
IQFSAHLSATLYGLAENAADM
>A0A1B9HP81|Kwoniella_heveanensis_CBS_569_Basidiomycota_Tremellomycetes_Tremellales
MLPTRPISALSTLAVALISIPLTSALSGIVTDPTQVDKQTFDYVVVGGGLGGLVVANRLSENPDISVLVIEA
GADNRDDPRIYDPSQYSVAFGTELDWNWPSSQGRSIKGGKTLGGSTSINGLAQTRGQRAQYDALATFLNNDN
GGGYWNWQGMFTGMLKSEGFSAPNDQQKEAGASSNPAFHNDSGPLQVTYPDGIYHGPHQKYFRDVVSSNFSL
VASQDADDGFANVVAFHPNTIAWKDSGHRSSSATAYFTPVSERSNLAILTSQLATKILFDTSASTPKATGVE
FGTSNGDRYTVNAGREVIISAGAIQTPALLQLSGVGDSSLLNGLGIDVVADLKGVGKNLQEQTMDSVGWTPV
DGFDPQGTGPSDMIAYPDLLSLSSSSQNDIASAIASNVGSYAQDAYRAGAVVSVDAAEKIFSIQQELMVNRS
VGLVEAFFDTGFPNGGLGIDLWQLLPFSRGTVSIKSNDPFTYPTVDPRYFAADVDMQIQIAGLRMARKIFQT
DPLKSIVTEENAPGFDTVPENNGDGGSDEDWRAWIQQGFSSVHHPIATCSMMSQDLGGVVGSDLRVYGTSNL
RIVDASVLPMQLSAHLSATLYGLAENAADM
>A0A1E3JZV9|Tsuchiyaea_wingfieldii_CBS_7118_Basidiomycota_Tremellomycetes_Tremellales
MLPLFPVLAALVAFPSALAVSGITTDPSTVSDQSFDYVIVGGGLGGLVVANRLSEDPNISVLVIEAGEDNRD
DERIYDPYQYSVAFGTELDWNWPSSQGRYIHGQTLGGSTSINGLAQTRGQKAQYDALATFLGGDDNNGRWNW
NGMYFGMLKSEGFSAPNSQQQDAGASSNGAYHNTSGPVQVTYPDGIYHGPQQKYFKEVVSTNFSVASSPDAD
GGSANVVAFHPNTIDWSDNDHRSSSATAYFSPVSSRSNLAILTTHLATKIVLSSTNSSVKATGVEFASSSGD
ENSDRWTVNANKEVIVSAGAIQTPALLQLSGIGEKSFLEGLGIDTVVESNGVGKNLQEQTMDSVGWTPVDDF
DADGQGPSNVIAYPSLLGITSSSNVDIAQKITDQLDSYAQDAYDNGAFISVDAASDYFNIQKDLMLNSSVGL
VELFFDTGFPNGGLGVDMWSLLPFSRGHVKIASTNPFDYPDIDPRYFAAEVDMDIQIAGVRMARKIFQTAPL
KSIVTEENAPGYDSVPEDGNGGSDEDWKSWIEDGFASVHHPIATCSMMSQDLGGVVGSDLKVYGTENLRIVD
ASVLPIQFSAHLSATLYGLAENAADM
>A0A1E3HWP8|Cryptococcus_amylolentus_CBS_6039_Basidiomycota_Tremellomycetes_Tremellales
MLRLFPVLAALVALPSTLAVSGITNDPSTVSNQSFDYVIVGGGLGGLVVANRLSEDPNISVLVIEAGEDNRD
DERVYDPYQYSVAFGTELDWNWPSSQGRYIHGQVARLSGEPKLTPFFRRGKTLGGSTSINGLAQTRGHKAQY
DALATFLGGDDNNGRWNWNGMYLGMLKSEGFSAPNSQQQDAGASSNGAYHNTSGPVQVTYPDGIYHGPQQKY
FKEVVSTNFSVASSPDADGGSANVVAFHPNTMDWSDNDHRSSSATAYFSPVSSRSNLAILTAHLATKIVLSS
TNSSVKATGVEFASSSGDENSDRWTVNANKEVIVSAGAIQTPALLQLSGIGEKSLLEGLGIDTVVESNGVGK
NLQEQTMDSVGWTPVDDFDADGQGPSNVIAYPSFLGITSSSNVDIAQKITDQLDSYAQDAYDNGAFISVDAA
SDYFNIQKGLMLNSSVGLVELFFDTGFPNGGLGVDMWSLLPFSRGHVKIASTNPFDYPDIDPRYFAAEVDMD
IQIAGVRMARKIFQTAPLKSIVTEENAPGYDSVPEDGNGGSDEDWKNWIEDGFASVHHPIATCSMMSQDLGG
VVGSDLKVYGTENLRIVDASVLPIQFSAHLSATLYGLAENAADM
>XP_007005090|Tremella_mesenterica_DSM_1558_Basidiomycota_Tremellomycetes_Tremellales
MRTIILLEILLLLASNALALSGIITDPNQVNGQSFDYVIVGGGLGGLVVANRLSEDSSITVLVIEAGGDDRT
NDKVYDPYQYSAAFSTPLNWAWPSSQGRTINGGKTLGGSTSINGLAQTRAQKDQYDALATLLNGDDADGKWT
WDGMFAAMLKSEGFSGPNDNQQAAGASQNPAYHSTTGPLQVTYPDDIYQGPHQKYFKQVISTNFSVPASVDA
DGGDAAVVAFHPNTIDWHDSDHRSSSATAYWSPIEGQRENIAILINQQATKILFNTGTPVHATGVQFGSSDG
SRYEVDANREVIVSAGAIQSPALLQLSGIGDQGLLQSVGIDVVLDLPGVGKNLQEQTLDSIGWTLVDGFNPD
GRGPSDCIAYPNLDALFGSNASAIADTIDNNLQSYADDAAQAGAVISSDAAMNIFRIQQDLMVNKGVGLAEM
FFDTGFPNGGLGVDMWQLLPFSRGTVSITSTDPFTYPAVDPRYFAADIDMQIQVAGLRLSRKVFQAAPLRSI
VTSENAPGFNTVSDDSDGGPEDQWRQWILDGFASVHHPIATCSMMAQEYGGVVGSDLKVYGTDNLRVVDASV
LPMQISAHLAASLYGLAENAADIIKAAQ
>A0A0F7ST12|Xanthophyllomyces_dendrorhous_Basidiomycota_Tremellomycetes_Cystofilobasidiales
MLRSVYILPLAFLIANFSVISQAAPLVSRQINALSRDPSVADQKEFDYIVIGGGLAGLTVANRLSEDANVTV
LVIEAGRDDRTDGRVYNIANYGQFYGTDLDWSWKTTAGKAIGGGKTLGGSSSINGAHYTRGEKAQYDTWGSL
IPNSTWNWDTAFKYMKKAERIYPPNDDQRAAGANYNPEYHGTSGPLEVTFPQYMYKGPGQPNFNKTISESFG
VPYSPDLNGGSAAVVSFTLTTLNPDSNYERSSSASAYFSPIEHVRDNIVVLIEHQAVNIELSSEGSDTVKAT
GVNFKSTTGGTSSDNYLALAKREVIVASGAIQSPALLQYSGIGPASVLESAGVTVQVDLPGVGKNLNEQTST
VLGYTPDDGVEFDGSGPSDNIAFPSFKALFPNDSDSVASDLQGKISQYAADALNAGAIVSQSAGETLFDAQR
KLIVEGGAGLAELFFDSGFPNGGFGLDTWGLLPFSRGTVEITSNDSFTPPKVDARYFAVDFDKTVQIAAMRL
GRQVFQTSPLSQYVSGENSPGLDTVPDNSEHGSSDDWSKWIDDSFGSVSHPIATCAMMTRELGGVVDDSLLV
YGTSNIRVVDASVIPLQLSAHLSASVYGVAEYAADQIKASQ
>A0A1M2W6Y0|Trametes_pubescens_Basidiomycota_Agaricomycetes_Polyporales
MPRSRSLVKLGAAIALLAGGISAAPHAQRRAGSGITSDPNAASGKTYDYIVVGGGLTGTTVAARLAEDPALS
ILMIEAGGDDRTNPEVFDIYQYSAAFNGPLDWAWPADEGKTIHGGKTLGGSSSINGGHWTRGLDAQYDAFSA
LLEPEDANVGWNWEGLFSYMKKAEAFSAPNDQQRAKGAASNASYHGTTGPVQVTYPDAMYGGPQMKAFVAAT
VGLTHMTELPDLNGGRSNCVSITPLSLNWHEDDHRSSSIEAYYTPVETQRQGWTLLIEHMATKILFTGDSAP
FTATGVEFAAADGSGSRFQAFARREVILAAGAIQTPALLQLSSIGDSDVLGPLGINTLVDLKTVGKNLQEQT
MNSLGAKGNGFNTGGRGPTDAIAYPNIHQLFGNDSAAAVQRIQTNIAGWAQSQADSALSADALHTIYGIQAD
LIINKNAPVAELFFDSGFPADLGIDMWQLLPFSRGSVAIKSNDPFAKPEVKVNYFSVDFDLSVQIAGARLSR
KILATTPLSDLTAAGETIPGFQTVPDNGDGGSDADWKRWIVQSGNSGFSSVAHPVGTAAMMKRSLGGVVDAQ
LKVYDTANLRVVDASVLPIQISAHLSSTLYGVAEKAADLIKAAQ
>XP_008033399|Trametes_versicolor_FP-101664_SS1_Basidiomycota_Agaricomycetes_Polyporales
MARSRSLVKLGAAVALLAVGISAAPRHQRRAGSGITSDPNAASGKTYDYIVVGGGLTGTTVAARLAEDPSLS
ILMIEAGGDDRTNPEVFDIYQYSAAFNGPLDWAWPADEGKTIHGGKTLGGSSSINGGHWTRGLDAQYDAFSA
LLEPEDANVGWNWEGLFSYMKKAESFSAPNDQQRAKGAASNASFHGTTGPVQVTYPDAMYGGPQMKAFVAAT
VGLTHMTELPDLNGGKSNCVSITPLSLNWHEDDHRSSSIEAYYTPVETQRQGWTLLIEHMATKVLFSGDSAP
FTATGVEFAAADGSGSRFQAFARKEVILAAGAIQTPALLQLSGIGDSDVLGPLGINTLVDLKTVGKNLQEQT
MNSLGAKGNGFNTGGRGPTDAIAYPNIHQLFGNDSAAAAQRIQTNIAGWAQSQADSALSADALHTIYGIQAD
LIINKNAPVAELFFDSGFPADLGIDMWQLLPFSRGSVAIKSNDPFTKPEIKVNYFSVDFDLSVQIAGARLSR
KILATTPLSDLTAAGETIPGFQTVPDDGNGGSDADWRKWIVQSGNNGFSSVAHPVGTAAMMKRSLGGVVDAQ
LKVYDTANLRVVDASVLPIQISAHLSSTLYGVAEKAADLIKAAQ
>A0A1Y2IYA5|Trametes_coccinea_BRFM310_Basidiomycota_Agaricomycetes_Polyporales
MLRLPLPVRIGVIALLARCALAIPQVHNRASSGITSDPSAVDGQTYDYIVVGGGLTGTTVAARLAENSALKI
LLIEAGGDDRTNPQIYDIYEYSQVFNGPLDWAWEADQGKIIHGGKTLGGSSSINGAAWTRGLNAQYDSWSSL
LEPEEASVGWNWDNLFTYMKKAEAFSAPNDQQRAKGADSIASYHGTAGPVQATFPDAMYGGPQMPAFVNTVV
NVTGMPHYRDLNGGTPNCVSITPLSINWHADDHRSSSIEAYYTPVENSRQGWTLLIQHMATKILFDGTSAPL
TAVGVEFGASDGTGSRYKAFARKEVILAAGAIQTPALLQLSGIGDSAILGPLGINTLIDLKTVGKNLQEQTQ
NSIGAKGNGFNPGGRGPTDAIAFPNIYQVFGSQAASAVRTIQSSLSSWAQSQAASGALSADALNTIFGIQAD
LIINKNAPVVELFFDSGFPDDIGIVMWPLLPFSRGNVTIQSNNPFAKPSVNVNYFSVDFDLTMHIAGARLSR
KLLASPPLSTLSLGETVPGFQTVPDNGNGGSDADWKKWILKPGNSAGFASVAHPIGTAAMMKRSLGGVVDAQ
LKVYDTTNLRVVDASMMPLQISAHLSSTLYGVAEKAADLIKAAQ
>R7SQN3|Dichomitus_squalens_LYAD-421_SS1_Basidiomycota_Agaricomycetes_Polyporales
MTSRSFTALAVGALALFAGPVLANPSSYNLHAKLQKRSSGVTANTNGVAAQTYDYIVVGAGLTGVTVAARLA
ENSSVSVLVIEAGGDNRTNSQVYDIYQYSDAFNGPMDWAWPSDAGKVIHGGKTLGGSTSINGGAWTRGLNAQ
YDAISSLLEDSEQSVGWNWESLFDYMKKAETFSAPNAQQQAKGAQSIASYHGTSGPVQVTFPDEMYGGPQMK
AFVDTMVNVTGIKHYKDLNGGTPNCVSYTPLSLDWHRDDHRSSSIEAYYTPVEDLRAGWTLLIEHQVTKILF
QNSTSAPHVATGVEFGKADGTGSRQVAHARKEVILAAGAINTPALLQLSGIGDSGLLSALGIPTIVDLKTVG
RNLQEQTMNSLGANGNGFDTGGHGPTDAIAYPNIYQLFGSNAGASVQKIQSSLNAWAQSQSHNAFSTSALET
IYNIQAGLIIDNNAPVVEMFFDSGYPDDLGIDMWQLLPFSRGNVTIKSANPFQKPAVSVNYFSVDWDLDVQI
AGARLSRKILATPPLANLRSAKGETHPGLKTVPDNGDGGSDADWKKWIVQDGTGGGFSAVSHPIGTAAMMKR
SLGGVVDAQLRVYDTANVRVVDASILPFQISAHLSSTLYGVAEKAADLIKAAQ
>PIL30038|Ganoderma_sinense_ZZ0214-1_Basidiomycota_Agaricomycetes_Polyporales
MSSRSLAALAVGAVALFSRSASAGGITSDVSGIAGQTYDYIVVGAGLAGTTVAARLAENSAISILLIEAGGD
DRGNSQVYDIYEYAQAFNGPLDWAWQSDRGKVLRGGKTLGGSSSINGGHWTRGLNAQYDAMSSLLEDSEQSV
GWNWNGLFSYMKKAETFSAPNSQQAAKGAQSIASYHGTTGPVQVTYPDLMYGGPQMTDFVNTIVGITGINHY
KDLNGGTPNCVSITPLNLDWHRNDYRSSSIEAYYTPVQDQRQGWTILIQHQATKILFQKGTSVPHVATGVEF
GSADGSGSRQVAYARKEVIVAAGAINTPAFLQLSGIGDSAVLGALGIDTLVDLKTVGKNFQEQTMNSLGARG
NGFNKGGRGPTDAIAYPNIYQLFGSNAAASVQKIQSSIGNWAQSQAENALSAEALQTIFGIQAGLIINNNAP
VAELFFDSGYPDDLGIDMWQLLPFSRGNVTITSADPFTKPAVNVNYFSVDWDLDVQIAGARLSRKVLSTSPL
ADLRSSVGETFPGLATVPDNGDGGSDADWTSWINQDGTGAGFSAVSHPIGTAAMMRRSLGGVVDAQLKVYDT
ANVRVVDASVLPLQISAHLQSTLYGVAEKAADLIKAAQ
>A0A1M2W1F4|Trametes_pubescens_Basidiomycota_Agaricomycetes_Polyporales
MRSALSVLAGCLFLVRPARTYASGITTDPASASGKTFDYIVVGGGTAGTTVAARLAENPHLTILMIEVGGDN
RTNPDVFNILNFANLMGGPLDWAWPADQGKVIRGGKTLGGSSSINGADWTRGLAAQYDAFTELLEPEEASVG
WNWDNLFSYMKKAEGFSAPNAQQRAKGADSIASYHGTHGPVQATYPNAMFGGPQQGAFVDTIVNVTGIAHFK
DLNGGNPNCVSITPLSINWHADDHRSSSIEAYYTPVENRRKGWTILIHHLVTKVLFNGTSAPYTATGVEFAA
SDGSGIRYQAFARREVIVSAGTIQTPTVLQHSGIGDSEVLGPLGIDTLIDLKGVGRNLQEQTLDALEMQGNG
FNPGGDGPPDAIAFPNIYQLFGDKAPAAVQTIQSSLASWAASQASSGLSVEALEAIFRIQADLIVKHNAPVA
ELIFEMGPPDDPAIVIWQLLPFSRGNVTIKSSDPFVLPAVIVNYFSVDFDLSVQIAGARLSRRILSSPPLST
LSVSEISPGLETVPDNGDGGSDADWKKWIVQPGTAGFASVAHPIGTSAMMRRSLGGVVDAHLKVYDTTNLRV
VDASIIPIQISAHPTSSLYGIAEKAADIIKAAQC
>XP_008038061|Trametes_versicolor_FP-101664_SS1_Basidiomycota_Agaricomycetes_Polyporales
MLSTFAILAGCFCLAHPAQTYASGITTDPAAASGKTFDYIVVGGGTAGTAVAARLAENPHLTILTIEVGGDN
RTNPEVFNVLDFPNLLGGPLDWAWPADQGKVIHGGKTLGGSSSINGADWTRGLAAQYDAFTDLLEPEEASVG
WNWDNLFSYMQKAEGFSAPNAQQRAKGADSIASYHGTRGPVQATFPSAMLAGPEQGAFVGTMVNLTGIAHSK
DLNGGNPNCVAFVPLSINWHADDHRSSSIEAYYTPVENRRKGWTLLIHHLVTKIVFSGTSAPYTATGVEFAA
SDGSGIRYKAFARREVIVSAGAIQTPTVLQHSGIGDSEVLGPLGIDTLIDLKGVGRNLQEQTLDVLETQGNG
FSLGGDGPTDVIAFPNIYELFGDKAPAAVQTIRSSLSSWAASQAESGTPVEALKTIFQIQADLIVKHNAPVA
EFFFEVGAPDDLAIVIWQLLPFSRGNVSIKSSDPFVLPAVTVNYFSVDFDLSVQIAGARLARRVLSSPPLGN
LSISEIAPGLDVVPDNGDGGSDADWKKWIVQPGTAGFASVAHPIGTSAMMRRSLGGVVDAHLKVYDTTNLRV
VDASIIPIQISAHPTSSLYGIAEKAADIIKAAQ
>A0A1M2W1C9|Trametes_pubescens_Basidiomycota_Agaricomycetes_Polyporales
MSNSHPPPKLATFAILVGCATLLAHPVRAHISGITTDPASANGKTFDYIVVGGGTAGTTVAARLAENPTLTI
LMVEVGGDNRTNPDIYNVLNSAKPQNGPLDWAWPTDHGKVIHGGKTLGGSSSINGADWTRGLAAQYDAFSEL
LEPEEASVGWNWDNLFSYMKKAEGFSAPDAQQRAKGADSIASYHGVHGPVQATYPNSMFGGPQQKAFVDTIV
NLTGIAHFKDLNGGNPNCVSITPSSINRHADDHRSSSIEAYYTPVENRRRGWTLLIHHLVTKVLFSGTSAPY
TATGVEFAASDGSGSRYEAFARREVIVSAGTIQTPTVLQHSGIGDYEVLSPLGIDTLIDLKSVGKNLQEQTF
SLLKAQGNGFNPDGDGPSDVFAFPNIYQLFGDKVAAAVRTVQSSIVSWAESQAGPGSSAEALRTVYQIQADL
IVKHNAPIAEVEYGLPSGSPSGSPSGPPSDALSIGEISPGLTAVPDDGDGGSDADWKEWIMQPGIAGFAAVG
HPVGTAAMMRRSLGGVVDAHLKVYDTTNLRVVDASIIPIQLSAHPTSSLYGIAEKAADIIKAV
>A0A166UTY8|Fibularhizoctonia_sp._CBS_109695_Basidiomycota_Agaricomycetes_Atheliales
MFFRFSVALAALCAVKQGVASVTSDPSAISGKSFDYIIVGAGLTGTTVASRLTENPNITVLLIEAGNDDRTN
PEVYNLYKYSAAFNTAMDWAWSAEAGKTVHGGKTLGGSSSINGGAWTRGMAAQYDAWSTLLEPSEASVGWNW
QGIWTYMKKAETFSAPNAGQIAKGANSIASYHGTSGPVQVTFPDLMFGGPEQPAFINSIVKATGINHSADGN
GGNANCVYMTPVSMNWHDSDYRSSAATAYLSPVENTRTNWITLTGHVVTQINWSNSTQGGALVAAGVIFAPS
GGGSYRHTVTANREVILAAGAIQTPALLQLSGIGDSATLSPLGITTRVNLKTVGKNLQEQTMNSLGAGGNFN
PAGSGPSDAIAYPNIHQVFGSKAASQIATIQSSLSSWAASQSHNALSASALQQVFEVQANLIVNESAPIVEL
FYDTGYPAAIGIDMWQLLPFSRGNVSITSTNPFTKPSVHVNYFSVPWDLTVQIGGARLSRAIFNTSPLNKLS
TGETIPGLKSVPNNGVNGTDADWKKWITAPSPNGFSSVSHPIGTAAMMKRSLGGVVDAQLVVYNTTNVRVVD
ASILPMQLSAHLQSTLYGVAEKAADLIKAAQTSTQVEVKAQSAIVEMDVKTGASGHHKFSTGHHV
>A0A0C3G3N6|Piloderma_croceum_F_1598_Basidiomycota_Agaricomycetes_Atheliales
MHLIASAVLILAGLATCLAGVTSDPSSASGKTFDYIVVGAGLTGITVAARLSENTSITVLLIEAGNDDRNDS
RVYDLYSYGDAFGTSLDWAWPTDAGKTIRGGKTLGGSSSINGGHWTRGMKAQYDAWSSLLETSEASVGWNWQ
NLFGYMKKAETFSAPNAGQIAKGANYIASYHGTSGPVQVTYPDLMYGGPQQPSFVNSTVNLMGINHSKDLNG
GTPNCVSITPLIMNWHDSDHRSSSAAAYLTPVEKTRTNWLTLTGHMVTNVTWKDSANLPLVASGVVFAPSGG
GSSRYVASARREVILAAGAIQTPALLQLSGIGDASVLGPIGITTRIDLKTVGRNLQEQTMNSLGAGGNFNKN
GRGPSDAIAFPNIRQVFGAQADSQIAYIQSSLSSWAASQAKNALSASALQDIFSVQASLIVNDSAPIVELFY
DTGYPDDIGIDMWQLLPFSRGNVTITTSNPFKKPKVSVNFFSVAWDLTVQIAGARLSREIFNTSPTKKLSTG
ETIPGLSKVPNNGQNGTDADWKKWITAPSPNGFSAVSHPIGTAAMMKRSLGGVVDAHLLVYDTTNLRVVDAS
ILPLQISAHLQSTLYGVAEKAADLIKAAQ
>D6RQR6|Coprinopsis_cinerea_okayama7_130_Basidiomycota_Agaricomycetes_Agaricales
MPSFSAVTLLALSLVSVASGASPLQKRGVTTSPDAVNGQSYDYIVVGGGLAGITVAARLAENPSVTVLVIEA
GGDDRNDPRVYDIYRYGEAFGSELMWDWPTERNRGIVGGKTLGGGTSINGAAFTRGVDAQYDAWSALLEPWE
ANVGWNWQGMFEYMKKSEAFSPPNSEQMSKGAQFVDWYHGYGGPVQVTNPNSMYGGPHQWFFIDSMVGLTGM
NHIPDVNGGNPNGVSITPLMINWRDADHRSSSVMAYLTPVEHQRTNWVTLTRHFVTKINWSNNSVPFRASGV
EFGPANGGSTRYTAFARREVILAAGAIQTPALLQLSGIGDSAILGPLGIQTHVDLKTVGKNLQEQTMSQFGA
GGNGFNPEGRGPSNVIAFPNLYQLFGTQASSIVNRIRSSISSWAASQAGSGFSAAALQQIFQVQADLIINNN
APVAELFFSYGWPDTLGIQMWNLLPFSRGSVQITSNNPYTKPRVQVNFFDIDLDMDIQVAASRLCRRALTTP
PLSWIATGETIPGNAVPDNAERGTDNDWKNWINNNFNTVSHPVGTAAMMRRSLGGVVDAQLRVYDTANVRVV
DASVLALQVSAHLSSTLYGIAEKAADLIKATYP
>A0A0C9XSR8|Laccaria_amethystina_LaAM-08-1_Basidiomycota_Agaricomycetes_Agaricales
MLRLGALASSLLFILSPVLAGVITSPTGVNGQTYDYIVVGGGLAGLTVAGRLAENPKITVLVIETGADNRQD
PRVYDLYNYGQAFGSEIMTSWPADQGKLILGGKTLGGGSSINGGAYTRGLAAQYDAWSTLLEPSEASVGWNW
QGIWNYMKKSETFSAPNSQQAARGAQSIPDYHGYTGPVQITYPDAMYGGPQQSAFVNTIVGLTGINHYKDLN
GGTPNCVSITPFMMNWHDSDHRSSSATAYLSPVESQRTNWITLTNHFVTKINWSNSILPLRAVGVEFAPATG
GSTRYTALARKEVILAAGAIQTPALLQLSGIGDSAILGPLGITTRIDLKTVGKNLQEQAMTTHGARSNGFDL
GGRGPSDAIAYPNLYQVMGSQASATVTHIQQSIPSWAASQAGSGLSTAALQQIFQVQANLIINNNAPVMELF
YDTGYPDTLGILAWNLLPFSRGTVQITSTNPFTKPQVKVNYYSVDVDLNIQVAGARLARKILTTPPLSSLST
GESRPGGAVPDGPDRGSDQAWRSWIQQGNFDSVAHPVGTAAMMRRTLGGVVDAQLKVYDTANVRVVDASVLP
LQVSAHLSATLYGVAEKAADLIKAANP
>B0DGX4|Laccaria_bicolor_S238N-H82_Basidiomycota_Agaricomycetes_Agaricales
MLRLGALASSLLFILSPVLAGVITSPTGVNGQTYDYIVVGGGLAGLTVAGRLAENPKITVLVIETGADNRQD
PRVYDLYNYGQAFGSEIMTSWPADQGKLILGGKTLGGGSSINGGAYTRGLAAQYDAWSTLLEPSEASVGWNW
QGIWNYMKKSETFSAPNSQQAAKGAQSLPDYHGYTGPVQITYPDAMYGGPQQSAFVNTIVGLTGINHYKDLN
GGTPNCVSITPFMMNWHDGDHRSSSATAYLSPVETQRTNWITLTNHFVTKINWSNSVLPLRAVGVQFAPAAG
SSTRYTALARKEVILAAGAIQTPALLQLSGIGDSAVLAPLGITTLIDLKTVGKNLQEQAMTTHGARSNGFDV
GGRGPSDAIAYPNLYQVMGSQASATVTHIQQSIPSWAASQAGSGLSAAALQQIFQVQANLIINNNAPVMELF
YDTGYPDTLGILAWNLLPFSRGTVQITSTNPFTKPQVKVNYYSVDVDLNIQVAGARLARKILTTPPLSSLST
GESRPAGAVPDGPDRGSDQAWKSWIQQGNFDSVAHPVGTAAMMRRSLGGVVDAQLRVYDTANVRVVDASVLP
MQVSAHLSATLYGVAEKAADLIKAANP
>A0A0C9XJI2|Laccaria_amethystina_LaAM-08-1_Basidiomycota_Agaricomycetes_Agaricales
MLRLGALASSLLFILSPVLAGVITSPTGVNGQTYDYIVVGGGLAGLTVAGRLTENPKITVLVIEAGADNRQD
PRVYNLYNFGQAFGSEIMTSWPADQGKLILGGKTLGGSSSINGGIYTRGLAAQYDAWSTLLEPSEASVGWNW
QGIWNYMKKSETFSAPNSQQAAKGAQSIPDYHGYSGPVQVTYPDAMYGGPQQSAFVNTIVGLTGINHYKDLN
GGTPNCVSITPFMMNWRDGDNRSSSATAYLSPVESQRTNWISLTNHFVTKINWSNSILPLRAVGVEFAPATG
GSTHYTALARKEVILAAGTIQTPALLQLSGIGDSAILGPLGIATRIDLKTVGKNLQEQALTTNGARGNGFDV
GGRGPSDAIAFPNLYQVMGSQASATVTHIQQSIPSWAASQAGSGLSAAALQQIFQVQANLIIDNNAPVMELI
YDTGYPDTLGIIAWNLLPFSRGTVQITSTNPFTKPQVKVNYYSVDVDLNIQVAGARLARKILTTPPLSSLST
GESIPAGAVPDGPDRGSDQAWKSWIQQGNFDSVYHPVGTAAMMRRSLGGVVDAQLKVYDTANVRVVDASVFP
LQVSAHPSATLYGVAEKAADLIKAANP
>A0A067SQL9|Galerina_marginata_CBS_339.88_Basidiomycota_Agaricomycetes_Agaricales
MTALFRFLSLFLCLASVCATPALQKRVSGVTTSASAANGQTFDYIVVGAGLTGTTVAARLAEDPTVSVLLIE
AGADNRKDPRVFDIYKYGQAFGSELTWSWPADQGKLILGGKTLGGSSSINGAAYTRGLNAQYDSWSTLLEPS
EASVGWNWQGLWSYMKKSESFSPPNSQQAAKGAQSIPSYHGSSGPVQVTYPDDMFGGPQQPAFVNTIVGLTG
ISHFKDLNGGTPNCVSITPLTINWHDSDHRSSSATAYLSPVESKATNWLTLVTHQVTRIIWKSGGIPLTASG
VEFAPASGGSTRYTASARREVILAAGAIQTPALLQLSGVGDSAILGPLGITTKVDLKTVGRNLQEQTMSTLG
ARGNGFNQGGTGPTDTIAYPNLYQIFGSSASATASRIRSSLASWAASQAGSGLSASALQQIFQVQANLIINN
NAPVMELFFDIGYPDTLGILAWNLLPFSRGNVKITSTNPFTKPKVTVNYFSVDLDLDVQVAGARLARKILTT
APLSSLSAGETRPGNAVPDNASRGTDAAWKSWIKSNFDSVAHPVGTAAMMKRSLGGVVDSQLRVYDTKNVRV
VDASMMPLQISAHLSATLYGVAEKAADLIKASH
>A0A067ST11|Galerina_marginata_CBS_339.88_Basidiomycota_Agaricomycetes_Agaricales
MSPIFQLVISALYFAIACATPLLQKRTSGVTTSASLANGQTFDYIVVGAGLTGTTVAARLAEDPTVTVLLIE
TGADNRNDSRVYDIYEYGDAFGSELTYSWSADQGKSILGGKTLGGSSSINGAAYTRGLNAQYDSWSALLEPS
EASVGWNWQGLWDYMQKSETFSAPNSQQAAKGAQAISSYHGFSGPVRVTYPDDMYGGPQQLAFVDTIVALTG
ISHFKDLNGGTPNCVSITPLTINWHDSDHRSSSAMAYLTPVESVRTNWLTLVTHQVTKINWNTGGIPLTASG
VEFAPASGGSTRYTASARREVILAAGAIQTPALLQLSGIGDSAILGPLGITTMIDLKTVGKNLQEQAMSTHG
AGGNGFDEGGRGPTDVIAYPNLYQIFGSNANATVSRIQSSIASWAASQADSGLSANALQQIFQVQADLIINN
NAPVMELFLDIGYPDTLGMLAWNLLPFSRGNVKITTTDPFTQPQVTVNYYSVDFDLDVQVAGARLARKILTT
PPLSSLSTGETRPGSAVPDNASRGTDAAWKSWIKSTFDSVAHPIGTAAMMKRSLGGVVDSQLKVYGTTNVRV
VDASIMPLQISAHLSSTLYGVAEKAADLIKASY
>A0A0C2XIM5|Hebeloma_cylindrosporum_h7_Basidiomycota_Agaricomycetes_Agaricales
MVVFFRFAALALGVAGVIASPSLLKRASGVTTNAATANGQTFDYIVVGGGLSGITVAARLAEDPTVTVLVVE
VGADNRQDPRVYDIYQYGAAFNTELTWSWRADQGRSILGGKTLGGGTSINGAAYTRGLNAQYDAWSTLLEPS
EASVGWNWQGLWSYMKKSETFSPPNSQQAAKGAQSIPSYHGFSGPVQVTYPNEMYGGPQQQAFIDTIVKLTG
INRYKDLNGGTPNCVSITPLSINWHDSDHRSSSATAYLSPVETKRTNWLTLTKHMVTKITWKSGSIPITASG
IEFAPAAGGATRYTAFARREVILAAGAIQTPALLQLSGIGDSSVLGPLGITTKIDLKTVGKNLQEQPMSTLG
ARGNGFNQGGRGPTDTIAFPNLYQVLGSNANATASRIRSSLASWAASQAGSGLSAAALQQIFKVQADLIIDQ
NAPVMELFFDIGYPDTLGILAWNLLPFSRGNVKITSTNPFNAPQVTVNYFSVDVDLDIQVGGARLARKMLTT
TPLSSLSAGETIPGGAVPDNAQRGTDADWKSWIKQKYVSVAHPVGTAAMMKRSLGGVVNAQLKVYDTTNVRV
VDASVMPMQISAHLSATLYGVAEKAADLIKASH
>A0A0D2NFD5|Hypholoma_sublateritium_FD-334_SS-4_Basidiomycota_Agaricomycetes_Agaricales
MLVFLQFVFAALYASLASGSPALTKRSSGVTTSAATANGQTFDYIVVGGGLTGMTVAARLAEDPTVTVLVIE
VGADNRADSRVYDIYEYGQAFGTDLTWSWPADQGRSILGGRTLGGGSSINGAAYTRGLNAQYDAWSTLLETS
EASVGWNWQGLWNYMKKSETFSAPNSQQAAKGAQSIASYHGSSGPVQVTYPDAMYGGPQQTAFVDTIVGLTG
INHFKDLNGGTPNCVSITPLTINWHDSDHRSSSATAYLSPVEAQRTNWLTLTQHMVTKINWANGSIPITATG
VTFAPSSGGSTRYIASARREVIVAAGAIQTPALLQLSGIGDANVLGPLGITTKIDLKSVGKNLQEQTMSPMG
AGGNGFNPGGSGPTDAIAYPNLYQIFGNNANATVNKIQSSIASWASSQAAPGLTAAALQQIFQVQANLIISN
NAPVAELFLDIGYPTTLGVLVWNLLPFSRGSVAITTNNPFALPKVSVNYFSVDVDLDIQVAATRLTRKILTT
APFSSLSTGEQIPGGAVPDNASRGTDAAWQSWIKGNFQSVAHPVGTAAMMRRSLGGVVDAQLRVYDTANVRV
VDASIMPLQVSAHLSATLYGVAEKAADLIKASH
>A0A151VLM7|Hypsizygus_marmoreus_Basidiomycota_Agaricomycetes_Agaricales
MVRSVPYVLLGLAAYASASPSLHKRAAGVTTSASAANGQTFDYIIVGGGLTGTTVAARLAENAGVTVLLIEA
GADDRKNPLVYDIYNYGQFFSSNLNWNWPADQGRSIPGGKTFGGGSSINGAAYTRGLKEQYDAWSTLLEPSE
ASVGWNWTGVWNYMKKSETFSPPNAQQAAKGAQFIDTYHGYNGPVQVTYPDDMYGGPQQTNFINTIVSLTGI
KRYKDLNGGTPNCVSITPFMMNWHDGDHRSSAPQAYLTPVESVRTNWLTLTKHQVTKVNWANSGIPLTASGV
EFAPASGGSTRYTATARREVIIAAGAIMTPALLQLSGIGDSAILGPLGITTRIDLKTTMSNLGARGNGFNLG
GRGPSDAIAYPNLYQVFGDKANAAVSKIWSSISTWAASQAGSALSAAALEQIYQVQANLIINNNAPVAEIFY
DTGYPDTLGIDMWNLLPFSRGTVKIKSTSPFTYPTINVNYFATDIDLDIQVATARLSRRILTSPPLSTLSTG
ESIPGSAVPDNVQRGTDQDWKNWIKNKFVSVAHPVGTAAMMRRSLGGVVNAQLKIYDTTNVRVVDASVMPMQ
ISAHLSATLYGVAEKAADLIKASH
>V2YC57|Moniliophthora_roreri_MCA_2997_Basidiomycota_Agaricomycetes_Agaricales
MFLVRPLTLFVFLVPYALSAPQLTKRASGVTTDASSVNGQTFDYIVIGSGLGGTTVTARLAENPDVTVLLVE
AGADNRQDPRVYDIYAYSQAFGTELDWAWDTDQGRTMHGGKTLGGSTSINGGHYTRAISAQYDALSDLLEDN
EAGVGWNWNGVFEYMKKSEGFSAPNGQQAAKGAQSVADYHGTQGPVQVTYPDEMYGGPQQKGFIDTITKLTG
IEHVPDLNGGNTNSVSMTPLTLNWHDGDHRSSSCQAYLTPVEGQRTNWLTLTQHMVTKITWANEGSIPLTAS
GIQFAPANGGETYSARARREVIVSAGAIQTPALLQLSGIGDSKVLEPLGIRTLIDLKTVGKNLQEQTMNSIG
ARGNGFDFGGRGPSDAIAYPNIYQLFGDKAAASVNKIKNNLSNWASSQAGSALSPEALQKIYEVQSGLIIDH
DAPVVELFYDSGFPDTIGIDMWQLLPFSRGSVSITSSDPFTKPRVQVNYFSVDWDLDVQIAGGRLSRKIVTS
PPLSDLSNGETIPGGNVPDNEERGSDEDWRSWITNGFAAVAHPIGTAAMMKRSLGGVVDAHLKVYDTSNVRV
VDASVLPLQISAHLSATLYGFAEKAADLIKASQ
>PBK88389|Armillaria_gallica_Basidiomycota_Agaricomycetes_Agaricales
MRVVSLTLLSLVSCALASPLTKRASGVTTDASQANAQSFDYIVVGAGLTGTTVAARLAEDSGVTVLLIEAGA
DNRDDSRVYDIYAYSQAFGTELDWSWSTDDGKTIHGGKTLGGSSSINGGHYTRGLDAQFDAWSSLLEDYEAD
VGWNWDGMFNYMKKSEAFSAPNGQQSAKGAQFNGDYHGWSGPVQVTYPDEMYGGPQQGDFVNTIVNLTGIYH
SPDLNGGGANSVSITPLTINWHDDDHRSSSVQAYLSPVESVRTNWLTLAEHQVTKINWANAGSIPLTASGVE
FAPTSGGSTRYTATANREVIIACGSIQSPALLQLSGVGDSDVLGPLGINTHIDLKTVGKNLQEQTMNSLGAN
GNFDYGGSGPSDAIAYPNIYQVFGDDAAASVSKIQSSLSSWASSQASSALSADALEQIYNIQADLIINQNAP
IVELFFDSGYPAALGIDQWQLLPFSRGTVQISTTDPFTQPGVNVNYFSVDWDLDVQIASARLSRTILTSPPL
SYLSTGEVIPGDSVPDDGDRGTEADWRSWITDGFAAVSHPIGTLAMMKRSLGGVVDSQLKVYDTSNVRVVDA
SIVPLQISAHLAAGLYGVAEKAADLIKASY
>PBK65148|Armillaria_solidipes_Basidiomycota_Agaricomycetes_Agaricales
MRVVSLTLLSLVSCALASPLTKRASGVTTDASQANAQSFDYIVVGAGLTGTTVAARLAEDSGVTVLLIEAGA
DNRDDSRVYDIYAYSQAFGTELDWSWSTDDGKTIHGGKTLGGSSSINGGHYTRGLDAQFDAWSSLLEDYESD
VGWNWDGMLNYMKKSEAFSAPNGQQSAKGAQFNGDYHGWSGPVQVTYPDEMYGGPQQGDFVNTIVNLTGIYH
SPDLNGGGANSVSITPLTLNWHDDDHRSSSVEAYLSPVEGIRTNWLTLAEHQVTKINWANAGSIPLTASGVE
FAPTSGGSTRYTATANREVIIACGSIQSPALLQLSGVGDSDVLGPLGIDTHIDLKTVGRNLQEQTMNSLGAD
GNVDYGGSGPSDAIAYPNIYQVFGDEAAASVSKIQSSLSSWASSQAGSALSADALEQIYNIQADLIINQNAP
IVELFFDSGFPATLGIDQWQLLPFSRGTVQISTTDPFTQPAVNVNYFSVDWDLDVQIASARLSRTILSSPPL
SDLSTGEVIPGDSVPDNGERGTEEDWTSWITNGFAAVSHPIGTLAMMKRSLGGVVDSQLKVYDTSNVRVVDA
SIVPIHISAHLSAGLYGVAEKAADLIKASY
>A0A0D7B7F6|Cylindrobasidium_torrendii_FP15055_ss-10_Basidiomycota_Agaricomycetes_Agaricales
MRSFFLFSGAASALLATAKPLQKRASGVSTNSGDADGQSFDYIVVGAGLTGTTVAARLAEDSSVSVLLVEAG
GDNRQDSRIYDIYAYSQAFNTELDWAWETDQGKQMHGGKTLGGSTSINGGHYTRGMAEQFDSWTKLLEDSDA
NAGWDWNGIFSYMKKSETFSAPNDQQKAKGAQSNADYHGTSGPVQITYPDLMYGGPQQGAFLETIVDLTGIS
HEADINGGQGNGVSYTPLTLSWQDDDHRSSAPQAYLTPVESDRTNWLTLVEHQVTKINWKEGSSPLTATGVE
FASADGSGNRFTATANREVIVACGAIQSPALIQLSGVGDADILNDAGVDVVLDMKQIGRNLQEQTMNSVGAN
GNGYDYGGRGPSDMIAYPNIHELFGEDAEASISKIQNNVASWAESQASAGQSAEALRTIFDIQADLIINQNA
PVAEMFFDSGFPADLGIDNWQLLPFSRGNVAISNNDPFTKPTVTVNYFSVDWDLDVQVAACKLGRTILSSPP
LSDLSSGEAVPGSEVDGSDASWRSWVQNGFSAVAHPIGTLALMRAELGGSVGADLKLYGTENVRVVDASVLP
MQISAHLSAALYGVAEKAADLIKASH
>A0A165RVX6|Neolentinus_lepideus_HHB14362_ss-1_Basidiomycota_Agaricomycetes_Gloeophyllales
MIPLGPIVSFLGLAAQTLLGPAPAERPHGVTSDAGTAAGQTFDYIVVGAGLAGTTVAARLAENPNIRVLLVE
AGGDNRTDPNVYDIYNYGQAFNNNLTWHWPAEKNKSILGGKTLGGSTSINGGAYTRGMSAQYDALSKLLDPS
EAVQWNWDSLFCYMKKSEGFHAPNSQQQINGAQFNASYHNTSGPVQVTYPHAMYRGPQQPGFITAIGNISGL
THCPDINGGNSNCVSMTPLTLNWNNGDRRSSSAEAYLTPVEKNRTNWLTLVSHQVTKINFSNESLPLHASGV
TFSPTGNSSASYTAFASREVITPTLLQLSGIGDSSVLEPLGIKTLSNLTTVGKNLQEQTMNSLGAPGKGLEV
EGKGPSDAIAYPNIYQLFGAKAQCMVDQIKSSLSSWASSQAGSALSAHALQQIYQVQADLIIDQRAPVVEMF
YDTGYPDRSAKDTLGIDMWQLLPFSRGKVQITSTDAFTKPQVTVNYFGVDFDLSVQVAGARLSRRVLAAPPL
NNLSKGETIPGNSRVPDYGDGGSERDWQDWILDPNAGFVSVAHPVGTCAMMRKDLGGVVNAHLIVYGTSNLR
IVDASILPLQISAHLSATLYGVAEKAADLIKAAQ
>A0A165RVV1|Neolentinus_lepideus_HHB14362_ss-1_Basidiomycota_Agaricomycetes_Gloeophyllales
MATLRSIVPLLCLAAQTLAGPALHKRAYGVTSDASTAADQTFDYIVVGAGLAGTTVAARLAENSNITVLLVE
AGADNRNDPEVYDIYDYSQAFGTDLDWAWAAEDGKVIRGGKTLGGSTSINGGHYTRGMSAQYDALSTLLDPS
EAGVNWNWDSLFSYMKKSEAFSAPNSQQQAKGAESVASYHNTSGPVQVTYPDAMYGGPQQPDFISAIGNVSG
LTHCPDINGGDSNCVSMTPLTLNWHDDDHRSSSVDAYLTPVESDRTNWLTLVSQQVTKINFSNGSLPLHASG
VTFSPTGNSGTSSTAYASREVIVAAGAIQSPALLQLSGIGDSSVLGPLGIQTLLNLSTVGKNLQEQTMDSLG
AHGNGFNVDGNGPADAIAYPNIYQVFGDQAQSMVNQIQSSLSSWASSQAGSALSADALEQIYQVQADLIVNS
SVPVVEMFYDTGFPDDLGIDMWQLLPFSRGTVQITSTDAFTKPNVTVNYFGVDFDLSVQVAGARLSRRVLAS
PPLSSISVGETIPGNSTVPDNEDGGSEQDWQNWILDPSAGFSSVDHPIGTCAMMRQDLGGVVNAQLIVYNTT
NLRVVDASILPLQISAHLAATLYGVAEKAADLIKAAQ
>A0A165RVW7|Neolentinus_lepideus_HHB14362_ss-1_Basidiomycota_Agaricomycetes_Gloeophyllales
MVSLREILSLLGLAAQTLLEPALHERAHGVTSDASTAAFQTFDYIVVGAGLAGTTVAARLAENSSITVLLVE
AGDDNRNDPRVYDIYNYTKAFNTKLTWAWPADDGKAILGGKTLGGSTSINGGAYTRGMSAQYDALSTLLDPS
EAGVNWNWDSLFSYMKKSEAFSAPNSQQQAKGAQSVASYHGTSGPVQVTYPDAMYGGPQQPDFISAIGNVSG
LTHCPDINGGNPNCVSITPLTLNWKNRDRRSSSAEAYLTPVENVRTNWLTLVSHQVTKINFSNGSPPLHASG
VTFSPTGDSKTSFKAYARREVIVAAGAIQSPALLQLSGIGDSSILKPLGIQTLLNIPTVGKNLQEQTMDSLG
ARGNGFNVGGRGPSNAIAYPNIYQLFGDKAQTMVNQIKSSLSSWASSQAGSALSAHALQQIYQVQADLIIDE
HAPVVEMFYDTGWPATLGIDMWQLLPFSRGTVQITSTDPWKNPKVTVNYFSVDFDLSVQVAGARLSRRVLAS
PPLSSLSVGEAVPGHTTVPDNGDGGSEQDWKKWILNPKAGFSSVAHPIGTCAMMRKDLGGVVNAHLIVYGTS
NLRIVDASILPLQISAHLSATLYGVAEKAADLIKAAQ
>S7QP34|Gloeophyllum_trabeum_ATCC_11539_Basidiomycota_Agaricomycetes_Gloeophyllales
MAPLRAVLPALCLATIALAGPPLQKRASGVTSDPSGAAWQTFDYIVVGAGLGGTTVAARLAENQDISVLLIE
AGADDRGDPRVYDIYAYSQAFDTELDWAWPAEDGKVIRGGKTLGGSSSINGGHYTRGMSAQFDALSSLLDPS
EADVGWNWDSLFSYMQKSEGFSAPNDQQRAKGAQSNDAYHGTQGPVQVTYPDEMYGGPQQPAFIASIGNLTG
LAHCPDINGGDGNCVSITPFTINWHDSDHRSSAPQAYLTPVEYDRTNWLTLVSHQVTKIDFSTGSAPLLASG
VTFSPTGDAGTSYSAYARREVIVSAGAIQTPALLQLSGIGDSALLAPLGIQTLLDLPTVGKNLQEQTSSAIG
ANGNGFDVGGRGPSDAIAYPNIYQLFGDGAQARVSEIQGSLASWASAQAGSALSADALEQVYRVQADLIINH
NAPLVELFYDTGYPAALGFDMWQLLPFSRGTVKITSTDPFQKPQTTVNYFGIDFDLAVQVAGAKLCRRVLQT
PPLSDLSTGEVAPGYDAVPNDANGGTDADWTNWVRSTYGSVDHPIGTCSMMRRDLGGVVDSQLKVYGTSNLR
IVDASVLPIQLSAHLQAGLYGIAEKAADLIKAAQ
>A0A0C9SKL5|Plicaturopsis_crispa_FD-325_SS-3_Basidiomycota_Agaricomycetes_Amylocorticiales
MFSAIPLVALGLAAQTVAGPSKRATTYGVTSTTSAAASQTFDYIVVGGGLAGTTVASRLSENSNVTVLLVEA
GNDDRTDERVYDIYQYSAAFGTSLDWAWSAEQGKIIHGGKTLGGSSSINGGHWTRGLNAQYDALTSLLESSD
ADAGWDWNGLFTYMKKSEGFSAPNDGQAAKGAQSIASYHGTDGPVQVTYPDAMYGGPEQPDFVDTIVNLTGI
KHYKDLNGGTPNCVSITPLSLNWHDSDHRSSSAEAYLTPKESTAENWLTLVGHMVNKLTWSNGTGTLTASGI
QFSPADTPGSTYTAEARKEVIIAAGAIQTPALLQLSGIGDPALLNKLGITTRVNLTTVGKNLQEQTMNSLGA
GGNGFDKGGDGPSDAIAYPNLYQLFGSEANATAQKIQSSLSSWASSQAGSALSASALEEIYQTQADLIINKN
APVVELFYDTGYPDALGIDMWQLLPFSRGSVQITSTDPRTKPSIQVNYFGVDYDLSVQIAGARLSRKILSSP
PLSSLSTGETQPGLDVVPNNSDGGSDADWKAWILDPDAGFSSVAHPIGTAAMMKRSLGGVVDAQLKVYDTAN
VRVVDASVLPLQMSAHLSSTLYGIAEKAADIIKAAQ
>A0A146IFU1|Mycena_chlorophos_Basidiomycota_Agaricomycetes_Agaricales
MRLVSGVGETFQKIPGPTHESSQEHSQLQKDGDLPPGLAPALLALSASASPSRSSPPTQNEKRSGVYGVTTS
STGINGSTFDYIVVGGGLAGMTVASRLSEDPSVTVLLIEAGEDDRTNAQIYDIYDYSQAFGGPMDWAWTADQ
GRIIHGGKTLGGSSSINGGHWTRGMSAQYDAWSTLLEEDEQDVGWNWEGMFASMKKAEGFSAPNSQQAAKGA
QSVASYHNTTGPVQVTYPDLMYGGPQQPDFIATITNLTGITHSPDLNGGDSNCVSITPLSLNWHDDDHRSSS
VEAYFTPVESTRTNWAILARHIVSGIIWSDPKTLPVTAKGVQYRYWVEQPTTYTVYASREVIVAAGAIQSPV
LLQLSGIGDPSVLNPLGISTVVNLPTVGRNLQEQTMNSLGAGGNGFNDGGSGPSDAIAYPNIYQLFGSEAST
KVAQIRGNISNWASSQAGSALSASALETIFSLQADLIVNSSAPVVELFYDTGYPDDLGIDMWQLLPFSRGSV
KISSTDPFVYPTVAVNYFSVSMDLDMQIAGARLARRILSAPPLSSLSTGETVPGSAVPDKGAQRGTDAAWKK
WITNGFSSVAHPIGTAAMMRKELGGVVNAQLLVYNTTNVRVVDASVLPMQVSAHLSSTLYGVAEKAADLIKA
AQ
>W4JY51|Heterobasidion_irregulare_TC_32-1_Basidiomycota_Agaricomycetes_Russulales
MRSLLPLLSLIHLALAVPSQPLQKRAHGVVSDPSAAAGHTYDYIVVGAGLTGTTVAARLAENSEIKVLLVEA
GDDNRDDSRVYDIYAYSQAFGTELDWAWSTDQGKTMRGGKTLGGSSSINGGHWTRGMSSQYDAWSTLLESSE
SSVGWNWDNLWGYMKKAEAFSAPNDQQRAKGANDVDSYHGSNGPVQVTYPDLMYGGPEQPNFAKTVQAVTGI
KLLPDINGGDSNCVSFTPVSLNWHDGDHRSSAATAYLSPVEDQRKNWLTLVNNQVTKILFADGSTAPHRATG
VEYGSSDGARYTAYARREVIIAAGAIQTPALLQLSGIGDSALLSKIGVNTLIDLKTVGRNLQEQTMNSLGAH
GNGFDKGGNGPSGVIAYPNLNQVFGSSAAAVAQNITNSLNEWAVSQASSALSAEALETIYKVQADQIINHNA
PVVELFYDTGYPDDLGIDMWQLLPFSRGTVSITNANPFTKPAVNVNYFGVPWDLDVQIAGARLSRKILSSSP
TSSLSTGETHPGYSVVPNDAIGGSDDAWKKWILDTQAGFAAVSHPIGTASMMRRDLGGVVDAHLIVYDTANL
RVVDASVLPLQVSAHLSSTLYGVAEKAADLIKAAQ
>A0A1C7MRQ4|Grifola_frondosa_Basidiomycota_Agaricomycetes_Polyporales
MPNSLALWVISSPEVVSNHTFDYIVVGGGLAGITVAARLSETPSISVLLIEAGGDDRNNPEIYDIFEFGQAL
NGPLDWSWQADQQKIIHGGKTLGGSSSVNGATWTRGLNAQYDAWSSLLEPSEASVGWNWDNLFYYMKKAEMF
SPPTTEERAKGADYVPSYHGTVGPVLAAFPEGMFGGPQQMDFLDTIVNLTGIRHSRDVNGGNPNCVSYTPLS
INPDNNHRSSSAQAYLTPVENTRTNWLTLVNHTVTRVLFASENGVLHTATGVKFGNSNGTGSLFTAFARKEV
ILAAGAIQTPALLQLSGVGDSSILEPLGITTLIDLKTVGRNLQEQTQNLLGAHGNGFDPDGEGPSDVIAFPN
IYQVFGAQANATVQKIRSSLTSWAESQANSALSADALAQIYQVQADLIINDNAPVVELFYNTGIPDDISIVM
WPLLPFSRGTVTIKSNNPFDKPVVQVNYFNVDFDLSLQVAGCRLCRTVFRSAPTSSLSVGETFPGFTLVPDN
GDGGSDADWESWILTPGANVGFQSVAHPIGSAAMMRRDVGGVVDAQLRVYDTANLRVVDASVLPLQVSAHLS
STLYGVAEKAADLIKASAESLLEEIISPRFTDASCKSVQHIDYLVLPYRD
>A0A0L6W7V4|Termitomyces_sp._J132_Basidiomycota_Agaricomycetes_Agaricales
MSRSLLFLSLVLYLSLCTSSTLLPKRAVSSITTSPSAVNNNTFDYIVVGGGLTGTTVAARLSENPGISVLII
EVGADDRNDPRVYDINAYGQFFGTSLDWAWPTVEGRVISGGKTFGGGSSINGAAYTRGSKEQYDVWSTLLEP
FEANVGWNWASLWSYMKKSEAFSPPNDVQVSKGAQFIETYHGYSGPVGVTFPDPSAMYGGPQQPDFIDTIQN
LTGIRRYKDLNGGMPNCVSVTPITVNVHDQGHRASAPEAYFTPVENARPNWLILTEHQVTKINFSGTSLPVT
ASGVEFAPSAGGSTRYTVFARREVIVAAGAIQTPALLQLSGIGDSAILGPLGVQTRIDLKTVGRNLQEQPMS
IFGATGNGFDVGGRGPPDAIAFPNLSQIFGAQTNETAQRMLADIPIWARSQAEAGLSEEALKIIYEVQADLI
VNKNAPVSEIFFDTDWPTAVGITMWTLLPFSRGTVTIKSLDPFVYPTIKVNYLATDIDMDIQIATARLSRRI
LTTPPLSNITTGEQIPGNAVPDNIQRGTDAAWKAWIQSNYVAVAHPVGTAAMMRRSLGGVVDAQLKVYDTTN
VRVVDASVIPMQISAHLSATLYGVAEKAADLIKTSHSRHGSLV
>A0A0L6W8C2|Termitomyces_sp._J132_Basidiomycota_Agaricomycetes_Agaricales
MLHSQNLLYISLVLSLACICFAFPSLPKRAPLSITTSPSAVNNKTFDYIVVGGGLTGTTVAARLAENQGISV
LILEAGADNREDPRVYDINTYGQFFGTELDWKWPTVEGRQISGGKTFGGGSSINGAAYTRGAKEQYDAWSTL
LEPSEVNVGWNWAGLSSYMKKSEAFSAPNDVQTSKGAQFIDTYHGYSGPVGVTFPEPRLIGIKHDKDLNGGT
PNCVSITPITVNWRDQGHRASAPEAYYTPVENARPNWLILTKHQVTKINWSGASIPLTASGVEFAPASGGSA
RYVAFARREVIIAAGAIQTPALLQLSGIGDSAVLGPLGIQTRINLKTVGRNLQEQPMSALGATGTDFDVGGR
GPPDVIAYPNLSQVFGSQANTMAQKIFANIPSWAKSQVQGGLNEEALKTIFGVQADLIVNKNAPVSEIFYDT
GYPTKVGIIMWNLLPFSRGTVAITSTNPFVYPTIKVNFFATDIDMDIQVATARLSRKILTTPPLSDLTKDEQ
IPGNAVPDGAQRGTDAAWKAWIQKNYVSVAHPIGTAAMMRRSLGGVVNAQLKVYDTTNVRVVDASIMPMQIS
AHLSATLYGVAEKAADLIKASQ
>A0A0C3CG72|Piloderma_croceum_F_1598_Basidiomycota_Agaricomycetes_Atheliales
MVSAAVTSSPTASAGKAFDYIVIGAGLTGTTVAARLAETPNISVLLIEAGSDNRKDPRVFDLYKYGQAFGSE
LDWSWPTDHGNMVRCILNTRHSGKTLGGGTSINGAAWTRGLDAQYDSWSSLLEPSEAAVGWNWQNLLGYMKK
AEAFSPPNPEQTAKGAHYVADYHGFTGPVQVTYPDDMYGGPQQSGFAETIMSLTGIKHFKDLNGGNPNCVSI
TPLSMNHHSDRRSSSAEAYLTPVENVRTAWTTLTDHIVTKINWANTSLPLKATGIEFAPSAQSSARYTAFAR
REVIVAAGAIASPKLLQLSGIGDSKILGPLGIDTRVDLKTVGRNLQEQTINLLGANGNGFNPGGRGPSDVIA
FPDIYQLFGPKADAMVHKIKSNLQAWAASQASSAISAAALLKIYQIQANLIINKNAPVVELFQNNGYPADIG
VYIWQLLPFSRGQVKITSTDPYVKPQTKVNYFSIDYDLSVQVAGARLCRRIFDTAPLSSLSTGETIPGKTKV
PDNGDGGSDTDWKNWITAEFGPVAHPIGTNAMMKRSLGGVVDARLKVYDTSNVRVVDASIMPLQVSAHLAST
LYGVAEKAADLIKDDMAKSTYKITFQHEIGEF
>V2X3I3|Moniliophthora_roreri_MCA_2997_Basidiomycota_Agaricomycetes_Agaricales
MLQLLLGFVALTLHFASGSPPLCKRAYGVTNDPLVANGQTFDFIVVGGGLAGTTLAARLAETGTYSVLLVEA
GADDRWDPRVYDIYNFGQAFGTSLDWQFQTEHGNMVSGKTLGGSTSINGGHYTRGLAAQYDAWSSLLEPSEA
NVGWNWNSMFNYMKKSEGFSGPNGQQSAKGAQSNDAYHGLNGPVQVTYPDDMYGGPQQQAFIDTITSLTGIT
RCPDLNGGSPNCVSMTPFSMNWHAEDHRSSSCEAYLSPVEDIRTTWITLTEHQVTQITWSNPGSIPLRAEGV
RFAPAWGGTTRYIAYARKEVILAAGAIMTPQLLQLSGIGDSNSLGPLGIPTFIDLKTVGKNLQEQSMSAMGA
GGNGFDPQGRGPSDCIAYPNIRQLFGSNAQSSINKINGNLANWANSQAGSALSGSALQQIYQVQAGLIVNNS
APVAEIFYNTGWPDMVSVNFWQLLPFSRGTVKITSTDPFQKPQIRIGFFSVDWDMDVQMAAARLGRRILSTW
PLSSLTTGETVPGNQVPNDSDSSWKGWIQNNFTPVAHTIATAAMMRRSLGGVVNAQLKVYDTANVRVVDASV
VPLHVSAHLQATLYGVAEKAADLIKAAN
>A0A166X4M5|Fibularhizoctonia_sp._CBS_109695_Basidiomycota_Agaricomycetes_Atheliales
MPFFAILVSTIFLVGQCLGAITTNPSQANGKTFDYIIVGAGLTGITVAARLAENPSISVLLIEAGNDDRNNS
EVFDIFDFGQAYNTALDWAWPTEQGKTIHGGKTLGGSSSINSALYTRGMAAQYDAWSSLLETSDASVGWDWK
GMQTYMEKSENFTAPSSTQKTDGANSVASAHGEGGPVQVSFPITMYSGTQQISFVNATKNLFNITHCPDLGA
GAANCVSLVPLTINAQNADRRSSSAEAYLTPVEKTATNWLTLTGQMVTKITWASTSIPLKASGVQFGPSGGG
SKRYTAKASREVILAAGAIQTPALLQLSGIGDSTVLGPLGIPTLLNMKTVGRNLQEQTQDTITINSNYTRIG
TGPKDVIAYPNIYQTFGSAAASMVSMIQSSLSSWAASESNNALSASALEQIYKVQADLIINDNAPILEEQLG
SGSGTLSIDMWQLLPFSRGNVTIKSTNPFTKPTVNVGFFSVPWDLTVQTQGARLAREIFHTTPLTKLYTSES
IPGYTTVPSNGVNGTDADWQSWILQQGASGFHSVSHPIATAAMMKYSLGGVVNAQLTVYNTTNLRIVDASIV
PLQLSAHLQSSLYGVAEKAADLIKAAQ
>A0A166TCX3|Fibularhizoctonia_sp._CBS_109695_Basidiomycota_Agaricomycetes_Atheliales
MIPSTLSSFLLSIVLLASLCLAAVVTDPSQADGKTFDYIVVGAGLTGITVAARLAEDTAISVLLIEAGQDNR
SDANVYNLTDWITNEGSSLDWAWPTDQGKVIHGGKTLGGSSSINGALYTRGLAAQYDAWSSLLETSESSSGW
NWEGLLGYMMKSENFSAPNAAQSTDGAGYNSSDHGISGPVQVAFPEDMFDGTQQSNFISAAGNLLTMSSCSD
LSAGSPNCASFIPLTVNAANSDRRSSSAEAYLTPVENTATNWLTLTGQLVTQITWANSSLPLTATGVQFGPT
SGGSTRYSAKASREVILAAGAIQTPALLQLSGVGDATILGPLGITTVLNITTVGRNLQEQTQNTISVQAHFT
ENGTGPSDVVAYPNIYQAFGDNATAVVSDMQSSLASWAASQANNALSADALAQIYQVQANLIINSSAPILEE
QMTTKIGKTSAINTLSIDMWQLLPFSRGNVSIASTDPFTPPNVSVNFFSVPWDLAVQTMGARRARELFLTAP
LNELVIDESEPGPLVPAKVQNGTDEAWQAWITLPGGGFHTVSHPIGTCAMMRFSLGGVVDAQLVIYNTTNVR
VVDASIIPLQLSAHLSASLYGVAEKAADLIKNRGSPQSSSNSAGETAFGRGSVLTGFIFLFLIMYMY
>D8QJE7|Schizophyllum_commune_H4-8_Basidiomycota_Agaricomycetes_Agaricales
MLRFLSLALAAASYARATPLTRRASGVTNSADGADGQEFDYIVVGGGLAGMVVAARLAEDPSITVLTIEAGA
DNRDDPRVYDIYNYGQAAGTELDWAWQADQGRTIVGGKTLGGSSSINGGHWTRGMQSQYEKTFGLLNDAQDK
GWTWDGIFEYMKKAETWSAPNDQQKAKGAQSVVEYHGTQGPVQATFPDGMYGGPQQGAFIDTITNVSGIPHL
ADINGGDSLGVAYTPQMMNWHDNDYRSSSPQAYLTPVEDARTNWLTLTEHTATKITWSSTDAPATASGVEFA
PTSGGDTRYTATAKREVIVAGGAIQSPALLQLSGVGDASHLSALGIDSVVDLPTVGKNLQEQTMNSLGAHGN
GFDKGGRGPSGCIAYVDASGLWGGDAEAKKQKIQDSVAGYAQSLAGSALSEDALKEIFGVQADLIVNDKAPL
VELFFDSGYPDDLGIDMWQLLPFSRGTVLIDSADPFQKPTINVNYFAADFDLDVQVAGAKLSRTVLNTSPLA
DLSVGETIPGDEVADDASDDDWASWVKNGFSSVHHPIATCAMMKRELGGVVDSDLKVYDTANVRVVDASVLA
LQVSAHLSATLYGIAEKAADIIKAAQ
>A0A165F6Z0|Exidia_glandulosa_HHB12029_Basidiomycota_Agaricomycetes_Auriculariales
MFLLSAVVLLGAHAVSASVTTNVALASNQTFDYIVVGGGLTGIVVAARLAENSSVSVLLIEAGADNRNDPRV
YDIHKYGEAFNSELDWGWTTEKGGMRSGKTLGGGSSINGATWTRGSAAQYDAWQSLLESSEKSLGWNWADLF
SYMKKAETFSAPNTDQRSKGANSVAGFHGTTGPVQVTFPDTMYGGNHQKFFQQTVTNITGLPLSADLNGGEP
NCVSFVPNNLNWHDSDHRSSSAAAYLTPVEPRRAKWTTLTTYQVTKLVFSSTQVPVTVSGVQFKKTDGSGGT
FTANARKEVILAAGAIQTPTLLQLSGIGDPTHLKSLGITPVVNLPTVGKNLQEQPMSQFGSTSSSKVTGTGP
NDVIAYPNLKQLFGSQATNASNTIKNSISAWASSQAGSALSSDALKTILQTQADYILNRNAPLVEIFYSTAH
PNDIGLLMWTLLPFSRGAVKINSTNPLAKPTIRVNFFSVDFDMKVHTAGARLARRILNTAPLSTLSTGEATP
GSAVPGGNSATDAAWQSWIKQKFLAVSHPIGTAAMMRRSLGGVVDARLRVYDTKNLRVVDASVMPLQISGHL
SSTLFGIAEKAAALIKSNA
>A0A165G031|Exidia_glandulosa_HHB12029_Basidiomycota_Agaricomycetes_Auriculariales
MLLLSAVVLLGAHAVSASVTTNVALAANQTFDYIVVGGGLTGITVAARLAENSRLSVLLIEAGADNRNDPRV
YDIHKYGKAFNSELDWSWTTDKGHMLGGKTLGGGSSINGATWTRGSAAQYDAWQSLLETSEESLGWNWAGLF
SYMKKAENFSAPTPEQRSKGADSVEEYHGTTGPVHVTFPDTMYGGDHQKFFQETVSNITGLPLSRDLNGGEP
NCVSFVPNNLNREDSYHRSSSAAAYLTPVESDRANWTTLTTYQVTKLLFSSSSQKPVTVSGVQFKKTNGSVE
TFTAYARKEVILAAGAIQTPALLQLSGIGDPTHLKSLGITPVVNLTTVGKNLQEQPMSVFGSNSSIPVSGTG
PNDVIAYPNLKQLFGSEAANASKTIKNSISAWASSQAGSALNSVALETILKTQADYILNKNAPLVEIFYSTG
YPTAIGLLMWTLLPFSRGVVKINSTNPLAQPTIRVNFFSVDFDMRVHVAGSRLARRILTTPPLSTLSTNKAI
PCSAVPGGNSATDEAKGIQGVFQSYRNDSTPSTTDATPGCDVPGGNNATDEDWRSWIKEKFNAVSHPIGTAA
MMRRNLGGVVDGHLRVYDTKNLRVVDASVIPLQISAHLSSTLFGIAEKAAHLIKADA
>XP_007343182|Auricularia_subglabra_TFB10046_SS5_Basidiomycota_Agaricomycetes_Auriculariales
MRWGLLVLAAAAAAGGARAASGVTTDPNTASGQTFDYIVVGGGLTGITVAARLSENSSTSILLIEAGADNRN
DPRVYDMYRYGDAFGSELDWQWKAEKGGIIGGKTLGGSSSINGATWTRGSIAQYNAWGALLESSESSLGWNW
ANMSYYMKRAESFSAPNDGQRAKGANSVASYHGTAGPVAVTFPDDMYGGSHQKFFQQTVTNLTGLPLSPDLN
GGEPNCVSFVPNSINWHDSDHRSSSASAYLTPIEARRLKWLTLTTYQVTKILFSGTKAPVTATGVQFKKSDN
TGSTFTAFARKEVIISAGAIQTPALLQLSGIGDPAHLSSLGITTVVNLPTVGKNLQEQTMSQLGASGNGNNP
TGRGPNDMIAFPNLNQLFGSQASAARQTVSSSIASWANSQAANGLSAAALQTIMQTQANFILNNNAPLVEMF
YQTGVPNDIGILMWQLLPFSRGVVKINSTNPFTKPTIKVNFFSVDFDLQVQVAGSRLARRVLTSPPLSTLST
GEKTPGSAVPGGNNATDAAWRSWIQQKFNTVSHPVGTAAMMRRGLGGVVDGRLRVYDTTNLRIADASVMPLQ
ISAHLQSTLYGIGEKAAALIRANT
>XP_007343183|Auricularia_subglabra_TFB10046_SS5_Basidiomycota_Agaricomycetes_Auriculariales
MRLAELSQLVLSTGARVASGVTTDASLAADHTFDYIVVGGGLAGMTVASRLSEDENLSVLVIEAGRDDRTNP
LVYDLYQYGQVWGSDLLWRWSTDQGRVIYGGQTLGGSSSIHGATWTTGSAAQYDAWTSLLEPSEADLGWNWA
NLSSYIRQAETFTPPSDDQRANGADYTEKYHGTSGPVPVAFPAGMFGGPHQKYFQQTVSNLTGIALSPDGSG
GDPNSVSITPSSIDPNDSDHRASSASSYLTPVEGKRDNWLVLATHLVTEVLFDGTDIPVTATGVKFRKTDKT
GDTFTAYARREVILAAGAIKTPVLLQQSGIGDPAHLASVGVDCIVNITTVGRNLQEQTMSQIGADGNGEKPT
GKGPNNVIAYPSLDQLFGDKADDARHRITSSIKTWADSQANNGLSSDALQTIMQTQADYILNHNGKDVSVLV
WTLLPFSRGAVKITSTDPFVNPNVTVNFFSVDFDMQMQIESARLARRILSSLPLSSLTTQETEPGNDVPGGN
DATDAAWEGWIRWKFNTVSHPIGTAAMMRRSLGGVVDGKLRVYDTTNLRVVDASIMPLQVSAHLQSTLYGVG
EKAAALIKADVK
>M5BXQ9|Rhizoctonia_solani_AG-1_IB_Basidiomycota_Agaricomycetes_Cantharellales
MHSRISSLTALIAPVLLAHLVDARSVVTTNASEVSEKTFDYIIVGGGLTGITVASRLTENPKTKVLVIEAGR
DDRNDPRIYDMLAYTKAFGTDMDWDWPVVDISKKVKGGKTLGGTSSINGAIYTRGHAAQYDAWSDLLTPDER
KLNWNWDGVFKYMKKSEGFTPPSSNQTSKGAQYNASYHGTSGPLQVTFPNLMFGGPQQPAFIETIKNTHNVS
FCPDLNGGNPTCASFIPLTLNPHRNDSRSSSAEAYLTPVETKRNGWTVLVQQEATKILFKNGTSPALATGVE
FGRSDGSRYIAYAKKEVILAAGAFVSPKLLQLSGVGDTPKLSALGIKTVVDLPTVGKNLQEQTMNSFGAKGN
GFDYGGRLANANAFPSLHHVFGSQSENIVSQIYANISAWAQSQANNGGSAAALEKVFRIQADLITKKNVPTT
EISFKTGSVDDLGINMWTLLPFSRGNVQINSTDPFAKPRITINYFSVDFDFQCQIAGARMARKILGGSPLSS
LSVGETIPGNVTVPEDGSGGSDADWAKWIKSSFGSVAHPVGTCAMMSRELGGCVDGRLVVYGTKNVRVVDAS
AMPTQVSAHLSSTLYAFAEKAADLIKASQ
>A0A0B7FBD2|Rhizoctonia_solani_AG-1_IB_Basidiomycota_Agaricomycetes_Cantharellales
MHSRISSLTALIAPVLLAHFVDARSVVTTNASEVSEKTFDYIIVGGGLTGITVASRLTENPKTKVLVIEAGR
DDRNDPRIYDMLAYTKAFGTDMDWDWPVVDISKKVKGGKTLGGTSSINGAIYTRGHAAQYDAWSDLLTPDER
KLNWNWDGVFKYMKKSEGFTPPSSNQTSKGAQYNASYHGTSGPLQVTFPNLMFGGPQQPAFIETIKNTHNVS
FCPDLNGGNPTCASFIPLTLNPHRNDSRSSSAEAYLTPVETKRNGWTVLVQQEATKILFKNGTSPALATGVE
FGRSDGSRYIAYAKKEVILAAGAFVSPKLLQLSGVGDTPKLSALGIKTVVDLPTVGKNLQEQTMNSFGAKGN
GFDYGGRLANANAFPSLHHVFGSQSENIVSQIYANISAWAQSQANNGGSAAALEKVFRIQADLITKKNVPTT
EISFKTGSVDDLGINMWTLLPFSRGNVQINSTDPFAKPRITINYFSVDFDFQCQIAGARMARKILGGSPLSS
LSVGETIPGNVTVPEDGSGGSDADWAKWIKSSFGSVAHPVGTCAMMSRELGGCVDGRLVVYGTKNVRVVDAS
AMPTQVSAHLSSTLYAFAEKVGSSLIASKSWSELFVLTTVPYPQAADLIKASQ
>X8JAM8|Rhizoctonia_solani_AG-3_Rhs1AP_Basidiomycota_Agaricomycetes_Cantharellales
MRHCLSSLATLLTPAVLLVRLVDARNVITASPLDVSNKTYDYVVVGGGLTGLTVASRLTEDPKVKVLVIEAG
RDDRRDPRIYDMFAYTQAFGTDMDWNWPLVDRGGRIKAGKTLGGTSSINGAIYTRGHAAQYDAWSDLLTARE
KTLNWNWDSIFKYMKKSEGFSAPNTDQTSKGAQYTSSYHGKSGPLQVGFPNLMFGGPQQSAFIETIGNTHNV
SFCPDLNGGSPTCASYIPLTIDSHRNDSRSSSAEAYLTPVEATRKGWTILVQHQVTKILFKDGTSPALATGV
QFGTINGTSYTVFAKKEVILAAGAFMSPALLQLSGIGDASKLSELGIKSVVDLPTVGKNLQEQTMNSFGAKG
NGFDYGGSGPSNANAFPGIHHVFGSQAESVASQIYSNIPVWAQSLAENGGSAAGLEKVFRVQADLITKKNVP
ITEVSFKTGSVADLGINMWTLLPFSRGNVHINSTNPFAIPRVTMNYFAVDFDLQCQIAGARMVRKVLTGAPL
NTLSVGETIPGNTTVPDDGSGGSDADWAQWIKSKFVSVAHPVGTCAMMSRELGGCVDGRLVVYGTKNVRVVD
ASAMPTQVSAHLSSTLYAFAEKAADLIKGRQY
>A0A0B7G104|Rhizoctonia_solani_AG-1_IB_Basidiomycota_Agaricomycetes_Cantharellales
MVKFRFGTLSVLSVISASAANVVTNNPQVVANKTYDYIVVGGGLTGLTLAARLAEDPKTTVLVIEAGRDDRG
DPRVYDIYAYTQAFGTDMDWDWPADQGRRIKGGKTLGGSTSINGGAYTRGLASQYDAWSSLLSAGEQNLGWN
WASLFSYMKKSETFSAPNSQQAAKGAQSTASYHGTSGPVQVAFASQMYGGPQQPAFVQTIKKTHNVSLCPDL
NGGAPNCVAYTPLAIDWRRNDYRSSSAEAYLTPVQERRRGWTVIVEQQATKILFQPGSNPAVATGVQFGRAS
GARHTAYARKEVILAAGAINTPALMQLSGIGDSLILSSLGISTVVNLPTVGKNLQERTMNSLGAKGNGFDWG
GRGPSNVIAFPNLYQVFGSQGASVASQIQSNITRWADSQAVNGASASALRKIFQVQADLITKQNAPIVELFY
DTGYPSDLGINIWSLLPFSRGRVQIESTDPFQKPKVTVNYFSVDFDLRCQIAGARMARKILGTAPLSDLSTG
EVIPGNSTVPDDGFGGSDADWARWIESGFSTVHHPVGSCAMMAQELGGCVNGRLKVYGTRNLRVVDASIMPT
QVSAHPVSTLYGIAEKVADMIKSNV
>A0A166EE16|Sistotremastrum_suecicum_HHB10207_ss-3_Basidiomycota_Agaricomycetes_Trechisporales
MWTSLLVALCALSSTSIATPIGEKRALPVSGISTDPTTADGQTFDYIVVGGGLAGFTVAARLAENSSATILL
IEAGGDDRTNPNVFDIYNYGAAFGSYLDWNWQADQGRAIHGGKTLGGSTSINGAAWTRATADQYNALSSLLP
ASQSSLNWNFNSLLTYMQKAETFSAPNSQQQAKGANSVAAYHGTTGPVQATFPDLMFGGPQQMAFVNTITNL
TGITHSPDINGGAPNAVSFTPDSIDWHRDDHRSSSVEAYFSPVEGRRHSWLILTKFIVNKVLFSGTTLPLTA
NAVTFQATNSSSSSKVYTAHARNQVILAAGSISSPAILQRSGVGDPALLNPLGIKVVNPLVSVGLNLQEQTI
DSLGAHGNSKFNAGGSGPSDCIAFPNIDQVFGSASTGIKNGIRANLSSWATSQAPGNALSASALLQIYQVQA
DLIVNKSAPIVELFYDTGFPDDLGIDMWQLLPFSRGSVKITSTSAFTQPKVAVNYFSVDYDLQVQVAGAQLS
RAIFAAPPLNGLTTGETIPGFSQVPNSAAFPRGNPADWRKWIKNGFASVAHPIATCAMMDRALGGVVDGTLR
VYDTTNLRVVDASILPLQISAHLSSTLYGVAEKAADIIKSGV
>A0A1U7KWV6|Phlebia_centrifuga_Basidiomycota_Agaricomycetes_Polyporales
MHISLALVCYAASLFSSTVGNQTWGVTSSSDAADGQTFDYIVVGGGLSGITVAARLSENPALRILLIEAGGD
NRTNPEVYNIFAFGQAYGGPLDWNWPTDMGRNEAGGKTLGGSSSINGGTWTRGVKAQYDAFSDLLEPWERSV
GWNWDSLFGYMKKAESFSPPDAQQLEKGANSVPSFHGTSGPVHSAFLDAMYAGPQQKALLATVPKLTGIEYC
KDLTGGMPNCVSMTPFSVNAHDHDNRSSSAAAYLTPVENIRKGWLTLVNHMGTKILFQNNSTIPHVATGVEF
ARTNGTGERFTAYARKEVIVSAGSIQTPAFLQLSGIGDSNLLEPLGIETVIDLKTVGRNLQEQTSSILAAHG
HNTTAPDLSDAIAFPNLYQLFGSSGKAEAQKIHSSLDRLASSQANSALNADALREIFEVQAKLIIENNAPVL
EVFQIIGYPDDLGLNCWQLLPFSRGNVSIKSSDPFVLPTVNINYFSADIDMDIQIAGARLCRRLFMTPPLGL
LSAGETIPGFTAVPNDSQGGSTADWEKWILDTFTAVAHPISTAAMMRRSLGGVVDAQLKVYDTANIRVVDAS
VLPLQLSAHLSSSLYGVAEKAADLIKSSSK
>A0A0H2RXC7|Schizopora_paradoxa_Basidiomycota_Agaricomycetes_Hymenochaetales
MTFFNLSTTLFISSLVSLAASASQVVFSNSADNLRQFGLSRDPLSAANQTFDYIIVGGGLTGLTVAGRLSED
PSVTVLVIEAGEDQRKNSTVYDIYNYGDAISDKSNLLWHFPTDQGRGMLGGKTLGGGSSINGATWTRGAKVQ
YDAMQSLLEDSEASVGWNFEKFFPYMKKAEGFTAPNEEQKLKGANSIPNYHGNTGPVQVGFPKEMFGGPQQH
AFVESVRNLTKIPLSMDLNGGYPTSVSFVPNSINSHEWDHRSSSAESHLTPVQNQRHGWLTLVSHRVTKIIL
NGTAPEVEATGVEFKSESKGKDGPSFKAFAQREVILAAGAIHTPQLLQLSGIGNSSLLSKKPFEIKTFVDLP
TVGRNLQEQPFNALGHSPSDSNKFDPMGRGPSDCIAFPSINQLFTNGAGANSDTAAEDVKNRIRTQLSTWAA
SQAGHALSADALAEIYKIQADLIVNKSVPVIEMFYDTGYPDKYGIMMWSLLPFSRGSVTIKSLNPFEEPQSD
VNYFSVDVDLEIQVAGARLSRRVLNGTSFKGMTAGETYPGITKVPADNSISGTDEQWRSWIKSAPSNGGFNP
VSHPVGTAAMMKRSLGGVVDARLKVYDTLNLRVVDASILPLQISAHLSSTLYGVAEKAADMIKEDNKAFTAE
RLGI
>A0A0H2RW43|Schizopora_paradoxa_Basidiomycota_Agaricomycetes_Hymenochaetales
MAMLGKTCYPPFSASRHSLKALVSAAYSTATLSKRATSGVTNDSSSVSGETFDYIVVGGGLAGITVAARLAE
NASISVLVIEAGNDDRNNKLVYDIGAYGQAFKTDLVWKFPAENSRNLLGGKTLGGSTSINGAAWTRGNKPQY
DAISKLLEPSEADLGWNFDSLFSYMKKAETFSAPNSQQKAKGADSVASYHGASGPIQVTFPNLMYGGPQQPA
FVESVTNLTGIPHCPDLNGGNIPCVAYTPDTINWHQGDNRSSSASAYLTPVEFERKGWLTLVSHRVTKILTN
GSAPSVFATGVQFRATSNNGSTFTANARREVILAAGAIHSPQILQLSGIGDPAVLAPLGIQNVVNLTTVGRN
LQEQTMNSLGHSAKSSFNPDGSGPSDVIAYPSLSQLFASGAGANSSTSADAVRAQLLASYPSWAKSQAVNGL
SADALTTIFGIQAGLIANDSSPVVELFFDTGYPADFGIDMWQLLPFSRGNVTINSTDPFAEPKTIVNYFSVD
FDLQIQTAGARLSRRVMNGPSFSAFSDTETIPGTSKVPSNDSDNGTDEEWRSWITSASSNGGFISVSHPIGT
AAMMRRSLGGVVDGHLRVYDTLNLRVVDASVLPMQVSAHLSSTLYGVAEKAADLIKADLEK
>A0A0H2SGP9|Schizopora_paradoxa_Basidiomycota_Agaricomycetes_Hymenochaetales
MKLSRLPSALFTFSLAFRALPVSGVTTDPSNASGQTFDYIVVGGGLAGITVAARLAENSSVTVLVIEAGNDD
RNNPLVYDIYEYGQAFSTNLVWNFATDQNRGMLGGKTLGGGTSINGGTWTRGAQAQYDAWQSLLETTDASVG
WNFNGLFSYMQKSEAFSAPNTQQRAKGANSVDAYHGTAGPVQVTFPDAMYGGPQQPAFVSSVQALTNIPLSP
DLNGGNPTCVSYVPNTINWHEADNRSSSASAYLTPVENNRHGWLTLVSYRATKILLSGTAPNVRATGVQFKS
TANTGSTFTANARLEVILAAGAIHTPHLLQLSGIGDPTVLGPLGINTLVNLKTVGRNLQEQTMSTFGHSASG
TFNPGGMGPPDVIAYPSLDQLFASGAGANSTQINAMYPTWANSQAVNALNASALSTIFQIQAGLIVNNSVPV
IEMFYDTNYPDTLGLLTWNLLPFSRGNVTITSTNPFTEPKTVVNYFNVDYDLQVQVAGARLSRRVLNGAAFN
SFSTGETIPGTSKVPSNNADSGTDAQWRSWITSSSSNGGFIPVSHPIGTAAMMRRSLGGVVDAHLRVYDTLN
LRVVDASVLPIQVSAHLSSTLYGVAEKAADLIKADNA
>XP_007270267|Fomitiporia_mediterranea_MF3_22_Basidiomycota_Agaricomycetes_Hymenochaetales
MLASALLPSVYLLASALLSLGKRAFGVTSDPTTANNQTFDYIIVGGGLAGLTVASRLTEDPSKTILVIEAGN
DDRNDPRVFDVLEYGVAFGTSLDWAWPTDQGKIIHSGRTLGGSSSINGAAITRGIKGQYDAFSKVLSNEEAS
LEWNWDSLFSYMKKSEGFNPPDKQQRADGADYNPAYHGFIGPVQVAYAQGMYSGPAQPAFDEAIRNLSGIAR
CQDGLGGNDNCVSHVANSINPKDNGRRSSSAQAYLTPVENERTNWLTLINNRVTKVLLSGSAPNVRATGVQF
KNSNNTGDTFTVHARKEVILSAGAIASPQLLQLSGIGDPSVLDPLGIDVRVNLPTVGRNFQTQTRNDVASNT
QPSFDAGGTGPDHAIAFLNLYELFSEGAGSNGSVTGSDIARHILTEYPSWAQSQAVNGLNADALTTIFGIQA
DLIVNHNAPVSEFYFQIGSSGSGVNNTLFDLLQFSRGNITITDTSVFTDPKVTVNWFDVDYDLDVQTAGGRL
GRKVLNHKALASIVTDEYSPGLDVVPDDGNAGTDDAWQSWVHDTFLAVYHEVGSTSMMRRDLGGVVDGKLRV
YDTVNLRVVDAGVIPFQVSAHTSETLYGVAEKAADIIRSGV
>XP_007270219|Fomitiporia_mediterranea_MF3_22_Basidiomycota_Agaricomycetes_Hymenochaetales
MLVKTLLLSVYLLLLALLSLGKRAFGVTSDPTTANNQTFDYIIVGGGLAGLTVASRLTEDPSKTVLVIEAGN
DDRNDPRVFDVLEYGAVFRTPLDWAWPTDQGRIMHAGRTLGGSSSINGAAFTRGIKGQYDAFSKVLSGEEAS
LEWNWDSLFSYMKKSEGFNPPDKQQRADGADFIPTYHGFVGPLQVAYAQGMYSGPAQPAFVDAVRNLSGIAR
CRDGLGGNDNCVSYIANSINPKDHDHRSSSAQAYLTPVENERTNWLTLINNRVTKVLLSGSAPNVRATGVQF
KNSNNTGNTFTVHASKEVILSAGAIASPQLLQLSGIGDPSVLNPLGIDVRVNLPTVGRNFQDQTINDVASNT
QPSFDTGGTGPDHAVAFLNLYEFFSKSAGSNGSATGDDIARHILTQYPSWAQSQAVNGLNADALTTIFGIQA
DLIVNHNAPVCEFYFQVGSTGGVNDTLLNLLPFSRGNITITDTSVFTNPKVTVNWFNIDYDLDVQTAGGRLG
RKVLNHTAFASIVTEEYSPGLDVVPDDGNGGTDKEWQSWIHDAFGAVYHEVGSTSMMRRDLGGVVDGKLRVY
DTVNLRIVDAGVIPIQVSAHTSETLYGVAEKAADIIKSGV
>XP_007263416|Fomitiporia_mediterranea_MF3_22_Basidiomycota_Agaricomycetes_Hymenochaetales
MLAKSLLLSIYLLASALLSLGKRAFGVTSDPNTANDQTFDYVIVGGGLAGLTIAGRLTEDPSTTVLVIEAGN
DDRKDPRVFDLLEYGAVFGTSLDWAWGTDQNRVIRAGRTLGGCSSINGAVITRGTKEQYDAFSKVLSDEDQS
LEWNFDSLFSYMKKSEGFTRPDKVQRAKGADDIDAYHGFIGPVQVAYAQGMYGGPAQPAFIDAVRNITGIAR
CRDGLGGNDNCVSYVPESINPKDHDHRSSSAQAYLTPVENERTNWLTLINNRVTKVLLSGSTPNVRATGVQF
KDSNNTGDTFTVHARKEVILSAGAIASPQVLQLSGIGDPSVLVPLGIDVRVNLPTVGRNFQERTLSNIAHST
QPSFDAGGTGPDFTIAFLNIHELFSEGAGSNGSVTGDDIARYVLTQYPSWAQSQAVNGLNADALTTIFGIQA
DLIANHHAPICEMYLGIGTSGGINTTMWNILPFSRGNITITDTSVFTKPKVTVNYFDVDYDLAVQTAGTRVG
RKVLNNPAFASISSGETDPGIDVVPDDGNGGADDAWHSWIHDEFSSVFHEIGSAAMMRRDLGGVVDGKLRVY
DTVNLRVVDASILPLHISAHPSETLYGVAEKAADIIKSGV
>XP_007270266|Fomitiporia_mediterranea_MF3_22_Basidiomycota_Agaricomycetes_Hymenochaetales
MLTRVLLLSIPLLASASSLLSKRAFGVTSDPATVNNQTFDYIVVGGGLSGLTVAGRLAENASKTVLVIEAGN
DDRNDSRIYDLYRYGAVFDTTLDWAWPTDQNRVIHGGRTLGGGSSINGAIITRGMKEQYDAFSKLLSNEDAS
MEWNFDSLFSYMKKSEGFTRPDEEQRAKGADSIDAYHGFDGPVQVAFPQEMFSGPAQPAFIEAVRNITSIAH
CRDANGGNSNCVSYMPHSINPKDDDHRSSSAMAYLTPVENESTNWLTLVNHQVTKVLLSGSAPNIRATGVQF
KNSNNTGDTYTVNARQEIILSAGAIGSPQLLQLSGIGDPSILQPLGIEVKVDLPAVGRNFQDRTFGSLAHST
QPSFDRGGRGPSNAIAFTSLHELFSEGAGSNGSVTVEEVAKYLLDRYPSWAQSQAANGLNADALTTIFGIQA
DLIVNSHSPIYELFFDVGASSGISINMWQLLPFSRGTISINDTSVFTKPEVTVNYFNVDFDLAVQTAGSRLA
RRVLNHTAFVSISSGEINPGTSVVPDDGNGGTDDAWYSWIQDGFGAVHHMIGSAAMMRRDLGGVVDGKLRVY
DTVNLRVVDASVLPLHISAHPSETLYGVAEKAADIIKSAA
>XP_007270208|Fomitiporia_mediterranea_MF3_22_Basidiomycota_Agaricomycetes_Hymenochaetales
MSVHALLLFLPLLVSAQGSSNGSAFGVTSDSTTASNQTFDYIIVGGGLAGLTVAGRLSEDSSKTVLVIEVGN
DDRTNPNISDIYNVGAALGTSLAWRWPTVDGKGLMGGRTLGGSSSINGGKWTRGMKDQYDAFSQFLSDEDAS
MNWNFDSLFSYMKKAENFTTPDATLRALGADSVSDYHGFSGPVHAAFPQEMFTGPQQPAYIDAITNLTGISH
CADALGGNSNCVTYLPMSINPQDDYHRSSSAMAYLTPVESDRANWLTLINHQVTKVLLSGTSPNVTATGVQF
KKSDNTGETYTANARLEVILSAGVIGSPQLLQLSGIGDPSILEPLGIDVNVDLPTVGRNFRDRTGALLSHST
QSSYDRGGRGPDNVYAFVSLEQLFSESAGSNGSITADDVSSHLLESFSSWAQSQANNGLSADALTQIFGIQA
GLIANSSVPVAEIYLNSGTSTIGINFWQLLPFSLGNITITDTSVFIKPKIAADFFNVDFDLTVQTALARLAR
KLLQYSSFDDITAGEVTPGTSVVPDDENGGTDEAWQSWIRQAFWSVNHGIGSAAMMRRDLGGVVDGKLRVYD
TTNLRVVDGSILPLHVSAHPSSTLYGVAEKAADIIKSGV
>PAV21596|Phellinus_noxius_Basidiomycota_Agaricomycetes_Hymenochaetales
MFLRGLVLSLPLVAGAVSVLHKRASGVTTDASSANEQTFDYIVVGAGLTGITVAARLAEDSSKTVLLIEAGN
DDRTNQDVYDIYSYGAAFSTDLVWKWPTEHGKNILGGRTLGGGTSINGGAWTRGMKEQYDAFGQLLDDESMN
WNFDSLFSYMKKAETFSAPNDQQRAKGADSIDSYHGTTGPVQVTFPDAMYGGPQQPAFVKSVMNVSGISLCK
DLNGGDSNCVSYTPNTINWHEDDHRSSSATAYLSPVENRRKGWLTLVDHQVTKILLSGNSPSVTATGVEFKV
SGNSGDTFVAYARKEVILAAGAIGTPQLLQISGIGDPDVLNPLGIDVKLDLPAVGHNLQEQTMDSLGHSAKP
SFDSDGRGPSDCIAYPSLKELFTSGAGSNGSVTADQIADHIMAMYPSWAQNQATSGMSADALTTIFGIQAKL
IVNNNAPLVELFFDTGYPSDIGIDVWQLLPFSRGNVSIISDNVFTKPKVTVNFFNVDFDLAVQTAGVRLARR
ILNNRAFSSISSGEDIPGIETVPEDGHGGSDSAWQEWIQNGFNPVSHPIGTAPMMRRDLGGVVDAKLRVYDT
TNLRVVDASILPIQISAHLSSTLYGVAEKAADIIKSGV
>XP_007269156|Fomitiporia_mediterranea_MF3_22_Basidiomycota_Agaricomycetes_Hymenochaetales
MSRLSRTFLLSLPIFTLASPSLHKRAFGVTTDASTTNGQTFDYIIVGGGLAGLTVEIYDVTQYGAAFGSNMT
WTWETDLGREIIGGRTLGGSSSINGATWTRDRGLNWTFASLFEYMKSESFAPPSDAQRAKGADSVNEFHGFA
GPVHAAFPQAMFGGPQQPAFVDAVRNLSGIKLCPDVNGGNANCVSYTPNSINPNNSDHRSSSATAYLSPVEN
NLTNWITLTGHQVTNVILSGAAPNVSATGVQFKKSDNTGDVFTANARSEVILAAGAIGTPQLLQISGIGDPS
ILNPLGIEVKVNLSTVGKNLMERTKSNLGQSTQSSFEKDGDGPSDCIAFPSVQELFSENAGSNGSITGSEIA
SHIMDSYTSWAESQAEYALNADALKTIFGIQAGLIVNNSVPVAELFFFTGSDSVGISTWQLSPFSRGRITIN
DTSVFSKPVISVNWFSADVDLIIQTAAARLSRKVLNYTSFDAITSGETMPGLDVVSDDGNGGTDDAWVSWIQ
APAPDGFSAVWHECGTAAMMRRDLGGVVDGKLRVYDTKNLRVVDASVLPLHVSAHLSSTLYGVAEKAADIIK
SGV
>XP_007270231|Fomitiporia_mediterranea_MF3_22_Basidiomycota_Agaricomycetes_Hymenochaetales
MVLTRAMRKQLAATQTTNMETTVSNETTLTHSRRSRIAHSGNGLRSMAREDTAVHNNAAEGSANVRTNAFST
STESAGAFPPNIVIEDQSSNNQTVQAAHVVETKRKRNAEVLDSQPQASGSSTKGSQDPCEDLPNASFAPPPK
PKSRKRRGNGWTRKKTRRGATQGRAVRVGGKRPVECVDGEEDEARPMKRPRISEEAAAGPSNARSISLDNTI
GATNIRQLRSRSIVSPAGPANSGSDEGNRTTTSPSPDRASEQPSLGDPLANGVDFTLIKLEDEEEDYLWDTH
PVWDWSPVMPEYELATEDTFPFDSNRSTPELMTGDDRSHRDKSVSVGSTPIQTPRAQSVDDQSFDRSLVIVL
PGMMEEAAAPDELMVIRDEDEDEDEDEDDVSGSFIPGDRRRSRAPSPPSLPPSHPVSPHTTLQHGEETDLAS
QTMKMRTIKRSPHTSITVVNRKTDPLMFLAPCACLLVGAMAPTRPWTSVISSGVHISSSLVSSDAATYQGTA
ELGICTTSAIALRHFQHPRSDLFVSTFRCLASTTAPLAPSSFLVLLPAVHILDLLSLSIEDECQILQESKPR
RTFVKSQVLTLLALVLGQLKTKTNKTRSISSRRLLGNIHGIYTQVDSYDIWDTSHDARTLKSSGVLEDVGRF
QRIPACPSSHSGSSNGANVLESKNHRTQVPDQQQVSGGLHQASWKPVVFEHIGKPDVDQLGGGRKPGLPLSL
EEAVRTKYYANDGVRRPEFIALIPECARNNPALNRRFFRSSKWFICSEITLNILWPVRRCPIPSLTPMSRLI
RILSLSLPIVALASSPLHRHAFGVTTDASSANGQTFDYIIVGGGLAGLTVAGRLSEDSAKPVLVIEAGDDDR
TNKRLPLSLEEAVRTKYYANDGVRRPEFIALIPECARNNPALNRRFFRSSKWFICSEITLNILWPVRRCPIP
SLTPMSRLIRILSLSLPIVALASSPLHRHAFGVTTDASSANGQTFDYIIVGGGLAGLTVAGRLSEDSAKPVL
VIEAGDDDRTNKSVYDVTQYGAAFGSSLTWTWETDLGRGILGGRTLGGSSSINGAVWTRGMKEQYDAFAQLL
GEEDASLNWNFDSLFEYMKKFHGFVGPVHAAFPQAMFGGPQQPAFVDALCPDVNGGNINCVSYTPNSVNPKD
YDHRCSSATAHLSPVENERTNWITLINHQVTNVILSGSVPNVTATGVHFKKSDNTGDVFTANARSDIILSAG
TIGTPQLLQISGIGDPSVLSPLGVEVRVNLSTVGKNLMERTKSNLGQSTQPTFDKDGLGPSDCIAYPSLKEL
SENAGSNGSVTGNEIADYIMSSYESGAESQAEYGLNADALKTIFGMQAGLIVNTSAPVAELLFFTDGDTGLG
ISMWQLVPFSRGRVTINDTSIFSKPAITTAATRLSRKVLNYTSFDAITSGEIVPGLGVVPNDGNGGADDAWV
AWIQAPAPNGFSAVWHEIGTAAMMRRDLGGVVDGKLRVYDTKNLRVVDASVLPLHVSAHLSSTLYGVAEKAA
DIIKFGV
>A0A0C3AFL8|Serendipita_vermifera_MAFF_305830_Basidiomycota_Agaricomycetes_Sebacinales
MRRTTLVTTFLSFASTFSVVAAIPATNSTLHKRASGVSWNPWDAAYQTYDYIVVGGGLTGITVAARLAENPS
TTVLVIEAGADDRWDQRVYDIYAYTQAFSTSLDWQFPTDHGRQMVAGKTLGGGSSINGGHWTRGLDAQYDAW
GQLLESSEASLNWNWANLFDYMKKSETWSGPNDQQRAKGADGIDDYHGSWGPVQVTFPDDMFGGPQQGYFAQ
SMQTLTGIAKSRDLNGGKPNCVAFTPQMMNWHDQDHRSSSPAAYLTPVESDRTNWLTLVNHQVTTLLWANGG
TDKTSTGVRFKQADNSGQDYEVYARKEVILAGGAINTPAILQRSGVGDPAHMNPLGISTVISLPTVGKNLQE
QTMSALGANSNGFDWGGRGPSGVIAYPNLYQVFGTNGNATAQRIRDNLATWADSQKGSAASKAALQTIFGVQ
ADLIINKNAPVVEIFYDTGYPNAIGVDMWQLLPFSRGTVKITTSDAFTKPEIKVNYFSVDLDLDVQVASAKM
VRKLFKTAPLSTLSTGESHPGFSRVPDGTDGGSDANWKGWIWDTFNPVHHPVATCAMMRRDLGGVVNGRLKL
YGAANVRIVDASIMPTQISAHLSSTLYAIAEKAADMIKNGV
>G4TWV2|Serendipita_indica_DSM_11827_Basidiomycota_Agaricomycetes_Sebacinales
MRFAVLSTALLSFSFSFVSAVPIADGTPSNSTIRKRASGVTWNPWGAAYQTYDYVVVGGGLTGITVAARLAE
NPATTVLVIEAGGDNRWDPRVYDIYNYGQAFGSELDWQYPTDAGKTMVAGKTLGGGSSINGAAWTRGLAAQY
DAWSSLLTPDEASLNWDWNSLFNYMKKAIYHFPRSLHCADGVDSYHGFNGPVQVTFPDDMYGGPQQKAFAQS
IQTLTGIAKSPDLNGGQPNCVSFTPNNMNWHDGDRRSSAPAAYLTPVESVRTNWITLVNHQVSNLLWATDDS
KWAYGVKFKQADNSGQDYEVYVRKEVILAAGAIGTPALLQRSGVGDPTHLSSLGINTVLNLPTVGKNLQEQT
MNALGAAGNGFDPAGRGPSDVIAYPNLYEVFGSQANSIAQTIWSSISQWADAQKGNALSKAALETIYQSQAD
MIINKKAPIVELFYDTGYPDMVGVLVWNLLPFSRGTVKITSTDPFIKPQINVNYFAVDMDTTIQAASSKLVR
KLFKTAPLSGLTTGETIPGFSAVPDPNNNGGSDTEWKQWVKNTYGPVNHPVGTCAMMRQDLGGVVDGHLKVY
GAQNVRIVDASIMPTQISAHLSSTLFGIAEKVADMIKNGQ
>G4T9C5|Serendipita_indica_DSM_11827_Basidiomycota_Agaricomycetes_Sebacinales
MPPVLRLVLAALVYLKTAGAASIISGNPLDASNRTFDYVIVGGGLTGLTLASRLSENANTTVLVIEAGGDNR
KDARVYNVANSGQFYGSNLDWSWPVDYGKTTNGGKTLGGGSSINGAFWTRGAAAQYDAWSGLLTSDEQSLGW
NWDNLYTYIKKAEHYHPPTTANQQLGADGITSMHGVDGPVHVSFPQAMVDGPQHPAFIAAIHNLTGITHCRD
LNGGDPNCVAFVPSSINPEDSFHRSSSAMSYLTPVETTRPNWLTLVNSTVSKLVWNPDGSGTVASVEFLYLS
NSANVYRANVRKEVIMAAGSINTPAILQRSGVGDSAHLSSLGISTVLDLPTVGKNLQEQMLVRVMFGSKGYQ
LNGRAWDNLLAFPNFSQLFGANAATAATKINSSLDTWADSQKGNALSKAALKTIYQSQADIMLKGTVPVLEI
IYSNGFGAHSPVFWGLLPFSRGSVKITTTNPFSKPNVTNNFFSVPFDLEVQAQAGRLLRKLFKTAPLSNLTT
SEYMPGLSSVPDPNGDGGSVDAWSQWLKSSFSSNSHALGTCSMMRKELGGVVDGHLRVYGSKNLRVTDASIM
PTQISGHMMSTLYGIAEKLADMIKAGQ
>G4TWI2|Serendipita_indica_DSM_11827_Basidiomycota_Agaricomycetes_Sebacinales
MLYFLLGALLHALPVVVHATTDYQTHPHPPSGISGNPLDASNRTFDYIIVGGGLTGLALAGRLSEDARTTVL
VIEAGGDNRKDPRVYDLYNALQVYGSDIDWSWPVDYGKTTDGGKTLGGSSSINGGTWTRGAAAQYDAWSDLL
TPGERSLGWNWNNLYSYMKKAEHYHPPSAANQQVGADGVTSWHGVRGPVNVGFPEEMLGGPQHPAFIATIHN
VTGIPHCRDLNGGDPNCVAFVPSSINPDDSFHRSSSAMSYLTPVENTRTNWLTLLNSTVTKLVWKPDGSKTV
IGVEFLHLNNSSTVYRANVRKEVIMAAGSINTPAILQRSGVGDRALLSSLGISTVLNLPTVGKNLQEQTLIT
LGFNRTFQLTGRPWNNLLAFPNLSQLFGKDAAAVTTKIRTSLDAWAESQKDNALSKAALMKIFESQADVIIK
GKVPVLELIYGNIDYAPMHGAIFWGLLPFSRGSVKIKTVDPFAKPNVTNNFFSVPFDMEVEVQGARLVRKLF
TTAPLSNLTSAEYLPGLAVVPDPTGDGGSVQAWDPWLKAAFSSNSHALGTCSMMRKDLGGVVDGRLRVYGTK
NLRVTDASIIPTQISSHMMSTLYGIAEKLADMIKAGV
>G4TWI1|Serendipita_indica_DSM_11827_Basidiomycota_Agaricomycetes_Sebacinales
MPLFLLGAVFSTFSVVATANSRSSPHFPSGVSGDPLDASNHTFDYIVVGGGLTGLALAGRLSEDAGTTVLVI
EAGGDNRKDPRVYDVYNSQQFYGSDLDWSWPVDYGKTGNGGKTLGGSSSINGATWTRGAAAQYDAWSDLLTP
GERSLGWNWSNLYSYMKKAEHYHPPSEDNRRLGADGVTSWHGTRGPVHVGFPEKMVEGSQHSAFITAIKNIT
GIPHCRDLNGGYPNCVAFVPSSINPEDNFHRSSSAMSYLTPVENTRKNWLTLVNSTVFKLVWKPDDSKTVIG
VEFLHLNNSSTVYRANVRKEVIMAAGSINTPAILQRSGVGDPALLSSLGISTVLNLPTVGKNLQEQTLVPIF
FNRTYEMLSRPWSNLLAFPNLAQLYGKNATAVAAEIRSSLDSWADSQKENALSKAALKKIYESQADVIIRDK
APVFEIIFITADYIALHGTMSWVLLPFSRGSVKIKTTDPFAKPNVTNNFFSVAFDTEMQAKGAKLLRKLFNT
PPLSNLTSAEYYPGLAAVPDPVGDGGSVEAWDPWLKAAFSSNSHALGTCSMMRKDLGGVVDGRLRVYGAKNL
RVTDASVMPTQVSSHMMSTLYGIAEKLADMIKAGL
>A0A067M985|Botryobasidium_botryosum_FD-172_SS1_Basidiomycota_Agaricomycetes_Cantharellales
MGLCATTSLAASLPPRAVSGVVTDPGQVDGKTFDYVVVGGGLTGLAVAGRLSEMADKTVLVIEVGNDTRNDP
RVYDIYRYGEFPPDLLWNFAAEDGRGMLAGRTLGGSSSVNGATWTRGAISQYDALSELLDPADANLGWNWDG
LFSYMKKAENFSAPTDDQKAKGADYTESYHGYSGPVHSTFPMDMYGTPQPEFSQAVVNLGLRKCQDLNGGDP
NCVAFVPHSLNRADSDHRSSSATAYLSPVESTRTNWLTLTGHQVTKINFANSTSLPRVATSVSFGTAYGQQY
TAYAAKEVILAAGAINTPALLQLSGIGDPALLSGLGIETIVNLTTVGRNLQDQTLSTLSCKTVASYQPQGRG
PADVIAYPNLYELFGSSSAGSTINGSLDAWASAQADNALSATALRKIYDVQARAITEHKAPIAELYFMPGGP
DSVGAIVWQLLPFSRGSVRISSTDPFQQPSARVGYFSLDFDMAVQVYATRMLRNAFKTTPMNAICETETAPG
FSAVPDNGEGGADADWATWIKGEYVSVSHQLGTAAMMSRDLGGVVDGRLRVYDTKNLRVVDASILPLQISAH
LSATLYGVAEKAADLIKSDA
>A0A166K4V2|Peniophora_sp._CONT_Basidiomycota_Agaricomycetes_Russulales
MFLPLLLAALPCTSAGVTIDALLAANKTFDYIIVGGGTAGLALAGRLSEDVDISVLVLEAGPDNRTSPLESV
VDFPIASGSALDWQYQTVDSKTISGGKTLGGSSSINGGTWTRGMKAQYDAFTTLLEPEDTDKGWDWEGLFHY
MKKAERFSLPNATQRALGADFIAADHGFDGPVRAAFPTDIFTGPANPFFVDTIRDVTGIELIRDASSGDANS
VVYVPISLNKFDNDSRSSSAASYLTPVEHTRQNWLTLVEHTVTKILFSNSSTSSLTATGVQFASTPPVNTTT
APSDATFYTAYAAREVILSAGAIRTPALLQLSGIGDAALLESMGIEVVLDLPGVGRNLQEQTNTGLAAFGNA
DTLKVGGVGPNSVIALPSIYELFGKNASAKVEEIEMGLDEWAESQAHNFGAGPKALREVLEVQARTIIDEHA
PIAELFYDLNFAPTFVAVALWNLLPFSRGNVSITTTNPFTPPAISVNWFTVPFDLTVQIAGARLVRNIFSST
PMSELTAGEALPTLDVVPVNASDGVWESWILGAFEGNSHPIGTAAMMRRSLGGVVDADLRVYGTENVRVVDA
SILPIQLSAHLSATVYGVAEKAADIIKAAYKDKS
>A0A166K4U3|Peniophora_sp._CONT_Basidiomycota_Agaricomycetes_Russulales
MLLHAATLWLTVLPYACQAAVTTDASLAANQTFDYIILGGGTAGLALAGRLSEDGNVTVLVIEAGPDNRTSP
LESVVDFPIASGSALDWKYETVDSKVMSGCVVHRGKTLGGSSSINGGTWTRGMKAQYDAFTTLLEPEDADKG
WDWDGLFHYMKKAERFSPPNATQRAIGADYVADDHGYDGPVHVAFPTDILTGPADPYFIDTIRNVTGIKLIP
DASGGDPNGVVWVPDSLNKFDNDSRSSSAYSYLTPVEHARPNWLTLVEHTTTKILFSNTSNSSLTATGVQFA
LTPPINTSTSLSNAVLYTAYASREVILAAGAIRTPALLQLSGIGDAPLLESQGIEVLLDLPGVGRNLQEQTN
MVMAASGGGFESGGVGPNSVLAFPSIYELFGANASAKVDEMVTSLDQWAESQAHNFGAGPEALREVFKVQAD
LIGNGSAPIAELFFDVADAPSLIFALWNLLPFSRGNVSISTSNPFTQPIISVNWFSVPFDMDVQVSAGRLVR
TIFENPPMNELVDTEVLPTIDMVPTNASDAQWQDWILTAFGANSHPIGTAAMMRRSLGGVVGADLRVYGTEN
LRVVDASVLPIQLSAHLSATVYGVAEKAADIIKAAQKEKEAE
>A0A166K4T5|Peniophora_sp._CONT_Basidiomycota_Agaricomycetes_Russulales
MLFFVVHLWLAALLPCSSAGVSTDASLAANRTFDYIIVGGGTAGLALAGRLSEDADVSVLVIEAGPDNRTSP
IEDIIDFPVGIDSVLDWQYKTVDSKIVHGGRTLGGSSSINGGVWTRGMKEQYDAFTTLLEPEDADKGWDWDG
LLPYMKKAERFSPPNASQRALGANFIAADHGYEGPVHVAFPTSMFTGPANPFLVDTVRNLTGVKLLPDLSGG
EANGVAYIPISLNKFDNDSRSSSATSYLAPVEHVRSNWLTIVEHTATRILFSNTTSPGAPLTVTGVQFASTP
PINSTTSLSDTVFYTAYAAREVILSAGAIRTPALLQLSGIGDAALLGSLGIDVLLDLPGVGRNLQEQTNAVQ
AAFGNGFDFGGAGPDSIIALLSIYELFGTNASAKVAEIESSLDGWARSQAHNFGAGADALREVFEIQAHTIV
NDHAPIAELYYDLTRAPTFIDIASWNLLPFSRGNVSIHTSNPLVPPTVDVNWFNISFDMDVQVSVERLVRAV
FGSPPMNEITAGDATPTIDMVPANASDADWEDWILEAFDGNSHPIGTAAMMRRSLGGVVGANLSVYGTENLR
VVDASMLPIQLSAHLSSTVYGVAEKAADIIKAAHKGAREH
>A0A1Q3E042|Lentinula_edodes_Basidiomycota_Agaricomycetes_Agaricales
MFDTMVLATYRSRTYHSSGDGIWLYGGVVTFHDHQLSSPSSAIPVGNRWTFGILDDDDIVGLVGLIVRGQFR
GFQTVQSLSAYGVNTDPILAHGQSFDYIVVGGGLAGTTVAARLAENSEVTVLLVEAGSDNRTDEIVYDIYAY
SQAFGTDLDWEWPTDQGKTMRGGKTLGGSTSINGAHYTRGMQAQYDAWTTLLETSDVDAGWNWEGIFGYMQK
SEAFSAPNSQQAAKGAESSLIPMLCIEHCPDVNGGASNCVSMTPLTIDWHDTSCNSNYLIEHRKPLKEIIVA
AGAIQSPALLQLSGIGDSSLLNSLDIGTNLDMKGVGRNLQEQTMNSLGAGGNFDYGGEGPSDCIAYPNIYQV
FGWNETALQVAVDQLNDSSVRSSWAASQSASADSQAALEKNYEVQAGLILNGNAPIVELFYDTGFPDDIGID
LWQLLPFSRGNVSITTSSEPRRIIASPPLSSLSTGETVPGTRVVPNTNGNFGSDQDWKSWILDPSAGFAAVN
HAIGTAPMMRQELGGVVDAQLKIYNTTNVRVVDASILPMQLSAHLSATLYGVAEKAADIIKASN
>A0A0J0XPD2|Cutaneotrichosporon_oleaginosum_Basidiomycota_Tremellomycetes_Trichosporonales
MLLLSLALVGLAHAQSAPLQGTTTNGQLTHRQTFDYIVVGGGLAGLTVANRLSELNATVLVIEAGNDDRQDE
RVYDIGKYGAAFGSDLDWHWPTADGKSIMGGKTLGGSTSINGATWTRAGKEAYDALPRFMGGMQGEGRWAWA
SMFEYMKKSETFRAPETWQVELGAGYDAAFHGTEGPVQARFTAGMYRGGHQAAFAQVLSAAGVQNISDSAGG
VAAGVGWHASSLDGDNRRSSSAAAYWTPIEGRPNIAVLVGHEATKIETEGGTLVRAKGVSFSGPSGNGTAYA
AQEVVLAAGAIMSPHLLQVSGIGAAADLEAAGIPSVLDLPGVGRNLQEQTMNTIAWPRTEEYVVNGAGPSNM
IAYPNATALFGNFSAQFEAGIVANLSTFAEAAFKNGGAVTAEGALSTLQIQADVVKRGAAVVELFLDGGWPN
GGLGINMWTLLPFSRGRVSTPSMGARFPTIQPNFFSASADMLMQAAGVRLARRAFATEPLRSLVRNETMPGP
GVGDGDEALIPWIQYNFGTVSHPLGTCAMMRREWGGVVDANLTVYGTSNLRVVDASVLPMQVSAHLSATLYG
VAENAADIMKTAFFARRDGRSLTATSSASRSMRILFW
>A0A0C3NNK0|Phlebiopsis_gigantea_11061_1_CR5-6_Basidiomycota_Agaricomycetes_Polyporales
MAPFAPAVVLSVALGTSLATGVVTTTPPPANTSFDYVVIGGGTTGLTVASRLSVNPAIRVLTIEAGLDNRTD
PGVQSVFSFASAIGGPLDWAWKTEDGVTLDGGKTLGGSSSINGAAWTRGQDLQFDAWNQLLEPSEKSVGWGW
DGPDGLFAFMKKSETFHPPDALQRSPTQGINATYDPSAHGLVGPVQASFPLHQFMAASDAGIGIKQTAFIET
CGTFIGLEHGIDVNGGNPTGVWVNPLSIDPARNDNRSSSAEAYLTPVENSRPNWTVLVGHMATRILFTPSNS
SGNAIQRAYAIEFSPTSSDGTDSGTRFTVQVNKEAILAAGTIQTPSLLQLSGVGPSEVLDSLDIQPVVPLEG
VGRNLQEQPAIPVEVNTTVFDVNGTRLQDAMAFPNVFQLFTAGTLTNSSANVSQVISANLDSWAESEAQRGG
GISKEALKSLFTVQAQTILSGKAPISEFWFFDPSFILGPDSAPATAVNTWNLLPFSRGNVSINSTNPFEKPR
VRVGYFDVDFDMQVSIATLRAARRLFRSAPFSSIYTGELAPAAAVPDPTGDGGSDADWRAWILSVFSSNSHP
IGTAAMMRRDIGGVVDARLKVYGTANVRVVDASIMPMQVSAHLSAPLYGIAEKAAALIAEDA
>K5XB56|Phanerochaete_carnosa_HHB-10118-sp_Basidiomycota_Agaricomycetes_Polyporales
MATSLAGLAFSALTVLACAQQARPSIITTVPPNTTHFDFVVIGGGTAGLALSARLSSHPNTSVLTIEAGLDN
RTDLATESLLEYGAVLGGPLDWSWSTVEGRTIDGGKTLGGSSSINGAAWTRGQDAQYDSWNELLTPGERAVG
WGWSGERGLLSYMKKSETFHPPDALQRAQLNASYEPPFHGFSGPVQGSFTNADLMPSNASGAGIKQSAFIAT
CKSAVGFELAQGADVNDGRPTGVFVTPLSIDPARDDHRSSSAEAYLTPVENSRNNWVVLVGHTATRILFTQS
NSSGLQHAYAVQFAPTPSNSSVNSSQPEVTVYANYEIILSAGAIQSPALLQLSGIGPRSLLDDLDIDVVVAL
EGVGRNLQDQAATPLAAGSTGNDTGGTRVLDAIGFPNVSSLFAFGALNGSCNVSDVIDDGISQWAASQAAAG
GGISAEALEEIMRIQASNILNDNAAILEMFFYEPASDSLGMNVWGLLPFSRGNLSIVSKDPFARPTIRAAYL
AVDFDLHVAIAGARAVRKLLRSPPLSGIVTAETVPGTSVVPDPTGDGGADADWAGWVRGAYISNDHPIGTAA
MMRRELGGVVDAHLKVYGTENVRVVDASVMPLQISAHLSATVYGIAEKAADLILGDFSAVALGYTTA
>A0A066WRC3|Tilletiaria_anomala_UBC_951_Basidiomycota_Exobasidiomycetes_Georgefischeriales
MKSRVPALALAAVGNALIAWAAPAQKSLVTSSLQAATAATPDYIIIGGGLAGLTVANRLSEDPSINVLVIEA
GGDNRTSVMINTVSTYSEAFGTSLDWDWQTTQQVGGSTKNIKGGKTLGGSSSINGAAWTRGATEQYDALEQL
GNEGSLQPYFVKSEHFYSPNEAQKALGAGMANNVHGTSGPISASYTPANSGNQRRMYTDAYGDKFLQAASNA
LGLRHITDICNGDIHGTGATTPNSITPSSQVQQLRSSAATGYISPIEYSRSNIKVLVGWRGVKALFQDAQNP
TRVTGAVLQQSKNGAQQNVTAKKAVIVAAGAIRSPQFLELSGIGDSNIIEPLGIKTVVDLKGVGRNLQDQTM
NTIGAAIKSDFQGSGPSSTIAYPTIWQLFSNASAVKTHLEKNYDTYAAQIVAAGGAVSADAVKAQWKIQTDL
LWNKNTSASELFADHGFPSGQFGQDTWPLLVYSRGSVHISENNAFHHASVDPGYYRLPIDMDVNVATLRTAR
RLYQTSPLQETLNSEQVPGFGKVPNSGQYGSYADWQKWILKGYVPVSHQLGTCQMAPQSLGGVVDSSGRVYG
VDAGSLRVVDASILPMQFSAHLSSSLYAIAEKFADSIKNSS
>A0A1Z5TBL7|Hortaea_werneckii_EXF-2000_Ascomycota_Dothideomycetes_Capnodiales
MFFSLLALTIASPFVDAVPWGSWHDEGNPRWHSFDRPGSPHHAFAGGVTTDVNAVADKSFDYVICGGGLTGL
TVASRLSEDPDISVLVIEAGYDNHNDPRVYDVRTYGEAFESELDWNITSTPVPWQNDTGLLLVAGRTLGGSG
SINGASWTKGPASQYDVLPLLTGDDSWGWEGLNEYMLIAENFNLPEPREIASGARYDRAYHGQGGPVEVSFA
AGIFEKPQQDALEASYKVWEGLERIDDAAAGEVNGATIIPNMVVTDGSQNRSSPFTAYAMHQVEQRDNFMIL
TGQRVTEIVWKEGDDMIAERVHFQGCRDCDISFVKADREVLLSAGSLQSPQILELSGVGDPDVLEAAGVPLK
KAAFGVGKHMQEQTKNSVVQNAQEMEYDGSGPPSGIAFPNVHQLLKDNSSATYDYVMETLPQYCQELQEKGL
VVNATATHTILEAQVNNLFKQNAAASEVFFTVSPGTGQLGIDFWNLIVLARGTAHISSNSSWDHPIVEASYF
GHPLDMMIQRETCKQSREVYQTEPLAQYVKSELVPGKAVSQEGTDEEWEQWMKETFTSVWHYIATLAMMKEE
YGGVVDNRLKIYGIENVRAIDASVLPIQLSAHLSSSLYGIAEKAAAMIKEDQKGFREQPWAHQH
>A0A1V0E5A9|Aureobasidium_sp._Ascomycota_Dothideomycetes_Dothideales
MFSILLACAAIPLALAAPSKPLNSTSTESYDYVIVGGGLTGLTVASRLSENPSIRVLVIEGGQNNHNDPRVY
DVRTYGQAFESDLDYNMTSTPISWRNGTRLPMAAGKTLGGSGSINGASWTKGPQTQYDLLPLLTGDDSWGWE
GLNQYMLGAEHFYAPSNKLKSKGAEYDGHKHGFSGPVQVSFAQGMFGGINLPAVNASQQVWKGLDRLDDAAS
GIVNGVTIIPNMVQPDVSQNRSSPYTAYIAGQPELRDNLVILTGHRAVEIRWSNTCTEEEPDCVLTADGVYY
QTSRDSERIFVEATREVLLAAGSMQSPQLLELSGVGDPAVLSNAGVPVQKSLMGVGKNLQEQTKNTVTYTPK
FDDFDGSGPSSAIAFPNVHQLLGNKSSLIYAETIGGLAEYAAKLESQGLVASANATHEILKQQVNNLFNQSE
AAAEIFFTLAPETASSAASVGADLWNLIVLARGTIHISSNNSFDLPIVEPSYFGHPLDLELQTLATKQAHEV
YQTEPVASMISGVVFPGQVPSDYAGWETFVKDTFTSVWHPIATLSMMKQEMGGVVDNKLKVYGTSNVRVVDA
SVLPVQLSAHLSSSLYGIAEKAAVMIREDQE
>A0A074XUM0|Aureobasidium_pullulans_EXF-150_Ascomycota_Dothideomycetes_Dothideales
MFSLLLACVAIPLALAAPTRSSNTTLEDSFDYVIAGGGLTGLTVASRLSENPSIRVLVIEGGQDSHNDPRVY
DVRTYGQAFESDLDYNMTSTPISWRNGTQLPMAAGKTLGGSGSINGASWTKGPKTQYDLLPLLIGDESWGWD
GLNQYMLGAEQFYAPSNELKSKGADFDGHKHGFSGPVKVSFAQGMFGGINQPALNASEQVWGLEHVDDVASG
IVNGATIIPNMVQPDVSQNRSSPYTAYIIGEPQSRDNLVILTGHRAVEIRWNNTCTQEEPECVLTADGVYYQ
ASRESERLFVKASREVLLAAGSMQSPQLLELSGIGDPAVLNKAGVSVKKSLMGVGKNLQEQTKNTVTYTPKS
NDFEGSGPSSAIAFPNVHQLLGNASSTVHAETLAGLAEYAAQLEAQGLVASANATHRVLHYQVENLFNNSEA
AAEIFFTQALATETSAATVGADLWNLIVLARGTIHISSNDSFDLPTVEPSYFGHPLDLKLQTLATKQAHEVY
NTAPLAEMVSDVTLPAEVPSDYAGWETFVKDTFTSVWHPIATLSMMKEEFGGVVDNKLKVYGISNVRCVDAS
VLPVQLSAHLSSSLYGIAEKAAVMIREDQV
>A0A223GB40|Aureobasidium_pullulans_Ascomycota_Dothideomycetes_Dothideales
MFSLLLACVAIPLALAAPTRSSNSTLEDSFDYVIVGGGLTGLTVASRLSENPSIRVLVIEGGQDNHNDPRVY
DVRTYGQAFESDLDYNMTSTPISWRNGTQLPMAAGKTLGGSGSINGASWTKGPKTQYDLLPLLIGDESWGWD
GLNQYMLGAEHFYAPSNELKSKGADFDGHKHGFSGPVKVSFAQGMFGGINQPALNASEQVWGLEHVDDVASG
IVNGATIIPNMVQPDVSQNRSSPYTAYILGEPRSRNNLVILTGHRAVEIRWNNTCTQEEPECVLTADGVYYQ
ASRESERLFVKASREVLLAAGSMQSPQLLELSGIGDPAVLNKAGVSVKKSLMGVGKNLQEQTKNTVTYTPKS
DDFEGSGPSSAIAFPNVHQLLGNASSTVHAETLAGLAEYAAQLEAQGLVASANATHRVLQYQVENLFNNSEA
AAEIFFTQALATETSAATVGADLWNLIVLARGTIHISSNDSFDLPTVEPSYFGHPLDLKLQTLATKQAHEVY
NTAPLAEMVSDVTLPAEVPSDYAGWETFVKDTFTSVWHPIATLSMMKEESGGVVDNKLKVYGISNVRCVDAS
VLPVQLSAHLSSSLYGIAEKAAVMIREDQV
>A0A074YUB2|Aureobasidium_subglaciale_EXF-2481_Ascomycota_Dothideomycetes_Dothideales
MFSLLLACAAIPLALAAPAKTPNITLANDSFDYVIVGGGLTGLTVASRLSENPSIKVLVIEGGQDNHNDPRV
YDVRTYGQAFESDLDYNMTSTPISWRNGTKLPMAAGKTLGGSGSINGASWTKGPKTQYDLLPVLIGDESWGW
DGLNQYMLGAEHFYAPSKELKSKGADYDGHKHGFSGPVQVSFAQGMFGSIQQPALNASQQLWGLDIIDDAAS
GIVNGATTIPNMVQPDVSQNRSSPYTAYILGEPKQRDNLVILTGHRVVEISWRNTCAEEDPDCVLTADGVYY
QTSRNSERLFVKAIREVLLAAGAMQSPQLLELSGVGDPAILKKARVPVKKTLMGVGKNLQEQTKNTITYTPK
SDDLEGSGPSSAIAFPNVHQLVGNSSSDVYAETVAGLASYAAELEAKGLVANGTATHEILRYQVANLFNQSE
AAAEIFFTLATATDTSAATVGADLWNLIVLARGTIHISSNNSFDLPTVEPSYFGHPLDLQLQTLATKQAHEV
YSTAPLVDMVTECVLPASIPADYAGWETFVKNTFTSVWHPIATLSMMKEEMGGVVDNKLKVYGISNVRVVDA
SVLPVQLSAHLSSSLYGIAEKAAVMIREDQK
>A0A074W657|Aureobasidium_namibiae_CBS_147.97_Ascomycota_Dothideomycetes_Dothideales
MLSLLWACAAIPLALATPARASNMSANNSFDYVVVGGGLTGLTVASRLSENPTIRVLVIEDGQDNHNDPRVS
DVRTYGQAFESDLDYNMTSTPIPWRNGTKLPMAAGKTLGGSGSISGASWTKGPRTQYDLLPLLTGDESWGWD
GLNQYMLGAEHFYAPSNELKSKGADYDGHKHGFSGPVQVSFAQGMFGSIQQPALNASQQVWGLEHVSDAASG
KVNGATTIPNMVQPGESQNRSSPYTAYILGEPEKRGNLVILTGHRAVEIRWRNNCTSLESDRILTADGVYYQ
ADRHSERLFAKATREVLLAAGSMQSPQLLELSGVGDPAILDKAGVPVRKALMGVGKNLQEQTKNTIIYTPKS
DDFEGSGPPSAIAFPNVHQLLGNKSSAVHKETLANLASYAADLEAQGLVANATATHEILRLQVANLFDQSEA
AAEIFFTLAAATDSAPATVGADLWNLIVLARGTIHITSNNSFDLPEIEPSYFGHPLDLQLQTLATQQAAQVY
STSPLAEMVDKNILPATLPVTYEAWETFVKDTFTSVWHPIATLSMMKEEFGGVVDNKLKVYGLSNVRVVDAS
VLPVQLSAHLSSSLYGIAEKAAVMIREDQI
>A0A1Y2DT19|Pseudomassariella_vexata_Ascomycota_Sordariomycetes_Xylariales
MYKVSTLLAVTLPSLVSAIPLTQRSTSSLTHDASVVSNQTFDYIIAGGGVTGLTVASKLSEDPSIRVLVVEG
GSNDWDDAMVHDIRTYGQAFGTYLDYNLTSTPISWRNGETLPMIAGHTLGGSGSINGASWTKAPKSQYDLLP
LVTGDESWAFDSFNEIMLSAEKFTPPTQALTSKGANYVPAYHGTNGNVSVSFAQGIFSSIQLPAINASQMVW
EGLEVAVDAASGEVNGVTTIPNMVQPDESETRASPYASWIKGTADTRPNLVILLGHRVVKLDWSSTEEGADL
VASGIQFQQSRSSPILTAHASRDVILAAGSMQSPQLLELSGVGDATVLANAGIPLVKSVPGVGKNLQEQTKS
SLYYTPISTAWNGTGPSTAIAFPNAWQLLRSNASAVYNATIASLPAYAAQLAASGSVVNATATAQIMRLQIE
SLFANNEPAAEVFWTIDTAGQTVGADIWNLIPLARGTVHVQSDNSWDQPAIDAAYFGHELDTTLQVLATRQA
RDVYAAEPLASMVSGEITPGLERVALEADDAAWTEWVKSEFTSVWHPVATLSRMAEQDGGVVDESFRVYGVQ
NVRVVDASVLPVQLSAHLSSSLYGIALKAAGIIREDQ
>M3B2K2|Sphaerulina_musiva_SO2202_Ascomycota_Dothideomycetes_Capnodiales
MIYPRTLLGLTLSSSVAAALPANIARVTRNGFTHGITNDTAAIANQTFDYVIAGGGLTGLTVASRLTEDPAV
SVLVIEVGYDMHEDPRVSDVRTYGAAFNTTELDHQIHSTPIPWQNNASLLLVAGKTLGGSGSINGASWTKGA
ASQYDILPLLTGDDSWGWDEFNPYMLKAEGFNTPELDKQVTKGADYEPTAHGFNGSVQVSFGAGMYGGTQVP
ALEASEKIWPGLTRNPDAASGRTTGGTIIPNMVHSDENQNRSSPFTTYAQHQVEERNNFVILTGHRVTEIVW
ESTSSDSIGAPLRAAGVHFQHSPTSPVQYVQAGREVLLAAGSLQSPQILELSGVGDPEVLSAAGIDVQLELS
GVGKNVQEQTKNTVLYQPRAGIDFGNGTGPSSAIAFPSAHQLLGNSSAQSWFFDAISTVNSFSTLLTEQSLV
SSNLSSTELILLAQIQNLFTTTDSAAAEAFFTVNSDYTQVGIDNWNLIVLSRGTAHIHSSDPWTHPVVNPHY
FLHPLDLAFQIAINKASRAVFETAPLSDYVESEITPGYDVVPRGADDSVWEAWIKSSFTSVWHYVASCAMMK
RELGGVVSSRLQVYGTQNVRVVDASVVPIQLSAHLSSSLYGVAEKAADMIREDWEEGK
>M2YYL1|Pseudocercospora_fijiensis_CIRAD86_Ascomycota_Dothideomycetes_Capnodiales
ISGITTSSSGLANATFDYIVCGGGLTGLTIANRLSEDPSVSVLVIEAGYDNHTSPLISDVRTYGLAFDTELD
HRIYSTPVKWQHGERLLLVAGKTLGGSGSLNGASWTKGAKSQYNLLPLLSGDESWGWASFNQYMLKAENFHR
PTDSQRDIKGAHYESGLHGYGGPVQVSFGSGMYGGTQLPALEASENALVNFSRNFDAASGQTSGGTIIPNMV
VPEENQNRSSPFTAHAHSQVQERNNLIILTGHRVTKIVWRDTKKGAPLVAAGVHFQSSQNSPIEFVKTNREV
LLAAGSLQSPQILELSGVGDAHVLEAAGVELKHELNGVGAHMQEQTKNTLTYQARPGINYNGTGPPSSIAFP
NAAQLLGDNATTWYRTVKSSLKAYANSLKARSLVANAEATHYILQTQLENLFTAPDVAASEIFFTINSTANL
IGTDNWNLIVLSRGTAHIRSNSSWNPPIVNPSYFDHPLDQTFQLATQKISRKIFNAEPLSSYVVEELEPGLP
RVPINASDGVWEAWMKEEFTSVWHYLGTCAMMKEEFGGVVDSRLKVYGVRNVRVVDASVVPIQLSAHLSSSL
YGIAEKGADMIQ
>A0A139IF10|Pseudocercospora_musae_Ascomycota_Dothideomycetes_Capnodiales
MASQYPVPNTPRVISPSPTPSETSAKDGYFPPTTRAKSQRMTSVAPIQEQANDHELETHEETDPDLMRARSR
SRSPQIDRRVTPMMTANGGITTSAKVGMPSAAAGGRIRKKPDEKIMPNGAPKQNAFLSPTSAYPSGFGSAYW
RNLSRSPSPLGLIPIHREWRDFIHKHEVPRKVLHVSIGFVTLWLYYEGSQASQIHPVLLGLLVPIFSVDLIR
FKWPAFNRLYIRCLGAFMRESEAHDRFNGVISYLAGLWAAMYFCRKDVAVMSVLLLSWCDTAASTFGRAFGK
YTPRIRKGKSLAGSIAAFTFGVGAAVLFWGLIGPRAPDEYNVGVNSFAYQGTLTLPLEARRYLGWTESQATI
GGTTALGVLSVVSGLVASVSEAIDLWNLDDNLTIPILCGAGLGAFLQKREPIQAERQIPSPSQARGTGEGAS
TTRIMQSCISRSASISRRISEDIRLASQCLYHLKLSHVHLPIAMASFVRSLRPLARAAAAPPCSRTAITRPH
FARAIPRSRCLSATARRTQEHEIDLESLEPTPIFHLNEVEHAMKESVAQFANGVILPKVREMDEAEKMDPAI
VEQLFEQGLMGVEIPEKYGGAGMNFTAAIVGIEELARVDPSVSVLCDVHNTLVNTAILKYGSEESKKKWLPR
LATETVGSFCLSEPASGSDAFALKTKAEKTSDGYVINGSKMWITNSMEAGFFIVFANLKPEKGYKGITAFIV
DKENPGLTIAKKEKKLGIKASSTCVLNFDDCQIPAGNLLGKEGEGYKYAIGLLNEGRIGIAAQMTGLAIGAF
ENAAKYVWNDRKQFGALVGEFQGMQHQIAQAWTEITAARALVYNAARKKEAGQDFVMDAAMAKLFASNVAGK
VSGQAIEWMGGMGFVREGLAEKYWRDSKIGQIYEGTSNIQLTTIAKLLQKQYTHAAASEQQFCGGFVYDAIQ
VPQRAESFVFRSMKQPNQPSSGYTTKASTNQQEQKRELKTGKNMYINRLAHELCWASSSSTSTTHPHMLASC
MAWHQVLLTEWDQKTSTKLHLAFTMAHFALILLASLLLWSVDSALPANSRAIYNGTISGVTSSSSGIANASF
DYVVCGGGLTGLTIASRLSEDPSVSVLVIEAGYHNHTSPLVNDVRTYGLAFNTSLDHRIHSTPVEWQDGERL
LLVSGKTLGGSGSLNGASWTKGAKSQYDLLPLLSGDKSWDWASFNQYMLKAENFHRPSDSQRDVKGAHYESG
FHGYSGPVHVSFGAGMYGGTQLRALEASENALPNFTRNFDAASGQTNGGTIIPNMVVPEDNQNRSSPFTAYA
QHQVEDRNNFLILTGHRVTEIVWRETKEGAPLVAAGVHFQSSRNAPIEFVKTNREVLLAAGSLQSPQILELS
GVGDADVLEAAGIEVTHELKGVGAHMQEQTKNTLTYQARPGVDYNGTGPSSSIAFPNAAQLLGENATTWYST
VKSGLQDYANSLEERSLVANAEATHYILQAQLDNIFNATDVAASEIFFTINTTHNLVGTDNWNLIVLSRGSA
HIRTNSTWDNPIVDPLYFDHPLDQEFQLATQKASRQIFNTEPLSSYVVEELEPGLDRVPADASDEVWESWMK
KEFTSVWHYIATCAMMKEEFGGVVDSRLKVYGVENVRVVDASVVPIQLSAHLSSSLYGIAEKGADMIKQDWD
WE
>A0A139HTB9|Mycosphaerella_eumusae_Ascomycota_Dothideomycetes_Capnodiales
MAHLALGLLASLLLWSVGFALPAESRAVYKGTISGVTSSASGIANASFDYVVCGGGLTGLTIASRLSEDPSV
SVLVIEAGYDNHTSPLVNDVRTYGLAFNTSLDHQIHSTPVEWQDGERLLLVTGKTLGGSGSLNGASWTKGAK
SQYDLLPLLSGDESWDWASFNQYMLKAENFHRPSDSQRDVKGAHYESGFHGYSGPVQVSFGAGMYGGTQLAS
LKASENAISNFTRNFDAASGQTNGGTIIPNMVVPEENQNRSSPFTAYAQNQVQERNNFLILTGHRVTEIVWQ
ETKERAPLVADGVHFQSSKNSPVQFVKANREVLLAAGSLQSPQILELSGVGDSDVLGAAGVELKHELKGVGA
HMQEQTKNTLTYQARPGVNYNGTGPPSSIVFPDAAQLLGENATTWYSTVKSGLQDYANSLEERSLVANAKAT
HHILQAQLDNIFNATDVAASEIFFTINTTHNLIGIDNWNLIVLSRGSAHIRTNSTWDNPVVNPSYFDHPLDQ
EFQLATQKLSRQIFNTEPLASYVVEELEPGLDRVPVHASDEAWEAWMKREFTSVWHYVATCAMMKEEFGGVV
DSKLKVYGIENVRVVDASVLPIQLSAHLSSSLYGIAEKGAQMVRLDWGGE
>A0A166I7X3|Sistotremastrum_suecicum_HHB10207_ss-3_Basidiomycota_Agaricomycetes_Trechisporales
MSPSRSRLLSAALLLPFASALSIVTDPSTVASKSFTHVIVGGGTAGLTVASRLSEVSKNKILVIEAGPNERG
NPTIDDPAQETNSVGEFGWFYNTVPQQVGGLVQTIYQGEVLGGSSAINGMQWTRGTKDQYDAFQALGSPGWN
FSSLLTYMKKSEIYHVPNAEQRARGATSVPSVHGTQGQVNVGFPQPWGAWVSYQSHISSVLATFPDAQRNPD
IGTGTPNGASVFVYSIKPGTSETPGGNVRSSSAAAYIYPFLGTSAKPNLTILVGHQATTIVWDRAAGKPGKP
KAIGVKFAATPAANTTIGTVYSVVVQDEVIVSSGALGSPRFLELSGIGDKNILKKAGVPVMVDLPSVGTNLQ
DQPLTTSLYQIKPGQNSSVIETANQITEGSVAYIELNQILGAKGPAAGQYLLNSISDRAQAIVKTGGFTSVS
GLKKVLQYQANSIVNEKAPVVEYSFAVNLINGTFAHLVWNLLPQVRGTIHITSSNPAIYPALDPKYLTTQFE
LDLHGNATKLSRTIFGKQPLASLWNGEIFPGQNLSTTATDAQWQKFIAATYTPVLHPVGTVALLPQEDGGAV
DPNLIVYGTQNVRVVDSSIIPIQISAHLSATVYGIAERAADIIKGVIPPVQCD
>A0A166IMC8|Fibularhizoctonia_sp._CBS_109695_Basidiomycota_Agaricomycetes_Atheliales
MLTTFLLGLLSVPCLVVRGLTITSDTASVAGETFTHVIVGGGTAGLTIASRLAEDPRFHILVIETGPDEQNN
SIINDPAQQIPADTDFAYFFATTEQAVNGKSLTIPQGRVLGGSSSINGMQWTRGTTGQYNTFEQLGSAGWNA
QSLFKYMQKSEHFNVPNAYQTSLGATSAPAVHGTNGPVSVSYPQPYLGTVSFGSYITSLLTFFKGTHLSQIP
DACTGSPHGAVRFFFSLIPGASSEAGGNRRCSSAVAYVYPYANGAYAGQKSNLTILVGALATGVVWGNASQG
LQVASGVSYAAAPASPAPPDNTTLGPIYQVKASKEVIVCAGALGSPHFLELSGIGDPKILAAASIPVKVFLP
QVGTNLQDQPLIENVYTLNPANPPAWTNTTNEVAEGSVGFLSLADVLGAHNAHIAGQQLLATVQSRAQAIVQ
KGGHISVTGLAKQFKAQAESMIDPTNPAPVTEMSLGIDDAGQRVGLILWNLLPQSRGTVHITSNNPAVLSSV
NPMYLADPFDILLSANATKAARGVINTPPVSQLILNETSPGYTAVPANATDAQWQAFVKASVMPTIHPVGSV
AMGAKDEGGCVDSNLIVYGTKNLRVADSSVIPIELSAHLSATVYGIAEKVADIIKAAP
>A0A166ILX7|Fibularhizoctonia_sp._CBS_109695_Basidiomycota_Agaricomycetes_Atheliales
MLTKILLALLSSSIAVRGLTITSDPASVAGETYTHVIVGGGTAGLTVASRLAEDPRFHILVIETGPDEQNNT
IINDPDQVTAAATTFSYFFATTPQDVNGKSLIIPQGRVLGGSSSINGMQWTRGTTGQYNTFEQLGSAGWNAQ
SLFKYMKKSEHFNVPNAYQTSLGATSAPAVHGTSGPVSVSYPQPYLGTVSFGSYISSLLKFFKTTHLSQIPD
ACTGSPHGAVRFFYSLIPGASKDDSGGNRRCSSAVAYVYPYANGAHAGQKSSLTVLVGALATGVVWGNASQG
LQVASGVSYAAAPASPAPPANTTLGTIYQVKASKEVIVCAGALGSPHFLELSGIGDPKVLAAASVPVKVSLP
QVGTNLQDQPLITNIYTINPANPPAWTNVTNEVTEGAVGFLSLADVLGAQNAHTAGQQLLATVRQRAQAIVQ
KGGHTSVAGLSKQLQAQAESMLDPNNPAPVTEMSFATDAGGQSAALQVWNLLPQSRGTVHISSNNPAALSSV
NPMYLTEPFDIFLSANATKAARGVMNTPPVSQLLLNETSPGYVVVPANATDAQWQAFIKTDVTPTIHPVGSV
AMGAKDEGGCVDSNLVVYGTKNVRVADSSVIPIEISAHLSGTVYGIAEKVADIIKASS
>A0A167XG92|Fibularhizoctonia_sp._CBS_109695_Basidiomycota_Agaricomycetes_Atheliales
MLTKILLALLSSSIAVRGLAITSDPASVAGETYTHVIVGGGTAGLTVASRLAEDPRFHILVIETGPDEQNNT
IINDPDQVTAAATTFSYFFATTPQDVNGKSLIIPQGRVLGGSSSINGMQWTRGTTGQYNTFEQLGSAGWNAQ
SLFKYMKKSEHFNVPNAYQASLGATSAPAVHGTSGPVSVSYPQPYLGTVSFGSYISSLLKFFKSTRLSQIPD
ACTGSPHGAVRFFYSLIPGASKDDSGGNRRCSSAVAYVYPYANGAHAGQKSSLTVLVGALATGVVWGNASQG
LQVASGVSYAAAPASPAPPANTTLGTIYQVKASKEVIVCAGALGSPHFLELSGIGDPKVLAAASVPVKVSLP
QVGTNLQDQPLITNIYTINPANPPAWTNVTNEVTEGAVGFLSLTDALGAQNAHTAGQQLLATVRQRAQAIVQ
KGGHTSVAGLSKQLQAQAESMLDPNNPAPVTEMSFATDAGGQSAALQVWNLLPQSRGTVHISSNNPAALSSV
NPMYLTEPFDIFLSANATKAARGVMNTPPVSQLLLNETSPGYVVVPANATDAQWQAFIKADVTPTIHPVGSV
AMGAKDEGGCVDSNLVVYGTKNVRVADSSVIPIEISAHLSGTVYGIAEKVADIIKASS
>A0A165D6B4|Exidia_glandulosa_HHB12029_Basidiomycota_Agaricomycetes_Auriculariales
MRTTIAFLSLSVAAAGALTITTSPASIAGQTYDFVVIGSGPGGLTVASRLSEIPSLRVLVIEAGLDQRNNSL
VTDPGNSGSAFLGPGLSKLFFSAPQNDIGRQLFIVWGQTLGGSSSINGMQWGRGAKEQYDAWETLGNTGWNW
SNLSSYMKKSERFQRPNAQQTSAGFTFDASAHGFSGSVSAGEPNPLLGTGLQFEYQDTVKNATRTRLPTRID
FSSGSVNGAGLFQYAIQPSPNASTLDNRRTSAADAYVYPFLTTRPNLTILTGYTATRMTFTTSGNSAPKATG
VEFIPTAGGDTLSVKVAKEVIVAAGAIGSAAFLELSGIGNKTVLQAAGVQTVVDLPSVGTNLQDQFFNNFEF
EPASSAPYIPPAANMPPFVSTSFLTLAQIVGNSTAGSLGKSLTGSVESRAKDAVAKGRFSSVNGLKKMLRVQ
ADLVVKQNVPVMEFLGGPASFDQIPATNTWSVTPTLLQPSSRGSTHITSSNPLDPPTVDFNLLSDPFDVSLF
ISSMRFARRIASTPPMSTRITPGGETIPSLAVVPSNATDAEWMDYILANYLTAAHPVGTIPMLPCDMGGAVD
EKLKVYGVQNVRVVDASIIPIQISAHPQATVYGIGEKAADLIKADL
>A0A1Y2AR77|Naematelia_encephala_Basidiomycota_Tremellomycetes_Tremellales
MIPTQFGLAFLLAIPLSALAAPARIKRDTTPIYDGSQVNGKTYDYVIAGGGLTGVVLASRLSEDTGRSVLVI
EAGYNEEDNSDVSDASKYQNAFGTWIDWAYQTVPQASADNQPQTMRSGRALGGSTTINGMAFSKPHSFQIDA
LEQLGNTGLNWDSLEQYMRRAETFHAPSSSQYAAGVTYTSSCHGTSGPISVQFDPNAAPTDLEHTFNSTVLD
LGLPYATDLTCGNPAGAAPIANTRNGQQRIDAYTGYLVGKSRPNLTILSGANVGKVILSSDATPVATGLEFR
DETNHLYSVSAKLEVIMATGSIKTPVILQQSGIGPTSVLENAGVTQKVNLPIGLNLIDQVTTTTDWTFSANR
GGGQPITWPRFEDLVSGSDATNLRNMLQNDLASYAQAAVTAGAAETASGLQTVLEIQRDWILNRSAAVSESF
DYSFSTTLGYDSWFLLPFGRGSIQIQDNQAYDGNFSIDPRYLSNPFDRLASGATTRFTNTVSDASPLSGDLR
GRTAPGTDLSGTASLEDWAEWVQNNYRSNWHPIGTAAMMSRELGGVVDSRNRVYGVSNLRIVDASTLPFQVS
AHLMSVLYGLSERASDLIKADHAGSSTSSSSSAGPSSTSSVSQSMTSRTISTSSAGPSATATTGPIHPNGDT
TKCVDVKDNNIANGALLQ
>A0A0J0XC49|Cutaneotrichosporon_oleaginosum_Basidiomycota_Tremellomycetes_Trichosporonales
ITDGAAVGGQTYDYVIAGGGLSGVVLAARLSEDASKTVLVIEAGKDESNNNLVKGQYADRYQQAFNTPVDWA
YETVAQSNANGQRQIMRSGKALGGSTVINGMAWSKPHDFQLDAFESVGIAGVSWASLQRYMLQVENFHAPDP
SQGVTYTPSCRGTGGLIDTCIIGTPAKFEADFTAALRGLGLPFVDDLTCGTPAGLGPMSHNSFNNIRSDAYR
AYLLGTTKPNLTILTSATVGKVVLSNDTVPRATGLELRDSSGQTYTAYARREVLMATGSLRTPVILQHSGIG
PASFLASAGVQQRVDLPVGQNLIDQVTTTTNWNIDGAGGGGQPITWPRFDDLFKDADAVRARGMLENNLGAW
AQDAVAAGAAGSVAGIQKVLEIQRDWILSRDAGMSENYDYTYGTTLGWDSWFLLPFGRGSVRITNADAYGSF
SIDPRYFANEFDTLASGATARFTRLASNSGPLVDHVTGERDPGSATSNDLDDWAAWVKTHYRSNWHPIGTAA
MMSKELGGCVDARHRVYGVGGLRVVDGSNLPFQLSSHLMTVLYGLAERAAELIAAD
>XP_021871136|Kockovaella_imperatae_Basidiomycota_Tremellomycetes_Tremellales
MIVTILSPLLSLLVLLPSLTLAAPLDRRDTTPITSGSTINGRTYDYVIVGGGLAGMVLARRLSEDVSKSILV
IEAGRDEESNADVYNAGNYQNAFGSRVDWAYQSTSQQYGGVQTLRSGKGLGGSTLINGMAWSKPHDFQIDAL
EQVGNTGINWASLEPYMLKAESFTPPSTNQFANGVTFRSSCHSTGGPLSIQYDPNASPGSFEKAFNTSVQSI
GLPYAYDLTCGNPAGRAPIANTRNGGTRSDAYRAYVYQRSIPNLTLMTQANVGKVLLSSDSTPKATGVEFRD
ASGGTYTVNAGLEVLMAAGSIKTPVILQQSGIGPSSVLSSAGVSQKVNLPVGLNLIDQTTSTTNWKIGSAGG
GGQPITFPRFQDLFSGTTEVNNFKSLISNASIQSYVQSAVNAGAYDSASSSGLAKILGIQADWIINKGVGMS
ENFDYSYGQTLGYDSWYLLPFGRGSIKINTNQPYDNNFSIDPRYLSTNADRIAQGATVRFTRKVSGTSPLSS
SVQSESTPGTSTVPQNSNLDAWATWAQNHYRSNWHPIGTAAMMSQNLGGVVDSSHKVYGVSGLRVIDGSVLP
FQVSSHLMSVIYGLAERAADLIKKDHPSSGSSTKTIRPQNFSGKCLTVSGTLGNGTPVQLQDCNGSSGQQWQ
VASAGGSGSIKTVNGDWCIDAGNPPVNDGTKLKIWQCYNGLAAQTWSTTTGGTIQLGNANECFDLTNGSGSN
GNVIQTWTCYSGNTNQQWSIQ
>J6FAL7|Trichosporon_asahii_var._asahii_CBS_2479_Basidiomycota_Tremellomycetes_Trichosporonales
MLLQLAQLPLLAALALAAPYKRATTTDGASVAAQSFDYVIAGGGLTGVVVARRLAEANHRVLLVEAGGDEEG
NSLVTDASKYTQSFDSAIDWAFNTVPQPQGGGKSMKIRAGKGLGGSTLINGMAWTKPHTFQLDDLETLGNAG
LNWDTLAPLMRSVETYHPPSSEQQAAGLTFDTSCHGTSGPIGVNINPGVPVAFEKVFNNTGASLGPYARDLS
CGNPAILGPVAHNQVNNRRSDAYQGYLWQKDFPSLTILTNAVVGKVTFSGTRATGVEFRDQSGTTRTVSAVK
EVLLAAGSIRTPVLLQHSGIGPRAFLESAGVNVLVDLPAGQNLIDQTTSTTSFQFTGGAAGGGQSILFPRFQ
DIAGGDSSRLSGLLQANLDKWAQEAVDAGASGSKEGLKKVMTLQRDWILNDGAAVGEAFDWTGGDSVNYDTW
FLLPFGRGFVRISSNDPYSNAFTVDPRFFTNEFDRLATAATLRYTRTYSRTQPLAGIITNEWKPGSNTGDSL
EDWLNFARNDYRSNWHPIGTCAMQPRADGGVVDANHRVYGTQGLRVLDASVLPFQVSSHLMTVLYGLAERAA
EVIKKDACAV
>A0A017SH28|Aspergillus_ruber_CBS_135680_Ascomycota_Eurotiomycetes_Eurotiales
MRSLIWSLFLSVATALPKSPREHLDVQPQLLTDPTVLANTTVDYIIAGGGLTGLTIAARLTEDPNIKVLVIE
SGFFESNRGPIIEDLNSYGEIFGTEVDHAFETVPLAVNNRTEIIRSGKGLGGSTLVNGGTWTRPHKVQIDSW
ERVFGNQGWNWNDLLPYMLGIEKVRPPNQRQIEAGHYFNPQCHGSNGTVHAGPRDTGEPYSPIMRALMDTVN
AEGVPVRKDLSCGDPHGVSMFPNSLYESQIRADAAREWLVPNYYRPNFKVLTGQSVGKVLLDKTIPDAPKAI
GVEFGTHRTRRYETFASQEVLLAAGSTISPTILEYSGIGIKSVLDSVGIEQVVDLPVGLNLQDQTTVNLQSR
ITPAGAGQGQAAYFATFNETFGDFAPQAHELLNTKLDQWAEEVVARGGFHNATALRIQYENYRDWLVNDNVA
YAELFLDTAGKISFDVWDLIPFTRGYVHIADKDPYLRRLDNDPQFFLNELDVLGQAAASKLARELSSRGAMT
QYFAGETVPGYDKLPADASLQDWVTYVEENFRANYHAVSTCSMMPKEMGGVVDSTARVYGVEGLRVVDGSIP
PTQVSSHVMTVFYGMAVKIAEAILQDYHARK
>A0A1L9VJL4|Aspergillus_glaucus_CBS_516.65_Ascomycota_Eurotiomycetes_Eurotiales
MRPLIWSLFLYVTTALPKFPREHSDVQPQLLTDPTVLANTTVDYIIAGGGLTGLTIAARLTEDPNIKVLVIE
SGFFESNRGPIIEDLNRYGEIFGTEVDHAFETVPLAVNNRTENIRSGNGLGGSTLVNGGTWTRPHKVQIDSW
ERVFGNQGWNWDDLLPYMLDIEKARPPNQRQIEAGHYFNPQCHGSNGTVHAGPRDTGESYSPIMRALMDTVS
ADGVPVRKDLSCGDPHGVSMFPNSLHESQIRADAAREWLVPNYYRPNLQVLTGQSVGKVLLDKTVPGAPKAI
GVEFGTHRTRKYETFASREVLLAAGSTISPTILEYSGIGIKSVLDSVGIEQVVDLPVGLNLQDQTTVNLQSR
ITPAGAGQGQAAYFATFNETFGDFAPQAHELLNIKLDQWAEEVVARGGFHNATALRIQYENHRDWLVNDNVA
YTELFLDTAGKISFDVWDLIPFTRGYVHIADKDPYLRRLNNDPQYFLNELDVLGQAAASKLARELSSRGAMA
QYFAGETVPGYDKLPADASLQDWAKYVKNRFRANYHAVSTCSMMPKEMGGIVDSTARVYGVERLRVVDGSIP
PTQVSSHVMTVFYGMAAKIAEAILQDYHARK
>A0A1E3BBK7|Aspergillus_cristatus_Ascomycota_Eurotiomycetes_Eurotiales
MRPLLWSLFLSVATALPKFPRDHLGVEPQLLTDPTVLANTTVDYIIAGGGLTGLTVAARLTEDPNIKVLVIE
SGYFESNRGPIIEDLNRYGEIFGTEVDHAFETVQLAVNNRTEIIRSGNGLGGSTLINGGTWTRPHKVQVDSW
ETVFGNQGWNWDDLLPYMLKIEKARPPNQRQIEAGHYFNPQCHGFNGSVHAGPRDTGEPYSPIMRALMDTVS
AEGVPVRKDLCCGDPHGVSMFLNTLYPSQIRADAAREYLVPNYHRPNFQVLTGQRVGKVLLDKTVPGSPKAI
GVEFGTHRTRKYEAYARREVLLAAGSTISPTILEYSGIGMKSVLDSVGIEQVVELPVGVNLQDQTTLHVESR
ITPAGAGQGQAAYFATFNETFGDFAPQAHELLNTKLDQWAEEVVARGGFHNATALRIQYENYRNWLVNNNVA
FSELFLDTAGKISFDVWDLIPFTRGYVHIADKDPYLRRLYNNPQYFLNELDVLGEAAASKLARELSSKGAMA
QYYAGETVPGFDQLPADASLRDWAKYVKDRFRPNYHAVSTCAMMSKELGGVVDSAARVYDVERLRVVDGSIP
PTQVSSHVMTVFYGMAEKIAEAILQDYHARK
>A0A1L9RHF3|Aspergillus_wentii_DTO_134E9_Ascomycota_Eurotiomycetes_Eurotiales
MAHVQAIQLPGRSLLKVPEIHRVLSFQLSSLITNPSKVAGKTVDYIIAGGGLTGLTLAARLSENPNITVLVI
ETGFYESNRGPTIEDLNAYGEIFGTSVDHAFETVTLDIHNRTELIRSGNGLGGSTLVNGGTWTRPHKAQIDS
WETVFGNKGWNWDGLLGYMTKAERVRAPTDRQIAAGHYFDPKCHGSNGTVHAGPRDTGEDYSPIMKALMDTV
SADGVPVQKDLSCGDPHGVSMFPNSLHENQVRSDAAREWLLPNWRRRNLMVLTGQLVGKVLLNQTADGTPKA
VGVEFGTNRQSKFEAYATHEVLLAAGSTVSPQILEHSGVGLKSVLDKVGIKQVVDLPVGLNLQDQTTTNVRS
SITDAGKGQGQAAFFATFNETFGDYTPKALNLLNTKLEQWADETVARGGFHNVSALVKQYENQREWLVNDDV
AYAELFLDTEGKINFDLWDLIPFTRGYVHILDQDPYLRRFEYNPQYFLNELDLLGQAAATKLARSVSSKGAM
KQYFAAETIPGYETVAENASVEEWAEYTKQHFRANYHGVGTCSMMAKELGGVVDSTAKVYGVEGLRVVDGSV
PPTQVSSHVMTVFYGMAEKIAQVVIADYHARK
>Q0PGS3|Aspergillus_niger_Ascomycota_Eurotiomycetes_Eurotiales
GIEASLLTDPKEIAGCTVDYIIAGGGLTGLTTAARLTENPDITVLVIESGSYESDRGPIIEDLNAYGDIFGS
SVDHAYETVELATNNQTALIRSGNGLGGSSLVNGGTWTRPHKAQVDSWETVFGNEGWNWDSVAAYSLQAERA
RAPNAKQIAAGHYFNASCHGINGTVHAGPRDTGDDYSPIVKALMSAVEDRGVPTKKDLGCGDPHGVSMFPNT
LHEDQVRSDAAREWLLPNYQRPNLQVLTGQYVGKVLLSQNATTPRAIGVEFGTHKGNTHNVYAKHEVLLAAG
SAVSPTILEYSGIGMKSILEPLGIDTVVDLPVGLNLQDQTTSTVRSRITSAGAGQGQAAWFATFNETLGDYA
EKAHELLNTKLEQWAEEAVARGGFHNTTALLIQYENYRDWIVKDNVAYSELFLDTAGVASFGVWDLLPFTRG
YVHILDKAPYLRHFAYDPQYFLNELDLLGQAAATQLARNISNSGAMQTYFAGETIPGDNLAYDADLSAWVEY
IPYNFRPNYHGVGTCSMMPKEMGGVVDNAARVYGVQGQRVIDGSIPPTQMSSHVMTVFYAMALKIADAILAD
YASMQ
>G7XS22|Aspergillus_kawachii_IFO_4308_Ascomycota_Eurotiomycetes_Eurotiales
MQTLFVSSLVVSLAAALPHYIRSNGIEASLLTDPNDVAGRTVDYIIAGGGLTGLTTAARLTENPDITVLVIE
SGSYESDRGTIIEDLNAYGDIFGSSVDHAYETVELATNNQTALIRSGNGLGGSTLVNGGTWTRPHKAQVDSW
ETVFGNEGWNWDNVAAYSLQAERARAPNAKQIAAGHYFNASCHGLNGTVHAGPRDTGDDYSPIVKALMSAVE
DRGVPTKKDLGCGDPHGVSMFPNTLHEDQVRSDAAREWLLPNYQRPNLQVLTGQYVGKVLLSQNTTTPRAVG
VEFGTHKGNTHNVYAKHEVLLAAGSAVSPTILEYSGIGMKSILEPLGIDTVVDLPVGLNLQDQTTSTVRSRI
TSAGAGQGQAAWFATFNETFGDYAEKAHELLNTKLEQWAEEAVARGGFHNTTALLIQYENYRDWIVKDNVAY
SELFLDTAGVASFDVWDLLPFTRGYVHILDKDPYLRLFAYDPQYFLNELDLLGQAAATQLARNISNSGAMQT
YFAGETIPGDNLAYDADLSAWVEYIPYNFRPNYHGVGTCSMMPKEMGGVVDNAARVYGVQGLRVIDGSIPPT
QMSSHVMTVFYAMALKIADAILEDYGSMQ
>A0A1L9UR98|Aspergillus_brasiliensis_CBS_101740_Ascomycota_Eurotiomycetes_Eurotiales
MQTLLVSSLVVSIAAALPHYIRSNGIEANLLTDPNDVAGRTVDYIIAGGGLTGLTTAARLTEDPNITVLVIE
SGSYESDRGAIIEDLNAYGDIFGSSVDHAYETVTLATNNQTALIRSGNGLGGSTLVNGGTWTRPHKAQVDSW
ETVFGNEGWNWDNVAAYSLQAERARAPNAKQIAAGHYFNASCHGVNGTVHAGPRDTGDDYSPIVQALMSAVE
DRGVPTKKDFGCGDPHGVSMFPNTLHEDQVRSDAAREWLLPNYQRPNLQVLTGQFVGKVLLNQNTTTPRAVG
VEFGTHKGNTHNVYAKHEVLLAAGSAVSPTILEYSGIGMKSILEPLGIDTVVDLPVGLNLQDQTTATVRSRI
TSAGAGQGQAAWFATFNETFGDYAEQAHELLNTKLEQWAEEAVARGGFHNTTALLIQYENYRDWIVNHNVAY
AELFLDTAGVASFDVWDLLPFTRGYVHILDKDPYLRHFAYDPQYFLNELDLLGQASALQLARNISNSGAMQT
YFAGETIPGDNLAYDADLMAWAEYLPYHFRPNYHGVGTCSMMSREMGGVVDNAARVYGVQGLRVIDGSIPPT
QVSSHVMTVFYAMALKIADAILEDHASMQ
>K9GKL5|Penicillium_digitatum_Pd1_Ascomycota_Eurotiomycetes_Eurotiales
MRFLGLLSGFVVVATALPERQLDLQSSLLTDPTKVAGTTFDYVIAGGGLTGLTVAARLTENPNITVLVIERG
FYESNIGPIIEDLNHYGDIFGTSVDQAFETIPLAIHNRTEIIRSGKGLGGSTLVNGGSWTRPHKAQVDSWEG
VFGMEGWNWDSLLPYMKKIEAARPPNAEQIAAGHNFDPSCHGTDGTVHVGPRDTGENFSPMIKSLMNTVEKS
GVPVQKDLGCGVPHGISMFPNDLHEDQTRSDAAREWLLPNYQRSNLKVLTGQMVGKVLFDTTTSTPKAVGVN
FGTHEKVNFDVHARREVLLAAGSAVSPQILEHSGIGLKDVLDNVGVEQLVDLPVGLNLQDQTTTTVHSNINS
LGAGQGQAAYFATFNETFGDQAPRAHDLLNTKLEEWATDVVSRGGFHNATALLVQYENYRDWLVNEDISFAE
IFIDTAGKLSMDLWDLIPFTRGYVHILDSDPYLGRFAYDPQFFLNELDLLGQAAASKLAREISNTGEMTKYF
NGEALPGNNLAYNATLDQWVDYVKQNFRPNYHGVGTCSMMAKALGGVVDAAARVYDVEGLRVIDGSIPPTQV
SSHVMTVFYGMAQKISEAILADYHATLN
>A0A0A2K2F6|Penicillium_expansum_Ascomycota_Eurotiomycetes_Eurotiales
MKLLGLLSGLVVVATALPQADFDLQSSLLTDPTKVAGTTFDYIIAGGGLTGLTVAARLTENPNITVLVIERG
FYESNIGPIIENLNHYGDIFGTSVDQAFETIPLAIHNRTEIVRSGKGLGGSTLVNGGSWTRPHKAQVDSWES
VFGMEGWNWDSLLPYMKKIEAARAPNAEQIAAGHYYDPSCHGTDGIVHVGPRDTGESFSPMIKSLMKNANNS
GIPVQKDLGCGVPHGISMILNDVHEDQTRSDAAREWLLPNYQRSNLKILTGQMVGKVLFDTTTTTPKAVGVN
FGTHAKVNFDVHARHEVLLASGSAVSPQILEHSGVGLKAVLDNVGVEQLVDLPVGLNLQDQTTTTVRSNINS
IGAGQGQAAYFATFNETFGDQAPRAHQLLNTKLEEWAKDVVSRGGFHNETALLVQYENYRDWLVNEDVSFAE
IFIDTAGKLNLDLWDLIPFTRGYVHILDSDPYLRRFAYDPQFFLNELDVLGQAAASKLAREISNTGEMTQYF
NGEAIPGNNLAYNATLDDWVDHVKQNFRANYHGVGTCSMMSKELGGVVDAAARVYGVESLRVIDGSIPPTQL
SSHVMTVFYGMAQKVSEAILADYNATVN
>A0A124GTN0|Penicillium_freii_Ascomycota_Eurotiomycetes_Eurotiales
MKLLGVLSGLGLVVVATALPLQEFDLQSSLLTDPRKVAGETFDYVIAGGGLTGLTVAARLTENPDINVLVIE
SGFYQSNIGPIIENLNHYGDIFTTSVDQAFETIPLAIHNRTEIVRSGKGLGGSTLVNGGSWTRPHKAQINSW
EKVFGMEGWNWDNLLPYMNKVEASRPPNAAQIAAGHYFDPACHGVNGTVQVGPRDTGESYSPMIKSLMETAK
KSGVPVQKDFSCGVPHGISMFPNDVHEDQTRSDAAREWLLPNYKRKNLKVLTGQMVGRVLFDTTSSTPKAVG
VNFGTHNKVNFDVHAKYEVLLAAGSTVSPQILEHSGVGLKTVLDKVGVKQLVELPVGLNLQDQTTTTVRSTI
NPIGAGQGQAAYFATFNETFGDQAPRAHELLNTKLEQWATDAVSRGGFHNETALLIQYKNYRDWLINSDVSY
AEIFIDTAGKLSLDLWDLIPFTRGYVHILDSDPYLRRFAYDPQYFLNELDLLGQAAASKLAREISNKGEMTK
YFNSETVPGNNLAYNATLDQWVDYVKQNFRPNYHGVGTCSMMSRELGGVVDAAARVYDVEGLRVVDGSIPPT
QVSSHVMTVFYGMAEKISEAVLADYHALN
>A0A1V6NYT5|Penicillium_polonicum_Ascomycota_Eurotiomycetes_Eurotiales
MKLLGVLSGLGLVVVATALPLQEFDLQSSLLTDPRKVAGETFDYVIAGGGLTGLTVAARLTENPDINVLVIE
SGFYESNIGPIIENLNHYGDIFTTSVDQAFETVPLAIHNRTEIVRSGKGLGGSTLVNGGSWTRPHKAQVNSW
EKVFGMEGWNWDNLLPYMNKVEASRPPNAAQIAAGHYFDPACHGVNGTVQVGPRDTGESYSPMIKSLMETAK
NSGVPVQKDFSCGVPHGISMFPNDVHEDQTRSDAAREWLLPNYKRKNLKVLTGQMVGRVLFDTTTSTPKAVG
VNFGTHNKVNFDVHAKHEVLLAAGSTVSPQILEHSGVGLKTVLDKVGVKQLVELPVGLNLQDQTTTTVRSAI
NPIGAGQGQAAYFATFNETFGDQAPRAHELLNTKLEQWAKDAVSRGGFHNETALLIQYENYRDWLVNSDVSY
AEIFIDTAGKLSLDLWDLIPFTRGYVHILDSDPYLRRFAYDPQYFLNELDLLGQAAASKLAREISNKGEMTK
YFNSETVPGNNLAYDATLDQWVDYVKQNFRPNYHGVGTCSMMSKELGGVVDAAARVYDVEGLRVIDGSIPPT
QVSSHVMTVFYGMAEKISEAILADYHAASN
>A0A1V6QYM9|Penicillium_solitum_Ascomycota_Eurotiomycetes_Eurotiales
MKFLGVLSGLVVVTAALPQRQFDLQSSLLTDPTKVAGETFDYVIAGGGLTGLTVAARLTENPNITVLVIESG
FYQSNIGPIIENLNHYGDIFTTSVDQAFETIPLAIHNRTEIVRSGKGLGGSTLVNGGSWTRPHKAQVNSWEE
VFGMEGWNWDNLLPYMNKVEASRPPNSAQIAAGHHFDPACHGVNGTVHVGPRDTGESFSPMIRGLMRTVEES
GVPVQKDFSCGVPHGISMFPNDVHEDQTRSDAAREWLLPNYKRANLKVLTGQMVGRVLFDTTSSTPKAVGVN
FGTHNKVNFDVHARHEVLVAAGSAVSPQILEHSGIGLKTVLDKVGVEQLVELPVGLNLQDQTTTTVRSTINS
IGAGQGQAAYFATFNETFGDQAPRAHHLLNTKLEEWAKDAVSRGGFHNETALLIQYENYRDWLVNSDVAYSE
IFIDTSGKLSLDLWDLIPFTRGYVHILDSDPYLRRFAYDPQFFLNELDLLGQAAASKLAREISNKGEMTKYF
NSETIPGNKLAYNATLDEWVDYVKQNFRANYHGVGTCSMMAKELGGVVDAAARVYDVDSLRVIDGSIPPTQL
SSHVMTVFYGMAEKISEAVLADYHAALN
>A0A0G4P3U1|Penicillium_camemberti_FM_013_Ascomycota_Eurotiomycetes_Eurotiales
MKFLGILSGLVVVAAALPQRQFDLQSSLLTDPTKVAGETFDYVIAGGGLTGLTVAARLTENPNITVLVIESG
FYESNIGPIIENLNHYGEIFTTSVDQAFETIPQAIHNRTEIIRSGKGLGGSTLVNGGSWTRPHKAQVNSWEE
VFGMEGWNWDSLLPYMTKVEASRPPNAAQIAAGHHFDPACHGVNGTVHVGPRDTGETFSPMIRSLMKTVEES
GVPVQKDFSCGVPHGISMFPNDVHEDQTRSDAAREWLLPNYKRTNLKVLTGQMVGRVLFDTTSSTPKAVGVN
FGTHNKVNFDVHSRHEVLLAAGSAVSPQILEHSGIGLKTVLDKVGVEQLVELPVGLNLQDQTTTTVRSTINS
IGAGQGQAAYFATFNETFGDEAPRAHQLLNTKLEEWAKDAVSRGGFHNETALLIQYENYRDWLVNSDIAYAE
IFIDTAGKLNLDLWDLIPFTRGYVHILDSDPYLRRFAYDPQFFLNELDLLGQAAASKLAREISNKGEMTKYF
NSETIPGNNLAYNATLDEWVDYVKQNFRANYHGVGTCSMMKKELGGVVDAAARVYDVESLRVIDGSIPPTQV
SSHVMTVFYGMAEKISEAVLADYHAALN
>A0A0M8NTL3|Penicillium_nordicum_Ascomycota_Eurotiomycetes_Eurotiales
MKLLSVLSGLVVVATALPHRQFDLQSSLLTDPTKVAGETFDYVIAGGGLTGLTVAARLTENPDITVLVIESG
FYQSNIGPIIENLNHYGDIFTTSADQSFETIPLAIHNRTEIIRSGKGLGGSTLVNGGSWTRPHKAQVNSWEE
VFGMEGWNWDNLLPYMNKVEAARPPNAAQIAAGHHFDPACHGVNGTVHVGPRDTGEEFSPMIKGFMETAKES
GVPVQKDFSCGVPRGISMFPNDVHEDQTRSDAAREWLLPNYKRKNLKVLTGQMVGRVLFDTTSSTPKAVGVN
FGTHKKVNFDVHARHEVLLAAGSAVSPQILEHSGVGLKTVLDKVGVEQLVELPVGLNLQDQTTTNVRSTINS
IGAGQGQAAYFATFNETFGDQAPRAHHLLNTKLEEWAKDAVSRGGFHNETALLIQYENYRDWLVNSDVSYAE
IFIDTAGKLNLDLWDLIPFTRGYVHILDSDPYLRRFAYDPQYFLNELDLLGQAAASKLAREISNKGEMTKYF
NSETIPGNNLAYNATLDEWVEYVKQNFRPNYHGVGTCSMMRRELGGVVDAAARVYGVESLRVVDGSIPPTQV
SSHVMTVFYGMAEKISEAVLADYHAALN
>A0A0A2KX33|Penicillium_italicum_Ascomycota_Eurotiomycetes_Eurotiales
MKFLGLLSGLAVVAAALPDRQFDLQTSLLTDPTKVAGATFDYVIAGGGLTGLTVAARLSENPNITVLVIESG
FYESNIGPIIENLNHYGDIFSSSVDYAFETIPLAIHNRTEIVRSGKGVGGSTLVNGGSWTRPHKVQIDSWEG
VFGMEGWNWERLLHYMKKVETVSPPSMKQIAAGHYFDPSCYGTDGVVHVGHRDTGETFTPMIKSLMNTLKKS
GVPVQNDVGCGNPHGISMLPNDLHEDQTRSDAAREWLLPNYQRPNLKVLTGQMVGKVLFDTTPSTPKAVGVN
FGTHAKVNFDVNARHEVILAAGSTVSPQILEQSGIGLKAVLDNVGVKQLVDLPVGLNVQDQTTTNVRSHITL
EGAGQGQAAYFATFNETFGDQAPHAHHLLNTKLEEWAKDVVSRGGFHNESALLIQYENYRDWLINQNVTFAE
FFIDTNGRLNMDLWDLIPFTRGYVHILDSDPYLRRFAYDPQYLLNELDLLGQAAATKLAREMSNTGEMTKYF
NGETIPGDNLAYNATIDDWVSYVKQNFRSNYHGVGTCSMMSKELGGVVDAAARVYDVQSLRVVDGSIPPTQL
SSHMMSVFYGMAQKISEDIIADYDTTRN
>A0A1V6Q236|Penicillium_antarcticum_Ascomycota_Eurotiomycetes_Eurotiales
MKTLTLLPGLIIAAAALPYKNFDLQSSLLTDPTKLAGTTFDYVIAGGGLTGLTVAARLTENPNITVLVIESG
FYESNKGPIIENLNDYGGAFGTSADHSFETVTLAIHNRTELIRSGNGLGGSTLVNGGSWTRPHKAQLDSWES
VFGMEGWNWDSLLPYMKKIENSRPPTSEQIAAGHHFDASCHGMNGTVHVGSRDTGESFSPMIRSLMNTGEAM
GVPVQKDLGCGIPHGISMILNTLHEDQTRSDAAREWLLPNYKRTNLKVLTGQMVGRVLFNNDSSIPKATGVN
FGTHRNVNFDVYARQEVLLAAGSTVSPQILEHSGIGLKSTLDNVGIEQLVDLPVGLNLQDQTTTTVRSSIKS
SGEGQGQAAYFATFNETFGDEAPRAHNLLNTKLEVWAKDVVARGGFHNESALLIQYQNYRDWIVSTDVSFSE
IFLDTAGKLSFDLWDLLPFTRGYVHIMDSDPYLRRFAYDPQYFLNELDLLGQAAASKLARDLSNAGEMTQYF
DGETIPGNNLAYNATLDDWVDYVKQNFRANYHGVGTCSMMTKELGGVVDATARVYDVEGLRVIDGSIPPTQL
SSHVMTVFYGMAEKISEAILSDYHAQSEHELYGWDLSYPEPPAFAEVAEVKESASFLTTSFVFKITQDFPST
STPSERYPRWVDLKFFAWQFCTALAENYGDRKWTATFEKSRERSLPSQLSVVEVPLPKVVKFEDEVMGEGWA
GVGLGVFFSVAIDVIDAPQRAKWENQPLTSSNHECFLNPANTILTFQGHPRVHSALAKKILVKEDDVYNRTS
EEEMIQEELLKLEQPDGVAILRRVIEWTDE
>A0A1F5LMB1|Penicillium_arizonense_Ascomycota_Eurotiomycetes_Eurotiales
MKTLALLPGLILAAAALPYKDLDLQSSLLTDPTKIAGTTFDYVVAGGGLTGLTVAARLTENPNITVLVIESG
FYESNKGPIIEDLNEYGDAFGTSADHSYETVPLAIHNRTELIRSGNGLGGSTLVNGGSWTRPHKAQLDSWES
VFGMDGWNWDSLLPYMKKIEKSRSPSPEQIAAGHHFDASCHGMNGTVHVGARDTGESFSPMIKSLMNTGEAL
GVPVQKDLGCGIPHGISMLLNSLHEDQTRSDAAREWLLPNYKRTNLKVLTGQMVGRVLFNNKSSTPKATGVN
FGTHKNVNFDVYARREVLLAAGSTVSPQILEHSGIGLKSALDKVGIDQLVDLPVGLNLQDQTTTTVRSSIKP
SGEGQGQAAYFATFNETFGDDAPRAHHLLNTKLEEWAKDVVSRGGFHNETALLVQYRNYRDWILSTDVSFSE
LFLDTAGKLSFDLWDLLPFTRGYVHILDSDPYLRRFAYDPQYFLNELDLLGQAAASKLARDLSNTGEMTQYF
DGETIPGNNLAYNATLDDWVDYVKQNFRANYHGVGTCSMMTKELGGVVDAAARVYDVEGLRVIDGSIPPTQL
SSHVMTVFYGMAEKISEAILSDYHAQSE
>Q0CEP4|Aspergillus_terreus_NIH2624_Ascomycota_Eurotiomycetes_Eurotiales
MKGTFLVSALAFTAITQAFTPAEQIDVQSSLISDPKEVAGKEVDYIIAGGGLTGLTVAAKLTEDPDIRVLVI
EKGFYESNNGPIIEDLNAYGDIFGSTVDQNYLTVPMGINNRTLDIKSGKGLGGSTLVNGGSWTSPDKVQLDS
WETVLGNPGWNWETIFEYKKKAERARYPTAEEIMAGQHIDAACHGFNGTVHAGVRNTGEPYSPMIRALMNTT
EAMGIPTQVDLHCGHPRGVSMILNSLHEDQTRSDAAREWLLPNYERPNLQVLTGQIVGKVLFESTGNGPKAV
GVNYGTNKDVNFNVYAKHEVLLAAGSAVSPLILEHSGIGLKSVLGPLGIAQLVELPVGLNMQDQTTTTVQSR
AKGTGAGQGQAVYFANFTETFGDHAPHAMKLLNTKLDQWATETVARGGFHNVTALKVQYENYRKWLLEDDVA
FVEFFFDSNGMINFDLWDLIPFTRGSTHIADPDPYLQSFLNNPMFFLNEFDLLGQAAASKLARELQNMGEMR
DYFAGENIPGAELLAYDASLEEWVEYVKQNFRANWHAVSTCAMMSKELGGVVDPTAKVYGTQGLRVIDGSIV
PTQISAHVMTTFYAMALKISDSILEDYYRH
>A0A0F7TWI5|Penicillium_brasilianum_Ascomycota_Eurotiomycetes_Eurotiales
MECSYRNSFWKYAEVVIVFLVVTGLTARGVHDLSLKNNRNQILHPFKTAFLSAFAMNFIIVASVFSSIAAAQ
AYNAPEQVNVQASLISDPKMVAGKTVDYIVTGGGLTGLTVATKLSENPKINVLVIEKGFYESNDGPIIENPN
DYGHVFGSSVDQNYLTVSMDINNSTLNIKSGKGLGGSTLINGDSWTGPDKVQIDSWETVLGNPGWNWHNLKE
YMKKAEVARYPTSIQTAAGHFFNASCHGFNGTIPAGPRDDGRSYSVLMRALMNTTAAMGVPTQGDLLCGHPR
GVSMIYNNLLPDQTRADAARAWLLPNYQRPNLHVLTGQIVGKVLFNQTAAGPRAVGVNFGTNKAVNFEVYAK
EEVLLAAGSAISPLILEHSGIGMKTVLDQFNITQLVDLPVGLNMQDQTTTTVRARAKPSADGQGQAVYFANF
TEVFGESSPMAVGLLNTKLDQWADETVARGGFHNATALKIQYENYRNWLLNEDVAYAELFMDTNGKINFDLW
DLIPFTRGSTHIAHADPFLQSFTNNPQFLLNELDLLGQAAASMLARKLQNSGEMSNYFNGEDIPGADLLPYN
ATLDDWVEYVKQNFRANWHAVSTCSMMPKELGGVVDSAAKVYGTLGLRVIDGSIPPTQVSSHVMTVFYGSQL
HAICLSHSVRSFVWVVCL
>A0A1S9RTX4|Penicillium_brasilianum_Ascomycota_Eurotiomycetes_Eurotiales
MNFIIVASVFSSIASAQAYNAPEQVNVQASLISDPKMVAGKTVDYIVAGGGLTGLTVAAKLSENPKINVLVI
EKGFYESNDGPIIENPNDYGHIFGSSVDQNYLTVPMEINNSTLNIKSGKGLGGSTLINGDSWTGPDKVQIDS
WETVLGNPGWNWHNLNEYMKKAEVARYPTPIQTAAGQFFNASCHGFNGTIPAGPRDDGRSYSVLMRALMNTT
RAMGVPTQVDLLCGHPRGVSMIYNNLLPDQTRADAARAWLLPNYQRPNLHVLTGQIVGKVLFNQTAAGPKAV
GVNFGTNKAVNFEVYAREEVLLAAGSAISPLILEHSGIGVKTVLDQFNITQLVDLPVGLNMQDQTTTTVRAR
AKPSADGQGQAVYFANFTEVFGENSPMAVGLLNTKLDQWADETVARGGFHNATALKTQYENYRHWLLNEDVA
YAELFMDTNGKINFDLWDLIPFTRGSTHIAHADPFLQSFTNNPQFLLNELDLLGQAAASMLARKLQNSGEMS
NYFNGEDIPGADLLPYNATLDDWAEYVKQNFRANWHAVSTCSMMPKELGGVVDPAAKVYGTLGLRVIDGSIP
PTQVSSHVMTVFYGMALKIADAILADYHIS
>A0A1Q5SNM9|Penicillium_subrubescens_Ascomycota_Eurotiomycetes_Eurotiales
MAAAQAYSAPEQVNVQASLISDPNTVAGKTVDYIIAGGGLTGLTVAIKLSENPNINVLVIEKGFYESNDGPI
IENPNNYGHIFGSSVDHNYLTVPMAINNRTLDIKSGKGLGGSTLINGDSWTGPDKVQIDSWETVLGNPGWNW
HNLNEYMKKAELARYPTSTQIAAGQFFNASCHGFNGTVPAGPRDDGRSYSVLMKALMNTTSAMGVPTQLDLL
CGHPRGVSMIYNNLFPDQTRADAARAWILPNYQRPNLHVLTGQIVGRVLFNETAAGPKAVGVNFGTNKAVNF
EVYAKHEVLLAAGSTISPLILEHSGIGLKSVLDEFSITQLVDLPVGLNMQDQTTTTVRARAKPSADGQGQAV
YFANFTEVFGDYSPTAVSLLNTKLDQWAQETVARGGFHNVTALKIQYENYRNWLLNEDVAYAELFMDTNGKI
NIDLWDLIPFTRGFNHIAHPDPYLQSFTNDPQFLLNELDLLGQAAASMLARKLQNSGEMSNYFNGEDIPGAD
LLPYNATLDDWVEYVKQNFRANWHAVSTCSMMPKELGGVVDPTARVYGTLGLRVIDGSIPPTQVSSHVMTVF
YGMALKIADAILADYQKS
>A0A0L1J5F4|Aspergillus_nomius_NRRL_13137_Ascomycota_Eurotiomycetes_Eurotiales
MKSVILASTIASVAVAQAYTAAEQANVQANLIFDPKTVAGKTVDYIIAGGGLTGLTVAAKLTENPNINVLVI
EKGFYESNDGPVIENPNDYGLIFGSSVDHNYLTVSQDINNRTLDIKAGKGLGGSTLVNGDSWTRPDKVQIDS
WETVFGNPGWNWDNLNDYMKKAELARYPTQAEIAAGHYFNASCHGFNGTVHSGPRNDGRPYSVLMKALMNTT
AAMGVPTQKDFLCGHPRGVSMIYNNLLPDQTRADAAREWLLPNYQRPNLHVLTGQIVGKVLFNQTSAGPKAV
GVNFGTNKAVNFNVYAKYEVLLAAGSLVSPLILEHSGIGIKSVLDQFNITQLIELPVGLNMQDQTTTTVRAR
AKSVAAGQGQAVYFANFTEVFGDYTPMAVGLLNNNLDQWANETVARGGFHNATALKIQYENYRNWLLNEDVA
YAELFMDTNGKINFDLWDLIPFTRGSTHITYADPYLQSFSNNPRFLLNELDLLGQAAASMLARKLQNSGEMS
NYFDGEDIPGADLLSYNATLDDWVGYVKQNFRANWHAVSTCSMMSKELGGVVDPTAKVYGTLGLRVIDGSVS
PTQVSSHVMTIFYGMALKIADAILADYNKS
>A0A0F0HZ53|Aspergillus_parasiticus_SU-1_Ascomycota_Eurotiomycetes_Eurotiales
MKSVILASTIASVAAAQVYTAAEQANVQANLIFDPKTVAGKTVDYIIAGGGLTGLTVAAKLTENPNINVLVI
EKGFYESNDGPIIENPNDYGLIFGSSVDHNYLTVPQDINNRTLDIKAGKGLGGSTLVNGDSWTRPDKVQIDS
WETVFGNPGWNWDNLNDYMKKAELARYPTQAEIAAGHYFNASCHGFNGTVHSGPRNDGRPYSVLMKALMNTT
AAMGVPTQKDFLCGHPRGVSMIYNNLLPDQTRADAAREWLLPNYQRPNLHVLTGQIVGKILFNQTSAGPKAV
GVNFGTNKAINFNVYAKHEVLLAAGSLVSPLILEHSGIGMKSVLDQFNITQLIELPVGLNMQDQTTTTVRAR
AKSVAAGQGQAVYFANFTEVFGDYTPIAVGLLNNNLDQWANETVARGGFHNATALKIQYENYRNWLLNEDVA
YAELFMDTNGKINFDLWDLIPFTRGSTHITYPDPYLQSFSNNPQFLLNELDLLGQAAASMLARKLQNSGEMS
NYFDGEDIPGADLLSYNATLDDWVGYVKQNFRANWHAVSTCSMMSKELGGVVDPTAKVYGTLGLRVIDGSVS
PTQVSSHVMTIFYGMALKIADAILADYNKS
>A0A0D9N157|Aspergillus_flavus_AF70_Ascomycota_Eurotiomycetes_Eurotiales
MKSVILASTIASVAAAQAYTAAEQANVQANLIFDPKTVAGKTVDYIIAGGGLTGLTVAAKLTENPSINVLVI
EKGFYESNDGPIIENPNDYGLIFGSSVDHNYLTVPQDINNRTLDIKAGKGLGGSTLVNGDSWTRPDKVQIDS
WETVFGNPGWNWDNLNDYMKKAEVARYPTQAEIAAGHYFNASCHGFNGTVHSGPRNDGRPYSVLMKALMNTT
AAMGVPIQKDLLCGHPRGVSMIYNNLLPDQTRADAAREWLLPNYQRPNLHVLTGQIVGKVLFNQTSAGPKAV
GVNFGTNKAVNFNVYAKHEVLLAAGSLVSPLILEHSGIGVKSVLDQFNITQLIELPVGLNMQDQTTTTAVYF
ANFTEVFGDYTPMAVGLLNNNLDQWANETVARGGFHNATALKIQYENYRNWLLNEDVAYAELFMDTNGKINF
DLRDLIPFTRGSTHITSADPYLQSFSNNPQFLLNELDLLGQAAASMLARKLQNSGEMSNYFDGEDIPGADLL
SYNATLDDWVGYVKQNFRANWHAVSTCSMMSKELGGVVDPTAKVYGTLGLRVIDGSVSPTQVSSHVMTIFYG
MALKIADAILADYNKS
>A0A1S9E1P3|Aspergillus_oryzae_Ascomycota_Eurotiomycetes_Eurotiales
MKSVILASTIASVAAAQAYTAAEQANVQANLIFDPKTVAGKTVDYIIAGGGLTGLTVAAKLTENPSINVLVI
EKGFYESNDGPIIENPNDYGLIFGSSVDHNYLTVPQDINNRTLDIKAGKGLGGSTLVNGDSWTRPDKVQIDS
WETVFGNPGWNWDNLNDYMKKAEVARYPTQAEIAAGHYFNASCHGFNGTVHSGPRNDGRPYSVLMKALMNTT
AAMGVPIQKDLLCGHPRGVSMIYNNLLPDQTRADAAREWLLPNYQRPNLHVLTGQIVGKVLFNQTSAGPKAV
GVNFGTNKAVNFNVYAKHEVLLAAGSLVSPLILEHSGIGVKSVLDQFNITQLIELPVGLNMQDQTTTTVRAR
AKFVAAGQGQAVYFANFTEVFGDYTPMAVGLLNNNLDQWANETVARGGFHNATALKIQYENYRNWLLNEDVA
YAELFMDTNGKINFDLWDLIPFTRGSTHITSADPYLQSFSNNPQFLLNELDLLGQAAASMLARKLQNSGEMS
NYFDGEDIPGADLLSYNATLDDWVGYVKQNFRANWHAVSTCSMMSKELGGVVDPTAKVYGTLGLRVIDGSVS
PTQVSSHVMTIFYGMALKIADAILADYNKS
>A0A0U1M509|Talaromyces_islandicus_Ascomycota_Eurotiomycetes_Eurotiales
MKSIILASALASLAAAQDYTPAEQVDVQASLISDPNKVAGQTYDYIIAGGGLTGLTVAAKLSENPKITVLVI
EKGFYESNDGPIIENPNDYGLIFGSTVDQNYLTVPMAINNRTLDVKSGKGLGGSTLINGDSWTGPDKVQIDS
WETVLGNPGWNYDTLKGYMKKAELARYPTDTEIAAGIHFDPTCHGFNGTVHAGPRNDGRPYSPLIKALMNTT
SAMGISTQVDFLCGRPRGVSMIYNNLLPDQTRADAAREWLLPNYKRPNLSILTGQIVGKVLFSQTATGPKAT
GVEFGTNKAVKFTVSAKHEVLLAAGSAISPLILEHSGIGLKSVLDQFNITQLVELPVGLNMQDQTTTTVRAR
AKSSSAGQGQAVYFANFTETFGDNAPRAARLLNNKLEQWANETVARGGFNNATALLVQYENYRNWLLNDDVA
FVELFFDTDGKMNFDLWDLIPFTRGYTHIAHADPYLQSFSNNPNFLLNEMDLLGQAAGSMLARELQNSGELA
NYFDGEDIPGANTLPYNATLDGWVGWTKQNFRANWHAVSTCSMLPKELGGVVDPTAKVYGTQGLRVIDGSIP
PTQVSSHVMTIFYAMALKIADAVLADYSA
>A0A168F7Z4|Cordyceps_confragosa_RCEF_1005_Ascomycota_Sordariomycetes_Hypocreales
MRYIGYFGCLLATARAYPASEQIDVQASLLSDPKDVADKNFDYIIAGGGLTGLTVAAKLTENPDIEVLVIEK
GFYESNTGPMVEDPNRYGEIFGTTVDHNYLTVPLINNRTDNIKSGKGLGGSTLINGNSWTRPDKVQIDSWET
VFGNRGWNWDNVLPYMNRAERARAPNADQIAAGHHFDPTCHGFNGTVHSGPRDNGQPWSPLMKALMNTTSAL
GVSTQVDFNCGHPRGVSMIPNNLLEDQVRADAAREWLLPNYRRKNLKVLTGHVVGKVLFDQHAASLKAIGVN
FGTNKAVNFNAYAKHEVLLAAGSSISPLILEYSGIGLKSVLDKANVTQLLELPVGINMQDQTTTTVRARSTS
AGAGQGQAVYFANFTETFGEDAAYAAKLLETKLDQWAEETVAHGGFHNVTALKVQYENYRDWLLHEDVAYAE
LFMDTSGKINFDLWDLIPFTRGSTHILSSEPYLWQFANDPKFFFNELDLLGQAAATRLARKLQSSGAMASYF
DGEVIPGSQVPSDASLGQWADYVKDNFRANWHAVGTCSMMSRELGGVVDAAAKVYDTQGLRVIDGSIPPTQV
SSHVMTIFYGMALRIAESILDDYAAA
>A0A179IIW5|Cordyceps_confragosa_Ascomycota_Sordariomycetes_Hypocreales
MRSIGYLGCLLATASAYPASEHVDVQASLLTDPKDVAEKKFDYIIAGGGLTGLTVAAKLSENPRIEVLVIEK
GFYESNTGPTIEDPNRYGEIFGTTVDQNYLTVPLINNRTDNIKSGKGLGGSTLINGNSWTRPDKVQIDSWET
VFGNKGWSWDSIFPYMNQAERARAPNAAQVAAGHHFDPKCHGFNGTVHSGPRDNGKPWSPLMRALMNTTSAL
GVPTQVDFNCGHPRGVSMIPNNLLEDQVRADAAGEWLLPNYRRQNLKVLTGHVVGKVLFDQKAAGLKAIGVN
FGTNKAVHFNAYAKHEVLLAAGSSISPLILEYSGVGIKSVLAKANVTQLLELPVGINMQDQTTTTVRARSTL
AGAGQGQAVYFANFTETFGEDAAYAAELLNTKLDQWAEETVAHGGFHNVTALKIQYENYRDWLLHEDVAYAE
LFMDTSGKINFDLWDLIPFTRGSTHILSSEPYLWQFANDPKFFFNELDLLGQAAATRLARRLQNSGAMASYF
DGEVVPGHKVPNDATLGQWAEYVKDNFRANWHAVGTCSMMARELGGVVDAEAKVYDTRGLRVIDGSIPPTQV
SSHVMTIFYGMALRIAESVLEDYAKA
>A0A167BCL5|Cordyceps_brongniartii_RCEF_3172_Ascomycota_Sordariomycetes_Hypocreales
MRFAGYCGWLLATTSAYLVSEQVDVQASLLMDPKDVADQRFDYIIAGGGLTGLTVAAKLTENPDIEVLVIEA
GFYESNDGPIIENPNRYGQVFGTTVDHNYLTVPLINNRTDNIKSGKGLGGSTLINGNSWTRPDKVQIDSWEK
VFGNEGWTWDKIFPYMNRAERARAPTAVQVAAGHYFDPACHGFNGTVHSGPRDNGQPWSPLMKALMNTTSAL
GVPTQVDFNCGHPRGVSMIPNNLLEDQVRADAAREWFLPNYRRKNLKVLTGYTVGKVLFDKKAPRLKAIGVN
FGTNKAVNFNAYAKHEVLLAAGSSISPLILEYSGIGLKSVLDNANVTQLLELPVGINMQDQTTTTVGARSTS
AGAGQGQAIYFANLTETFGEDVVYATELLETKIDQWAEETVARGGFHNVTALKIQYENYRHWLLHEDVAYAE
LFLDTSGQINFDLWHLIPFTRGSTHILSSEPYRWQFANDPKFFFNELDLLGQAAATRLARKLQNSGAMASYF
DGEVIPGPEVPEDATLGQWAEYVKDNFRANWHAVGTCSMMSRDLGGVVDAAAKVYDTQSLRVIDGSIPPTQV
SSHVMTIFYGMALRIAESILEDYAKA
>A0A0A2W8T2|Beauveria_bassiana_D1-5_Ascomycota_Sordariomycetes_Hypocreales
MRFFIYCGWLLATTGAYLVSEQVDIQASLLIDPKDVADKTFDYIIAGGGLTGLTVAAKLTENPNIEVLVIEA
GFYESNSGPVIENPNRYGEVFGTTVDHNYLTVPLINNRTDNIKAGKGLGGSTLINGNSWTRPDKVQIDSWEK
VFGNEGWTWDNIFPYMNRAERARAPTAVQVAAGHSFDPACHGFNGTVHSGPRDNGQPWSPLMKALMNTTSAL
GAPTQVDFNCGHPRGVSMIPNNLLEDQVRADAAREWLLPNYRRKNLKVLTGHAVGKVLFDQKAPILKAIGVN
FGTNKAVNFNAYTKHEVLLAAGSSISPLILEYSGIGLKSVLDKANVTQLVELPVGINMQDQTTTTVRARSTS
AGAGQGQAIYFANFTETFGEDIAYATELLETKMDQWAEETVARGGFHNVTALKVQYENCRDWLLHEDVAYAE
LFLDTSGQINFDLWDLIPFTRGSTHILSSEPYRWQFANDPKFFFNELDLLGQAAATRLARKLQNSGAMASYF
DGEVIPGAEVPEDATLGQWAEYVKDNFRANWHAVGTCSMMSRELGGVVDAAAKVYDTQGLRVIDGSIPPTQV
SSHVMTIFYGMALRIAESILEDYAKS
>J4UJM0|Beauveria_bassiana_ARSEF_2860_Ascomycota_Sordariomycetes_Hypocreales
MRFFIFCGWLLATTGAYLVSEQIDVQASLLIDPKDVADKTFDYIIAGGGLTGLTVAAKLTENPNIEVLVIEA
GFYESNSGPVIKNPNRYGEVFGTTVDHNYLTVPLINNRTDNIKSGKGLGGSTLINGNSWTRPDKVQIDSWEK
VFGNEGWTWDNILPYMNRAERARAPTAVQVAAGHFFDPACHGFNGTVHSGPRDNGQPWSPLMKALMNTTSAL
GVPTQVDFNCGHPRGVSMIPNNLLEDQVRADAAREWLLPNYRRKNLKVLTGHAVGKVLFDQKAPILKAIGVN
FGTNKAVNFNAYTKHEVLLAAGSSISPLILEYSGIGLKSVLDKANVTQLVELPVGINMQDQTTTTVRARSTS
AGAGQGQAIYFANFTETFGEDVAYATELLETKMDQWAEETVARGGFHNVTALKIQYENYRDWLLHEDVAYSE
LFLDTSGQINFDLWDLIPFTRGSTHILSSEPYRWQFANDPKFLFNELDLLGQAAATRLARKLQNSGAMASYF
DGEVIPGPEVPEDATLGQWAEYVKDNFRANWHAVGTCSMMSRELGGVVDAAAKVYDTQGLRVIDGSIPPTQV
SSHVMTIFYGMALRIAESILEDYAKS
>Q0CJ88|Aspergillus_terreus_NIH2624_Ascomycota_Eurotiomycetes_Eurotiales
MRHIGYFLLPLATVCAYLVSEQVDVQASLLTNPEEVADKNFDYIIAGGGLTGLTVAAKLTENPNIEVLVIEK
GFYESNDGPIIEDPNAYGQIFGTTVDQNYLTVPLINNRTDNIKSGKGLGGSTLINGDSWTRPDKVQIDSWET
VFGNEGWNWDNVFKYMNQAERARAPNATQIAAGHHFDPACHGFNGTVHAGPRDNGQRWSPLMKALMNTTSAL
GVPTQVDFHCGHPRGVSMIPNNLLEDQVRADAAHEWLLPNYRRKNLKVLTGQLVGKVIFDQDAPGLKAIGVN
FGTNKAVNFNVYANHEVLLAAGSAISPLILEYSGIGLRSVLEKANVPQLLELPVGINMQDQTTTTVRARSTP
AGFGQGQAVYFANFTETFEEDAPYAAELLKTQLDQWAEETVARGGFHNVTALKVQYENYRDWLLNEDVAYAE
LFLDTSGQINFDLWDLIPFTRGSTHILSSDPYLWQFANDPKFFFNELDLLGQAAASRLARKLQNSGAMANYF
DGEIIPGSELPNEASLEQWAEYVKDNFRANWHAVGTCSMMSKDLGGVVDASAKVYDTQRLRVIDGSIPPTQV
SSHVMTIFYGMALRIAESILEDYAKA
>Q0CCW0|Aspergillus_terreus_NIH2624_Ascomycota_Eurotiomycetes_Eurotiales
MLQLSLTAFRSFHFHTGPHPLKTTIAMRHISYFLLPLATVSAYLVSEQVNVQASLLTNPEDVADKKFDYIIA
GGGLTGLTVAAKLTENPNIEVLVIEKGFYESNDGTIIEDPNAYGQIFGTTVDQNYLTVPLINNRTDNIKSGK
GLGGSTLINGDSWTRPDKVQIDSWEKVFGNEGWNWDNVFKYMNQAERARAPNAAQVAAGHHFDPTCHGFNGT
VHAGPRDNGQPWSPLMKALMNTTSALGVPTQVDFHCGHPRGVSMIPNNLLEDQVRADAAREWLLPNYRRKNL
KVLTGQVVGKVIFDQDAPSLKAIGVNFGTNKAVNFNVYANHEVLLAAGSAISPLILEYSGIGLKSVLDKANV
PQLLELPVGINMQDQTTTTVRARSTPAGFGQGQAVYFANFTETFGEDAPYAAELLNTKLDQWAEETVARGGS
HNVTALKVQYENYRDWLLNEDVAYAELFLDTSGQINFDLWDLIPFTRGSTHILSSDPYLWQFANDPKFFFNE
LDLLGQAAASRLARTLQNSGAMANYFNGEIIPGSELPYEASLEQWAEYVKDNFRANWHAVGTCSMMSRDLGG
VVDATAKVYDTQGLRVIDGSIPPTQVSSHVMTIFYGMALRIAESILEDYAKA
>A0A0F0IN44|Aspergillus_parasiticus_SU-1_Ascomycota_Eurotiomycetes_Eurotiales
MGYIGYFILPLAMVSAYLVSEQVDVQASLLTNPRDVADNTFDYIIAGGGLTGLTVAVKLTENPNIEVLVIEK
GFYESNNGPIIEDPNTYGQTFGTTVDQNYLTVPLINNRTDNIKSGKGLGGSTLINGDSWTRPDRVQIDSWER
VFGNHGWNWDNVVKYMNQAERARLPTAAQIAAGHNFNPACHGFNGTVHAGPRDNGQPWSPLMRALMNTTSAL
GVPTQVDFHCGHPRGVSMIPNNLLENQVRADAAREWLLPNYRRENLKILTGQVVGKVLFDDDAADYKAIGVN
FGQNKAVNFNVYAKHEVLLAAGSAVSPLILEYSGIGLKSVLDKAGVRQRLEMPVGINIQDQTTTTVRAHSTP
AGFGQGQAVYFANFTETFGEDADYATELLNTKLDEWAEGTVARGGFHNVTALKVQYENYRTWLLDEDVAFAE
LFLDTAGHINFDLWDLIPFTRGSTHILSSDPYLWQYANDPKFFFNELDLLGQAAASRLARKLQNSGAMASYF
AGEVIPGAKLPYEATLGQYAEYVKDNFRANWHAVGSCSMMSRELGGVVDATAKVYDTQGLRVIDGSIPPTQV
SSHVMTIFYGMALRIADLILDDYARTH
>A0A135LKZ5|Penicillium_griseofulvum_Ascomycota_Eurotiomycetes_Eurotiales
MKSTIITSILLSVAAVQAYTPTEQIDVQSHLLSDPTKVEGKSYDYVIAGGGLTGLAVAAKLSDNPKIKVLVI
EKGFYESNNGPIIQDPNAYGEIFGTSVDQNYLTVPLINNRTGEIKSGLGLGGSTLINGDSWTRPDKVQIDSW
EKVFGMEGWNWDNVFQYMKKAERSRPPTAAQIEAGHFYDPACHGTEGTVHAGPRDNGKPWSPLMRALMNTVS
ASGVPIQKDFHCGHPRGVSMIPNNLYENQIRADAAREWLLPNYQRDNLHILTGQKVGKVLFNQTASGPKAVG
VNFGTNKAVNFNVYAKQEVLLAAGSSISPLILEYSGIGIKSVLDKAGVKQLLELPVGLNMQDQTTTTVRSRA
NNAPGQGQAAYFANFTEVLGDHAAKGIELLDTKLDQWAEETVARGGFHNVTALKIQYENYRNWLLDEDVAFA
ELFFDTEGKINFDIWNLIPFTRGSVHILSSDPYLWQYANDPKFFMNELDLLGQAAATKLGRELSSAGEMKKY
YAGETIPGDNLPQDATVEQWEDYVMMNFRPNWHAVSTCSMMSRELGGVVDATAKVYGTQGLRVIDGSIPPTQ
VSSHVMTVFYGMALRIAESVLEDYAKKA
>A0A1V6YUX0|Penicillium_nalgiovense_Ascomycota_Eurotiomycetes_Eurotiales
MKSTIITSILFSVAAVQAYSPAEQIDVQSHLLSDPTKVEGKTYDYVIAGGGLTGLTVAAKLSENPKIKVLVI
EKGFYESNDGPIIEDPNAYGEIFGTSVDQNYLTVPLINNRTGEIKSGLGLGGSTLINGNSWTRPDKVQIDSW
EKVFGMEGWNWDNVFQYMQKAERSRPPTAAQIEAGHFYDPACHGTDGTVHAGPRDNGKPWSPLMRALMNTVS
AFGVPVQKDFHCGHPRGVSMIPNNLHENQIRADAAREWLLPNYQRDNLQILTGQKVGKVLFNQTASDPRAVG
VNFGTNKAVNFNVYAEQEVLLAAGSAISPLILEYSGIGIKSVLDKAGVKQLLELPVGLNMQDQTTTTVRSRA
NNAPGQGQAAYFANFTEVLGDHAAQGIELLDTKLDQWAEETVARGGFHNVTALKIQYENYRNWLLDEDVAFA
ELFFDTEGKINFDIWNLIPFTRGSVHILSNDPYLWQYANDPKFFMNELDLLGQAAATKLGRELSSAGEMKKY
YAGETIPGDNLPQDATVEQWEDYVMMNFRPNWHAVSTCSMMSRELGGVVDATAKVYGTQGLRIVDGSIPPTQ
VSSHVMTVFYGMALRIAESVLEDYAKKA
>GOX_A0A1V6T4B5|Penicillium_flavigenum_Ascomycota_Eurotiomycetes_Eurotiales
MKSAIITSILFSVAAVQAYSPAEQIDVQSHLLSDPTKVEGKTYDYVIAGGGLTGLTVAAKLSENPKIKVLVI
EKGFYESNDGPIIEDPNAYGEIFGTSVDQNYLTVPLINNRTGEIKSGLGLGGSTLINGDSWTRPDKVQIDSW
EKVFGMEGWNWDNVFQYMQKAERSRPPTAAQIEAGHFYDPACHGTDGTVHAGPRDNGKPWSPLMRALMNTVS
AFGVPVQKDFHCGHPRGVSMIPNNLHENQIRADAAREWLLPNYQRDNLQILTGQKVGKVLFNQTASGPKAVG
VNFGTNKAVNFNVYAKQEVLLAAGSAISPLILEYSGIGIKSVLDKAGVKQLLELPVGLNMQDQTTTTVRSRA
NNAPGQGQAAYFANFTEVLGDHAAQGIELLDTKLDQWAEETVARGGFHNVTALKIQYENYRNWLLDEDVAFA
ELFFDTEGKINFDIWNLIPFTRGSVHILSSDPYLWQYANDPKFFMNELDLLGQAAATKLGRELSSAGEMKKY
YAGETIPGDNLPQDATVEQWEDYVMMNFRPNWHAVSTCSMMSRELGGVVDATAKVYGTQGLRVIDGSIPPTQ
VSSHVMTVFYGMALRIAESVLEDYAKKA
>A0A1F5L091|Penicillium_arizonense_Ascomycota_Eurotiomycetes_Eurotiales
MKSTIITSILLSMAAVQAYTPAEQLDVQSHLFSDPKKVEGKTYDYVIAGGGLTGLTVAAKLTENPKIKVLVI
EKGFYESNDGPIIQDPNAYGEIFGTTVDQNYLTVPLINNRTGEIKSGLGLGGSTLINGDSWTRPDKVQIDSW
EKVFGMEGWNWDNVFEYMKKAERSRPPTAAQIEAGHFYEPACHGTNGTVHAGPRDNGKPWSPLMRALMNTVS
AFGVPIQKDFHCGHPRGVSMIPNNLHENQIRADAAREWLLPNYERPNLQILTGQKVGKVLFNQTASGPKAVG
VNFGTNKAVNFNVYAKQEVLLAAGSAISPLILEYSGIGTKSVLDKAGVKQILELPVGLNMQDQTTTTVRSRA
NNAPGQGQAAYFANFTEVLGDHAAQGIELLNTKLDQWAEETVARGGFHNVTALKIQYENYRNWLLDEDVAFA
ELFFDTEGKINFDIWNLIPFTRGSVHILSSDPYLWQYANDPKFFMNELDLLGQAAATKLGRELSSAGEMKKY
YAGETIPGDNLSQDATVEEWEDYVLMNFRPNWHAVSTCSMMARELGGVVDATAKVYGTQGLRVIDGSIPPTQ
VSSHVMTIFYGMALRIAEAVLEDYAKKP
>B8MDS4|Talaromyces_stipitatus_ATCC_10500_Ascomycota_Eurotiomycetes_Eurotiales
MKGNVCFLQVYKLSDIYRCSDKFFSTTIRSFTTLLAIPTLLFSAATVQAYLPAEQIDVQSSLLSEPSKVAGK
TYDYIIAGGGLTGLTVAAKLTENPKIKVLVIEKGFYESNDGAIIEDPNAYGQIFGTTVDQNYLTVPLINNRT
NNIKAGKGLGGSTLINGDSWTRPDKIQIDSWEKVFGMEGWNWDNMFEYMKKAEAARPPTDAQLAAGHYFDAT
CHGTNGTVRSGARDNGKPWSPLMKALMNTVSALGVPVQQDFLCGHPRGVSMIMNNVDENQVRADAARAWLLP
NYQRSNLEILTGQMVGKVLFKQTASGPKAVGVNFGTNKVVNFDVFAKHEVLLAAGSAISPLILEYSGIGLKS
VLDQANITQLLDLPVGINMQDQTTTTVSSRASVAGAGQGQAVFFANFTETFGDYAPQARELLNTKLDQWAEE
TVARGGFHNVTALKVQYENYRNWLLDEDVAFAELFMDTEGKINFDLWDLIPFTRGSVHILSSDPYLWQFAND
PKFFLNEFDLLGQAAASKLAHDLSSQGAMKEYFAGETLPGYNLAENATLSQWSAYVLQNFRPNWHAVSSCSM
MSRELGGVVDATAKVYGTQGLRVIDGSIPPTQVSSHVMTIFYGMALKVADAILDDYAKSA
>A0A1L9TPQ7|Aspergillus_sydowii_CBS_593.65_Ascomycota_Eurotiomycetes_Eurotiales
MKLIHHFIVPLATLAQAYTAAEQVDVQSSLLSNPNDVADKTFDYIIAGGGLTGLTVAAKLTENPNIDVLVIE
KGFYESNAGPIIEDPNNYGQVFGSSGDQNYLSVQQINNRTAAIVSGKGLGGSTLVNGNSWTRPDKAQIDSWE
KIFGMQGWTWDSILPYMNKAERSRAPNTAEIAAGHSFDASCHGFNGTVHAGPRDNGKPWSPVMKALMNTTSA
LGIPTQVDFHCGHPRGVSMIPNNLLEDQTRADTAREWLLPSYTRPNLKILTGQVVGKVLFDKKNSASDPSST
SNQPRAVGVNFGTHRAVNFNTYAKREVLLAAGSAISPLILEYSGIGPRAVLDNANVTQIIDLPVGLNMQEQT
TTSVRARSAPEGFGQGQAAYFANFTEVFGDDSARAVELLNTKLDQWAEETVAQGGFHNVTALKMQYEEYRSW
LLDEDVAYAELFLDTEGNIKFDIWDLIPFTRGSTHILSSDPYMWHYANDPKLYRNELDVLGQAAATRLARNL
QSSGDMAKYFAGEITPGDQVPSDATLDQWAEYVTDVFRPNYHAIGTCSMMARELGGVVDATAKVYGTQGLRV
IDGSIPPTQLSSHVMTVFYGMALKIAEAVLADYEKA
>A0A1L9PGU1|Aspergillus_versicolor_CBS_583.65_Ascomycota_Eurotiomycetes_Eurotiales
MKLICFALPLAALVQAYSPAEEIDVQASLLSNPNDVAGKTFDYIIAGGGLTGLTVAAKLTENPNIDVLVIEK
GFYESNAGPIIEDANSYGQVFGSSGDQNYLTVEQINNRTAAVVSGKGLGGSTLVNGASWTRPDKAQIDSWEK
VFGMVGWTWDSILPYMNNAEKSRAPDAAQIEAGHSFDPSCHGFNGTVQAGPRDNGKPWSPLMKALMNTTSDL
GIPTQVDFHCGRPRGVSMIQNSLREDQTRADAAREWLLPSYTRPNLKILTGQVVGKILFDADSISTRPKAVG
VNFGTHRSVNFNAHARHEVLLAAGSAISPLILEYSGIGLKSVLESANVSQIIDLPVGLNMQDQTTTSVRARS
SQAGFGQGQAAYFANFTEVFGEDSTRAIELLNTKLDEWAEETVALGGFHNASALKMQYEEYRSWLLDEDVAY
AELFLDTEGDIKFDIWDLIPFARGSTHILSSDPYMWHYANDPKLYRNELDVLGQAAATRLARRLQSTGEMKK
YFAGEVTPGAEVPADASLDQWAEYVTDVFRPNWHAIGTCSMMARELGGVVDATAKVYGTQGLRVIDGSIPPT
QLSSHVMTVFYGMALKIAENVLADYKKA
>A0A0Y0IDS5|Penicillium_viticola_Ascomycota_Eurotiomycetes_Eurotiales
MKSSHLSFALTIALASAQSYTPAQQFDVQSHLISDPNEVSNKTYDYIIAGGGLTGLTVATKLTEDPKISVLV
IERGFYESNDGPIIQNPNTYGEIFLTSADANYATVDQGINNRSLAIKSGKGLGGSTLINGDSWTRPDKVQID
SWEKVFGNKGWNWDTLNKHMNAAERARFPTAAQIAAGHSFDPSCHGFNGTIPSGPRDDGSEYTPIVRALMNT
TAAMGIQTQADLLCGHPRGVSMLYNNLHKDQTRGDAARQFLLPNYKRRNLQVLTGQMVGKVLFDKSGVKATG
VNFGTNKAVNFNAYAKHEVLLAAGSSVSPLILEYSGIGLKSVLDAAGIEQRVDLPVGQNMQDQTTTTVHSRA
NVDGQGQAIYFANFTEVFGDYTPQATELLNTKLDQWAEETVARGGFSNVTALKIQYENYRDWLLNDDVAFAE
LFMDTQGNINFDIWDLIPFTRGSVHVLSSEPYLMQYANDPQYFLNELDLLGQAYATKLARDLSSSGEMKQYF
AGETVPGDNLASDASADQWVTYIKDNFRPNYHAVGTCSMMPLEMGGVVDSEAKVYGIQGLRVIDGSIPPTQV
SAHVMGAFYGMALVIAESILADYQS
>A0A1V6T5Q2|Penicillium_steckii_Ascomycota_Eurotiomycetes_Eurotiales
MKFAASLLFLFVAASTAQSYSPSDQVDVQSHLISDPTQVAGKQYDYVIAGGGLTGLTVASKLTEHPNITVLV
IEKGFYESNDGPIIQNPNTYGKIFSTSVDQQFETVEMEINNETLLIRSGKGLGGSTLVNGNSWTRPDKVQID
SWESVFGMTGWNWDNLLEYMNEVEAARPPSSAQVAAGHSFDASCHGFNGTVHAGPRDNGQSYSPIMRALMNA
TSSLGVTTQEDFFCGHPRGVSMIYNNLHEDQTRADAGREWLLPNYKRPNLQILTGQMVGKVLFDESGLKAVG
VNFGTNKAVNFNVTAKREVLLAAGSSVSPLILEYSGIGMKSVLDNAGIEQLLELPVGINMQDQTTTTVHSRA
KASGDGQGQAVYFANFTETFGDQTAYATNLLNNKLDQWAEETVARGGFHNVTALKIQYENYRDWLLNEDVAF
AELFMDTEGNINFDIWDLIPFTRGSVHILSSDPYLFQYANDPKFFLNELDLLGQAAATKLARDLSSTGVMKE
YFDGETVPGYNLDQSATIQEWEDYIKHNFRPNYHAVSTCSMMTRELGGVVDATAKVYGTEGLRVIDGSIPPT
QVSAHVMNVFYAMALKISEAVLADY
>A0A1V6PNA6|Penicillium_decumbens_Ascomycota_Eurotiomycetes_Eurotiales
MNSTIFKILLFLSATTIQAYTHYEQTDVQSQLISDPNKIAGKEYDYIIAGGGLTGLTVAAKLTENPNITVLV
IEKGFYESNAGLIVENPNTYGDIFGTTVDQQYSTVAMTINNQTLAIKSGKGLGGSTLINGASWTRPDKVQLD
SWERVFGMKGWNWDNLFGYMNQAERAREPNAAQIAAGHAFNASCHGFNGSVPSGPRDNGEVYSPVVRALMNT
TSALGVPTQQDFLCGHPRGVSMIYNTLYEDQTRADAGRNWLLPNYKRSNLQVLTGQMVGKVLFDESLKATGV
NFGTNKAVNFNVSAKHEVILAAGSAISPLILEYSGIGMKSVLESAGIQQRLELPVGINMQDQTVTTVHSRSK
ASGQGQAIYYANFTETFGDYANRAKEMVNTKLEQWAQETVARGGFHNTTALMVQYENYRDWLLNEDVAFSEL
FLDTDGSIDFDIWDLIPFTRGSTHVLSNDPYMLQYANDPKYLLNELDLLGQAAASKLARNLSSTGVMKEYFN
GETIPGQHLDQDATLDQWAVYIQQNFRPNWHAIGTCSMMTRELGGVVDADAKVYGVQSLRVVDGSIPPTQVS
AHVMTVFYGMALKIAEAILADYSA
>V5FVQ8|Byssochlamys_spectabilis_No._5_Ascomycota_Eurotiomycetes_Eurotiales
MKYLVHNILLLAVAAAQSYSPLEQVDIQSSLLSDPRAAAGKTFDYIIAGGGLTGLTVAATLTKNPKIDVLVI
EKGFYESNEGAIIENLNDYGIIFGSSVDQAYETVTLGINNRSQNIRAGNGLGGSTLINGGSWTSPDKVQIDS
WEKVLGNEGWNWVNLFQYIKGAEISRPPNEAQIAAGHYYDPTCHGTNGTVHTGVRDNGQKYSPIIKALMDTS
TERGIPIRNDLHCGHPRGVSMLPNTLHEDQTRSDAAREWLLPNYKRPNLNILTGQYVGRVLLNATSSGPKAV
GVNFGTNKNVNFNVYAKHEVLLAAGSLVSPLILEQSGIGLKDVLDVAGVEQVVDLPVGLNMQDQTTTTVTSR
ATATGYGQGQAIYFASFNETFGDYAPRAIELLNTKLDQWAEDTVNRGGFHNHTALKIQYENYRQWLLQEDVA
YTELFLDTMGEISFSLWDLIPFTRGSIHILSNDPYLRHFSNDPKYLLNELDVLGQAAASKLARELSNSGEMQ
AYFAGETVPGYALAHNATLDQWVEYVKQNFRANWHAVGTCSMMARELGGVVDSAARVYGVQGLRVIDGSIPP
TQVSAHVMTVFYAMALKISDHILADYKKTH
>A0A1F8AA09|Aspergillus_bombycis_Ascomycota_Eurotiomycetes_Eurotiales
MKSAVFSPILFSLAVAQNYSLDKHFDVQASLITDPKEVAEKTFDYVIAGGGLTGLTVATKLTENPNIEVLVI
EKGFYESNCGGIVEDLNEYGDIFGTEVDQAYQTVPLAINNRTELIRSGNGLGGSTLVNGGSWTRPDKVQIDS
WEKVFGNEGWNWDGLFEYMKKAEKSRPPSEAQIAAGHSYDPACHGTNGTVQAGPRDNGKPWSPIMKALMNTA
SERGVPTQQDFHCGHPCGVSMIPNAVHEDQIRSDTAREWLLPNHERPNLKVLTGQQVGKVLLNKTESGAKAT
GLNFGTHRKVNFNVYTKHEVLLAAGSAISPLILEWSGIGLKDVLSAAGVEQIVDLPVGLNMQDQTTTNVRSH
AQASGAGQGQAVYFASFNETFGDYAPTAMELLNTKLDQWAEETVRNGGFHNVTALKIQYENYRDWLLNEDVA
FAELFLDTEGVINFDLWDLIPFTRGSVHILNGDPYLHRYANDPKFFLNEFDILGQAAASKLARELSNAGEMK
KYFAGESIPGDNLAYDASLEQWTDYVKKNFRANWHAVSSCSMMAREMGGVVDSAARVYDVENLRVIDGSIPP
TQVSSHVMTIFYGMALKVADAILADYSNN
>A0A0L1JCY1|Aspergillus_nomius_NRRL_13137_Ascomycota_Eurotiomycetes_Eurotiales
MKSAVFSPILFSLAVAQNYSLDKHFDVQSSLITDPKEVSEKTFDYVIAGGGLTGLTVATKLTENPNIEVLVI
EKGFYESNCGGIVEDLNEYGDIFGTDVDQAYQTVSLAINNRTELIRSGNGLGGSTLVNGGSWTRPDKVQIDS
WEKVFGNEGWNWDGLFEYMKKAEKSRPPNEAQIAAGHSYDPACHGTNGTVQAGPRDNGKPWSPIMKALMNTA
SERGVPTQQDFHCGHPRGVSMIPNAVHEDQTRSDAAREWLLPNHERPNLKVLTGQRVGKVLLNKTESGAKAT
GLNFGTHKKVNFNVYAKHEVLLAAGSAISPLILEWSGIGLKDVLSAAGVEQVVDLPVGLNMQDQTTTNVRSH
AQASGAGQGQAVYFASFNETFGDYAPKAMELLHTKLDQWAEETVRNGGFHNVTALKIQYENYRDWLLNEDVA
FAELFLDTEGVINFDLWDLIPFTRGSVHILNGDPYIHRYANDPKFFLNEFDILGQAAASKLARELSNAGEMK
KYFAGESIPGDNLAYDASLEQWTDYVKKNFRANWHAVSSCSMMAREMGGVVDSAARVYDVENLRVVDGSIPP
TQVSSHVMTIFYGMALKVADAILADYSKN
>A0A0F0IEQ8|Aspergillus_parasiticus_SU-1_Ascomycota_Eurotiomycetes_Eurotiales
MKSAVFSPILFSLALAQNYSLEKHFDVQSSLISDPKEISEKTFDYVIAGGGLTGLTVATKLTENPDIEVLVI
EKGFYESNCGSIVEDLNEYGDIFGTDVDQAYQTVPLAINNRTELIRSGNGLGGSTLVNGGSWTRPDKVQIDS
WEKVFGNEGWNWDGLFDYMKKAENSRPPNEAQIAAGHSYDPACHGTNGTVQAGPRDNGKPWSPIMKALMDTA
SERGVPTQQDFHCGHPRGVSMIPNAVHEDQTRSDTAREWLLPNHERPNLKVLTGQRVGKVLLNKTESGAKAT
GLNFGTHRKVNYNVYAKHEVLLAAGSAISPLILEWSGIGLKDVLSAAGVEQIVDLPVGLNMQDQTTTNVRSH
AQASGAGQGQAVYFASFNETFGDYAPKAMELLNTKIDQWAEETVRNGGFHNATALKIQYENYRNWLLNEDVA
FAELFLDTEGKINFDLWDLIPFTRGSVHILHGDPYLHRYANDPKFFLNEFDILGQAAATKLARELSNTGEMK
KYFAGESIPGDNLAYDASLEQWADYVKENFRANWHAVSSCSMMSREMGGVVDSAARVYDVENLRVVDGSIPP
TQVSSHVMTIFYGMALKVADAILADYSKN
>Q2UCL0|Aspergillus_oryzae_RIB40_Ascomycota_Eurotiomycetes_Eurotiales
MKSAIFSPILFSLALAQNYSLEKHFDVQSSLISDPKEVSEKTFDYVIAGGGLTGLTVATKLTENPDIEVLVI
EKGFYESNCGSIVEDLNEYGDIFGTDVDQAYQTVPLAVNNRTELIRSGNGLGGSTLINGGSWTRPDKVQIDS
WERVFGNEGWNWDSLFEYMKKAEHSRPPNEAQIAAGHSYDPACHGTNGTVQAGPRDNGKPWSPIMKALINTA
SERGVPTQQDFHCGHPRGVSMIPNAVHEDQTRSDTAREWLLPNHERPNLKVLTGQRVGKVLLNKTESGAKAT
GLNFGTHRKVNYNVYAKHEVLLAAGSAISPLILEWSGIGLKDVLSAAGVEQVVDLPVGLNMQDQTTTNVRSQ
AQASGAGQGQAVYFASFNETFGDYAHKAMELLNTKLDQWAEETVRNGGFHNVTALKIQYENYRDWLLNEDVA
FAELFLDTEGKINFDLWDLIPFTRGSVHILNGDPYLHRYANDPKFFLNEFDILGQAAATKLARELSNTGEMK
KYFAGEIIPGDNLAYDASLEQWADYVKENFRANWHAVSSCSMMSREMGGVVDSAARVYDVENLRIVDGSIPP
TQVSSHVMTIFYGMALKVADAILADYSKN
>A0A1V6SR41|Penicillium_flavigenum_Ascomycota_Eurotiomycetes_Eurotiales
MNSLILSFFLISTAASQSYLPSEQIDVQSSLLSDPNQVAGKTVDYIIAGGGLTGLTVAAKLTENPDITVLVI
ENGFYESADGAIIEDLNAYGDIFRTTVDHAYEIVPHAINNRTENIRSGNGLGGSTLINGGSWTRPHKAQIDS
WERVFGNKGWNWDNLFPYMQKVETSRPPNDVEIAAGHHYDSACHGTNGTVHSGFRNTGEAYSPIIKALMNSS
EERGVPTKLDFHCGVPRGVSMIPNALHEDQTRSDAAREWLLPNYKRPNLQVLTGQFVGKVLINQTTISGHKT
GHKAVGVNFGTNKHVNFNVYAKHEVLLAAGSAVSPRILEYSGIGLKPVLDAARVQQIVDLPVGLNMQDQTTT
TVASRTKPSGNGQGQAIYYATFNETFGDFAPQAHHLLNTKLHQWATETVARGGFHNVTALEIQYQNYRDWLN
DEVAYLELFLDTSGKINFDLWDLIPFTRGSVHIQGNDPYLRRFSYDPKFFMNELDLLGQAAGSKLAREISNT
GGMQTYFDGETTPGSNLAYNADLDQWVDYVKQDFRANWHAVSTCSMMKKELGGVVDSAARVYGVEGLRVVDG
SIVPTQVSSHVMTVFYAMALKISDAVLADFHAKPSKH
>A0A1V6Y5A5|Penicillium_nalgiovense_Ascomycota_Eurotiomycetes_Eurotiales
MNSLIFSFFLISAAASQSYLPSEQIDVQSSLLSDPNQVAGKTVDYIIAGGGLTGLTVAAKLTEDPNITVLVI
ENGFYESADGAIIEDLNAYGDIFGTTVDHAYEIVPHAVNNRTENIRSGNGLGGSTLINGGSWTRPHKGQIDS
WERVFGNKGWNWNNLFPYMQKVETSRPPNEVEIAAGHYYDYACHGTNGTVHSGFRNTGEAYSPIIKALINSC
EERGVPTKLDFHCGVPRGVSMIPNALHEDQTRSDAAREWLLPNYKRPNLQVLTGQFVGKVLINPTTISGHKT
GHKAVGVNFGTNKNVSFNVYAKHEVLLAAGSAVSPRILEYSGIGLKPILDEAGVQQIVDLPVGLNMQDQTTT
TVASRTKPSGNGQGQAIYYATFNETFGDFTPQAHHLLNTKLHQWASETVARGGFHNVTALEIQYQNYRDWLN
DEVAYLELFLDTSGKINFDLWDLIPFTRGSVHIQGTDPYLRRFSYDPKFFMNELDLLGQAAGSKLAREISNT
GGMQTYFDGETTPGSNLAYNADLAQWVDYVKQNFRANWHAVSTCSMMKKELGGVVDSAARVYGVEGLRVVDG
SIAPTQVSSHVMTVFYAMALKISDAILEDFHGKPSKH
>A0A1F5LEZ4|Penicillium_arizonense_Ascomycota_Eurotiomycetes_Eurotiales
MKSPIFSCFLISVAAAQRYLPSEQIDVQSSLLSDPKKVANKTVDYIIAGGGLTGLTIATKLTEDPNVKVLVI
ENGFYESTDGAITEDLNAYGDIFGTNVDHAYEIVPQATNNRTENIRSGNGLGGSTLINGGSWTRPHKAQIDS
WEKVFRNKGWNWDNLFPYMNKVEIARAPNDVEIAAGHYYNASCHGTNGTVHAGPRNTGKAFSPIIKTLMNSA
KERGVPTQLDFHCGVPRGVSMIPNTLHEDQTRSDAAREWLLPNYKRRNLQILTGQFVGKVLINQTVSGHKAV
GVNFGTNKNVNFDVYAKHEVLLAAGSAVSPRILEYSGIGLQSVLGAAGVQQIVDLPVGLNMQDQTTTTVGSR
TKPSGNGQGQAIYFATFNETFGDYAPQAHQLLNTKLHQWATETVARGGFHNVTALEIQYQNYRDWLVNEEVA
YVELFLDTSGKINFDLWDLIPFTRGSVHIQGNDPYLRRFSYNPKFFMNDLDLLGQAAGSKLAREISNNGGMQ
TYFDGETTPGLRLAYDADLDQWVDYVKQNFRANWHAVSTCSMMAKELGGVVDSEARVYGVEGLRVVDGSIPP
TQVSSHVMTVFYAMALKISDAVLADYHAKSSMH
>A0A0M8NXR8|Penicillium_nordicum_Ascomycota_Eurotiomycetes_Eurotiales
MKSIIFSCFLISVAASKRYLPSEQIDIQSSLLSDPFQVAGKTVDYIIAGGGLTGLTIAAKLTEDPSIKVLVI
ENGFYESTDGDIIEDLNDYGDIFGTTVDHAYEIVPHPINNRTENVRSGNGLGGSTLINGGSWTRPHKAQIDS
WEKVFGNKGWNWDTMLPYMQKVEISRPPNDVEIAAGHYYNSTCHGTNGTVHAGPRNNGEPYSPIIKTLMDTA
KSRGVPTQLDFHCGVPRGVSMIPNGLHEDQIRSDAAREWLLPNYKRPNLQVLTGQFVAKVLINQTATSGPVS
GHKAVGVNFGTNKNVNFNVYAKHEVLLASGSVVSPRILEYSGIGLKSVLDAAGIQQIVDLPVGLNMQDQTTT
TVTSRTRSSGNGQGQAVYFATFNETFGDYAPQAHNLLNTKLHQWATETVERGGFHNVTALEIQYQNYRDWLV
NEEVAYTELFLDTSGKINFDLWDLIPFTRGSVHIQGNDPYLRRFSYDPKFFMNDLDLLGQAAGSKLAREISN
TGAMQTYFDGETTPGDKLEYDADLDQWVDYVKQNFRANWHAVGTCSMMAKELGGVVDSEARVYGVEGLRVVD
GSIPPTQVSSHVMTVFYAMALKISDAVLADFHVKSSKTS
>A0A1V6NX26|Penicillium_polonicum_Ascomycota_Eurotiomycetes_Eurotiales
MKSIIFSCFLISVAASKRYLPSEQIDVQSSLLSDPTQVTGKTVDYIIAGGGLTGLTIAAKLTEDPSIEVLVI
ENGFYESTDGDIIEDLNDYGDIFGTTVDHAYEIVPHPINNRTENVRSGNGLGGSTLINGGSWTRPHKAQIDS
WEKVFGNKGWNWDDMLPYMQKVEISRPPSDVEIAAGHYYNSTCHGTNGTVHAGPRNNGEPYSPIIKALMDTA
KGRGVPTQLDFHCGVPRGVSMIPNGLHEDQIRSDAAREWLLPNYKRPNLQVLTGQFVGKVLINQTTTSGAVS
GHKAVGVNFGTNKNVNFNVYAKHEVLLASGSVVSPRILEYSGIGLKSVLDTAGIQQIVDLPVGLNMQDQTTT
TVASRIKSSGNGQGQAIYFATFNETFGDYAPQAHKLLNTKLHQWATETVARGGFHNVTALEIQYQNYRDWLV
NEEVAYTELFLDTSGKINFDLWDLIPFTRGSVHIEGNDPYLRRFSYDPKFFMNDLDLLGQAAGSKLAREISN
SGDMQTYFDGETTPGDNLEYDADLDQWVDYVKQNFRANWHAVGTCSMMAKELGGVVDSEARVYGVEGLRVVD
GSIPPTQVSSHVMTIFYAMALKISDAVLTDFHAKSSKN
>A0A117NQ85|Penicillium_freii_Ascomycota_Eurotiomycetes_Eurotiales
MKSIIFSCFLISVAASKRYLPSEQIDIQSSLLSDPTQVAGKTVDYIIAGGGLTGLTIAAKLTEDPSIEVLVI
ENGFYESANGDIIQDLNDYGDIFGTTVDHAYETVPHPINNRTESVRSGNGLGGSTLINGGSWTRPHKAQIDS
WEKVFGNKGWNWDNMLPYMQKVEIARPPSDVEIAAGHYFNSTCHGTNGTVHAGPRNNGEPYSPIIKALMDTA
KGRGVPTQLDFHCGVPRGVSMIPNGLHEDQIRSDAAREWLLPNYQRPNLQVLTGQFVGKVLINQTTTSGDVS
GHKAVGVNFGTNKNVNFNVYAKHEVLLASGSVVSPRILEYSGIGLESVLDTAGIQQIVDLPVGLNMQDQTTT
TVASRTKSSGNGQGQAIYFATFNETFGDYAPQAHKLLNTKLHQWATETVARGGFHNVTALEIQYQNYRDWLV
NEEVAYTELFLDTSGKINFDLWDLIPFTRGYVHIEGNDPYLRRFSFDPKFFMNDLDLLGQAAGSKLAREISN
SGGMQTYFDGETTPGDNLEYDADLDQWVDYVKQNFRANWHAVGTCSMMAKELGGVVDSEARVYGVEGLRVVD
GSIPPTQVSSHVMTIFYAMALKISDAVLADFHAKSSKN
>A0A1V6R6H1|Penicillium_solitum_Ascomycota_Eurotiomycetes_Eurotiales
MKSIIFSCFLVSVAASKRYLPSEQIDVQSSLLSDPTQVAGKTVDYIIAGGGLTGLTVAAKLTEDPSINVLVI
ENGFYESTDGDIIEDLNDYGDIFGTTVDHAYEIVPHAINNRTENVRSGNGLGGSTLINGGSWTRPHKAQIDS
WEKVFGNKGWNWDNMLPYMQKVEISRPPSDVEIAAGHYYNSTCHGTNGTVHAGPRNSGEPYSPIIKSLMDTA
KGRGVPTQLDFHCGVPRGVSMIPNGLHKDQIRSDAAREWLLPNYKRPNLQVLTGQFVGKVLINQTTTSGTVS
GHKAVGVNFGTNKNVNFNVYAKHEVLLASGSAVSPRILEYSGIGLKSVLDTAGIQQIVDLPVGLNMQDQTTT
TVASRTKSSGNGQGQAIYFATFNETFGDYAPQAHKLLNTKLHQWATQTVARGGFHNVTALEIQYENYRDWLV
NEEVAYTELFLDTSGKINFDLWDLIPFTRGSVHIQGNDPYLRRFSYDPKFFMNDLDLLAQAAGSKLAREISN
TGAMQTYFDGETTPGDNLEYDADLDQWVDYVKQNFRANWHAVGTCAMMAKELGGVVDSEARVYGVEGLRVVD
GSIPPTQVSSHVMTVFYAMALKISDAVLADFHAKSPKN
>A0A0G4P2L5|Penicillium_camemberti_FM_013_Ascomycota_Eurotiomycetes_Eurotiales
MKSIIFSCFLVSVAASKRYLPSEQIDVQSSLLSDPTQVAGKTVDYIIAGGGLTGLTVAAKLTEDPSIKVLVI
ENGFYESADGDIIEDLNDYGDIFGTTVDHAYEIVPHAINNRTENVRSGNGLGGSTLINGGSWTRPHKTQIDS
WEKVFGNKGWNWDNMLPYMKKVEIARPPSDVEIAAGHYYNSTCHGTNGTVHAGPRNNGEPYTPIIKTLMDTA
KERGVPTQLDFHCGVPRGVSMIPNGLHEDQVRSDAAREWLLPNYKRPNLQVLTGQFVGKVLINQTTTSGTVS
GHKAVGVNFGTNKKVNFNVYAKHEVLLASGSAVSPRILEYSGIGLKSVLDAAGIQQIVDLPVGLNMQDQTTT
TVASRTKLSGNGQGQAVYFATFNETFGDYAPQAHKLLNTKLHKWATETVARGGFHNVTALEIQYENYRDWLV
NEEVAYTELFLDTSGKINFDLWDLIPFTRGSVHIEGNDPYLRRFSYDPKFFMNDLDLLGQAAGSKLAREISN
TGAMQTYFDGETIPGDNLEYDADLDQWVDYVKQNFRANWHAVGTCSMMAKELGGVVDSEARVYGVEGLRVVD
GSIPPTQVSSHVMTVFYAMALKISDAVLADFHAKSSKN
>A0A0A2JC26|Penicillium_expansum_Ascomycota_Eurotiomycetes_Eurotiales
MKSIILSCFVISAAASQSYLPTEQIDVQSSLLSDPNHVAGKTVDYMIAGGGLTGLTIAAKLTENPNINVLVI
ENGFYESSEGEIIEDLNDYGDIFGTTVDHAYEIVSQAINNRTENIRSGNGLGGSTLTNGGSWTRPHKAQIDS
WEKVFGNKDWNWDNLFPYMQKAEIARPPNDVEIAAGHFYNSSCHGTNGTVHAGPRNNGEPYSPIIETLMDSA
KERGVPTQLDFHCGVPRGISMIPNALHEDQVRSDAAREWLLPNYKRPNLQVLTGQFVGKVLINQTATSGAIP
GYKAVGVNFGTNKNVNSNVYAKHEVLLASGSAVSPRILEYSGIGLKSVLDAAGIQQIVDLPVGLNMQDQTTT
TVGSRTKPSGNGQGQAIYFATFNETFGDYAPPAHELLNTKLHQWATETVARGGFHNVTALEIQYENYRDWLV
NEEVAYTELFLDTSGKINFDLWDLIPFTRGSVHIQGNDPYLRRFSYDPKFFMNELDLLGQAAGSKLAREISN
TGGMQTYFDGETTPGSNLAYNADLDQWVDYVKQNFRANWHAVGTCSMMAEELGGVVDSAARVYGVEGLRVVD
GSIPPTQVSSHVMTVFYAMSLKISDAILADFHAKSSKH
>KGO48394|Penicillium_expansum_Ascomycota_Eurotiomycetes_Eurotiales
MKSIILSCFVISAAASQSYLPTEQIDVQSSLLSDPNHVAGKTVDYIIAGGGLTGLTIAAKLTENPNINVLVI
ENGFYESSEGDIIEDLNDYGDIFGTTVDHAYEIVSQAINNRTENIRSGNGLGGSTLINGGSWTRPHKAQIDS
WEKVFGNKDWNWDNLFPYMQKAEIARPPSDVEIAAGHFYNSSCHGTNGTVHAGPRNNGEPYSPIIKTLMDSA
KERGVPTQLDFHCGVPRGISMIPNALHEDQVRSDAAREWLLPNYKRPNLQVLTGQFVGKVLINQTATSGAIP
GYKAVGVNFGTNKNVNFNVYAKHEVLLASGSAVSPRILEYSGIGLKSVLDAAGIQQIVDLPVGLNMQDQTTT
TVGSRTKPSGNGQGQAIYFATFNETFGDYAPQAHELLNTKLHQWATETVARGGFHNVTALEIQYENYRDWLV
NEEVAYTELFLDTSGKINFDLWDLIPFTRGSVHIQGNDPYLRRFSYDPKFFMNDLDLLGQAAGSKLAREISN
TGGMQTYFDGETTPGSNLAYNADLDQWVDYVKQNFRANWHAVGTCSMMAEELGGVVDSAARVYGVEGLRVVD
GSIPPTQVSSHVMTVFYAMALKISDAILADFHAKSSKH
>A0A1L9RSY8|Aspergillus_wentii_DTO_134E9_Ascomycota_Eurotiomycetes_Eurotiales
MRYTILGSILFTAVAAQSTFKPQPVDQTDVQAALISDPRQVADKSYDYVIAGGGLTGLTVAAKLSENPKINV
LVIEKGFYESNDGAIIEDPNEYGKIFGTVVDQGYLTIPLQIHNRTESIKAGNGLGGSTLINGDSWTRPDKAQ
IDSWEKVFGNEGWNWSNVFELMKQSERMRYPTPEQIAAGHYLDPSCHGFNGTIHAGPRDNGQPWSPIVQALM
NTTAARGVPTKVDVGCGHPRGVSMIPNNLLPDQIRDDAARAWLLPNYKRQNLHVLTGQKVGKVIMEGTKAVG
VNFGTNKGVNFNVSATHEVLLAAGSNISPLILEYSGIGMKSVLDAAKVPQVIELPVGVNLQDQTTSTVRARA
NAAGAGQGQAVYFANFTEVFGDYAPQARNLLETKLDQWAEETVARGGFHNATALKVQYENYRNWLLDEDVAL
TELFLDTSGQINFDLWDLIPFTRGSIHILSADPYLTQFANDPKFLLNEFDLLTQAASNKLARELQNSGEMSK
YFAGEVLPGDSLAYNATLDQWVEWTKQNFRANWHAVSSCSMMSKELGGVVDSSAKVYGAQNLRVIDGSIPPT
QVSSHVMTIFYGMALKIAQSILSDYAK
>A0A1E3BPV4|Aspergillus_cristatus_Ascomycota_Eurotiomycetes_Eurotiales
MKFAFVEAALLSVALAQTTHKHAPIDIQSSLLHDPREVADKQFDYIIAGGGLTGLTAASRLTENPNISVLVV
EGGYYESNRGPIIEDVNTYGDIFDSSVDYAYQTTPQAANNLSGIVRSGKGLGGSTLINGASWTRPHKSQIDS
WESVFGNDGWNWENLTFYMHQAEAARPPNPAEVTTGHFFDPSCHGLNGAVHTGTRNTGEKFSPMIKALMDTV
KPQGVPTRHDFCCGDPHGVSMILNSVNAEQIRSDAAREWLLPNYRRHNLKLLTGQLVGKVLFNETNTGPKAV
GVEYGVQKQFTFKAYAKHEVLLAAGSAVSPLILEWSGIGLKSVLDTVGIRQIVDLPVGLNLQDQTTTTVRSA
ITASGAGQGQAVYFATFNETFGDLASVGIDLLNMKLQQWAEETVAAGGFHNVTALMSQYENYRDWLINKNIA
YVELFLDTSGKIHFDIWDLIPFTRGYVHILDADPYLGRRAYNPRYYQNELDVLAQAAATQLARNLSNSGEMK
QYFAGEQVPGFNLPYNAAVQDWSAYVQQTFRPNYHGISTCSMMPKEMGGVVDSAARVYGVQGLRVIDGSIPP
AQMSSHVMTVFYGMALKISDFILEDYLAQQS
>A0A165A7C0|Xylona_heveae_TC161_Ascomycota_Xylonomycetes_Xylonales
MVTKSIVLGAASLLFGSALAAPYTSSQLDIQSSLITDPNKVAGQKFDYIIAGGGLTGLTAAALLSANPDISV
LVIEEGFYESSRGPIIEDLNTYGQIFGTEVDHAYETVPLDINNQTQIIRSGRGLGGSTLVNGGTWTRPHKVQ
IDSWESVLGNEGWNWDNLTAYSHKAELVREPNQAQIDAGHYLDPSCHGFNGTVHAGPRDTGDKYSPLMKALM
SVVSGQGYPTQKDLGCGDPVGVSMFPNSLHEDQTRSDAAREWLLPNYQRSNLKVLTGQKVGKVLLDTSSGTP
TATGIQFGITSVNNYEVYANHEVLIAAGSAISPLILEWSGIGIKSVLDAAGVEQVLELPVGLNLQDQTTTTV
RSNINSGGAGQGQAAYFATFNGTFGDYAPQAHQLIQDNLDNWVQEAIAAGGFINNATALKTLYDNQVDWLVN
HDVAFAELFMDTAGAMSFDLWDLIPFTRGYIHILDKDPYLGRYSNNPRYYQNELDLAGQAAASKLARELSNS
GEMSQYWAGETIPGNNLDYNASLDEWKTYVQQHFRANYHGVGTCSMMARELGGVLDPSARVYGTDRLRVIDG
SAPPTQVSSHVMTVFYGMAEKIGADILLDYQNRQ
>A0A093ZCT4|Pseudogymnoascus_sp._VKM_F-3775_Ascomycota_Leotiomycetes
MSAKSLMLGAAVLVGSALALPYEQIDIQSSLLTNPANVAGKQFDYIIAGGGLTGLTAAARLSEVPEISVLVI
ESGFFESDQGPIIEDLNAYGKIFGSTVDWAIETDIQEINNLSQTVRSGHGLGGSTLVNGGTWTRPHKVQLDT
WETVFGNKGWNWNNLTHYMSMAERARLPNQKQINAGHYFNVSCHGLNGSVNVGPRDTGASYSPLMKALMGTV
EELGVPTQQDLNCGDPHGVSMFPNDVNTDQVRQDAARSWLLPNYKRPNLKVLVGQRVGKVLIDQTAAKPKAT
GVQFGTHKNINFEVYAKHEVLISAGSSASPLILEYSGIGLKSVLDAAGVKQIVDLPVGLNLQDQTTTNVRSN
VTAAGAGQGQAAYFATFNETFGTEAPRAHALLNSKIDQWAHETVARGGFHNVTALKIQYENYRSWLVDHDVA
YVELFMDTNGVINFDLWDLIPFTRGAVHILSADPFLHHVSNNPQYFANELDVLGQAAGSKLARSLSSTGELK
KYFTEELIPGPANLALDANLDDWVDYVKGHFRANYHAVSSCSMMAKELGGVLDPQARVYGVDALRVIDGSAP
PTQVSSHVMTVFYGMAEKLSADILVDYYASKPNGKGKAKK
>A0A1L9RIA9|Aspergillus_wentii_DTO_134E9_Ascomycota_Eurotiomycetes_Eurotiales
MGLQTLATLLLASSAAAFVAQSPDPTPKFITNPATVAGKKFDYIIAGGGLTGLTVAARLTENPKISVLVIES
GFYESNRSPIVEDVNAYGQPFGSEIDHAYETLMEINNRTEIVHSGHGLGGSTLINGGTWTRPHKAQIDSWES
VFGNTGWSWDELVPYMHRIERARAPNERQIAAGHYFDPSCHGFNGTVNVNTRDTGEDYTPMIKALMDTVSEY
GVPVRRDVGCGHPHGVSMFPNSIHENQVRSDAAREWLLPNANRPNLKVLTGQMVGRVLMNTTIDGKTAGTPQ
PKAVGVEFGTNRQAKYEVYANREVLLAAGSLVSPQILEYSGIGTKSALEKVGIKQVVDLPVGINLQDQATTN
VRANITAAGAGQGQMIYFASFNETFGDHTSDALKLINNNTKLEQWAEEAVARGGFHNVSLLVKQYENQRNWV
LNEEVPFVEMFIDTAGVMSFDAWVLEPFTRGSVHILDSDPYLRRYNYDTQYYQNELDLFGSAAATKLARELQ
TKGEMEQYFAAEVFPGHNRLPASASVEDWSVWIQDHLRSNYHGVGTCSMMSKEMGGVVDPSARVYGVDGLRV
IDASIVPTQVSSHVMTVFYGMAEKIAELLIADFQAGK
>A7F032|Sclerotinia_sclerotiorum_1980_UF-70_Ascomycota_Leotiomycetes_Helotiales
MSIIRFAFLGAVVFNGIAASPPPDLSCIIDDPYKIKNATFDYIVAGGGLTGLTAAAILSKNPNISVLVIEAG
FYESDQGPLVEDVNEYGKIFGSTVDWAFETLNQTADIPQQTIRSGRGLGGSTLINGATWTRPHKIQVDSWEK
VFGNTGWNWNNFSTYMKSAEDVRKPNDAEIRAGHNFISECHGKHGPVHVGPRNTRAHYSPLMKALMDTVALS
GIPTKRDFSCGNPHGVSMFPNSLHANWNQTRSDAGREMLLPSCSRSNLKVLVGQVVGKVLLNSQPEAIQAHG
VQFGTNRHSNFEVYARHEVLLAAGALSSPLILEYSGIGIKKVLENANVSQVLELPVGINVQDQTTTTVRSEI
NDLGYGQGQAIYFATFNETFGKYSSLAHNLLNKNLKRWARETVDNGGFNNITALIIQYENYRDWLTKDNIAY
SELFMDTEGAINFDLWTLIPFTRGFVHILHRDPYLRHVMTNPRYFGNELDILGQAAASKLARDLSDAGSMAR
FYEKEVIPGATKLKPDANLDEWISYVKQNFRPNYHNVGSCSMMARELGGVVNPQGKVYDVHGLRVIDASVVP
TQVSAHIMTVLYGMAVKISADIMVDYHVKMEKSMLETAKLELK
>G3XUA2|Aspergillus_niger_ATCC_1015_Ascomycota_Eurotiomycetes_Eurotiales
MMSPILASALLLSGVLAEHFQVPLQHTISPCSTSPHTTHNDFNHNINSIPHGITDDPRSIDNQTFDYIIAGG
GLTGLTLAAKLVEQKKYTVLVIESGFYAWEYGPKIDDLNTYGQVFGSSVDHAYETSPQLVGNDGETGLDKDI
RIVRSGNGLGGSTLINGGTWTRPHKSQLDSWEEVFGNTGWNWDALKGKMDEIEVPRDPTSDDITEGSFHKFD
AKCHNQQPGKGKVKVGARDRKYGWSPLIKALMHTVNSTYEEVVNQKDLCCGDPTGVSMFLNTLTNEQIRTDA
ARSWLKPILDDDELKQYITVLTGELVGKVHLADANPSETGTEFKAKGVEFGVHKKQEWKWDAWARKEVLLAA
GSTISPLILQWSGIGPKTWLDAAGIEHKLELPVGYNLQDQTTTSVVTKPKPEANGQGQAAYFATFAEIFGKD
ASDMEKLLKDDTELDKWAEHTVNGHGFPDKANLLKQYKNYRDWLLTDKVSYAELFLDTDNSTHFDLWNLIPF
TRGYVKILDNDPYLRSFEYNPRYFENILDLNGQAAATRLARQLTNTYDMKQYVDKEQVPGRYVPENASLTEW
ADYVKQNYRANYHGVGTCSMMKKELGGVVDPEAKVYGVEGLRVVDGSIPPTQVSSHVMTVFYAMAVKIAESV
IKDAGNA
>A0A1M3T4P2|Aspergillus_luchuensis_CBS_106.47_Ascomycota_Eurotiomycetes_Eurotiales
MQLLFFAPALLLSSVLAEHFQAPLQPTETPSSIPKNHLLDDPNNHLKIDTIPHGITDDPRTIHNQTFDYIIA
GGGLTGLTLAAKLVSEKKYTILVIESGSVDHAYETSPQLVGNDGETGLDKDIRLVRSGNGLGGSTLINGGSW
TRPHKSQLDSWEKVFGNTGWSWAALKGRMDEIEVPRDPKTDNITKGSLHRFDAECHNKEPDKGRVKVGARDR
GYGWSPLIGALMSTVKKTYSGVVNQKDFCCGDPTGVSMFLNTLTNEQVRTDAARSWLKPILGDQELRKYIVL
TGELVGKVHLDSGAALRMGAKWQAKGVEFGVHKKPEWKWDAWARNEKLDLPVGYNLQDQTTTSVVTKPKESG
NGQGQAAYFATFAEIFGDDADQMKKILNDDKELDKWAEHAVKGHGFPDKANLLKQYKNYRDWLLTDKVSYAE
LFLDTDNSTHFDLWNLIPFTRGYVKILDNDPYLRSFEYNPRYFENILDLYGQAAATRLARQLTNTHDMKQYV
DKEQVPGRYVPQGANLSQWADYVKQNYRANYHGVGTCSMMKRELGGVVDPDAKVYDVKGLRVVDGSIPPTQL
SSHVMTVFYAMAVKIAESVIKDAEKT
>A0A146FGK1|Aspergillus_luchuensis_Ascomycota_Eurotiomycetes_Eurotiales
MQLLFFAPALRLSNVLAEHFQAPLQPTETPSSAPENHLLDDPNNQLKIGTIPHGITDDPRVIHNQTFDYIIA
GGGLTGLTLAAKLVSEKKYTVLVIESGFYAWEYGPKIDDLNTYGQVLGSSVDHAYETSPQLVGNDGETGLDK
DIRLVRSGNGLGGSTLINGGSWTRPHKSQLDSWEKVFGNTGWSWAALKGKMDEIEVPRDPKTDNVTAGSLHR
FDAECHNKEPDKGRVKVGARDRGYGWSPLIGALMSTVKKTYSGVVNQKDLCCGNPTGVSMFLNTLTNEQVRT
DAARSWLKPILDDQELRKYITVLTGELVGKVHLDNGAALRMGAKWQAKGVEFGVHKKPEWKWDAWARKEVLL
AAGSTISPLILQWSGIGPKAWLDAAGIEQKLDLPVGYNLQDQTTTSVVTKPKESGNGQGQAAYFATFAEIFG
DEAEQMKKILNDDKELDKWAEHAVRGHGFPDKANLLKQYKNYRDWLLTDKVSYAELFLDTDNSTHFDLWNLI
PFTRGYVKILDNDPYLRSFEYNPRYFENILDLYGQAAATRLARQLTNTHDMKQYVDKEQVPGRYVPQGANLS
QWADYVKQNYRANYHGVGTCSMMKRDLGGVVDSDAKVYDVKGLRVVDGSIPPTQLSSHVMTVFYAMAVKIAE
SVIKDAEKT
>A0A1L9NGR1|Aspergillus_tubingensis_CBS_134.48_Ascomycota_Eurotiomycetes_Eurotiales
MDKPLDHGSSIGLERSNFMWLKIGTYIVYLHSLSTSLPNGKLTPWAALITKMQLIFFAPALLLPNVLAEHFQ
APLQPTGSLSFTPKDHLHDDPNRNINTNTIPHGITDDSRIIHNQTFDYIIAGGGLTGLTLAAKLVSEKKYTV
LVIESGFYAWEYGPKIDDLNTYGQVFGSSVDHAYETSPQLVGNDGETGLDKDIRLVRSGNGLGGSTLINGGS
WTRPHKSQLNSWEKVFGNTGWSWEALKGKMEEIEVPRDPKTDNITKGSLHSFDAECHNKEPDRGRVKVGARD
RGYGWSQLIGALMETVKKTYSGVVNQKDLCCGDPTGVSMFLNTLTNEQVRTDAARSWLKPILDDQELREYIT
VLTGELVGKVHLDNGPALRMGAKWQAKGVEFGVHKKPEWKWDAWARNEVLLAAGSTISPLILQWSGIGPKAW
LDAAGIEQKLDLPVGYNLQDQTTTSVVTKPKESGNGQGQAAYFATFAEIFGDEAEQMKKILNDDKELDKWAE
HAVKGHGFPDKANLLKQYKNYRDWLLTDKVSYAELFLDTDNSTHFDLWNLIPFTRGYVKILDNDPYLRSFEY
NPRYFENILDLYGQAAATRLARQLTNTYDMKQYVDKEQVPGRYVPQGANLSQWADYVKQNYRANYHGVGTCS
MMKRDLGGVVDSEAKVYDVKGLRVVDGSIPPTQLSSHVMTVFYAMAVKIAESVINDAGKT
>A0A100ITH7|Aspergillus_niger_Ascomycota_Eurotiomycetes_Eurotiales
MQLIFFAPALLLSNVLAEHFQAPLQPTESLSSTPKDHLHDDPNRNINTNTIPHGITDDPRIIHNQTFDYIIA
GGGLTGLTLAAKLVSEKKYTVLVIESGFYAWEYGPKIDDLNTYGQVFGSSVDHAYETSPQLVGNDGETGLDK
DIRLVRSGNGLGGSTLINGGSWTRPHKSQLDSWEKVFGNTGWSWDALKGKMDEVEVPRDPKTDNITKGSLHS
FDAGCHNKEPDKGRVKVGARDRGYGWSPLIGALMSTVKKTYSGVVNQKDLCCGDPTGVSMFLNTLTNEQVRT
DAARSWLKPILDDQELRKYITVLTGELVGKVHLDNGAALRMGAKWQAKGVEFGVHKKPEWKWDAWARNEVLL
AAGSTISPLILQWSGIGPKAWLDAAGIEQKLDLPVGYNLQDQTTTSVVTKPKESGNGQGQAAYFATFAEIFG
DEAEQMKKILNDDKELDKWAEHAVKGHGFPDKANLLKQYKNYRDWLLTDKVSYAELFLDTDNSTHFDLWNLI
PFTRGYVKILDNDPYLRSFEYNPRYFENILDLYGQAAATRLARQLTNTHNMKQYVDKEQVPGRYVPQGANLS
QWADYVKQNYRANYHGVGTCSMMKRDLGGVVDSEAKVYDVKELRVVDGSIPPTQLSSHVMTVFYAMAVKIAE
SVIEDAGKT
>A0A0L1IU78|Aspergillus_nomius_NRRL_13137_Ascomycota_Eurotiomycetes_Eurotiales
MRHSLLDLALLLSGVLADPFQAPLQQDIIAPSYTVKTCMPGDTLTACDGQPGSNDIHRGVTDDPRKVHGKNY
DYVIAGGGLTGLTLAAKLVEKKFTVLVIESGFYAWEYGPKIDDLNTYGQVFGSSVDHAYETKPQLVGNDGDV
GLDKDIKIIRSGNGLGGSTLINGGTWTRPHKVQIDSWNSTFGNTGWTWEALKPKMDEIEIPRDPATDKITPG
SLHHFDPNCHNKDPSKGKVKVGARDRKYGWSPLIKALMDTVQKTYNSVTNRKDLCCGDPTGVSMFLNTLTNE
QVRTDAARSWLKPILENSTLTPYITVLTGQLVGKVHLDAIKPSTGKAKWQAKGVEFGIHNKTEWKWDVWANK
EVLLAAGSTISPLILQWSGIGPKAWLDNARIQQKLELPVGYNLQDQTTTSVVTNPKDGGKGQGQAAYFATFA
EVLGKNATYFESILKDDKQLESMAKQTVKGGGFPDTVNLLRQYKNYQEWLLKDKVSYAELFLDTDNSTHFDL
WNLIPFTRGYVKALDSDPYLRSFEYNPRYFENKLDLYGQAAATRLARQLTNTYDMKPLADKEMVPGRYVPQD
ATLDEWAYYVKQNYRANYHGVGTCSMMKQEYGGVVNPEAKVYGVQGLRVVDGSIPPTQVSSHVMTVFYAMAV
KIAESVIADAPKPKEYIHC
>A0A1F8A7I5|Aspergillus_bombycis_Ascomycota_Eurotiomycetes_Eurotiales
MRHSLLDLALLLSGVLAEPFQAPLQEDIIAPSYSVKTCSPADSFTGCDDPSGSNDIHRGVTDDPRKVHNKTY
DYVIAGGGLTGLTLAAKLVEKHFTVLVIESGFYAWEYGPKIDDLNTYGQVFGSSVDHAYETKPQLVGNDGDV
GLDKDIKIIRSGNGLGGSTLINGGTWTRPHKSQIDSWSNVFGNTGWTWAALKPKMDEIEIPRDPATDKITPG
SLHHFDRECHNRDAAKGKVKVGARDRKYGWSPLIGALMNTVKKTYSTVTNQKDLCCGDPTGVSMFLNTLTNE
QVRTDAARSWLKPIMDDPNLKQYITVLTGQLVGKVHLDKIKPSTGNAKWQAKGVEFGIHNKTEWKWDAWAKK
EVLLAAGSTISPLILQWSGIGPKAWLNDAGISHKLELPVGYNLQDQTTTSVVTKPKDAGKGQGQAAYFATLA
EVFGEDATFFESILKDDKQLELMAEQTVKGGGFPNKTNLLRQYKNYQDWLLKDKVSYAELFLDTDNSTHFDL
WNLIPFTRGYVKALDSDPYLRSFEYNPRYFENKVDLYGQAAATRLARQLTNTFDMKPLAEKELVPGRYVPQD
ASLEEWAYYVKQNYRANYHGVGTCSMMKEEYGGVVNPEAKVYGVHGLRVVDGSIPPTQVSSHVMTVFYAMAV
KIAESVIADAPKSKEYMHY
>A0A229XGV9|Aspergillus_turcosus_Ascomycota_Eurotiomycetes_Eurotiales
MKYTLLWLILVAGTLCEPFQAPFQVPPSSTTQTTIAPEAAGVISDPLKVPNQPYDYVIAGGGLTGLTVAAKL
LDHPDKFNVLVIESGFYGSEYGPIIDDLNTYGQIFGSSVDHAYETNPQIHKRVEIIRSGNGLGGSTLINGGT
WTRPHKDQLDSWEHVFGNSGWNWMGLKKYMDEIEKPRDPTKDSSVTEGSLHHYESSCHNSNPDKGKVEVGAR
DRKTNWSPLIGALMNTTNQTTGAPKQLDLCCGHPHGVSMFLNTLTEKQVRTDAERSWLEPVLRDESRRKRIT
VLTGQLVGRVNLKSTGKEDPKYRATGVEFGTHSKEGWRFNVTAKQEVLLAAGSTISPLILQYSGIGPANVLA
EPKVNVKQKIDLPVGLNLQDQTTTSVVSLTTPQGNGQGQAAYFATFAEVFGEHSHRFEAMVNDNDTLGKWAA
DTVAAGGFHNQSALFLQYVNYQNWLLGGNNVSYAELFMDTDNRIHFDLWNLLPFTRGYVKILDNDPYLRSFE
YNPRYFENELDLYGQAAASKLARDLTRAGEMGGYFGGETLPGELLSDDATLEDWALYVKQNFRANYHGVGTC
SMMKKELGGVVDETAKVYGVENLRVVDGSIPPTQVSSHVMTVFYGMASKIAEAILKAYDDRK
>A0A1V6Z0M2|Penicillium_nalgiovense_Ascomycota_Eurotiomycetes_Eurotiales
MKHTFVPWLFLVAGGLSEPFQAPLQGPSSSTTHTTIEPSATGVISDPSKVANKPYYDYVVAGGGLTGLTVAA
KLIDHPDNFNVLVIESGFYGSEYGPIIDDLNTYGQIFGSSVDHAYETSPQIHKRVEIVRSGNGLGGSTLING
GTWTRPHKDQVDSWEKVFGNSGWNWKGLKRYMDGIENPRNPNSSTVTKGSHHHYDPKCHNTGPERGKVEVGA
RDQKTKWSWLISAFMKTAHNITGAPSGRDLCCGDPHGVSMFLNTLTEGQVRTDAERSWLNPILGNHSAEARI
TVLTGQLVGKVDLDSIIQSPKGDGPKYRATGVEFGTHSKKGWKFNVKAKQEVILAAGSTISPIILQYSGIGP
ADILAAPKVNIKQKIDLPVGLNLQDQTTTSVLSETTPEGNGQGQAAYFATFAEVFGEHAHHYEALLNNNNTL
KSWAADTVAAGGFRDKDALFLQYVNYQNWLLGKNDVAYAELFLDTGNHIHFDLWNLLPFTRGYVKILDNDPY
LRSFEYNPRYFENDLDLYGQAAASKLARNLTRSAEMGQFFGGETLPGKLLRDDATLEEWALYVKQNFRPNYH
GVGTCSMMKKELGGVVDETAKVYGVQNLRVVDGSIPPTQVSSHVMTLFYAMASKIGDQILESYEKNKNKNVL
PFNQLHARPYIKDWAGFIAKHADKPGQFGKVHAACLTLTRYGLLQIALETFSTFRDALLPEALKAVGHAKDE
RSMGDLKAALQQVLQKQLVIANSISTQQEEMVEAGLLPHVTEIRDALQSFQKSKV
>A0A1V6PDA5|Penicillium_antarcticum_Ascomycota_Eurotiomycetes_Eurotiales
MKHTFVPWLILVAGGLSEPFQAPLQGPPSSTTHTTIAPDATGVISNPLKVANKTCYDYVVAGGGLTGLTVAA
KLIDHPDNFNVLVIESGFYGSEYGPIIDDLNTYGQIFGSSVDHAYETSPQIHKRVEIVRSGNGLGGSSLING
GTWTRPHKDQVDSWEKVFGNHGWNWEGLKKYMDGIEKPRNPNSSTVTKGSHHHYDPSCHNTKPRDGKVEVGA
RDRKTTWSRLISAFMSTAYCITGAPSARDLCCGEPHGVSMFLNTLTENQTRTDAERSWLEPILRNQTAKARI
TVLTGQLVGKVNLEWNHQSIKGDGPEYRATGVEFGTHSKEGWNFNVTAKQEVLLAAGSTISPIILQYSGIGP
ANILAAPKVNIKQKIDLPVGLNLQDQTTTSVISETTPEGNGQGQAAYFATYAEVFGEHAHHFEAVLNNNDTL
NNWAANTVAAGGFHNQSALFLQYVNYQNWLLGKNNIAYAELFLDTGNHIHFDLWNLLPFTRGYVKILDNDPY
LRSFEYNPRYFENYLDLYGQAAASKLARNLTRTGEMEYFFGGETLPGTLLRDDATLEDWALYVKQNFRPNYH
GVGTCSMMSKELGGVVDDTAKVYGVQNLRVVDGSIPPTQVSSHVMTLFYGMASKIGDGILKSYEKKK
>A0A1V6T020|Penicillium_flavigenum_Ascomycota_Eurotiomycetes_Eurotiales
MKHTFIPWLILVAGGLSEPFQAPLQGPPSSPTHTAIASDATGIISDPFKVANKTYYDYVVAGGGLTGLTVAA
KLIDHPAKFNVLVIESGFYGSEYGPIIDDLNTYGQIFGSSVDHAYETSPQIHKRVEIVRSGNGLGGSTLING
GTWTRPHRDQVNSWEEIFGNSGWNWEGLKEYMDGIEKPRDPTHATVTEGSNHTYEPGCHNPNPKHGKVEVGA
RDQKTPWSPLISALMQTANHTTGAPMRQDLCCGQPHGVSMFLNTLTNDQIRTDAERSWLDPILHNTTAKARI
TVLTGQLVGKVNLESTNQSTKGDDPKYRATGVEFGTHRKDGWNFNVTAKQEVLLAAGSTISPIILQYSGIGP
ANVLKAPKVNIEPKIDLPVGLNLQDQTTTTVISETTREGNGQGQAAYFATFAEVFGEHAHHYEAILNNNETL
HKWAHETVEGGGFQDESALFLQYVNYQNWLLGKNNVTYAELFMDTSNHIHFDLWNLLPFTRGYVKILDNDPY
LRSFEYNPRYFENKLDLYGQAAASKLARNLTRSGEMEKFFGQETLPGELLSDDATLDAWALYVKQNFRPNYH
GVGTCSMMKKELGGVVDNTAKVYGVQNLRVVDGSIPPTQVSAHVMTLFYAMASKIGDEILHAYDDKQ
>A0A0S7DJK0|Aspergillus_lentulus_Ascomycota_Eurotiomycetes_Eurotiales
MKHFPLLWLILAARTLSEPVQVPFQDPPSSRIAPDATGVISNPEKVKDQTYDYIIAGGGLTGLTIAAKLLDH
QDKFNVLVIENGYYGSEYGPIIDDLNTYGEIFGSTVDHAYETSPQIHKRVEIIRSGNGLGGSTLINGGTWTR
PHRDQVDSWEHVFGNKGWKWDSLKKYMDEIEKPRDPTKDKDVTEGHHHPYNPDCHNSKPDEGKVEVGARDRK
TNWSPLIFALMQTANETTGAPYQQDLCCGVPYGVSMFLNTLTKEQVRTDAARSWLEPVLRNDSSKNRITVLT
GQLVGKVNLDLDSTEKDEPKYKAKGVEFGTHRKEGWSFNVTAKEEVLLAAGSTISPLILQYSGIGPTDVLTN
PKVKIEQKIDLPVGLNMQDQTTTTVMARTTPEGNGQGQVAYFATFEEVFGEHAEYYKSLVNHNETLREWAAE
TVAGGGFHNQSALFLQYVNYQNWLLGKNNVSYAELFLDTDNHIHIDLWNLLPFTRGYVKILNNDPYLRSFEY
NPRYFQNKLDLYGQAAASRLARKLTRSGKMKQFFGEETLPGELLPDDASLEDWARYVKQNFRGNYHGVGTCS
MMKKELGGVVDENAKVYGVKNLRVVDGSIPPTQVSSHVMTVFYGMAVKISGAILKDYNDKK
>A0A1E3BK02|Aspergillus_cristatus_Ascomycota_Eurotiomycetes_Eurotiales
MKYSFLGAVALLASTAFSQHAQVPFETWKAKQSTHQEKSITPGVIRDPYLVANTTYDYVIAGGGLTGLTIAA
KLLENASTNFTVLVIENGFYGSEYGPIIDDLNTYGQIFGSSVDHAYETNPQKVHNRVEVIRSGNGLGGSTLI
NGGTWTRPHKVQVDSWSTVFGNTEWTWSKLDPFMKEIEKPRDPTKDKAITSGSWHSYDPACHNDGNDTGRVW
VGARDRGRNWSQVIPALMRTVNHTYPDAPTQRDLCCGDPRGVSMFMNTLTPAQIRTDAARSWLRPILKNATT
KNRITVLTGQIVGKVNLEKNVQKSPDAGGLYKATGVEFGVHNKDNWRWNVTAKQEVLLAAGSTISPLILQYS
GIGPKEVLQHANVTQKLDLPVGLNLQDQTTTNVRSEVTAQGNGQGQVAYFATFAEVFGPDAQAYEGILNNDD
TLKKWADETVAGGGFHNSTALLEQYRNYQKWLLQDNVTYAELFLDTDNRINFDLWDLIPFTRGYVKILDKDP
YLRSFEYNPRYFENELDVAGQAAASRLARTLSRSHEMAQYTGNELIPGHLLPLNATLSEWVHYVKQNFRANY
HGVGTCSMMSREQGGVVNQKAQVYDVDGLRVVDGSIPPTQVSSHVMTVFYGMAVKIAKAILDDYKP
>A0A1L9VKM9|Aspergillus_glaucus_CBS_516.65_Ascomycota_Eurotiomycetes_Eurotiales
MKYSCLGAIALLASTALSQHAQVPFDAEKTKQSPHQQKSITPGVIRDPFLVANTTYDYVIAGGGLTGLTVAA
KLLENPSTNFTVLVIENGFYGSEYGPIIDDLNTYGQIFGSSVDHAYETSPQKVNNRVEIVRSGNGLGGSTLI
NGGTWTRPHRVQVDSWSKVFGNSGWTYAELDRYMKDIEKPRDPTKDTHGAWHTYDPKCHNAENGTGRVSVGA
RDRGYNWSQVIPALMRTVNHTYPDAPTQRDLCCGDPRGVSMFMNTLTSKQVRTDAARSWLGPVLKNDTTRNR
ITVLTGQIAGKVNLEKNQQKDTKGLYKATGVEYGVHNKEDWRWNVTAKQEVLLAAGSTISPLILQYSGIGPK
QVLQQANVTQKLDLPVGLNLQDQTTTNVRSEVTAQGNGQGQAAFFATFAEIFGPDAKEYEGLLNDDDNLNKW
ADETVAGGGFHNGTALLEQYRNYKKWLLQDNVTYAELFLDTDNRINFDLWDLIPFTRGYVKILDKDPYLRSF
EYNPRYFENELDVAGQAAASRLARTLSRTHEMAKYTGNELIPGHLLPLDATLSEWKHYVKQNYRANYHGVGT
CSMMSREQGGVVNHKAQVYDVDGLRVVDGSIPPTQVSSHVMTVFYGMAVKIANAILDDYKHKP
>A0A017RZH3|Aspergillus_ruber_CBS_135680_Ascomycota_Eurotiomycetes_Eurotiales
MKCSCLYNIALLASTALSQHAQVPFDSGKTKQSSDQPKPITPGVIRDPYLVANTTYDYVIAGGGLTGLTVAA
KLLENPSTNFTVLVIENGFYGSEYGPIIDDLNTYGQIFGSSVDHAYETSPQKVNNRVEVIRSGNGLGGSTLI
NGGTWTRPHKVQVDSWSKVFGNTKWTWDELDQYMKEIEKPRDPTRDETVTSGAWHTYNPKCHNEHNSTGRVS
VGARDRDRNWSQVIPALMRTVNHTYPDAPTQQDLCCGNPRGVSMFMNTLTAKQVRTDAARSWLGPVLENKTT
RNRITVLTGQIAGKVNLEKKKDPKGLYKATGVEYGVHNKEDWRWNVTAKQEVLLAAGSSISPLILQYSGIGP
KQVLEQANVTQKLDLPVGLNLQDQTTTNVRSEVTAQGNGQGQAAFFATFAEVFGPDAKEYEGLLNNDDNLNK
WAEQTVAGGGFHNKTLLLKQYQNYQEWLLKDNVTYAELFLDTDNRINFDLWDLIPFTRGYVKILDKDPYLRS
FEYNPRYFENELDVAGQAAASRLARTLSRTHEMAKYTGNELIPGHLLPMDATLNDWKHYVKQNYRANYHGVG
TCSMMSREQGGVVNQKAQVYDVDGLRVVDGSIPPTQVSSHVMTVFYGMAAKIAQAIIDDYEG
>A0A1L9RSZ1|Aspergillus_wentii_DTO_134E9_Ascomycota_Eurotiomycetes_Eurotiales
MKYTISIALLGSLALGHCAQRPLPGSGWRTQGSPSDNPHDITPGVISDPLLVKDKVYDFVIAGGGLTGLTLA
AKLLESDTLDRDTTVLVIESGFYGSEYGPIIDDLNTYGQIFGSSVDHAFETNPQKAHNRVEIIRSGNGLGGS
TLINGGTWTRPHKKQVDSWREVFGNDGWDWDGLLGYMNDIEKPRDPDDSQSHVTPGHWHNYTAACHVKTSHD
IEGKVEVGARDRNRTWSPLIPAFRDTVKGIYPDSPIGLDLCCGEPRGVSMFLNTLTEDQIRTDASRAWLRPI
LNNDHTKKRITVLTGQLVGKINLEKANGTDAAYKATGVEFGTHNKEGSRFNVTADDEVLVAAGSAISPLILQ
HSGIGPKDVLQKAGVDLKVDLPVGLNLQDQTTTSVVSGSTSAGNGQGQAAFFATFDEVFGPDANEWGAKLNS
NDTLRAWAQAVVAGGGFHDADALFTQYVNYRTWLLDHNVSYAELFLDTDDRIHFDLWDLIPFTRGYVKILDA
DPYLQSFEYNPRYFENELDLYGQAAATRLARDITRSGSLNSTYAGDEKIPGDLLRQGASLKEWALYVKQNFR
ANYHGVSTCSMMPKEVGGVVDSKAQVYGVDRLRVVDGSIPPTQVSSHVMTVFYAMASKIGDAIIKKYTPKGS
YEL
>A0A173G974|Hypocrella_siamensis_Ascomycota_Sordariomycetes_Hypocreales
MRFLLPSLTISLTGVFASNLQLPLQENNRQDHRVQPDAPCNTDNYAGITSDPNQVVSGCYDYVIAGGGLTGL
TLASKLVEANFKVLVIESGYDSSGYGSLVDDLNTYGQVFGSSIDHAYETSPQLAGDDVRKALDKDTKIVRSG
NGLGGSTILNGGTWTRPHKCQLDSWRELGNKNWGWDDLEPFMKEIAQVRDPDSDDVTPGSLQNYTSTCHGPQ
SPEAKVLVGARDRKYGWSPLIGALMNAAKETCDDVVNQKDLCCGDPTGVSMFLNTLGEDQVRSTAATSWLYP
VLIDPTLQSNLAVLTGQLVGKVHLKGAIESNKIQYAATGVEFGRHHDSANTWNVSAQREVLLAAGAVMSPLI
LQWSGIGPEAWLKEANITPLVELPVGQNLQDQTTTSVVTNVSKEAYGQGQAAFFATFKQVLGPHAAEYEAKL
NSDETLDGYASETVAGGGFHDQKQLLEQYTIYRDWLLKDNVSYAELFLDTDNRTHFDLWTLIPFTRGYVKAL
HSDPYLQKFEYNPRFFQNEIDVVAQAAATWLARNLTQSNAMSTYTDTELVPGDKVHREATLTDWVDYVKQSF
RSNYHSVGTCSMMSYHRGGVVDSKARVYNVTGLRVVDASIPPTQLSSHLMTVLYAMAAKIAKGVIDDARSEG
NGWTDEL
>GDH_A2QM15|Aspergillus_niger_CBS_513.88_Ascomycota_Eurotiomycetes_Eurotiales
MATKMLRSLTVFGALSTALAAPSTRLCGPQYDYIVVGGGTSGLVVANRLSENPNVSVLIIEAGGSVLNNSNV
TDVNGYGLAFGTDIDWQYETINQSYAGDAPQVLRAGKALSGTSAINGMAYTRAEDVQVDAWQTIGNEGWTWD
SLFPYYRKSENLTAPTASQRARGATYDPSANGEEGPLSVAWPDIPANNLTNTLNATFQGLGVPWTEDVNGGK
MRGFNVYPSTIDYTAYVREDAARAYYWPIASRPNLHLMLDTFVNRLVWKNGGSQGNATAAGVEITSSNGTIS
VIGASQEVIISAGSLKSPGILELSGIGNRDILERYNISVRVDLPTVGENLQDQTNAGLGASTTPGLTGTKTV
VYPNVYDVFGNDTLAVAQSVRRQLKQWANETAQVSSGTMKAEDLEALFQLQYDLIFKDKITIAEILYYPGST
SSISAQYWALMPFARGHVHIASADPTAKPVINPNYYKFDWDLTSQIAVAKYVRKTFQSAPLANIIAEETNPG
FEAVAANGSEEDWKAWLLTQYRSNFHPVGTAAMMPQDKGGVVNDRLTVYGTSNVRVVDASVLPFQVCGHLVS
TLYAVAERASDLIKADSALF
>GDH_4YNU_B8MX95|Aspergillus_flavus_NRRL3357_Ascomycota_Eurotiomycetes_Eurotiales
MLFSLAFLSALSLATASPAGRAKNTTTYDYIVVGGGTSGLVVANRLSENPDVSVLLLEAGASVFNNPDVTNA
NGYGLAFGSAIDWQYQSINQSYAGGKQQVLRAGKALGGTSTINGMAYTRAEDVQIDVWQKLGNEGWTWKDLL
PYYLKSENLTAPTSSQVAAGAAYNPAVNGKEGPLKVGWSGSLASGNLSVALNRTFQAAGVPWVEDVNGGKMR
GFNIYPSTLDVDLNVREDAARAYYFPYDDRKNLHLLENTTANRLFWKNGSAEEAIADGVEITSADGKVTRVH
AKKEVIISAGALRSPLILELSGVGNPTILKKNNITPRVDLPTVGENLQDQFNNGMAGEGYGVLAGASTVTYP
SISDVFGNETDSIVASLRSQLSDYAAATVKVSNGHMKQEDLERLYQLQFDLIVKDKVPIAEILFHPGGGNAV
SSEFWGLLPFARGNIHISSNDPTAPAAINPNYFMFEWDGKSQAGIAKYIRKILRSAPLNKLIAKETKPGLSE
IPATAADEKWVEWLKANYRSNFHPVGTAAMMPRSIGGVVDNRLRVYGTSNVRVVDASVLPFQVCGHLVSTLY
AVAERASDLIKEDAKSA
>GDH_G8E4B4|Colletotrichum_gloeosporioides_Ascomycota_Sordariomycetes_Glomerellales
MKNLIPLSLLATTVAARPGSAPRDQAAATAYDYIVIGGGTSGLVVANRLSEDASVSVLVIEAGDSVLNNANV
TNANGYGLAFGTDIDYAYQTTAQTYANNASTTLRAAKALGGTSTINGMAYTRAEASQIDAWETVGNEGWNWD
ALLPYYLKSETFQAPDAERSIKGHISYESDVHGHDGPLYTAYAYGSTNDSYPTSLNATYQALNVPWKEDIAG
GSMVGFASYPKTLNQDLNIRWDAARAYYFPYENRTNLKVVLNTTAKKLTWASATNGTDATASGVEITAADGT
TSVVTANKEVIISAGALVSPLLLELSGVGNPAVLSQYGIETVVELPTVGENLQDQINNELIYSPPTNFTSTY
DSGVGAFVAYPSASHVFGTNESSASEELKSQLTAYADTVAIANGNVTKASDLLDFFQLQYDLIFKDQVPFAE
VLIYIAKGSWGAEYWGLLPFSRGSIHISQANSTAGALINPNYFMLDYDVELQVATAKFIRSVFGTGPFASVA
GTETTPGFDVIPADADEATWKSWATKEYRSNFHPVATAAMLPKEKGGVVDAQLKVYGTTNVRVVDASVLPFQ
VCGHLVSTLYAVAEKASDLIKAAA
>GDH_G3YD20|Aspergillus_niger_ATCC_1015_Ascomycota_Eurotiomycetes_Eurotiales
MLFPSLALAAFSLGVTAKSHADSPAHYDFVIVGGGTSGLVVANRLSELSDVTVAVIEAGESALNNFNVSNVM
GYSTAFGTEVDWAYQTENQTYAGGLQQTIRAGKALGGTSTINGMSYTRAEDVQIDNWEVLGNDGWNWKNLFQ
YYKKSEGFQVPTKDQIAHGASYNASYHGLNGPLKVGWPNSMTNSSVFPVLEQTFEKLGVQYNPDSEGGKMVG
FTVHPDTLDREMNVREDAARAYYWPYEARSNLKIISNTRANKVIWANTTQGEAVAVGIEVTNAYGTETIYAD
KEVILSAGALRSPAILELSGIGNPDVLNKHNIPVKVNITTVGENLQDQTNNALSWEGVDTLTGLATFSVLPS
VNQLYGDNVTALASYVKSQLASYAKTVASASNGAVKEANLVEAFERQYDLIFNSQVPYTEVVFAPSGNSFAV
EYWPLLPFSRGSVHIQSANASDYPAINPNYFMFDQDAEAQVTVAQYIRKALGTAPLNSLVGEEVSPGLDVLP
ASASSATWTKWVKENYRTNYHPVGTTSMLPREKGGVVSPELKVYGTKNVRVVDASVLPFQLCGHLTSTLYAV
AERASDLIKESY
>GDH3_A0A060SC37|Trametes_cinnabarina_Basidiomycota_Agaricomycetes_Polyporales
MPHSRLLATIGAVALLARCVTAVPHVQNRASSGITSDPTVVNGQTYDYIVVGGGLTGTTVAARLAENSSLQI
LMIEAGGDDRTNPQIYDIYEYGAVFNGPLDWAWEADQGKVIHGGKTLGGSSSINGAAWTRGLNAQYDSWSSL
LEPEEASVGWNWNNLFGYMKKAEAFSAPNDQQRAKGADSIASYHGTTGPVQATFPDEMYGGPQMPAFVNTVV
NVTGMPHYKDLNGGTPNCVSITPLSINWHDDDHRSSSIEAYYTPVENNRQGWTLLIDHMATKVLFDGTNAPL
TAVGIEFGASDATGNRYKAFARKEVILAAGAIQTPALLQLSGIGDSDVLGPLGISTLSDLKTVGKNLQEQTQ
NAIGAKGNGFDPDGHGPTDAIAFPNIYQVFGSQATSAVQTIQSSLSAWAKTQAAAGALSADALNTIYQTQAD
LIINHNAPVVELFFDSGFPDDVGIVMWPLLPFSRGNVTITSNNPFAKPSVNVNYFSVDFDLTMHIAGARLSR
KLLGSPPLSSLLVGETVPGFKTVPNNGNGGTDADWKKWILKPGNSAGFASVAHPIGTAAMMKRSLGGVVDAQ
LKVYDTTNLRVVDASMMPLQISAHLSSTLYGVAEKAADLIKAAQ
>GOX_C5J0H1|Aspergillus_niger_Ascomycota_Eurotiomycetes_Eurotiales
MQTLLVSSLVVSLAAALPHYIRSNGIEASLLTDPKEVAGRTVDYIIAGGGLTGLTTAARLTENPDITVLVIE
SGSYESDRGPIIEDLNAYGDIFGSSVDHAYETVELATNNQTALIRSGNGLGGSTLVNGGTWTRPHKAQVDSW
ETVFGNEGWNWDSVAAYSLQAERARAPNAKQIAAGHYFNASCHGINGTVHAGPRDTGDDYSPIVKALMSAVE
DRGVPTKKDLGCGDPHGVSMFPNTLHEDQVRSDAAREWLLPNYQRPNLQVLTGQYVGKVLLSQNATTPRAVG
VEFGTHKGNTHNVYAKHEVLLAAGSAVSPTILEYSGIGMKSILEPLGIDTVVDLPVGLNLQDQTTSTVRSRI
TSAGAGQGQAAWFATFNETFGDYAEKAHELLNTKLEQWAEEAVARGGFHNTTALLIQYENYRDWIVKDNVAY
SELFLDTAGVASFDVWDLLPFTRGYVHILDKDPYLRHFAYDPQYFLNELDLLGQAAATQLARNISNSGAMQT
YFAGETIPGDNLAYDADLSAWVEYIPYNFRPNYHGVGTCSMMPKEMGGVVDNAARVYGVQGLRVIDGSIPPT
QMSSHVMTVFYAMALKIADAILADYASMQ
>GOX_1CF3_P13006|Aspergillus_niger_Ascomycota_Eurotiomycetes_Eurotiales
MQTLLVSSLVVSLAAALPHYIRSNGIEASLLTDPKDVSGRTVDYIIAGGGLTGLTTAARLTENPNISVLVIE
SGSYESDRGPIIEDLNAYGDIFGSSVDHAYETVELATNNQTALIRSGNGLGGSTLVNGGTWTRPHKAQVDSW
ETVFGNEGWNWDNVAAYSLQAERARAPNAKQIAAGHYFNASCHGVNGTVHAGPRDTGDDYSPIVKALMSAVE
DRGVPTKKDFGCGDPHGVSMFPNTLHEDQVRSDAAREWLLPNYQRPNLQVLTGQYVGKVLLSQNGTTPRAVG
VEFGTHKGNTHNVYAKHEVLLAAGSAVSPTILEYSGIGMKSILEPLGIDTVVDLPVGLNLQDQTTATVRSRI
TSAGAGQGQAAWFATFNETFGDYSEKAHELLNTKLEQWAEEAVARGGFHNTTALLIQYENYRDWIVNHNVAY
SELFLDTAGVASFDVWDLLPFTRGYVHILDKDPYLHHFAYDPQYFLNELDLLGQAAATQLARNISNSGAMQT
YFAGETIPGDNLAYDADLSAWTEYIPYHFRPNYHGVGTCSMMPKEMGGVVDNAARVYGVQGLRVIDGSIPPT
QMSSHVMTVFYAMALKISDAILEDYASMQ
>GOX_Q9HFQ1|Aspergillus_niger_Ascomycota_Eurotiomycetes_Eurotiales
MKTILSSSLVVSMAAACTLHRSSGIEASLLTDPKAVAGRTVDDIIAGGGLTGLTTAARLTENPNITVLVIES
GFYESDRGPLVEDLNAYGEIFGSEVDHAYQTVELATNNLTELIRSGNGLGGSTLVNGGTWTRPHKVQVDSWE
TVFGNEGWNWENVAAYSLEAERARAPNAKQVAAGHYFDPSCHGTNGTVHVGPRDTGDDYTPIIDALMTTVEN
MGVPTKKDLGCGDPHGVSMFPNTLHEDQVRSDAAREWLLPNYQRPNLQVLTGQLVGKVLLDQNNTVPKAVGV
EFGTHKANTFNVYAKHEVLLAAGSAVSPQILEHSGIGMKSILDTVGIDTVVDLPVGLNLQDQTIVLVSSRIT
SAGAGQGQVAIFATFNETFGDYAPQAHALLDAKLEQWAEEGVARGGFHNATALRIQYENYRDWLVNHNVAYS
ELFLDTAGAVSFTIWDLIPFTRGYVHITDADPYLRLVSYDPQYFLNELDLYGQAAASQLARNLSNTDAMQTY
FAGETTPGDNPAYDASLSDWAEYIKYNFRPNYHGVGTCSMMKKELGGVVDSSARVYGVDSLRVIDGSIPPTQ
VSSHVMTVFYAMALKISAAILADYASSQ
>GOX_A0A1R3RM75|Aspergillus_carbonarius_ITEM_5010_Ascomycota_Eurotiomycetes_Eurotiales
MKTILSSSLVVSMAAALPHYIRSSGIEASLLTDPKAVAGRTVDYIIAGGGLTGLTTAARLTENPNITVLVIE
SGFYESDRGPLVEDLNAYGEIFGSEVDHAYQTVELATNNLTELIRSGNGLGGSTLVNGGTWTRPHKVQVDSW
ETVFGNEGWNWENVAAYSLEAERARAPNAKQVAAGHYFDPSCHGTNGTVHVGPRDTGDDYTPIIDALMTTVE
NMGVPTKKDLGCGDPHGVSMFPNTLHEDQVRSDAAREWLLPNYQRPNLQVLTGQLVGKVLLDQNNTVPKAVG
VEFGTHKANTFNVYAKHEVLLAAGSAVSPQILEHSGIGMKSVLDTVGIDTVVDLPVGLNLQDQTTVPVSSRI
TSAGAGQGQAAYFATFNETFGDYAPQAHALLNSKLEQWAEEAVARGGFHNATALRIQYENYRDWLVNHNVAY
SELFLDTAGAVSFTIWDLIPFTRGYVHITDADPYLRLFAYDPQYFLNELDLYGQAAASQLARNLSNTDAMQT
YFAGETTPGDNLAYDASLSDWAEYIKYNFRPNYHGVGTCSMMKKELGGVVDSSARVYGVDSLRVIDGSIPPT
QVSSHVMTVFYAMALKISDAILADYASSQ
>GOX_Q70FC9|Talaromyces_variabilis_Ascomycota_Eurotiomycetes_Eurotiales
MVSVFLSSLLLSVATAQVYSPAQQIDVQSSLLSDPNKVAGKTYDYIIAGGGLTGLTVAAKLSENPKIKVLVI
EKGFYESNDGAIIEDANAYGQIFGTTVDQNYLTVPLINNRTSSIKSGKGLGGSTLINGDSWTRPDKVQIDSW
EKVFGMEGWNWDTMFEYMKKAELARAPTDAQIAAGHYFNATCHGFNGTIHSGPRDNGQPWSPIMKALMNTTS
ALGIPTQQDFLCGHPRGVSMIYNNLDENQVRADAGRAWVLPNYQRPNLKIMTGQTVGKVLFNQTASGPKAVG
VNFGTNKAVNFDVYAKHEVLLAAGSAISPLILEYSGIGLKSVLDAANVTQLVDLPVGLNMQDQTTTTVSSRT
NAAGTGQGQAVFFANFTEVFGDYTPQARELLNTKLDQWAEETVARGGHNNVTALKIQYENYRDWLLEEDVAY
AELFMDTSGKINFDLWDLIPFTRGSVHILSSDPYLWQYANDPKFFLNELDLLGQAAASKLARELSTKGAMAQ
YFAGETIPGNNLAADANLSQWSDYVIQNFRPNWHAVSSCSMMAKELGGVVDATAKVYGTQGLRVVDGSIPPT
QVSSHVMTIFYGMALKVADAILADYAKSA
>GOX_1GPE_Q9URJ8|Penicillium_amagasakiense_Ascomycota_Eurotiomycetes_Eurotiales
MVSVFLSTLLLSAAAVQAYLPAQQIDVQSSLLSDPSKVAGKTYDYIIAGGGLTGLTVAAKLTENPKIKVLVI
EKGFYESNDGAIIEDPNAYGQIFGTTVDQNYLTVPLINNRTNNIKAGKGLGGSTLINGDSWTRPDKVQIDSW
EKVFGMEGWNWDNMFEYMKKAEAARTPTAAQLAAGHSFNATCHGTNGTVQSGARDNGQPWSPIMKALMNTVS
ALGVPVQQDFLCGHPRGVSMIMNNLDENQVRVDAARAWLLPNYQRSNLEILTGQMVGKVLFKQTASGPQAVG
VNFGTNKAVNFDVFAKHEVLLAAGSAISPLILEYSGIGLKSVLDQANVTQLLDLPVGINMQDQTTTTVSSRA
SSAGAGQGQAVFFANFTETFGDYAPQARDLLNTKLDQWAEETVARGGFHNVTALKVQYENYRNWLLDEDVAF
AELFMDTEGKINFDLWDLIPFTRGSVHILSSDPYLWQFANDPKFFLNEFDLLGQAAASKLARDLTSQGAMKE
YFAGETLPGYNLVQNATLSQWSDYVLQNFRPNWHAVSSCSMMSRELGGVVDATAKVYGTQGLRVIDGSIPPT
QVSSHVMTIFYGMALKVADAILDDYAKSA
>GOX_Q92452|Talaromyces_flavus_Ascomycota_Eurotiomycetes_Eurotiales
MVSVFLSTLLLAAATVQAYLPAQQIDVQSSLLSDPSKVAGKTYDYIIAGGGLTGLTVAAKLTENPKIKVLVI
EKGFYESNDGAIIEDPNAYGQIFGTTVDQNYLTVPLINNRTNNIKAGKGLGGSTLINGDSWTRPDKVQIDSW
EKVFGMEGWNWDSMFEYMKKAEAARAPTAAQLAAGHYFNATCHGTNGTVQSGARDNGQPWSPIMKALMNTVS
ALGVPVQQDFLCGHPRGVSMIMNNVDENQVRVDAARAWLLPSYQRPNLEILTGQMVGKVLFKQTASGPQAVG
VNFGTNKAVNFDVFAKHEVLLAAGSAISPLILEYSGIGLKSVLDQANVTQLLDLPVGINMQDQTTTTVSSRA
SAAGAGQGQAVFFANFTETFGDYAPQARELLNTKLDQWAEETVARGGFHNVTALKVQYENYRNWLLDEDVAF
AELFMDTEGKINFDLWDLIPFTRGSVHILSSDPYLWQFANDPKFFLNEFDLLGQAAASKLARDLTSQGAMKE
YFAGETLPGYNLVENATLSQWSDYVLQNFRPNWHAVSSCSMMSRELGGVVDATAKVYGTQGLRVIDGSIPPT
QVSSHVMTIFYGMALKVADAILDDYAKSA
