# Supplementary material for: The GMC superfamily of oxidoreductases revisited: analysis and evolution of fungal GMC oxidoreductases
Source: Biotechnol Biofuels. 2019 May 10;12:118. doi: 10.1186/s13068-019-1457-0 (PMC6509819; doi:10.1186/s13068-019-1457-0)
Supplement: Supplementary file 12 — Additional file 12. Fasta file of all sequences from the POx cluster. [file 13068_2019_1457_MOESM12_ESM.txt]

>A0A014QPZ4|Metarhizium_robertsii_Ascomycota_Sordariomycetes_Hypocreales
MPTNQTQKEEKPALPVKVDVLIVGSGPIGAVFARELVNAQLKNREDLQILMVDVGPQDSFRIGEHKKNSVAV
QKDISLFTNVVKGQLQHLSVPTGDIATQYIRNGQNPAQKANENLAEAAASRVVGGMGSHWTCCTPRQHLDEQ
QPGFTEVYKNYDRAEHLFNTTTTAFDHSVRQHLIMHTLEKAFNDRPIKAMPLACRRNKSPDNTNYVEWTCPA
TILDSGVRGHREKLSDPKYSKVPPTRAWERDPITLNDKFEVWPNTQCVKLNLAEDKDKNVKVVSASLKHLLT
NAVYNVTADKFVICAGAVLTPGILWNSGFTTDDKKPSYYVKELVTFILLLIPTANTSKQGKNLTEQTMAFCQ
VELWKEHVENVMTQPPVVDEKPFDPKNPTRRPVKDTNITNKPRKEDLPKVWGDFWNTTAPKYWIEREKAEKR
DEQQANASWVALRTELKDKVAKHVKTFQLDPLPFPADDPDPQCYYSYVFTDTKSKTNKRWHTQIHRDAFGYG
QVPADIDQRRVVDLRWFGYTEENGHNCVEFSTNNRDEFGMPQPTFHFTEDKSQRQADMRAELGAIISKEDVH
KNMPQGSALHICGTYKAGIGDKADERSVVNQYGQMWKHPNVVLGGCGVIPKANACNPTLTAACFAIHAVKKM
VEDLDK
>E9F704|Metarhizium_robertsii_ARSEF_23_Ascomycota_Sordariomycetes_Hypocreales
MPTNQTQKEEKPALPVKVDVLIVGSGPIGAVFARELVNAQLKNREDLQILMVDVGPHVVKGQLQHLSVPTGD
IATQYIRNGQNPAQKANENLAEAAASRVVGGMGSHWTCCTPRQHLDEQQPGFTEVYKNYDRAEHLFNTTTTA
FDHSVRQHLIMHTLEKAFNDRPIKAMPLACRRNKSPDNTNYVEWTCPATILDSGVRGHREKLSDPKYSKVPP
TRAWERDPITLNDKFEVWPNTQCVKLNLAEDKDKNVKVVSASLKHLLTNAVYNVTADKFVICAGAVLTPGIL
WNSGFTTDDKKPSYYVKELGKNLTEQTMAFCQVELWKEHVENVMTQPPVVDEKPFDPKNPTRRPVKDTNITN
KPRKEDLPKVWGDFWNTTAPKYWIEREKAEKRDEQQANASWVALRTELKDKVAKHVKTFQLDPLPFPADDPD
PQCYYSYVFTDTKSKTNKRWHTQIHRDAFGYGQVPADIDQRRVVDLRWFGYTEENGHNCVEFSTNNRDEFGM
PQPTFHFTEDKSQRQADMRADMVTVANRLGAIISKEDVHKNMPQGSALHICGTYKAGIGDKADERSVVNQYG
QMWKHPNVVLGGCGVIPKANACNPTLTAACFAIHAVKKMVEDLDK
>A0A0B4EXY6|Metarhizium_brunneum_ARSEF_3297_Ascomycota_Sordariomycetes_Hypocreales
MPTDQKQREEKPALPVKVDVLIVGSGPIGAVFARELVNAQLKNREDLQILMVDVGPQDSFRIGEHKKNSVAF
QKRSVKDSCLLTLIQGQLQPLSVPTGDPATHYIRNGQNPAQKANENLAEAAASRVVGGMGSHWTCCTPRQHP
DEQQPGFTEVYKNYDRAEHLFNTTTTAFDHSVRQHLIMHTLEKAFNDRPIKAMPLACRRNKSPDNTNYVEWT
CPATILDSGVRGHREKLSDPKYSKFEVWPNTQCVKLNLAEDKDKNVKVVSASLKHLLTNAVYNVTADKFVIC
AGAILTPGILWNSGFTTDDKKPSYYVKELGKNLTEQTMAFCQVELWKEHVENVMTQPPVVDEKPFDPKNPTR
RPVKDTKTTNKPNKEDLPKVWGDFWNTTAPKYWIEREKAEKRDEQQANASWVALRTELKDKVAKHVKTFQLD
PLPFPADDPDPQCYYSYVFTDTKSKTNKRWHTQIHRDAFGYGQVPADIDQRRVVDLRWFGYTEENGDNYVTF
SPKYQDEFGMPQPIFHFTEDKSQRQADMRADMVTVANRLGAIISKEDVHKNMPQGSALHICGTYKAGIGDKA
DERSVVNQYGQMWKHPNVVLGGCGVIPKANACNPTLTAACFAIHAVKKMVEELDK
>A0A0B4ETI5|Metarhizium_anisopliae_ARSEF_549_Ascomycota_Sordariomycetes_Hypocreales
MPTNQKQKEEKPALPVKVDVLIVGSGPIGAVFARELVNAQLKNREDLQILMVDVGPHVVKGQLQPLSVPTGD
NATRYIRNGQNPTQIASQNLAEAAASRVVGGMGSHWTCCTPRQHEHERLKEFKAVYDNYERAEKLFNTTTTA
FDHSVRQHLIMHTLEKAFDQRPIQAMPLACRRNESPGNTNYVEWTCPATILDSGVRGHRDKLSDPKYSKVPP
TRASGGDPITLNDKFEVWPNTQCVKLNLAEDKDKHVKVVSASLKHLLTNAVYNVTADKFVICAGAVLTPGIL
WNSGFTTTFDSLKPKYYVKQLGKNLTEQTMAFCQVKLWKEHVESVLTQAPEPDDSKKPDDSKKPDDSKKPDD
SKKPDDSKKPDDSKKRPPIKDTNTTNKPKAGLPEGWGSFWNTPVPMYWSQGEDDKKRDDSWQALKTELKDKV
AKHVETFKLDPLPFPADDPDPQCYYSFASSADKPWHTQIHRDAFGYGQVPANIDQRRVVDLRWFGYTPESAK
NYVSFSTDIRDEFGMPQPTFHFSEDPNNKEADRKRQADMRADMVKVANTLGYTITEDHEGKNNLPQGSALHI
CGTYKAGTPDGGSSENSVVNQYGQMWNHDNVVLGGCGVIPKANACNPTLTAACFAIHAVKKMVEELDK
>KFG79818|Metarhizium_anisopliae_Ascomycota_Sordariomycetes_Hypocreales
MPTNQKQKEEKPALPVKVDVLIVGSGPIGAVFARELVNAQLKNREDLQILMVDVGPQDSFRIGEHKKNSVAV
QKDISLFTNVVKGQLQPLSVPTGDNATRYIRNGQNPTQIASQNLAEAAASRVVGGMGSHWTCCTPRQHEHER
LKEFKAVYDNYERAEKLFNTTTTAFDHSVRQHLIMHTLEKAFDQRPIQAMPLACRRNESPGNTNYVEWTCPA
TILDSGVRGHRDKLSDPKYSKVPPTRASGGDPITLNDKFEVWPNTQCVKLNLAEDKDKHVKVVSASLKHLLT
NAVYNVTADKFVICAGAVLTPGILWNSGFTTTFDSLKPKYYVKQLGKNLTEQTMAFCQVKLWKEHVESVLTQ
APEPDDSKKPDDSKKPDDSKKPDDSKKPDDSKKPDDSKKRPPIKDTNTTNKPKAGLPEGWGSFWNTPVPMYW
SQGEDDKKRDDSWQALKTELKDKVAKHVETFKLDPLPFPADDPDPQCYYSFASSADKPWHTQIHRDAFGYGQ
VPANIDQRRVVDLRWFGYTPESAKNYVSFSTDIRDEFGMPQPTFHFSEDPNNKEADRKRQADMRADMVKVAN
TLGYTITEDHEGKNNLPQGSALHICGTYKAGTPDGGSSENSVVNQYGQMWNHDNVVLGGCGVIPKANACNPT
LTAACFAIHAVKKMVEELDK
>A0A0D9NRM6|Metarhizium_anisopliae_BRIP_53293_Ascomycota_Sordariomycetes_Hypocreales
MPTSQPPALSVKVDVLIVGSGPIGAVFARELVNAQLKNREDLQILMVDVGPQDSFRIGEHKKNSVAVQKDIS
LFTNVVKGQLQPLSVPTGDNATRYIRNGQNPTQIASQNLALAAASRVVGGMGSHWTCCTPRQHENERLKEFK
AVYDNYERAEKLFNTTTTAFDHSVRQHLIMHTLEKAFKDRPIQAMPLACRRNESPGNTNYVEWTCPATILDS
GVRGHRDKLSDPKYSKVPPTRASGGDPITLNDKFEVWPNTQCVKLNLAEDKDKHVKVVSASLKHLLTNAVYN
VTADKFVICAGAVLTPGILWNSGFTTTFDSLKPAYYVKQLGKNLTEQTMAFCQVKLWKEHVESVLTQAPEPD
DSKKPDDSKKRPPIKDTNTTNKPKAGLPEGWGSFWNTRVPMYWSQGEDEKKRDDSWLALKTELKDKVAKHVE
TFKLDPLPFPADDPDPQCYYSFASSSDKPWHTQIHRDAFGYGQVPANIDQRRVVDLRWFGYTEESAGSYVSF
STDIHDEFGMPQPTFYFTEDTSKRQEDMRKDMVTVANRLGAIISKEDVHKNLPQGSALHICGTYKAGGHKTG
NKDNSVVDEFGRMWNHHNVVLGGCGVIPKANACNPTLTAACFAIHAVEKMVKDLDQLAD
>A0A0B4H5A1|Metarhizium_guizhouense_ARSEF_977_Ascomycota_Sordariomycetes_Hypocreales
MPTNQTQNEEKPALPVEVDVLIVGSGPIGAVFARELVNAHWNHKKDLKILMVDVGPQDSFRIGEHKKNSVAV
QKDISLFTKDGTKYVRNGQNPMQVANKNLSEAATSRVVGGMGSHWTCCTPRQHAHEQLPEFKAVYDNYERAE
QLFNTTTTAFDHSVRQQLIMNTLEKAFPERSIKAMPLACRRNKSPGNTNYVEWTCPATILDSSVRGHRDKLS
DPKYSKVPPTWASEDDPITTNDKFEVWPNTQCVKLNLAEDKNKNVKVVSASLKHLLTNALYNVTADKFVICA
GAVLTPGILWNSGFTTDNKKPSYYVKQLGMNLTEQTMAFCQVKLWKGHVESVMDEKKLPRPPVKDPEGATPP
TGLPKPGDFWKTDAPKYWIEREKAKKRDEQQARASWVALRTELKDKVAKHLETSKLDPLPFPADDPDPQCYY
SFTDSQLWHTQIHRDAFGYGEVPADIDQRRVVDLRWFGYTEEKHDNCVTFSTDHRDEFGMPQPTFHFTEADK
RQEEMRKDMVKVAKTLGYIIAGDVTKNLVQGSALHICGTYKAGTIKNGKDNSVVDEFGRMWNHDNVVLGGCG
VIPKANACNPTLTAACFAIHAVKQMVKDLDK
>A0A0B4HD88|Metarhizium_majus_ARSEF_297_Ascomycota_Sordariomycetes_Hypocreales
MATNQTQKEEKPALPVEVDVLIVGSGPIGAVFARELVNAHWKNKKDLKILMVDVGPQDSFRIGEHKKNSVAV
QKDISLFTNVVKGQLQPLSVPTGKDAKDTTKYIRNGQNPMQAADKNLAEAAASRVVGGMGSHWTCCTPRQHE
KEQLSEFKAVYDHYERAEQLFNTTTTAFDHSVRQQLIMHTLEKAFPERSIKAMPFAFHNLISRSPGNTNYVE
WACPATILDSSVRGHRDKLSDPKYSKVPPTWASEDDPITTNDKFEVWPNTQCVKLNLAEDKNQNFKVVSASL
KHLLTNALYNVTADKFVICAGAVLTPAILWNSGFTTTLDNKKPSYYVKQLGMNLTEQTMAFCQVKLWKEHVE
SVMTQTPAVNDPNKPPRPPVEDPQDAKKPQPTGLPKPGDFWKTDTPKYWIAREEAQKRGGQAKASWVALRTE
LKDKVAKHLETFKLDPLPFPADDPDPQCYYSFTSNPDQPWHTQIHRDAFGYGQVPADIDQRRVVDLRWFGYT
EEKDGNCVTFSTDYRDEFGMPQPTFHFTEDSSERQKHMREDMEKVAKKLGYIIAGDVTKNLVQGSALHICGT
YKAGIGDKADEKSVVNQYGQMWKHPNVVLGGCGVIPKANACNPTLTAACFAIHAVEQMVKDLDN
>A0A0D2Y7I7|Fusarium_oxysporum_f._sp._lycopersici_4287_Ascomycota_Sordariomycetes_Hypocreales
MVHKPIPSPSSASDAVRWEETDVLIVGSGPIGATFAHTLVKKGIKVTMIDIGQQETRRIGDHKKNSVAVQKD
ISLFTNETLTHSVPRENCTHSLCQLTRRDLSWNRPPGLLGRVMHSHDRDYAKIKRPTDSAYVLNGQNPDQKS
YGNLPAAAATRVVGGMGSHWTCCTPRQHKGIERSDLFSDGEWNTLYGRAEKLFTKTDDAFDDSVRQKLVKRV
LTEAYPDREMKSMPLACKRKHDNKEYVEWSCTATILGELSKPEYFYKGEERLFDMRPNTQCDKLELDPDGQI
AWALINDLEANQQYYIHAKNFGKIPCRIAGMRANRHISQGHYLTEQPMAFCQVVLDRKLVNSVEGEDVVKAH
RESHGNDPLPFPFNDPDPQVYFPLSEKYPWHTQIHRDAFGYGEVPSNIDQRLVVDLRWFGYMKPDQENYVTF
SNKTKDQFGMPQPTFNFVLDEEADERCKRMITDMIEVARKLGGFLPGAEPKYLAPGSALHICGTYRAGSTPA
DSVVNKNGKAWGVNDLVLGGCGVIPTQNACNPTLTAACFALAAADKIIEDLHVDQ
>A0A0J9WRL0|Fusarium_oxysporum_f._sp._lycopersici_4287_Ascomycota_Sordariomycetes_Hypocreales
MVHKPIPSPSSASDAVRWEETDVLIVGSGPIGATFAHTLVKKGIKVTMIDIGQQETRRIGDHKKNSVAVQKD
ISLFTNETLTHSVPRENCTHSLCQLTRRDLSWNRPPGLLGRVMHSHDRDYAKIKRPTDSAYVLNGQNPDQKS
YGNLPAAAATRVVGGMGSHWTCCTPRQHKGIERSDLFSDGEWNTLYGRAEKLFTKTDDAFDDSVRQKLVKRV
LTEAYPDREMKSMPLACKRKHDNKEYVEWSCTATILGELSKPEYFYKGEERLFDMRPNTQCDKLELDPDGQI
AWALINDLEANQQYYIHAKKYVVCAGAVLTPGILHKSGLKPRLPALGHYLTEQPMAFCQVVLDRKLVNSVEG
EDVVKAHRESHGNDPLPFPFNDPDPQVYFPLSEKYPWHTQIHRDAFGYGEVPSNIDQRLVVDLRWFGYMKPD
QENYVTFSNKTKDQFGMPQPTFNFVLDEEADERCKRMITDMIEVARKLGGFLPGAEPKYLAPGSALHICGTY
RAGSTPADSVVNKNGKAWGVNDLVLGGCGVIPTQNACNPTLTAACFALAAADKIIEDLHVDQ
>F9G713|Fusarium_oxysporum_Fo5176_Ascomycota_Sordariomycetes_Hypocreales
MVHKPTPSPSSASDAVRWEETDVLIVGSGPIGATFAHTLVKKGIKVTMIDIGQQETRRIGDHKKNSVAVQKD
ISLFTNETLTHSVPRENCTHSLCQLTRRDLSWNRPPGLLGRVMHSHDRDYAKVKRPTDSAYVLNGQNPDQKS
YGNLPAAAATRVVGGMGSHWTCCTPRQHKGIERSDLFSDGEWNTLYGRAEKLFTKTDDAFDDSVRQNLVKRV
LTEAYPDREMKSMPLACKRKHDNKEYVEWSCTATILGELSKPEYFYKGEERLFDMRPNTQCDKLELDPDGQI
AWALINDLEANQQYYIHAKKYVVCAGAVLTPGILHKSGLKPRLPALVYFPLSEKYPWHTQIHRDAFGYGEVP
SNIDQRLVVDLRWFGYMKPDQENYVTFSNKTKDQFGMPQPTFNFVLDEEADERCKRMITDMIEVARKLGGFL
PGAEPKYLAPGSALHICGTYRAGSTPADSVVNKNGKAWGVNDLVLGGCGVIPTQNACNPTLTAACFALAAAD
KIIEDLHVDQ
>A0A1L7U6R4|Fusarium_mangiferae_Ascomycota_Sordariomycetes_Hypocreales
MVQKPTPSPSSASDTVRWEETDVLIVGSGPIGATFAHTLVKKGIKVTMIDIGQQETRRIGDHKKNSVAVQKD
ISLFTNTVKGELHLLSVPTNSARPVMEPTSWAPRPTDSAYVLNGQNPLQKSYGNLPAAAATRVVGGMGSHWT
CCTPRQHKGIERSDLFSDGEWDTLYGRAEKLFTKTDDAFDDSVRQKLVKRVLTDAYPDREMKSMPLACKRKH
DNKEYVEWSCTATILGELSKPEYFYKGEERLFDMRPNTQCDKLELDLDGQIAWALINDLETNQQYYIHAKKY
VVCAGAVLTPGILHKSGLKSKLPALGHYLTEQPMAFCQVVLDRKLVDSVEGEEIVKAHRESHDNDPLPFPFN
DPDPQVYFPLSEKYPWHTQIHRDAFGYGEVPSNIDQRLVVDLRWFGYMKPDQENCVTFSNKTKDQFGMPQPT
FNFVLDEEAEERCKRMITDMIEVARKLGGFLPGAEPKYLAPGSALHICGTYRAGSTPADSVVNKNGKAWGIN
DLVLGGCGIIPTQNACNPTLTAACFALAAADKIIEDLHVDQ
>N4UJR7|Fusarium_oxysporum_f._sp._cubense_race_1_Ascomycota_Sordariomycetes_Hypocreales
MVHKPTPSPSSASDAVRWEETDVLIVGSGPIGATFAHTLVKKGIKVTMIDIGQQETRRIGDHKKNSVAVQKD
ISLFTNTVKGELHPLSVPTNTARPVMEPASWAPRDYAKVKRPTDSAYVLNGQNPDQKSYGNLPAAAATRVVG
GMGSHWTCCTPRQHKGIERSDLFSDSEWNTLYGRAEKLFTKTDDAFDDSVRQKLVKRVLTEAYPDREMKSMP
LACKRKHDNKEYVEWSCTATILGELSKPEYFYKGEERLFDMRPNTQCDKLELDPDGQIAWALINDLEANQQY
YIHAKKYVVCAGAVLTPGILHKSGLKPRLPALGHYLTEQPMAFCQVVLDRKLVNSVEGEDVVKAHRESHGND
PLPFPFNDPDPQIYFPLSEKYPWHTQIHRDAFGYGEVPSNIDQRLVVDLRWFGYMKPDQENYVTFSNKTKDQ
FGMPQPTFNFVLDEEADERCKRMITDMIEVARKLGGFLPGAEPKYLAPGSALHICGTYRAGSTPADSVVNKN
GKAWGVNDLVLGGCGVIPTQNACNPTLTAACFALAAADKIIEDLHVDQ
>W9NRZ8|Fusarium_oxysporum_f._sp._pisi_HDV247_Ascomycota_Sordariomycetes_Hypocreales
MVHKPTPSPSSASDAVRWEETDVLIVGSGPIGATFAHTLVKKGIKVTMIDIGQQETRRIGDHKKNSVAVQKD
ISLFTNTVKGELHPLSVPTNTARPVMEPASWAPRPTDSAYVLNGQNPDQKSYGNLPAAAATRVVGGMGSHWT
CCTPRQHKGIERSDLFSDGEWNTLYGRAEKLFTKTDDAFDDSVRQKLVKRVLTEAYPDREMKSMPLACKRKH
DNKEYVEWSCTATILGELSKPEYFYKGEERLFDMRPNTQCDKLGLDPDGQIAWALINDLEANQQYYIHAKKY
VVCAGAVLTPGILHKSGLKPRLPALGHYLTEQPMTFCQVVLDRKLVNSVEGEDIVKAHRESHGNDPLPFPFN
DPDPQVYFPLSEKYPWHTQIHRDAFGYGEVPSNIDQRLVVDLRWFGYMKPDQENYVTFSNKTKDQFGMPQPT
FNFVLDEEADERCKRMITDMIEVARKLGGFLPGAEPKYLAPGSALHICGTYRAGSTPADSVVNKNGKAWGVN
DLVLGGCGVIPTQNACNPTLTAACFALAAADKIIEDLHVDQ
>X0A6Q6|Fusarium_oxysporum_f._sp._melonis_26406_Ascomycota_Sordariomycetes_Hypocreales
MVHKPTPSPSSASDAVRWEETDVLIVGSGPIGATFAHTLVKKGIKVTMIDIGQQETRRIGDHKKNSVAVQKD
ISLFTNTVKGELHPLSVPTNTARPVMEPASWAPRPTDSAYVLNGQNPDQKSYGNLPAAAATRVVGGMGSHWT
CCTPRQHKGIERSDLFSDGEWNTLYGRAEKLFTKTDDAFDDSVRQKLVKRVLTEAYPDRELKSMPLACKRKH
DNKEYVEWSCTATILGELSKPEYFYKGEERLFDMRHNTQCDKLELDPDGQIAWALINDLEANQQYYIHAKKY
VVCAGAILTPGILHKSGLKPRLPALGHYLTEQPMAFCQVVLDRKLVNSVEGEDVVKAHRESHGNDPLPFPFN
DPDPQVYFPLSEKYPWHTQIHRDAFGYGEVPSNIDQRLVVDLRWFGYMKPDQENYVTFSNKTKDQFGMPQPT
FNFVLDEEADERCKRMITDMIEVARKLGGFLPGAEPKYLAPGSALHICGTYRAGSTPADSVVNKNGKAWGVN
DLVLGGCGVIPTQNACNPTLTAACFALAAADKIIEDLHVDQ
>W9JSI2|Fusarium_oxysporum_Fo47_Ascomycota_Sordariomycetes_Hypocreales
MVHKPTPSPSSASDAVRWEETDVLIVGSGPIGATFAHTLVKKGIKVTMIDIGQQETRRIGDHKKNSVAVQKD
ISLFTNTVKGELHPLSVPTNTARPVMEPASWAPRPTDAAYVLNGQNPDQKSYGNLPAAAATRVVGGMGSHWT
CCTPRQHKGIERSDLFSDGEWNTLYGRAEKLFTKTDDAFDDSVRQRLVKRVLTEAYPDREMKSMPLACKRKH
DNKEYVEWSCTATILGELSKPEYFYKGEERLFDMRPNTQCDKLELDPDHQIAWALINDLEANQQYYIHAKKY
VVCAGAVLTPGILHKSGLKPRLPALGHYLTEQPMAFCQVVLDRKLVNSVEDEDVVKAHRESHGNDPLPFPFN
DPDPQVYFPLSEKYPWHTQIHRDAFGYGEVPSNIDQRLVVDLRWFGYMKPDQENYVTFSNKTKDQFGMPQPT
FNFVLDEEADERCKRMITDMIEVARKLGGFLPGAEPKYLAPGSALHICGTYRAGSTPVDSVVNKNGKAWGVN
DLVLGGCGVIPTQNACNPTLTAACFALAAADKIIEDLHVDQ
>W9HKD7|Fusarium_oxysporum_FOSC_3-a_Ascomycota_Sordariomycetes_Hypocreales
MVHKPTPSPSSASAAARWEETDVLIVGSGPIGATFAHTLVKKGIKVTMIDIGQQETRRIGDHKKNSVAVQKD
ISLFTNTVKGELHPLSVPTNTARPVMEPASWAPRPTDSAYVLNGQNPEQKSYGNLPAAAATRVVGGMGSHWT
CCTPRQHKGIERSDLFSDGEWNTLYGRAEKLFTKTDDAFDDSVRQKLVKRVLTEAYPDREMKSMPLACKRKH
DNKEYVEWSCTATILGELSKPEYLYKGEERLFDMRPNTQCDKLELGPDGQIACALINDLEANQQYYIHAKKY
IVCAGAVLTPGILHKSGLKPRLPALGHYLTEQPMAFCQVVLDRKLVNSVEGEDVVKAHRESHGNDPLPFPFN
DPDPQVYFPLSEKYPWHTQIHRDAFGYGEVPSNIDQRLVVDLRWFGYMKPDQENYVTFSNKTKDQFGMPQPT
FNFVLDEEADERCKRMITDMIEVARKLGGFLPGAEPKYLAPGSALHICGTYRAGSTPADSVVNKNGKAWGVN
DLVLGGCGVIPTQNACNPTLTAACFALAAADKIIEDLHVDQ
>A0A0I9YPK5|Fusarium_fujikuroi_Ascomycota_Sordariomycetes_Hypocreales
MIHKPTPSPSSASDTFHLEKTDVLIVGSGPIGATFAHTLVKKGIKVTMIDIGQQETRRVGDHKKNSVAVQKD
ISLFTNTVKGELHPLSVPTNSARPVIEPASWSRRPTDSAYVLNGQNPEQKAYGNLPAAAATRVVGGMGSHWT
CCTPRQHKGIERSDLFSDSEWNALYSRAEKLFKKTDDAFDDSVRQRLVKRVLTEAYPDREMKSMPLACKRKQ
GNKEYVEWSCTATILGELSTPEYFYKGEERLFDIRPNTQCDRLEVDALGQIHYAVINDLENNTEYYIEAKKY
VVCAGAVLTPGILYKSKLKGKLPMLGHYLTEQPMAFCQVVLDRTLVNSVRDEEAVKTHTAAHENDPLPFPFN
DPDPQVYFPVSEKYPWHTQIHRDAFGYGEVPSNIDQRLVVDLRWFGYMKPEYENCVTFSTETKDQFGMPQPI
FNFILDEEAEERCKRMITDMIDVARKLGGFLPGAEPKYLAPGSALHICGTYRAGSTSADSVVNKNGKAWGVD
NLVLGGCGVIPTQNACNPTLTAACFALAAADKIIEDLQVDQ
>CVL08915|Fusarium_proliferatum_Ascomycota_Sordariomycetes_Hypocreales
MVHKPTPSPSSASDTFHLEKTDVLIVGSGPIGATFAHALVKKGIKVTMIDIGQQETRRVGDHKKNSVAVQKD
ISLFTNTVKGELHPLSVPTNSARPVIEPASWSRRPTDSAYVLNGQNPEQKAYGNLPAAAATRVVGGMGSHWT
CCTPRQHKGIERSDLFSDSEWNALYSRAEKLFKKTDDAFDDSVRQRLVKRVLTEAYPDREMKSMPLACKRKQ
GNKEYVEWSCTATILGELSTPEYFYKGEERLFDIRPNTQCDRLEVDALGQIHYAVINDLENNKEYYIEAKKY
VVCAGAVLTPGILYKSNLKGKLPMLGHYLTEQPMAFCQVVLDRTLVNSVRDEEAVKTHTAAHENDPLPFPFN
DPDPQVYFPVSEKYPWHTQIHRDAFGYGEVPSNIDQRLVVDLRWFGYMKPEYENCVTFSTGTKDQFGMPQPI
FNFILDEEAEERCKRMITDMIDVARKLGGFLPGAEPKYLAPGSALHICGTYRAGSTSADSVVNKNGKAWGVD
NLVLGGCGVIPTQNACNPTLTAACFALAAADKIIEDLHVDQ
>A0A1L7VY85|Fusarium_proliferatum_ET1_Ascomycota_Sordariomycetes_Hypocreales
MVHKPTPSPSSASDTFHLEKTDVLIVGSGPIGATFAHALVKKGIKVTMIDIGQQETRRVGDHKKNSVAVQKD
ISLFTNTVKGELHPLSVPTNSARPVIEPASWSRRPTDSAYVLNGQNPEQKAYGNLPAAAATRVVGGMGSHWT
CCTPRQHKGIERSDLFSDSEWNALYSRAEKLFKKTDDAFDDSVRQRLVKRVLTEAYPDREMKSMPLACKRKQ
GNKEYVEWSCTATILGELSKPEYFYKGEERLFDIRPNTQCDRLEVDALGQIHYAVINDLENNKEYYIEAKKY
VVCAGAVLTPGILYKSKLKGKLPMLGHYLTEQPMAFCQVVLDRTLVNSVRDEEVVKAHVAAHENDPLPFPFN
DPDPQVYFPVSEKYPWHTQIHRDAFGYGEVPSNIDQRLVVDLRWFGYMKPEYENCVTFSTETKDQFGMPQPI
FNFILDEEAEERCKRMITDMIDVARKLGGFLPCAEPKYLAPGSALHICGTYRAGSTSADSVVNKNGKAWGVD
NLVLGGCGVIPTQNACNPTLTAACFALAAADKIIEDLHVDQ
>C7ZQ65|Nectria_haematococca_mpVI_77-13-4_Ascomycota_Sordariomycetes_Hypocreales
IVGSGPIGAVFARTLVDNGKKVLMIDVGEQETRRVGDHKKNSMAVQKDISLFTKCVHKSQTLNNGQNPEQIP
SENLPAAAATRVVGGMGSHWTCCTPRQHPMERSTLFDDNKWKSLYDRAEKLFDTNEKTFEKSIRQQLVKRTL
EQAFPDRGMKSMPLACKRNQQNKHYVEWSATATILGDLSEPKKPNDLFEIKPNTQCLALAIGPDNQVEMAKV
KDILKDEIYYIKAKKYVICAGAVLTPGILCNPPEKGGLALGRSLPALGRYMTEQPMAFCQIVLDRNLVDTVK
DDPYNLGWDGYVQLHEKKHPKDPLPFPFSDPDPQCYFPFSEKYPWHTQIHRDAFGYGQVPPTVDQRLIVDLR
WFTYVEPNEDNYVKFSETYQDQFKMPQPIFKFSMSGAARDRTKAMIDDMVDVARKLGGFLPGAEPKYLAPGS
ALHICGTYRAGEDKKDSVVDKFGKVWGQEKLVLGGCGVIPTGNACNPTLTAACFALVAADKIVEEL
>A0A194UVL0|Valsa_mali_var._pyri_Ascomycota_Sordariomycetes_Diaporthales
MTVFQDPRLLAAEEGSSGSGYDADVLIVGSGPIGATFARRLVDARKNVLMIDIGDQPWEMGCTQNGQNPNQK
VFDNLPAAAASRVVGGMGCHWTCCTPRQHELERSNLFTEEQWATYYSIAEDLFRTNSTSFDDSIRQQLVKRN
LEIAYPGREIRSMPLACKRSTPNNDFVEWTCSATILGKYSEPSPSGSSFEVRPNTQCIQLYHKPEQPGQILG
AFVKNILTNKSYIIRARKYVVCAGAVLTPGILFNSDFTTVDLPALGHYMNEQIMAFCQVVLKRSWVDSVKDD
PFNLGWAAKVKKHKQQYPNDPLPFPYNDPDPQCYFPLSKSHPWHTQIHRDAFGYGEVPPTIDQRLVVDFRWY
TFSEPVEKNYVEFSKKEEMPDHKRKPHVTDGFGMPQPTFHFRPTKNDAERCHRMIDDMVEVARKLGGFLPGA
EPKVLVPGSALHICGTYRAGESKIDSVVDRTGRVWDYENLVLGGCGVIPTQNACNPTLTAACFAIAAADQIV
MDLDVGHGPD
>A0A194W0W1|Valsa_mali_Ascomycota_Sordariomycetes_Diaporthales
MSVFQDPRLLAAERGSSGSEYDADILIVGSGPIGATFAQRLLDAGKKVLIIDMGDQTSRRVGDHKKNSIATQ
KDLSLFTNVVRGDLHPLSVPTNTAGVHLEPASWEPMPWEIGCTQNGQNPNQKVFDNLPAAAASRVVGGMGCH
WTCCTPRQHELERSKLFTEEQWATYYSIAEKLFRTNSTSFDDSIRQQLVKRNLEIAYPGREIRSMPLACERS
TRNTDFVEWTCSATILGKYSEPSPSDSLFEVRPNTQCIQLYHKPEQPGQILGAFVKNILTNKSYIIRARKYV
VCAGAVLTPGILFNSDFTTVDLPALGHYMNEQIMAFCQVVLKRSLVDSVEDDPFNLGWAAKVKKHKQKYPND
PLPFPYNDPDPQCYFPLSKSHPWHTQIHRDAFGYGEVPPTIDQRLVVDFRWYTFSEPVEKNYVEFSKKEEIP
DHKKKPHFTDGFGMPQPTFHFRPTKNDAERCHRMIDDMVEVARKIGGFLPGAEPKVLVPGSALHICGTYRAG
ESKVDSVVDRTGKVWDYDNLVLGGCGVIPTQNACNPTLTAACFAIAAADQIVKDLQVGNGSD
>A0A135ULM3|Colletotrichum_salicis_Ascomycota_Sordariomycetes_Glomerellales
MRVSPVKIQGYEGHRLEEADVLVVGSGPIGAVFSRTLVENGRKVLMIDVGNQETKRIGDHKKNSVAVQRDIS
LFTNTVKGELSLLSVPTNVADPYVEPISWGSSTPFIKNGQNPNQKAVDNLPAAAATRLVGGMGGHWTCCTPR
EHKDIERSDLFSDSKWNDLYTRAEKLFWTDRTLFDKSIRGGLIKSVLTAAYEKKGREVLSMPLSGKRSAKNE
EFVEWGCTATILGDELSDPSKEHDTFELRANTQCVRLIVNQASGQIDAAEVENLLGAEKYLIRAKKYIICAG
AVLTPAILWNSGGLKDTLPALGCYLTEQPMAFCQVILKKTHVLDIASDSYGLGWETAVKEHESKFPNDPLPI
PFNDPDPQVYFPLTNKYRWHTQIHRDAFGYGEVPSSIDQRLVVDLRWFGYTEPSKDNYVEFSTDVKDQFGMP
QPTFHYTINDSDAKRCSEMITDMVDVARNLGGFLPGAEPKYLAPGSALHICGTYRAGHAKKSLEESKQESVV
DRFGRVWGQKNLVLGGCGIIPTQNACNPTLTAAAFALAAADQMIKDLDEQNDE
>T0L0H3|Colletotrichum_gloeosporioides_Cg-14_Ascomycota_Sordariomycetes_Glomerellales
MGSMPPRERLDEVDVLLVGSGPIGAVFARKLVEAGRNVVMIDVGEQETRRIGDHKKNGIAVQKDISLFTNVV
KGELQLLSVPTSNNDAGLEPSAWVPEPCQQEFVLNGQNPDQKSYENLPAAAATRVVGGMGSHWTCCTPRQDP
TIERSTLFNDEEWDELYKEAEKLFWTNPKIFDDSIRQKLVKSILDKAFEERNRKTANMPLCGKRREKNKDYT
EWACTATILGDIAHAENFKLLPNTQCVRFVLDDSTKKVRLVQVENLIDNEKYMIKANKFVVCAGAVLTPGIL
FNSGELGKTLKALGHYMTEQPMSFCQIVLDRKYIDAIKDNTYKLDAEEKKAVEAHKEKFPKDPLPFPYNDPD
PQCYFPLTKDYPWHTQIHRDAFGYGQIPAGIDQRVIVDLRWFGYTKPNFNNHVSFSDKIKDGFGMPQPTFHF
KIDQDDADRSRRMITDMVDVARCLGGFLPGAEPKYLPAGSALHICGTYRAGESQEDSVVDKLGRVWGQDNLV
LGGCGVIPTQNACNPTLTAGCFALAAAEQIVKDLKGVKAIKHRTV
>A0A0G2DXC8|Diplodia_seriata_Ascomycota_Dothideomycetes_Botryosphaeriales
MGSTNVKSHARALKPKVLIVGSGPIGATYARKLVDAGIDVLMIEMGAQERPIPGDHKKNSVQVQKDLDNFIK
VVQGGLELLSVPVDKVPGPNLEPTSWSTRKNIRNGQNPLQDAYDNLPVAAATRTVGGMGSHWTCCTPEQHPT
LERSDLFTPAQWASLYAEAKSLVKTNNTSFDASIRQQLVLKVLQAAHEGQGRGFQALPLACERREEGNTDYV
EWSCAATVLGKIATGEEGKGKGLFELRSSWQCVELLREDVTGRVWGALVKDLLADEYVLVEAERYVVCAAAV
LTPGILFNSGFRAEEGSLPALGHYLTEQIMTFCQVVLKRSLVESVKDDPWHLGWDKIVKEHEQKWPEDPLPF
PFNDPDPQVWMPVTEARPWHAQIHRDAFSYGQTPADIDQRTVVDFRFYSAVQPIYSNYVDFSEKIRDGYSMP
QPTFHYQVPDEDAERAHLMMKDMVDVASNLGGWLPGAEPRYLPPGSALHICGTTRAGRDVKDSVVNSESRVW
GHDNLFLGGCNVIPTPSASNPTLSAMCFAIVGANAIAKDLTEGHDGA
>A0A136IKR8|Microdochium_bolleyi_Ascomycota_Sordariomycetes_Xylariales
MTPDEHVLDQDRVVETDVLIVGSGPIGATYARKLVDAGVKVLMVEIGAQETPLPGDHKKNNCKAQKDISSFI
KYAITNGQNPMQNASYNLSAAAATRVVGGMASHWTNCTPRQHPSLERSDLFDDQEWDTLYTEAEGRIKTNST
LFDESIRQQLVLKTLQKGSSGRSFISMPLAAQKLPDQTYTEWSSAATVFGDITRTVDRPGNDLFTLKTQIRC
TQLMTSHAPGPEHGVIQGALCKDLKTDTNFLVKAQKYVLCAGAVLTPGILFNSGWTPEQAQLPALGKYLTDQ
TVAFCQIVLSRDLVDHVAEHPDPSWAKRIAEHRNKFPSDPLPFPFSDPDPHVYTPVSEAFPWHAQIHRDAFS
YGKVQATVDQRLVVDLRWYGLATPLESNHISFTRDVTDQFGMPQPTFHHAVPQEDADRAHRMMQDMCLIASK
LGGYLPGAEPKFLEPGSALHLCGTTRAGTRVEDSVCDRYGRVWGTSNLVVGGCGVIPTANACNPTLTAMCFA
IAGADKMVEELRPAPKVAWG
>W3X3R0|Pestalotiopsis_fici_W106-1_Ascomycota_Sordariomycetes_Xylariales
MTSTSVPNNAPVVETEVLIVGSGPVGATYGRKLVDAGIQVLMVELGAQETPIPGDHKKNNFVVQKDINSFIN
VVQGELNLLSVPTDPRAAPSLNLDPSAWSIDASTATIHNGQNPCQDSYYNLPAAAATRVVGGMGSHWTNCTP
RQHPKLERSDLFNDSEWDALYGEAEERIKTNSTLYNDSIRQQLVLDTLRKGHYHHGDREFKPMPLAAQKLPD
QTYFEWSCSATLFGDIAKTADNPGAKNFTLRSQVQCIQLITSHDTSPDGVVLGALCKDLKTDKKFLIRARKY
VLCAGAVLTPGIMFNSGWNSSPEQLPALGKYLTEQTMAFCQIVLSRSLVDEVEHSTNPDWAKKVNEHHKKHP
HDPLPFPFTDLDPQVYTPVSENYPWHTQIHRDAFSYGQVPSTIDQRLVVDLRWFGWIAPVESNHVSFSKAIT
DQFGMPQPTFHYEVPKEDAERTHRMMEDMCLVASKLGGFLPGAEPKFLVPGSALHISGTTRAGTSKKDSVCD
RYGRVWDTKNLVVGGCNVIPTGAACNPTLTAVCFAIAGADKIIEEFQTKADINRA
>A0A017SMX8|Aspergillus_ruber_CBS_135680_Ascomycota_Eurotiomycetes_Eurotiales
MDTHNDLNEQKTLESDVLIIGSGPIGAVYARTIADADKNIHVLMVDMGEQGTKLIGDHKKNSTVVQRGSGSF
TSQSKSASYNGSSEQLHLNSLPAAPVIREVGGMGSYWSCATPEQHPAVERSDLFSDQEWRTLYNQARALFHT
TDTAFYHSIRHNLVKNTLVRAHKNREIVNLPLACQRGTHNLEYLQWTGSATILGDLADPKYSGGNFELKSQH
QCTRLLMDRASKHIVGAELTNLLTREVILAKARKYIICAGAVLTAGILFNSEIQPDKDYPALGRYLTEQTTA
VGQVVLKDGIIKNAWNDPRCKEHFRTFPDDPLHIPFDDPSPQITIPVSEKHPWHTQIQQDPFHYNSAPTSTD
PRLILDLRWFGYVKPVYDNYVEFSSEITDLFGMPQPTIHYRIGKEDAERAEAMVQDMINIAADLGNFLPGGK
AKFLAPGAATHICGTARAGKEDDGHSIIDRNSKVWRLENLFIGGCGVIPTQNACNPTLTAACFAIVGARKVV
QEIQALRGQQYQSKL
>A0A1L9V7K0|Aspergillus_glaucus_CBS_516.65_Ascomycota_Eurotiomycetes_Eurotiales
MDTHNGLNEQKILESDVLIIGSGPIGAVYARTITDADKNIHVLMVDMGEQGTKLIGDHKKNSIVVQRGSGSF
TSTVQGAFGRLSEPVSTATASEPVAWSVVRSKSASYNGSSEQLHLNSLPAAPVIREVGGMGSYWSCATPEQH
PAVERSDLFSDQEWRALYNQARALFHTTDTAFDYSIRHHLVKNTLVRAHKNREIVNLPLACHRGTHNLEYLQ
WTGSATILGDLADPKYSGGNFELKAQHQCTRLLMDGASKHIVGAELINLLTREVILAKAKKYIICAGAVLTA
GILFNSEIQPHKGYPALGRYLTEQTMAVGQVVLKDGIIKNAWNDPRCKEHFRTFPDDPLHIPFNDPSPQITI
PVSEKHPWHTQIQQDPFHYNSAPTSTDPRLILDLRWFGYVKPVYDNYVEFSSEVTDLFGMPQPTIHYRIGKE
DAERAEAMVQDFSRGSMINIAADLGDFLPGGKAKFLAPGAATHICGTTRAGKEDDGHSIVDRNSKVWRLENL
FIGGCGVIPTQNACNPTLTAACFAIVGARKVVQELHALRGQQYQSKL
>OXN23964|Aspergillus_fumigatus_Ascomycota_Eurotiomycetes_Eurotiales
MSAYNEVDGQRALEADVLIVGSGPIGAVYARTIIDADKSINVLMVDMGEQKTRLIGDHKKNSIAVQRGCVHF
TSTVQGALGLLSDAANAAPASLDTVPRFPDVVSSTGGADALPHNDLPAAPVVREVGGMGSYWSCATPEQHPI
IERSELFSDEEWSSLYGQARALFHTTDRDFDHSLRHQLVKDTLIRAHKGREVANLPLACQRSTSNPEYVRWT
GPATILGELANPTYNGGNFKLKAQHQCTRLLLDAASKRILGAELTDVLTNEVLLARAKRYIICAGAILTAGI
LFNSHIRSETGYPALGRYLTEQTMAVCQVALKKSLIQSMWHDQRCREHFRKFPKDPLRIPFNDPPPEITIPV
SENYPWHTQIQCDPFHYNTAPTSIDPRLILDLRFFGYVMPVYENYVEFSSEITDLFGMPQPIIHYRIGNEDA
QRAQAMMQDMLNIASELGDFIPGGEPKFLAPGAATHICGTTRAGKEDDGHSVVDKDSKVWRLENLFIGGCGV
IPTQNACNPTLTAACFAIASARKVVEEIQALKGQQYQSKL
>J4VVF7|Beauveria_bassiana_ARSEF_2860_Ascomycota_Sordariomycetes_Hypocreales
MGFEHAAGGQKVVHTDVLVVGSGLIGAVYARTISDAIQDVRILMVDIGEHHRKNSVAVQRDLARFERSIYSG
GLEPIVSALQRSLAAPRSAKLAQEFVSNPLLTNSFQGQSFTHTVLSCRHRDLPNPIHHNPDQAIHENLPAAV
AIREVGGMGNYWTCCTPEQHPILERSDIFSDKEWQQLYHEARALFHTTEHAFDHSMRQKILQKKLRQSFPNR
EFKGMPLGCQPNESNPEYVEWTSTATILGDLAQPSPGQNNFQVKSQYCCTRLHIDFAQGRVVAAELKNLVEN
SILLVKAKKFVITAGAVLSAGILFRSGIRPDNGYPALVCLMDDPSGDTARHETGGTDSQQGHYLTEQIVSLC
QIRLNADLLQPNPDDPAHKKHKKSFPNDALGIPFNDPDPQLTTPMTLARPWHTQIHRDAFGYGSVPRDIDQR
LILDLRFFTHVEIAHHNCVKFSDKISDIFGMPQPTFHFQPGEQDVQRSRDMMTDMVRIATSLGGFIPGQEPR
FIPPGAALHICGTTRASPVDDGTSVVDRHSKVWRIENLFVGGCGVIPTQNATNPTLTAACFAIVGARKVAQE
LKQMRRLQTGLEPSRI
>S8C0K6|Dactylellina_haptotyla_CBS_200.50_Ascomycota_Orbiliomycetes_Orbiliales
MGIDFELNPEVVSTDVLVVGSGPIGATYARKLVDAGHRVLMVDVGAQESEVPGEHKKNLTAMSMNEFTEVVK
KDCTPLAPESSLPGAAATRGIGGMSLHWTCATPSPHPTLERPKLFTEAQWSRLISEAQQLINTTFTEFDDSV
RHNLVKAALEDAFSENRTFSSIPLACKNVDGKVVWSSSSTVLDSTTQNELFTLLPQHICKKLNKVGSAVVSA
EIYDIVSGESKTVKAKQYAICAGAILTPQILFNSGMKEDLPALGAYLTERILTFCQVTLSAESLKGAEIPEN
DKEVQLMQGVTEERPWQTMIHRDAFQYGEVPEGVDEKTVVDIRAMSSMEPKPENRVQFSDVAKDEYGMPKPS
FHVLPNNADLKRGAKMMQDMQTIATKLGSFVTEPRIMPPGTAQHICGTTRAGTSSLDSVVDSDSKVWGVDNL
YLGGCGVINTAMACNPTLTAMCFAIAGAEKLDASLRA
>A0A0D9N4H7|Aspergillus_flavus_AF70_Ascomycota_Eurotiomycetes_Eurotiales
MAACTEYDVLIVGSGPIGATYAKILADAGKDVLMVETGAQESKIPGEHKKNAINYQKDIDAFVHVIQVISSR
ISTFECISLTFDLLLFQGSLHYTSVPTNKAAVPTLAPVSWKANGQIFNGQNPRQDPNVNLDANGVARNVGGM
STHWTCATPRQKEKVERSDIFSGDEWDSLYKEAEKLIGTSKTVLDDSIRQKLVMEILNDEYGKRSAEPLPLA
AKRNGNTAYITWSSSSTILDAMNCKKKFTLWPEHHCEKFKVEETDNGPQVTKAIIRKLATDKLITVKAKVFI
ACGGPILTPQLLFNSDFVPTKPRRDPITQIPLEDDEKGIAPPPDIPEYLKLPALGRYLTEQSMCFCQIVLKK
QWIEAVANPKVNPYQSDGVKRKKWDKLKEGWNERVQKHMKRFNDPIPFPFDDLDPQVTLPLDYHHPWHTQIH
RDAFSYGAAPPAIDKRTIVDLRFFGTVEPDWKNYVTFETDIRDAYGMPQPTFRYKLNDEDRKRSHQMMKDME
EAAGALGGYLPGSEPQFLAPGLALHVCGTTRAQKKEKECDPDPKETSCCDENSKIWGIRNLYVGGLNVIPGA
NGSNPTLTAMCFAIKSAKSILEGNS
>KOC10130|Aspergillus_flavus_AF70_Ascomycota_Eurotiomycetes_Eurotiales
MSMTSGRQAFTSECRDSNTTNSFWLANSPTLTLGSTMQVVGSGPIGATYAKILADAGKDVLMVETGAQESKI
PGEHKKNAINYQKDIDAFVHVIQVISSRISTFECISLTFDLLLFQGSLHYTSVPTNKAAVPTLAPVSWKANG
QIFNGQNPRQDPNVNLDANGVARNVGGMSTHWTCATPRQKEKVERSDIFSGDEWDSLYKEAEKLIGTSKTVL
DDSIRQKLVMEILNDEYGKRSAEPLPLAAKRNGNTAYITWSSSSTILDAMNCKKKFTLWPEHHCEKFKVEET
DNGPQVTKAIIRKLATDKLITVKAKVFIACGGPILTPQLLFNSDFVPTKPRRDPITQIPLEDDEKGIAPPPD
IPEYLKLPALGRYLTEQSMCFCQIVLKKQWIEAVANPKVNPYQSDGVKRKKWDKLKEGWNERVQKHMKRFND
PIPFPFDDLDPQVTLPLDYHHPWHTQIHRDAFSYGAAPPAIDKRTIVDLRFFGTVEPDWKNYVTFETDIRDA
YGMPQPTFRYKLNDEDRKRSHQMMKDMEEAAGALGGYLPGSEPQFLAPGLALHVCGTTRAQKKEKECDPDPK
ETSCCDENSKIWGIRNLYVGGLNVIPGANGSNPTLTAMCFAIKSAKSILEGNS
>A0A1S9DK20|Aspergillus_oryzae_Ascomycota_Eurotiomycetes_Eurotiales
MAACAEYDVLIVGSGPIGATYAKILADAGKDVLMVETGTQESKIAGEHKKNAINYQKDIDAFVHVIKVISSR
ISTFECISLTFDLLLFQGSLHYTSVPTNKAAVPTLAPISWKANGQIFNGQNPRQDPNVNLDANGVARNVGGM
STHWTCATPRQKEKVERSDIFSGDEWDSLYKEAEKLIGTSKTVLNDSIRQELVMEILNDEYGKRSAEPLPLA
AKRNGNTAYITWSSSSTILDAMNCKKKFTLWPEHHCEKFKVEETDNGPQVTKAIIRKLATDKLITVKAKVFI
ACGGPILTPQLLFNSGFVPTKPNRDPRTQIPLEDDEKGIPPPPDTLEHLKLPALGRYLTEQSMCFCQIVLKK
EWIEAVANPKKNPYQSDGVKRKKWEKLKEGWKERVQEHMKRFNDPIPFPFDDLDPQVTLPLDYHHPWHTQIH
RDAFSYGAAPPAIDKRTIVDLRFFGTVEPDWKNYVTFETDIRDAYGMPQPTFRYKLNDEDRKRSHQMMKDME
EAAGALGGYLPGSEPQFLAPGLALHVCGTTRAQKKEKECDPDPKETSCCDENSKIWGIHNLYVGGLNVIPGA
NGSNPTLTAMCFAIKSAKSILEGNS
>POX_Q2UP08|Aspergillus_oryzae_RIB40_Ascomycota_Eurotiomycetes_Eurotiales
MSMTSGRQAFTSECRDSNTTNSFWLANSPTLTLGSTMQVVGSGPIGATYAKILADAGKDVLMVETGTQESKI
AGEHKKNAINYQKDIDAFVHVIKVISSRISTFECISLTFDLLLFQGSLHYTSVPTNKAAVPTLAPISWKANG
QIFNGQNPRQDPNVNLDANGVARNVGGMSTHWTCATPRQKEKVERSDIFSGDEWDSLYKEAEKLIGTSKTVL
NDSIRQELVMEILNDEYGKRSAEPLPLAAKRNGNTAYITWSSSSTILDAMNCKKKFTLWPEHHCEKFKVEET
DNGPQVTKAIIRKLATDKLITVKAKVFIACGGPILTPQLLFNSGFVPTKPNRDPRTQIPLEDDEKGIPPPPD
TLEHLKLPALGRYLTEQSMCFCQIVLKKEWIEAVANPKKNPYQSDGVKRKKWEKLKEGWKERVQEHMKRFND
PIPFPFDDLDPQVTLPLDYHHPWHTQIHRDAFSYGAAPPAIDKRTIVDLRFFGTVEPDWKNYVTFETDIRDA
YGMPQPTFRYKLNDEDRKRSHQMMKDMEEAAGALGGYLPGSEPQFLAPGLALHVCGTTRAQKKEKECDPDPK
ETSCCDENSKIWGIHNLYVGGLNVIPGANGSNPTLTAMCFAIKSAKSILEGNS
>A0A0F0IG55|Aspergillus_parasiticus_SU-1_Ascomycota_Eurotiomycetes_Eurotiales
MVHTEYDALIVGSGPIGATYAKYLVEDGKKVLMVETGTQESEIPGDHKKNAINFQKDIDAFVHVIQGSLHHT
SVPTNKSAVPTLAPVCWKANGQIFNGQNPRQDPAVNLDANGVARNVGGMSTHWTCATPRQNKKEERSDIFTE
KEWDRLYDEAEKLIGTRTDVLNDSIRQELVLRILNDEYGKRPAEPLPLAAKKKNDKTTFITWSSSSTIFDAM
QHKEKFTLWPEHHCEKFVVEKTDNGPQVTKAEIRNLATNELIPVKAKVFIACGGPILTPQLLFNSGFVPTKP
HRDPRTQIPLEDDEEGIAPPPDTPEHLKLPALGRYLTEQSMCFCQIVLKKKWVRAVAEKDYNPYQDDGVKRK
KWAKAKEGWNEKVQKHKKEFKEDPIPFPFDDMDPQVTLPLDSAHPWHTQIHRDAFSYGAAPPAIDKRTIVDL
RFFGKVEPDWNNYVTFESDIKDAYGMPQPTFRYKLNEDDRDQSHRMMKDMEEAAGALGGYLPGSEPQFLAPG
LALHVCGTTRAQKKEKECDPDPKETSCCDENSKIWGIPNLYVGGLNVIPGANGSNPTLTAMCFAIKSAKSIL
EGNP
>A0A0U1M3Q5|Talaromyces_islandicus_Ascomycota_Eurotiomycetes_Eurotiales
MVLPEVPCDVLVIGSGPIGATYAKEILEPKKGALPTSPKIIMVESGAQESKIPGDHKKNAVTFQKDIDAFVH
IIKGSLHVSSVPTRVDPNLTLPPVSWSPRGKQNFNGQNQEQDIYSNLDANAVSRNVGGMSTHWTCATPRQLE
GVEGTDIFDRTTWNKLYARAEELISTRKDVLNSSIRQRLVLEILRDAFPDRNVGPLPLAAKKVEGKNLITWS
SSSTVLGDLLSGNPAKLDLRDQHICEKLEFETVQGVTKVKYAIVKDLAKPRSPRDPHDRIKIKPKYVVIAGG
PILTPQLLYNSGFRPEFDDPDEGEPPEKPFLSLPALGRNLIEQTMCFCQIVLKDKWVRELQTRYWGEECEAH
RKKFDKDADPLRIPFDDLDPQVTLPVTAQTPWHTQIHRDAFSYGAVPPAIDKRTIVDLRYFGRVQPRWRNRV
KFSKKLTDAFGLPQPTFDVKLSKEDRNVTHKMMEDMEAVAGKMGGYLPGSEPQFLAPGLALHVCGTTVAQRR
DPNKSDADQKNESCCDETSKIWGVENLYVGGLNVIPGSNASNPTLTAMCFAIKGAEAIRKKLNPTKGLYEAE
DDSQDDVLASDSE
>POX_Q5B2E9|Aspergillus_nidulans_FGSC_A4_Ascomycota_Eurotiomycetes_Eurotiales
MQYSRMTATRENPKYKNLRVEECDVLIIGSGPVGATYAREILDPGSGASPGRKAPKVIMVETGAQESKVPGE
HKKNAVVYQKHIDSFVNVIQGSLFATSVPTRVDPNLKLPPVSWSPREKQNFNGQNKEQNIYHNLDANGVSRN
VGGMSTHWTCATPRQHELERSKIFDDATWDRLYKRAEELIGTRTDVLDQSIRQRLVLDILRKKFKNRDAKAL
PLAAEKVEGKNLIKWSSSSTVLGNLLEDEKFTLLDQHHCEKLEFNDETNKVSFAIIKNLAKPQTSKEDEDRL
RIKAKYVIVCGGPILTPQLLFKSGFRYDEEDAEDSEGNKSSLYIPALGRNLTEQTMCFCQIVLKDKWVEELQ
KNNWGPECEEHRRKYDEEDDPLRIPFDDLDPQVTLPFTENTPWHTQIHRDAFSYGAVPPAIDKRTIVDLRYF
GRAETQWRNRVTFSKKLTDAYGMPQPTFDFKLSTKDRLESHRMMQDMEKVAGELGGYLPGSEPQFLAPGLAL
HVCGTTAALRKGCRSEDEMKRISVCDENSKVWGVENLHLGGLNVIPGPRSNASNPTLTAMCFAIKGAEEIRR
KLGKKGSHSGNRDDGDVDTDTDDDA
>B2B439|Podospora_anserina_S_mat__Ascomycota_Sordariomycetes_Sordariales
MGEKDHYQYDALTSASVVGSGPLGATFAKILVNDGHTVLMVEAGAEESKKRGEHKKNAVRFQKDIDSFVHVI
KGSLQLTSVPTDESVVHSGKLTAANREGKQVQHSQNPYQDPALNLGLNAVARNVGGMSTHWTCSTPRQHLRE
RSPLLQNEWEGLYSEAEKLIETHTDVLEGSIRQDMVKQILNDHFEGEKDENGDQKPAAFALPLAAKRDGSEF
ITWSSSHTVLEKIKPEFSKKLELRSEWLCEKLTIIKNTKDASGDAGIVENAKVRSLLTNQLDEVKARVYIIC
GGPILTPQLLFNSGFRTGETTTKTKTWTKVGPNSVSHCVERLSDKEVVEPFLELPALGHYLTEQTMCFCQVV
LDRRWIKAVYGAHPYPKDDPKNDGWDSLRKEKWDEKIKKHLETQKGRYPQDQLPFPFNDLDPQVTLPVSEKQ
PWHTQIHRDAFSYGAVPPNIDKRTIVDLRFFGPVEPTKDNCVKFTTKVKDAYGMPQPTFFYRLGDADRELTH
QMMKHMEEVAGVLGGYLPGSEPQFMENGLALHVCGTTRAGEKKDDSCCNKFSQIHGVNNLFVGGLNVIPGKN
ASNPTLTAMCFAIKAAQYISLRLGAEKKKREKEEGEEEESKEEERKEEERKEEERKEEKRKV
>A0A060S1Q5|Trametes_cinnabarina_Basidiomycota_Agaricomycetes_Polyporales
MAQHASNTTTFDLEHSHWKSKTAASIPLSDGKSFAGFDLPTLPLPQLPSGLEPEYDVVIAGSGPIGATYARI
LVEAGYKNIEYQKNIDKFVKRALSVPPRQNRHSSISSQGQLMPVSVPVNTMVADTLSPVSWQASSFFVRNGA
NPGQDPFRNLGGQAVTRVVGGMATHWTCATPRFHRVERPRLIQGDDAADDKEWARLYHIAESYIKTGHTQFE
HSIRHNLVLDRLRASYPKSRTFHQLPLAAQRPGQNPDARYIEWSSAHTVFDLKNRPNADAPKGRFNLFPAVI
CERVIRDENDGARIASIQINDLVGQQRYRIKAKVFILATGAVHNPQILVNSGFSRPGRPDPKLPPPARLPYL
GTHITEQTLSFCQTVLSTELVEYVKVDLTITGKPGEPGYKVTYTPDDPKNKHPNWWNEKVIKHMMAHQEDPL
PIPLDDPGESRGERGAGGLADGLRSAEPQVTTPFGDSHPWHTQVRICRSQSTDRLLTSIRPDPPRRLQASPL
PSFVLPVSDTASLLLCGSYGAVAESIDTRLVVDWRFFGRTQPKEENKIWYSDKLTDQYNMPQPTFDFRFPEG
QTSEEAERMMTDMCVMSAKVGGFLPGSYPQYMQPGLVLHLGGTHRMGFDEKKDKACVDTDSRVFGVQNLFLG
GCGNIGTAYASNRHVPPPLSLPRVCVTPTLTAMALAIKSCEYIKKTFKPSAFLPIKPTHAQHAAGQA
>A0A1Y2I9C0|Trametes_coccinea_BRFM310_Basidiomycota_Agaricomycetes_Polyporales
MAAESYTTPFAFEQSQWKSKTIASIPISEGKSFGEFELPTLPLPQLPSGLEPEYDVIIAGSGPIGATYARIL
VEAGFKVAMFDVGEIDSGPLIGSHKKNNIEYQKNIDKFVQQAPPMSLYVATQRSDNMLFQGQLMPVSVPVNR
VVADTLSPASWQASTFFVRNGANPGQDPFRNLGGQAVTRVVGGMATHWTCATPRFHPSERPRLVKGDDTADE
KEWTRLYEIAEKYVKTGHQQFDHSIRHNLVLDRLQEAYSNTREFQQIPLAAKRPGGDPDARFIEWSSAHTIF
DLKNRPNDDHPKQRFHLFPAVMCERVIRDENDPDTIESIQIHDLVGQQRFRIKAQVFILATGAVHNPQILVN
SGFGRPGRPDPSLPPPERLPYLGTHITEQTLTFCQTVLSTELVEYVKADLTIIGKPGEPGYKVTYDPTNPDN
KHPNWWNNKVVRHMMNHQEDPLPIPLDDPEPQVTTLFQDDHPWHTQIHRDAFSYGEVAESIDSRLVVDWRFF
GRTEPKEENKLWFSDKLTDQYNMPQPTFDFGFPHGRTSEEAERMMTDMCVMSAKVGGFLPGSYPQYMQPGLV
LHLGGTHRMGFDEKVDKACVDTDSRVFGVKNLFLGGCGNIGTAYASNPTLTAMCLAIKSCEYIKKNFTASPF
TTDSDGEA
>J0LDW6|Auricularia_subglabra_TFB-10046_SS5_Basidiomycota_Agaricomycetes_Auriculariales
MVFGSSRDSHNQFSRSQWRSRAASSIPPFEPTGDLPPLPTHPGELPAGLDPEYDVVIAGSGPIGATYARILV
EAGYKVAMFDVGELDSGPKRGSHKKNAIEYYKNIDKFVHVIQGQLMPVSVPVNTTVADNLSPMSWQASRHFV
RNNANPGQDPFHNLSGQAVARVVGGMATHWTCATPRFHKSELPTIVSGDPDKNYEEWGRLYDVAESFIKTGH
TQFEHSIRHNLVLETLQDAFAGERTFRQIPLAAQRRGQDQGCYIEWSSAHSVFDLENRPNKNIDGGKGRFNL
FPAVLCERVTRNAKNNRIENIQIHDLYGGGHYRIKAKVFVLCTGAVMNPQILVNSGFGRIGRPDPDKPLPPL
LPYLGSFITEQTLAFCQTVLSKELVDLVKSDMQITGRPGDADYKVTYTPNSPSNKHPEWWNQKVRDHMMNNP
GDPLPIPLHDPEPQVTALFQEEFPWHSQIHRDAFSYGAVAESIDSRLVVDWRFFGRTEPKEDNKLWFSEQIT
DSYDMPQPTFDFRFPHGRTSEEAERMMTDMCSMSAKVGGFLPGSYPQFMQLGLVLHLGGSHRMGFDQKKDKA
CVDTDSRVFGTENLFLGGCGNIGTAYASNPTLTAMGLAVKSCEYIKANFEPSVVGQE
>J0WS75|Auricularia_subglabra_TFB-10046_SS5_Basidiomycota_Agaricomycetes_Auriculariales
MPAISSDPYHAFVQSSWKSKVAASIPTVSSSTGALPPLPKVGETPSGLEPKYDVVIAGSGPIGATYARLLVE
AGYNVAMFDVGELDSGPKRGSHKKNTVEYQKNIDKFVHVIQGQLMPVSVPVNKLVADTLSPASWQASSFFIR
NGANPEQDAFRNLSGQAVTRVVGGMATHWTCATPTFHEKELPTLVKNNAAQNAAEWKRLYGIAHGFIKTGDT
QFSESIRHNLVLETLQAAYSGQREFQQIPLAAERKSARFVEWSSAHTVFDLENRPNASDAKGRFNLFPAVMC
ERVLRDAGNTKVTEIELRDLYTGDLHRIKADVFVLCTGAVHNPQILVNSGFRSIGEATAQKDLLPYLGSYIT
EQTLVFCQTVLSTELVDHVKADMVVTGTPGQANYNVTYDPSNPKNKHPQWWNDKVQSHMMKHQEDPLPIPLD
DPEPQVTTLFQDSHPWHTQIHRDAFSYGAVAESIDSRLVVDWRFFGRTEPRAENKLWFSDKYTDAYGLPQPT
FTFRFPPGQTSAEAERMMTDMCAMSAKVGGFLPGSYPQFMAPGLVLHLGGSHRMGFDKEADKASVDTTSKVF
GMSNLFLGGCGNIGTAYASNPTLTAMALAIKSCEYIKANFKPSPVAPKAATQAK
>B7TVN5|Gloeophyllum_trabeum_Basidiomycota_Agaricomycetes_Gloeophyllales
MSLSPDDPFFGFDNGGWLSKPARALADHATRAGVFGYAPAALSLPPLPRLPDPGVPPEGIPKYDIVIAGSGP
IGATYARLLVEAGFNVAMFDVGEIDSGPKRGSHKKNAIEYQKNIDKFVHVIQGQLMPVSVPINKLVADTLSP
SSWQASRHFVRNASNPEQNPFRNLGGQAVTRVVGGMSTHWTCATPRFHRMERPKLVRDDNAADDEEWNRLYR
EAEQFIATGHSQFERSIRHTLVLETLRDSYNGTRAFEQIPLAATRTDPDSQFIQWSSAHTVFDLEDRPNTTH
PGERFNLFPGVMCTQVIRNSENTAIKSIRVQDVTAPNSAPVEISADVFILVTGAVHNPQILVNSGFGKLGRP
DASDANEGVLLPFLGSFITEQTLAFCQTVLSKELVNNVKADMRVSGTPGQPDYKVEWTPGDPANKHPDWWNE
KVWKHMMEHQEDPLPIPLHDPEPQVTTLFEDSHPWHTQIHRDAFSYGAVAESIDTRLVVDWRFFGRTEPKEE
NKLWFSKQITDQYGMPQPTFDFRFPDGITSQDADRMMTDMCEMSSKIGGFLPGSNPQWMEPGLVLHLGGTHR
MGFDEQEDKCCVDTDSKVFGFENLFLGGCGNIGTAYASNPTLTAMAMAIKSCEYIKKNFKPSEIGSSDNRAW
IRGAA
>A0A060S758|Trametes_cinnabarina_Basidiomycota_Agaricomycetes_Polyporales
MSRDSEHARFTLHNTSWKSKAASSIPHADRQSAHASHLPPLPIPGLPGGLEPEYDIVIAGSGPVGATYARIL
VEKGYNVAFFVLSDSGPKIGAHRKNTVEYQKNIDKFVHVILSQLMPVSVPVNTMVATTLSPVSWQASDSFVR
NGANPEQDPFRNLGGQATARVIGGMGTRWTASTPRFHKDERPLLVKNDAAADDSEWNRLYTMAESFVKTGNT
QYSQSIRHTLVLEKLKESYAGVGRAFQQLPLGAVRKSESFVEWSSSNTIFDLENRPNPDHTQERFNLFPATM
VQRVHESDTDQGTISTIQVKDLITGKEYRIKAKAFVITAGAVHNTQIMVNSGFGRVGRPDPSNPPTRLTYLG
SFITEQALTFCQTVMSTELIESVKSDIRTSGTPGQPDYKVSYDKNDPNNKHPNWWNDKVVDHMSKHPEDPIP
IPFDDPEPQITTLFQPDHPWHTQIHRDAFTYGEVAQSIDARLVVDWRFFGRTEPKEENKLWFSDKVTDAYNM
PQPTFDFRFPVGRTAQESEKMMTDMCAMSANIGGFLPGSNPQFMEPGLVLHLGGTHRMGFDEQADKCCVDTS
SRVWGTNNLFLGGVGNIGTAFASNPTLTAMALAIKSCEYIVANFDPSPINATHAQAHAHDHGHGHSHGHGHG
HRGRDT
>A0A1Y2IBJ6|Trametes_coccinea_BRFM310_Basidiomycota_Agaricomycetes_Polyporales
MSRDSQPARFALHNTSWKSKAASSIPLDDGKSTGAAHKSPLPLPIPRLPPGAEPEYDVVIAGSGPVGATYAR
ILVEAGYHVALFDVGENDSGPKIGSHRKNTVEYQKNIDKFVHVILSQLMPVSVPVNTMVATTLSPASWQASD
SFVRNGANPEQDPFRNLGGQAVARVVGGMGTRWTASTPRFHPDERPRLVADDDSADEFEWNRLYTMAESFVK
TGNTQFNRSIRHKLVLDTLKEAYASVGREFQQLRLGAVRKSPTFVEWSSANTIFDLQNRPNADHKEQYFHLF
PASMIERVIRSSDGETITSVQVNDVVMREKYSIKAKVFILATGAVHNTQIMVNSGYGSIGRPDTRPPATRLP
YLGSFITEQALSFCQTVMSTELIDSVKSDLTITGTPGEPGYNVTYDAGNPNNKHPDWWNDAVADHMKKHPED
PIPIPFEDPEPQVTTLFAPDHPWHTQIHRDAFTYGEVAQSIDSRLVVDWRFFGRTEPKEENKLWFSDKITDQ
YNMPQPTFDFRFPEGRTAQEAEKMMTDMCAMSAHVGGFLPGSNPQWMEPGLVLHLGGSHRMGFDEQKDQCCV
DTNSRVWGTKNLFLGGVGNIGTAFASNPTLTAMALAIKSCEYIKANFTPSTPPQSKHHGRAHRA
>D8QFM1|Schizophyllum_commune_H4-8_Basidiomycota_Agaricomycetes_Agaricales
MSLSSMDPYANFEQTGWKSKPAAALSEDAHATSLPPLPMPGGAPAPDPQYDVVIVGSGPVGSTYARMLVEAG
YKAAMFDVGEIDSGVKRGAHKKNLVEYQKNIDKFVQYVLGQLMPVSVPVNQLVVDNLDPGSWQASAHFVRNN
ANPGQDPFRNLSAQAVTRVVGGMSTHWTCATPRFQKAERPMLVKPPKNNNKADANEEEWKRLYDKAEGFIGK
GDDQYKESIRHNLVLEKLKHDYSGHRQFQQIPLAAKRVSPRFVEWSSAHTVFDLEDRPNKEHPNEHFHLFPA
AMCTSIERSSDDKSIEAIRIKDLRGNGDGYRIKAKIVILAAGAVHNPQILTSSGFGKLGAPKSAETPARLPY
LGKFITEQTLAFCQTVMSAELVNLVKSDMKISGTPGKPDYNVTWDPNDTKNKHEKWWNDRVQAHMMKHQEDP
LPIPLDDPEPQVTTLFNDKFPWHTQIHRDAFSYGAVAESIDTRLVVDWRFFGRTHPEEANQIWFSDKITDPY
GMPQPTFNFRYQSAKKPGESELEASRMMADMCAMSSRVGGFLPGSNPQWMEPGLALHLGGTHRMGFDEKADR
CCVDTYSKVFGYGNLFLGGVGNIGTAYASNPTLTAMALAIRSCEYIIKNIPKGPAGSEQHED
>A0A067PIC6|Jaapia_argillacea_MUCL_33604_Basidiomycota_Agaricomycetes_Jaapiales
VFIAGSGPIGAVFARLLVDAGYNVIYLMSPPVVPSSPHLLPNRDTRVPGAHKKNEIEYQKDIDRFSHAIPLS
KGALSTVSVPVSSTVVPTLDPAAWTASDPTQMYITNGRNNFQQTYNNLGAEAVTRGVGGMSTHWTCATPEFL
KGLERPKILTGESADDAEWTLLYDAARSLIGTSEHEFDQSIRHNVVLQTLIDAYPDRGVKALPLACHRLAEG
SPYVQWHSADNVYGDMFTNPTKTNVDGKARGQFKLLTNTRCTRFALANENAPFKVGAVEVKDLLEDRLFPGG
GPTDFYIRSKVFLGNCLTDRWQILANSGFGGTRDGAIDIIPNLGTHITEQPMAFCQIVLRQGRLTLFQVDDI
PKNLDTKPEWWAAAVRHHIQQHGDTDPLPIPFKDPEPQVTIPASLERPWHTQIHRDAFSYGEVGPLVDSRIV
VDLRFFGMQVGVPENRMVFETAITDSYGMPQPTFEYRPTEKYAFEAHDMMADMTDVASKLGGYLPGSSPQFM
TPGLALHLGGTTRLGQGTDKGETVADFNSQVWDFDNLYVGGNGLIPTPFGANPTLTSMCLAFRGAYKISQDL
AAGQLTPPNPAQALTPTPRTWLNWAFDVNDPNYPVHQRKLHRSV
>A0A166DLT0|Fibularhizoctonia_sp._CBS_109695_Basidiomycota_Agaricomycetes_Atheliales
MADYPLHRVHADANIDKFDVFIAGSGPIGAVYARLLVDLGYNVVMAEIGDQDTRVPGEHKKNEIEYQKDIDR
FVKVIQGALSTVSVPRGATIVPTLGPAAWTAKDPNQMYITNGRNIFQQEHNNLGAEAVTRGVGGMSTHWTCA
TPEFFAGIERPLLFKDTEKDGAEWTLLYDAARALIGTSSKEFDYSIRHNVVLKALQDAYPDRGVKPLPLACH
RLAKGSPYVQWHAADNVYGDLFEDSKKKKQNKAGKERGFFALLTNTRVTKYHERQDGLNAGHHIELVEVKDL
LEDRLAPTIAGDVNFYIKAKIYVTAAGAVATPQILANSGFGGTRRPDEAVVPPIPMLGSHITEQPMAFCQVV
LLRELVEDIKNFDNKPDWWKEAVTAHIEAHGKTDPLPIPFQDPEPQVTIPFSKARPWHTQIHRDAFSYGEVG
PRVDSRIVVDLRFFGKQKGSPTNRLFFEKNLTDAYGMPQPTFEYIPTTEGAEDTQRMMNDMTDIANKLGAYL
PGSEPQFMTPGLALHLGGTTRLGLGGDIKETVGNFNSQVWNFTNLFVAGNGTIPTAFGANPTLTSMCLAFRS
VHKISELLTKDEFPPARAEDVLELTPKEFLNWAFDPTDPNFPNHRLRQPHRSV
>A0A0P0HFV3|Irpex_lacteus_Basidiomycota_Agaricomycetes_Polyporales
MSNLPPHEIHAKTGINQFDVFIAGSGPIGATYARLLTRHGYNVIMTEIGDQETRVPASHKKNEIEYQKDIDR
FVRVIQGALSTVSVPPASTVIPQLDPSAWRPEDPSQMTLLNGRNPNQQTYDNLPAESVTRCVGGMSTHWTCA
TPEFFKENGERPKIFPGDETLDDDEWKLLYEAARNLIGVSSTEFDQSIRHNTVLHTLQKAFPNRGIKPLPLA
CHRLAKGSPYVRWHAADNVYYDLFDQSLFGKVNSEGIARGKFFLLTNTRCTKLHTSNPNATKDVNVGVAEVM
DLLADRFTGSDQHKQVSFAINAKVYVVAAGAVATPQILANSDFGGLEGQQGKALLPALGVGITEQPLAFCQI
ILNQHIVDDLKNLNGRPQWWKDAVEAHRRAHPKDPLWIPFQDPEPQVNIPVTKDFPWHAQIHRDAFSYGEAG
PRADSRVVVDLRFFARQAREPKNKLTFDKKITDVYGMPQPTFKYLPTTQYADEAGKMMKDMTEVASALGGYL
PGSEPQFMAPGLALHLGGTVRLGHGSEINESVANFNSQVWNFKNLYVAGNGTIPTAFAANPTLTSIALALRA
THHIVKVLKADPNNLKPAVPEEKLEATPKEYLKWLTDPTNPDFPDHHDLQKEHKEVIVKAEPSHT
>A0A0C9VLE6|Sphaerobolus_stellatus_SS14_Basidiomycota_Agaricomycetes_Geastrales
MSKTARRSLDQPEGLRNYPNHPIHQESGIPEFDVFIAGSGPIGATFARLLVKQGYKTLTIIKVVMAEVGDQD
TRVPAAHKKNEIEYQKDIDRFVKVIQGALSKVSVPPSSTIQPTLDPSSWKPSDPSKMSILNARNPRQSPHNN
LDDEQVTRGVGGMSTHWTCAVPHFLKGLERPVILPFSEADDDAEWQTLYKAAAVLIGRNTDQFDESIRHNLV
LDTLQKAYGDRDVQPLPLACHRVAPGSPYVMWHSAENVFGDIFTNAAETNGYFKLLTNLLCSRLAYEGTDPV
KIVGAEVRDLLEEKLGSSLVPEGDEQKKYYIKAKIYVIAAGAVCTPQLLANSGFGAGRNQANPIIPALSTHI
TEQPMAFCQVVLKQDLVDSAGDLSGKPAWWQAAVNRHREKNPLDPMPIPFYDPDPQVTIPATLERPWHTQIH
RDAFSYGDVGPRVDGRLVVDLRWFCMQDGVPENRILFESDIHDAYSMPQPTFEYTPTKKWADEAHKMMKDMT
DVADKLGGYLPGSSPQFMLPGLALHLGGTVRLGREFATSVANFNSQAWKFNNLYVGGNGVIPEPFGANPTLT
SIALAIRAAFDIHTQLRKSGGPTPPNPLAILTRTPESWVEWANPKNRNYPDHYNLRKLHKSV
>A0A0C9W4C2|Sphaerobolus_stellatus_SS14_Basidiomycota_Agaricomycetes_Geastrales
MSKTARRSLDQPEGLRNYPNHPIHQESGIPEFDVFIAGSGPIGATFARLLVKQGYKVVMAEVGDQDTRVPAA
HKKNEIEYQKDIDRFGALSKVSVPPSSTIQPTLDPSSWKPSDPSKMSILNARNPRQSPHNNLDDEQVTRGVG
GMSTHWTCAVPHFLKGLERPVILPFSEADDDAEWQTLYNAAAVLIGRNTDQFDESIRHNLVLDTLQKAYRDR
DVQPLPLACHRVAPGSPYVMWHSAENVFGDIFTNAAETNGYFKLLTNLLCSRLAYEGTDPVKIVGAEVRDLL
EEKLGDEQKKYYIKAKIYVIAAGAVCTPQLLANSGFGAGRNQANPIIPALSTHITEQPMAFCQVVLKQVDSA
GDLSGKPAWWQAAVNRHREKNPLDPMPIPFYDPDPQVTIPATLERPWHTQIHRDAFSYGDVGPRVDGRLVVD
LRWFCMQDGVPENRILFESDIHDAYSMPQPTFEYTPTTTWAEEAHKMMKDMTDVADKLGGYLPGSSPQFMLP
GLALHLGGTVRLGREFATSVANFNSQAWKFNNLYVGGNGVIPEPFGANPTLTSIALAIRAAFDIHTQLRKSG
GPTPPNPLAILTRTPESWVEWANPKNRNYPDHYNLRKLHKSV
>XP_007337568|Auricularia_subglabra_TFB10046_SS5_Basidiomycota_Agaricomycetes_Auriculariales
MSTQNLTLHPVHEETGLDQFDVFIAGSGPLGATFARFLVDRGVNVVMVEIGDQETRVPAAHKKNDIVYQKNL
DKFTNIVQAGLDFVSVPSASTVIPTLGPYAWRPANPDQAVVLNGRNPYQQAYNNLPSAAITRCVGGMSTHWT
CCTPLLIKGLDRPIIFGDDERTDDAEWELLYSSAQRIIGTSDQEFNHSIRHNIVLRTLEKEFPNRNPKPLPL
ACHRLADDSPYVQWHSADVVYGDMFTNPNKVNAEGVQRGRFRLLTNTRCTKLIQGPASSDGTIDIRFAEVQD
ILTARLYDENNPPQANFIINAKTFVVAAGAAAGPQILANSRFGGLRDQPETEMLIPNLGKYLNEHPMAFCQV
IMNENVIDWAGRLSDKPKWWRDKVIAHRKKFPDDPLPIPFHDPEPQTFLPASAEHPWHTMIHHDAFSYGAIG
PSVEARTVVDLRFFGRQDGVPQNRMVFERTVTDSFDMPQITFEYELTQKYAKLSNRMMADMTEVASRLGSYL
PGSEPQFLLPGITMHLGGGMRAGNDPKDSVCDFNSKVWNFGNLFVGGNAVVPTAYTGNPTLTSICFAIRAAL
KVYNDLKAPTGTLSDEILPTPKEWVNWLFDKNDPNYPQHDKLRAPHRSVAVLE
>A0A165D7S9|Exidia_glandulosa_HHB12029_Basidiomycota_Agaricomycetes_Auriculariales
MSDIKFHPVHEDIDGKPFDVFIAGSGPIGATYARLLVDRGYSVCMAEVGDVHDGLHPGAHQKNEIRYQKDID
SFVRVIQRPSSQFGEASITHGRNPMQKIFNNLGAAAITRCVGGMSTHWTCATPEFLKGVERPKIFPNDEVAD
DTEWKKLYEAARRLIGTSEHEFDRSIRHNTVLDALKNDPRFKDRGVEPIPLACHRINNGPYVHWHSAENIFG
KDFFVKDPAPGKGVFRLLCNTLCTKLYESSGEIQLVEVRDLIKAMQGEKDIDFGIKAKVYVIAAGAIATPQI
LANSGFGGRRSQENDKNVLIPNLGKRIVEHPMAFCQIVLRQELASTRDLLREDTTLTTPQVDNVTSQEHPKW
WRDAVAAHVEKFPHDPIKIPVQDPEPQVAIPVSKDFPWRAQIHRDAFSYGEASPLVDPRLVVDLRFFGMQKG
VLENRIIFEDSFWDAYEMPQATFEYTPTPEFAKQATDMMNDMTNAAHVLGGYLPGSNPQFMTPGLSLHLGGS
MRLGHKEEKSESVADYNSLVWDTKNLYVAGNGTIPTTFGANPTLTSMCFAIRSAYSINEYLKSSGTAAATES
YSPSTSVPEKYKTPQKVGAQRVDVADSTIKPTPDEWLAWANVDDNRHKNLQGASTAVFVPYE
>A0A166MRJ2|Exidia_glandulosa_HHB12029_Basidiomycota_Agaricomycetes_Auriculariales
VFIAGSGPIGATYARLLVDRGYSVCMVEIGDVQLVRAVTSHPSALTPSSSDGLHPGAHLKNEIRFQKDIDAF
VRSGALSTVSIPTSSMVLPTLDPAAYRVDPKDGEAVITHGRNPNQKIFDNLGAEAVTRCVGGMSTHWTCATP
ELVEGIERPKIFANNKEDHDEWEKLYNAARTLIGTSSTQFDESIRHNTVLDALKKDPRFKDRGVRALPLACH
RINDGPYVRWHSAENVSHTQLPPVGNRGFFRLLCNTRCTKLYESGGEIQLVEVRDLIKAMQGETDIDFGIKA
KVYIVAAGAVATPQILANSGFGGLRNQEAATNVLIPSLGKRITEQPMAFCQIVLRQVDAVDKDKDDEGKERP
EWWTSAVTAQKTEFPNDPIKMRGSPARYSPVQDPEPQVNIPVSEKFPWHAQIHRDAFSYGEAGPLIDARLVV
DLRFFGMQDGVPENRIIFENDYKDTYGMPQATFHYLPTPARAKQATDMMNDMTNAAHVLGGYLPGSNPQFMT
PGLALHLGGSIRLGTTGEKAESVADYNSRVWNTKNLYVAGNGTIPTAFAGNPTLTSICFAIRSAFAIHEYLK
SAGTAAAATESFSSTMVVPDKYKTPQKVGTRSVVPDSIIKPTPKEWLAWVNENKRHTELRDLTTSVFAHA
>A0A166N1S1|Exidia_glandulosa_HHB12029_Basidiomycota_Agaricomycetes_Auriculariales
MPEIKYHPVHDDIKGEQFDVFIAGSGPIGATYARLLVDRGYSVCMVDIGDVHDGHHPGAHLKNEIRFQKDID
AFVRVIQGALSTVSIPTSSMVLPTLDPAAYHVPPKGGKDGDAIITHGRNPKQELFDNLGAEAVTRCVGGMST
HWTCATPELIKGVERPQIFPSSDTNDKEEWEKLYKAAKYLIGTSDTQFNESIRHKIVFDALTNSKDFKGRGV
KALPLACRRIGDGPYVRWHSAENIYGKDFFVKTPANGKGIFRLLHSTRCTKLYEKGGEIQLVEVRSLIKAMD
KKNEEDSDFAIKARVYVIAAGAVATPQILANSEFGGLRRQETAGTKNVLIPSLGKYITEQPMAFCQIVLRQV
DQVDKSEDGKDKDANGNVVVRPPWWTKAVADHQKAFPNDPIKMRVIGSPYQDPEPQVNIPVSKEFPWHAQIH
RDAFSYGEAGPLVDARLVVDLRFFGMQHGVPENRIIFEDYRDTYGMPQATFHYLPTPDRAKQASDMMEDMMK
AAHVLGGYLPGSNPQFMTPGLALHLGGSIRLGHEGEKSETVADYNSRVWNTKNLYVAGNGTIPTAFAGNPTL
TSICFAIRSASAIHDYLKSPGHVNVPGPYLPTASAEKYRTPQEFKVRETVQDPTIKATTDEWLKWVKDDDPH
VTLRDLSDSVFA
>A0A0C3RS55|Phlebiopsis_gigantea_11061_1_CR5-6_Basidiomycota_Agaricomycetes_Polyporales
MFFHSPSHGDMETEVFIAGSGPIGATFAKMLVDAGHRVIMAEIGAADSFTSKPRVDSPSAAGHSDEYSVTFA
PNQVVVPGYHKKNEIEYQKDIDRFVNVIKGALSTVSVPTSNVNVATLDPASFQNTKEKPFISLGKNPAQNPF
SNLGAEAVTRGVGGMTTHWTCATPRLCTDIERPILDTNPDTNNTLWDELYDEAEKIIGTSRTEFEKSIRHNL
VLRTYQNIYKDKPAEEQHTFLPLPLACHRMPDPDYVEWHATDRILETLFTDDKKKQLFTLLTNHRCTRVIPK
HFRAGEENEIEAAEVKCLLPHAEDRTNSTFHIRAKVYIVACGSVATAQVLANSNVPKDFQPPKNKDPRDLII
DTKLMPNLGTYITEQPMTFCQVVLDANLINSVPENPFDLGSWWDKKVNDHREHNPEDPIPIPFRDPEPQVTI
PFSKERPWHVQIHRDAFSYGGVAENIDTRLIVDYRWFGYVEPQERNKVVFQQLYEDAYGMPQPTFHFEMSED
DRRRARDMMADMCSVALKIGGYLPGSEPQFMTPGLALHLAGTVRAGLDEETTVANTYSQVHKFPNLYVGGNG
VIETGFGANPTLTSLCYAIRSANSIIEKLKPEPKA
>A0A1C7LNZ9|Grifola_frondosa_Basidiomycota_Agaricomycetes_Polyporales
MTKSRRQKLSDELRSWILPSTSNIIIQGDVDPNEIHRCLLRIRERQLVPFIPWGPATIQIALARRSPYIQTS
HRVSGVMLANHTGITSVFKRMLDQFDRLFKRNAFLEQYKKFENILGEFDDARATCDELQKEYKASLETSTKI
MIAQWSCMHYRMMCCDVDVGTRAMGKLKSCSLYRQCRNFNLILGLKIDLSHIDMPPSISRRFNEYLAAQPKL
DADPAIRLATQDKTYDVFIAGSGPIGATYAKKLVDAGFTVLMVEMGSADSFVSAGVDDIQVPGAHKKNEIIY
QKNIDRFVNVIQGALNTVSIPTSNLAIPTLDPNVFQNTKDKPFISLGKNPKQSPFDNLGAEAVTHCVGGMTT
HWTCATPELHPTIERPKLDNDSSKDQQLWDRLYPEARSLIGCFQGEGKPFEKNRVFKPLPLACHRMSNPDYV
DWHSASNILQDIYVHPEKKKLFTLLTNHLCVRLAVDTSSKPGSVKIALAEVKNLLKVASGSSFQESTMYFKA
KVYVIATGAVKTLRRVLLSILYNSGFNSPKTPSYVQIPNLGKYMTEQPMAFCQVMLKDQLIRNVPTNPYKLP
WWDGKVDRHARTYPNDPIPIPFRDPEPQVTSPLSADYPWHTQIHRDAFSYGAVAETIDTRLIVDFRFFGYVE
PRAVNYIEFESDIQDPYDMPQPTFHFQMSSDDRGRAHRMMKDMCDVALELGGYLPGSEPQFMTPGLALHLAG
TVRAGLDQNTTVADTNCKIWNFNNLYVGGNGVIPTGFGANPTLTSICYAIKSSEAIIAQLGGGSGGDKTPVI
QDGTYRLANYDSGLYWDISSSTSGTNITVQDGDDTDAPTSQKWTLKFDKNSGLSTFTSVYASNLYAGFSGSA
LQGSALVGTTTSAKFTIEKSGNAYTVKENNSGLFLTVTDDEKPCNVMLTGTSSAQTQWNFYTV
>A0A0H2R1L3|Schizopora_paradoxa_Basidiomycota_Agaricomycetes_Hymenochaetales
MASARLQIRHLVQLTRMSAPLKTDVFIAGSGPIGSTLAKYFIDAGYKVVIAEQGSADSFTSIKDINKNEVFV
PGSHKKNTIEYQKDIDRFVAVIKSALSPVSIPVSDTFISTLNPVVWGARPDRDSPVTDPQPLLPVSNGKNPN
QPAKFNLGAEAVTRGVGGMSTHWTCATPRFHKTLELPALLTDPADNVKEWGRLYALAESLIGTNRHAFDESI
RHNLVLRTLRSVYGDIDKETLPDNDWPTDIPGKRVFGPLPLACKRMPNPDYVFWNAADTILKSIYEDPLKRE
KLTLLTNTGCQYLEIDIPSTGDKKSTRARCFDYLHSATEGDKSSAEIIVEAQYFVIASGAVATPQILFNTDV
KCTKKSSPLFPNLGKYITEQPMAFCQIILKKELIDSIQKNPYNLPWWKERVENHVKNYPEDPLRFPFNDPEP
QVTTPLTAEKPWHTQIHRDAFSYGAVAATIDTRTIVDFRFFGRMKPEKENTITFETKYTDAFNMPQPTFNVQ
LGKDDAKNANDMMIDMCDMASKLGGYLPGSEPQFMEPGLALHLGGTVRAGPTKADHVADTSCKVYEFENLYV
AGNGVIPTGFAANPTLTSMCYAIRTAEDIIKKLKLIKPSA
>A0A164MGK8|Sistotremastrum_niveocremeum_HHB9708_Basidiomycota_Agaricomycetes_Trechisporales
MCFHHGPQVFIAGSGPIGATFAAELHRINPKLKILMTDIGGLDTAVPGSHKKNSIDFQKDIDRFVHIIQSQL
TTIPTPERKLIPQHLFVFSTKANSSSKWFVRNNQNPEQLPEFNLGAEAVTRCVGGMSTHWTCACPELDPDLE
RPRLDEDDTKNNAEWVRLYTRAKKLIGVGENQFSHSIRHQLVLDTLIKEFPAVGNAPARKFKALPLACDRDT
VDPRFVTWHDLGVSLKVDEEEVVRAGDFFELYPNTRCTRVWQLPGKGEIDFVECTRLRLGKVDTNVQVKAKV
YIIAAGAVGTPQILANSFFAKEQEMPALGKYITEQTMAFCQIMLYRDLIADVREHPKEDWKKRVEDHIRDFP
LDPIAMPFDEPEPQVTSPISKEHPWHTQIHRDAFSYGKVGATIDSRVVVDLRFFGRNEPVETNTLTFSDKHR
DGYDMPQPTFHFQMTPQSRKESGMMMADANHVWQVATKLGGYLPGSEPQFLEPGLALHLAVSTHSKSAKPPH
PPGNVKNYSVVDEFSQVYDFSNLFLGGNGIIPTAFAANPTLTSMCYAIRASTVIAEKAK
>A0A166BZ74|Sistotremastrum_suecicum_HHB10207_ss-3_Basidiomycota_Agaricomycetes_Trechisporales
MDHSAEYTKAKALPQLSTTLTPDVFIAGSGPIGATFAAELHRINPKLKILMTDIGGLDTAVPGSHKKNSIDF
QKDIDRFVHIIQGDLSTVSVPVTNVPVTNADPEVFLPWYEDIKVKIGTDPNGRASKWFVRNNQNPEQKPEFN
LGAEAVTRCVGGMSTHWTCACPELHPELERPRLEADDDKNNAEWTKLYKRAKELIGVGDTQFSESIRHQLVL
DTLIKEFPAVGQIPPREFKALPLACERDTDDPRYVTWHSAHTILKTLGAALKVDEEEVVRAGDFFELYPNTR
CTRVWQLPNKGEIDFVECTRLRLGKVDTNVQVKAKVYIIAAGAVGTPQILANSFFAKEQELPALGKYITEQT
MAFCQIMLYRDLIAGVREKPKPEWQKRVEDHIRDFPLDPIAMPFDEPEPQVTSPISKEHPWHTQASYSNQNS
RRIHRDAFSYGKVGATIDSRVVVDLRFFGRNDPVETNTLTFSNIHRDGYDMPQPTFHFQMTAHSRKESGLMM
ADMTNVATKLGGYLPGSEPQFLEPGLALHLAGTFRAFQPGTKANPPNPSDNAKDFSVVNENSQVHGFTNLFL
GGNGIIPTAFAANPTLTSMCYAIRASTVIAEKAK
>A0A164P3C5|Sistotremastrum_niveocremeum_HHB9708_Basidiomycota_Agaricomycetes_Trechisporales
MPRVSSFAEAKVLPQLEADVFIAGSGPIGATFAVELHRLRPDLKIIMTEIGGLDTVVPGSHKKNSVDFQKDI
DRFVNVIQGDLSTVSVPVTNVPVTNADPESKWYLRNNQNPEQAPEFNLGAEAVTRCVGGMSTHWTCACPELH
PTLERPLLSSNQTENDALWKDLYPRARKLIGVGDDQFAFSIRHQLVLQTLTKAFPKREFKELPLACHRNPEA
PKFVTWHSANTVFQSFGVPLTVDENEVVRAGDFFELYPNTRCTRVWQDPSTETGEIALAECQRLRVGKAGQD
IRVKAKVYIIAAGAVGTPQILANSYFRTEQRMPALGKYITEQMMAFCQIMLYRELINKVRDKPEPEWKARVE
EHIKEYPLDPIAMPFDEPEPQVTSPVHVDHPWHTQIHRDAFSYGKVGATIDSRVVVDLRFFGRNEPLERNTL
TFSKVHRDGYDMPQPTFHFQMSEKSRKESAVATKIGGYLPGSEPQFLEPGLVLHLASYSVVDTYSKVHDFSN
LYLGGNGIIPTAFAANPTLTSICYAIRASEHIAKNVFK
>A0A165WQ91|Sistotremastrum_suecicum_HHB10207_ss-3_Basidiomycota_Agaricomycetes_Trechisporales
MPRVSSFAEAKLLPRLEADVFIAGSGPIGATFAVELHKLRPNLKIIMTDIGGLDTVVPGSHKKNSVDFQKDI
DRFVNVIQGDLSTVSVPVTNVPVTNADPDAFLPWFEDIQVNVNGKKETASKWYLRNNQNPEQAPEFNLGAEA
VTRCVGGMSTHWTCACPELHPTLERPLLSSNQTENDALWKDLYPRARKLIGVGDDQFAFSIRHQLVLQTLTK
AFPKREFKELPLACHRNPAAPKFVTWHSANTVFQSFGVPLTVDEDEVVRAGTFFELYPNTRCTRLWQDPTTD
TGDIALAECQRLRVGEAGQDIRIKGKVYIIAAGAVGTPQILANSYFRPEQKMPALGKYITEQMMAFCQIMLY
RELINKVRDKPEPEWKARVEEHIKEHPLDPIAMPFDEPEPQVTSPVHVDHPWHTQIHRDAFSYGKVGATIDS
RVVVDLRFFGRNEPLERNTLTFSKVHRDGYDMPQPTFHFQMSEKSRKESAVMMADMTQVATKIGGYLPGSEP
QFLEPGLVLHLAGTFRAYEPGRVTDNKDIKSYSVVDTYSKVHDFSNLYLGGNGIIPTAFAANYAQPSAT
>A0A067N1C7|Botryobasidium_botryosum_FD-172_SS1_Basidiomycota_Agaricomycetes_Cantharellales
MSFDIHNLQQRYLHLAPKAGEKARVIETDVFIAGSGPIGCAFARNIFDKTASIDKLKDTKIFMSEVGSHSSP
RYGWHHKNEVGYQKDIDRFVNGALSPLSVPPVDTYQPLLDPTPSWTPNSANQLIINGNNPQQDPFLNLGAAA
ATRTVGGMSTHWTCATPHPHEEELPDTFTSSEWDALYKRAKGLVKTTTTAYDHSIRHDIVKRTLSNAYKNDQ
HREFLSLPLAVERRKDNPEYVTWTGADTILGDLAVPGNSPRFTLKAETRTTAFFHSGNKIHGVILRDIATDQ
DFVVFAKVYVAACGAILTPQLLWNSGIRPEPLGRYLTEQSMAFCQIALKRSIIDEIEHDPKYAERVKHHHQV
APKDPLPIPFNDPEPQVTQPYNKYHPWHTQIHRDAFSYGDVGPAVDSRLVVDLRWFGYTKINRDNRVEFSKD
ITPDSDNTGAELLDSYGMPQPTFYFKYGPEDQERNQRMMADMCEVANHLGGYIPGSNPQVMTPGLALHIMGT
IRAGTDKKTSVVDKNSKVHDIQNLWLGGNGVIPTAMACNPTLTSICYALQASDSIVDYLGKQ
>PBK94250|Armillaria_gallica_Basidiomycota_Agaricomycetes_Agaricales
MAPTRLSDADIQNLLAQLPKDRNATSLKSFNNDPACEIPIHRTNVFIAGSGPIASAYAHTIIDQHPTARVLM
AEIGAQDSPIIGAHQKNAVKFQKDIDAFVYTIQGALQTTSIPVPDSYQPTLAAASWAPDSDSLVINGFNPCQ
KPSVNLPANAITRTVGGMATHWTCACPEPHAEERSMNPIPNEELDDLLQRGKVLLNIHTDQFDQSIRHDVVK
NTLTDAFASDPTRNVANLPLAAERRSDNKAYVHWSGADTVLGEEISNGTHPRFKLLTETKVTQLCYLGTEIR
GVIIHDLKADRHSSVQFVIADAYVVACGAVCTPQILWNSKIRPNALGKNLSEQSIAFCQIVLKRSIVDDIWT
NPKYKEAVDGHQEKNPCDPLPIPFHDPEPQITIPYTPDYPWHTQIHRDAFSYGDVGPRTDPRVVVDLRFFGK
SDISEKNEVCFSDKYTDIYGMPQATFHVERTENDAERDHRMMNDMTNTANLLGGYLPGSEPQFMAPGLALHI
TGTTRIGTDPATSVADPSSRVHGLKNLWVGGNGCIPDSTACNPTLTSVAIAIKGAESIVKYIMMRPE
>SJL15824|Armillaria_ostoyae_Basidiomycota_Agaricomycetes_Agaricales
MAPTRLSDADIQNLLAQLPKDRNARVPSLKSFNNDPAYEIPIHYPDVFIAGSGPIASAYAHTIINQHPTAQV
LMAEIGAQDSPIIGAHQKNAVKFQKDVDAFVYTIQGALQTTSIPVPDSYQPTLAAVSWAPDPDSDLQLVING
FNPCQKPSVNLPANAITRTVGGMATHWTCACPEPHAEERSMNPIPNEELDDLLQRSKILLNVRTDQFDESIR
HDVVKKTLTDAFSSDATRNVANLPLAAERRSDNTAYVHWSGADTVLGEELSSGTHPRFELLTETKVTQLLYV
GTEIRAAAIYDLKADHHSSLQLVIADAYVIACGAVCTPQILWNSNIRPEALGKNLSEQSIAFCQIVLKRSIV
DDIWTNPKYAEAVERHHERYPCDPLPIPFHDPEPQVTIPYTPDHPWHTQIHRDAFSYGDVGPRSDPRVVVDL
RFFGKSDISEDNRVCFSDEHTDIYGMPQATFHVERSEEDAQRDHRMMNDMTNTANFLGGYLPGSEPQFMEPG
LALHITGTTRIGIDLETSVADPFSKVHGLDNLWVGGNGCIPDSTACNPTLTSVAIAIKGAESIVKYIIEQAE
>SJL07213|Armillaria_ostoyae_Basidiomycota_Agaricomycetes_Agaricales
MSFRLSDEVIQSLLTQHLGAGDHVVGQDRGTLCSDQFDRVIFTDVFIAGSGPIASTYARTIITDHADDNVRV
LMADIGAQDSPVIGAHQKNAIKFQKDIDAFVHTIKGALQTTSIPVPDSYQPTLAGVSWAPHPAGGLVINGFN
PSQKPSVNLPANATTRTIGGMATHWTCACPEPHSEERSRNPIEKQELDRLLERGKALLNVHTDEFDQSIRHR
VVKRTLTDSDSLAGREVKSLPLAAERRTTNKAYVTWSGVDTVLGTDLSHNTHPRFTLHAETRVTRLVYDSFD
RRIVAALIRDLKADCDRLVIAKAYVVACGSVCTPQILWNSNIRPEALGRNLTEQSIAFCQIVLKRSIVDAIR
CNPDYKEQVENHCKHHPCDPLPIPFDDPEPQVTIPYSSNHKWHTQIHRDAFSYGDVGPRSDPRVVVDLRFFG
KSDILDTNMVTFDETYTDIYGMPQATFCVQRTREDGERDHEMMKDMTNIANILGGYLPGSEPQFMEPGLALH
ITGTTRIGVDPKTSVADPSSKVHGFRNLWVGGNGCIPDSTACNPTLTSVAIAIKGAESVVAYMRRIKDA
>KIJ51187|Sphaerobolus_stellatus_SS14_Basidiomycota_Agaricomycetes_Geastrales
MPIRLSTSFIGQGLRQYKNYDLLPDNSADADITAVDVFIAGSGPIAAGYARTILEGNSNKKLKVLMVDIGAQ
DGPGIGVHQKNAIKYQKDIDAFVSVIKGALQKVSVPPSDTHIAMLGGDGWTPGFKETLICQGNNPKQDPRLN
LKDFAVTRTVGGMATHWTCACPFPDEEEIANNPIDKSELKTLLTRASKLLNVHDDQYDSSIRHTVVKKWLTD
KLPRKRGVVRSLPLGVERRQDNPHYVTWTGTDTVLGDTLKDTRFELWQETRVTSLHKTDDAKIGGALVRRLS
TNNDVLVTAKVFIIACGAIGTPQILVNSNISVPKALGRYLCEQSIAFCQIVLKREIIDYINTAPDFAKKVKA
HRNSHLEDPLPIPFNDPEPQVSIPYTRDFPWHTQIHRDAFNYGEVGPRADPRVVVDLRFFGKQDINPNNMVY
FGQRPHGGTTWRAGATDIYGMPQATFEVQRSQADHTRDHRMMEDMTQVASILGTYLPGSEPHFMNPGLALHV
TGTTRIGTDLDTSVADPSSKVHGWENLWVGGNGCIPDSTSCNPTLTSLAIALKGADSVIQYLKSLERA
>A0A0C9WHB2|Laccaria_amethystina_LaAM-08-1_Basidiomycota_Agaricomycetes_Agaricales
MPLSLPGEEASILLKQHQERNSTALELDKIETDVFIAGSGPIGCAYARTILDKRPSTKVDMFEIGSQDHPII
GAHHKNSIKYQKDFDAFVNVIKGAVQPVSIPRASWAPTVNPLVIHGHNPLQTREKNLRGTAVTRTVGGMASH
WTCSCPEPQEEERKELNKVIAQDELKKLLDGAGKLLGVHPDQFDNSIRHKHIKKLLQGAFPKRGVTNIPLAV
KRRTDNPDYVTWSGSNTVLGEQVKKIKLHTETRVTELLFDVDARKIGGAIVLDLNNHKKIFVRAKVFVIACG
AIGTPQILWNSSISTPSALGCYLSEQSMAFCQVRTVYYRSSYAILLIAGFRRISPQIVLKREIVESIAKTDD
PDEKERIAKHKKKYPKDPLPIPFNDPEPQLMIPYHKDYPWHVQIHRDAFSYGEVGPKADPRVVVDLRFFGKS
DVVKSNQVVFPPKFWPTKDWEPGVKDTYGMPQATFEVTRTNADGDRDQRMMKDMTEVANVLGGFLPGSYPQF
MEPGLALHITGTTRIGNNPETSVANAESRVHGINNLWVGGNGCIPDATASNPTRTSVAIAMKGASAVVTYLN
SHTSD
>A0A1Q3E4X7|Lentinula_edodes_Basidiomycota_Agaricomycetes_Agaricales
MATESARISHAEALDLLLDAESNVHSFTESSSSEQNVRAASFEPVADFGTQAVRFANFGSPEPVETRSCSTT
TPPPRRIIQCDVFIAGSGPIGCTYAREILEKCDSSVLRPRNAVYMAEIGAQESPVVGAHLKNAVKYQKDIDA
FVHVIQGALQPVSIPVSDTHQSTLGGNSWTPPINSKQNQLVICGQNPQQSREDNLGATAVTRAVGGMATHWT
CACPTPHSEETTSSPIPRNELDSLLARARDFVKVDSTVFDKSIRHTTVKDILTTSFPNRNIRSIPLAVQPHS
KAESGFVTWSGSDTVLGDIINDPRFTIASEHRVTQLIVHPSFPGTVAGVLMRDLKTDRDVLVHARAYVIACG
AVCTPQILYNSDIRPPALGRYLTEQSMAFCQIVLSKKTIQNIQNTQNPAWQALIAQHRKKHPLDPLPIPFRD
LDPQVMIPYSSAFPWHAQIHRDAFSYGDVGPRSDPRVVVDLRFFGKGDILENNRVEFSNKAKPEERPEHTDV
YGMPQATFHVVRTDEDRDRDQKMMNDMTTVANSLGGYLPGSEPQFMEPGLAMHITGTTRVGSDSKTSVANPC
SKVWGFSNLWVGGNNVIPDSTASNPTLTSMAYALKGASDVIQCLQYEYQ
>A0A0C9WCU0|Hydnomerulius_pinastri_MD-312_Basidiomycota_Agaricomycetes_Boletales
MPKRFSDEDIQKIIDTHSQGTHSQGAVDPEGPYLTDVLIAGSGPVGCAYARTILDKQPGARVLMIEIGSQDG
PVIGAHHKNSIKYQKDIDSFVHVVQGALQPLSISQEETHLSTLGGDAWRLRPNQSLVMHSRNPKQQPEVNLR
ASAATRTVGGMATHWTCCCPIPHEDERRNNPIPWEELEKLLNRASQLLNIDKGAFDAKDFIRHQVVKSTLLK
ALGEERGITALPLAVKRRPENQNYVTWSGSDTILGDAVTSEGFTLWAEHRVTKVVPRGPNSPEIAGAMLRNL
RTNDDVFTVVVCCGAVGTPQVLYNSRINSEALGRYLCEQSLAFCQIVLKQELVDGIETNPDFAAKVKAHRDR
YPYDPLPIPFHDPEPQIMIPYSTEHPYHVQIHRDAFSYGEVGSKADSRTVVDLRYFGKQQISKDNRVSFGDE
HARGWQPGISDIYGMPQPTFYVTRSEEDHILDHKMMADMTAVANTMGAFLPGSLPQFMEPGLALHITGTTRI
GKDKNDSVADEFSFSVVHGYQNLWVGGNGCIPDSTACNPTLTSVAIAIKGAEAVVDYLKKSA
>A0A0C9T2M3|Sphaerobolus_stellatus_SS14_Basidiomycota_Agaricomycetes_Geastrales
MRQDNEFIKSLIQKAKEDQNAVVYDVFIAGSGPIASTYARTILDKNKDAKIYIAEVGSQDSAVPGAHLANSI
RFQKDSGSFAQIIKASLQPVSVPPDDTYQPTLARAAWSPSLEKPLVIEGHNPKQVRELNLPGASVTRTVGGM
GTHWGCACPIPGEEELTELMKYIPKSELCQLFKQAQAIFKVHTDQFDGSIRQKHILKIVLDSLPEERRDLLT
KNLLGDVPNNAQGKLPLAVERRTDNPRFVTWTGCDVILGPHVDSDHITLDTQSQLLGLNDIYWDKKRYIQCA
LLRKLNHSSSSSKAYEIIQAKTFIVACGAIGTPQILANSGYSFDLPLGKYLSEQSIAFCQASVVLRRNIVDT
MAKDPATAEHQKNYPEDPLPIPFNDPDPQLILPYSSKYPWHVQINQYGTLKTQADPRIVLDLRYFGKSDVKT
ENRVHFSTECTDAYDMPQATFEVSRTDNDGERDQRMIKDMTELANVLGGYLPTSPPQFLEPGAALHITGTTR
IGKDKSTSVANGESKVHGFENLWIGGNGCIPDAMASNPTLTSAAIAIKGASSVISYLSKSPH
>A0A0K6FKM4|Rhizoctonia_solani_Basidiomycota_Agaricomycetes_Cantharellales
MSYKFESKLGSEFNPEVFETDVFIAGSGPIGCTFVRKILDGIDSAKILMVEVGSQDDPIIGRHHKNSIKYQK
DIDTFVHVIQGALQPISVPPASNYMPTLGSGAWVLKPGESFMSSSYNPDQKPEFNLPGSAVTRTVGGMATHW
TCSCPLPHEEERKESPLDKAEFDELLKQAGDLLNVHSNEYDCSVRHNLVKNILEEAYDPEHKGGIVGSLPLA
VKRTKENEHYVEWSGADTILGEEYSKGNHPRFDLRPEHRLIGFVREHTEHYRLIHEGSGTIQGAYIKDLKND
RYIFVKAKFYIVACGAIGTPQVLWNSGFGEYHPCVDAELPALGRYLTEQSLAFCQIVLKSKYVRDIDAPCSH
LISDELKGKCASHHRKYPKDPIHIPFADPEPQVTIPYTHTTPWHTQIHRDAFSYGDVGPRTDPRLVVDLRFF
GRQEILPDNYVTFTKEHTDIYGMPQATFNVTRSDLDAKTDQRMMLAMCEAANVLGPFLPGSTPQFMAPGLAL
HITGTTRLRRVEDRENPSQKDLETSVANQYSQVHNHKNLYVGGNNVIPDSTACNPTRTSIAYALKAAADIVE
KLKEIDRA
>M5BIZ9|Rhizoctonia_solani_AG-1_IB_Basidiomycota_Agaricomycetes_Cantharellales
MSETWLHLWVYCIFTFAGTKFCLCNLTLLDFLRDVGKYAKVNVMISRDSVKSRLESSQGISFTEFSYQLLQA
YDYFHLYTNYGCRLQIGGADQWGNIIAGIDLIKRRYTPQEGEGEQSEPAYGLTIPLLTTPSGEKFGKSAGNA
VWLDSNMTPVLDFYQYFVRQPDESVDRLLRIFTFIPLAQIKEIISKHQEDPGKRYAQRTLAYEATSLVHGET
LAHQAQAASRVLYESDIQSASLSIFEDALKGDRRLMVLPSNKILTTPIANILVEGGLVKSKGQVDTLAKQGG
LQLNGSKESNPRRVLRPDDFVNGEVVVDRLPAMSGTKNDPRPIEGIDVFIAGSGPIGCTFARKILDNSKKSD
LKVWMVDVGSQDNPVIGRHHKNSIKYQKDIDAFVNVIKGALQTVSVPPADTYMATLGAEAWSPGEKQLVSAF
YNPKQKPSFNLPGCAITRTIGGMATHWTCACPVPHREERKNSPLPQDELLKLIEEAGTLLNVNLNEYDDSVR
HTLVREILKKEYPGQIENHDVVTNLPLAVKRNKKNPAYVTWSGSDTVLGKYSGRNEEDEESEISMNYQKDPR
FTLQPEHKLIGFVREGSPTMPGDSPKVDYDRLRDGTGDIKLAYVKDVKHNEYLLIPAKYFVVACGAIGTPQV
LWNSGFGIHDEKPTETPELPALGHYLTEQSISFCQVVLKREFIDKIDESPYLTDKLKAKCKEHHQNFGDDPI
RIPFADPEPQVTMPYTAETPWHTQIHRDAFSYGDVGPRADPRLIVDLRFFGKQEAKESNFVTFSDKHTDIYG
MPQATFNVTRSTQDSRDDQRMMLKMCEVAGKLGPFLPGSYPQFMAPGLALHITGTTRLGVNKEDSVANEFSQ
VHGHKNLFVGGNGVIPDSTACNPTRTSVAYAIKSSNHIASLLSA
>A0A0B7FX87|Rhizoctonia_solani_AG-1_IB_Basidiomycota_Agaricomycetes_Cantharellales
MSGTRPDPKVVTDYDVLIAGSGPIGSTFARVLLDKVPGVKICMIEMGAKDNPIHGRHHKNSIKYQKDIDSFV
NVIKGALQPVSVPPAATYMPTLGATAWSPGGEKLVSSFNNPNQKPELNLPGCAVTRTVGGMATHWTCACPIP
HPDEYKQCPLSKEEFLYLQKEAGGLLNVNLNEYDISVRHNLVKKILKERYKGEQEGNDLVTNLPLAVKRNPN
RRYVTWSGSDTVLGPHSTDTDTEHFKLLDEHKLYGFIRQGTPEFDKLYMGTGKIQSAYVKDLRSDTYLSITA
KYYIVACGAICTPQILWNSGFGSYPGGFVPEIPALGQYLTEQSISFCQVNLKREFIENIEKSPHLTPELQEK
CRDHMKRHPEDPIHIPFEDPEPQLTMKYTEKTPWHTQIHRDAFSYGDVGPKADPRVIVDLRFFGKQEVEQTN
YVEFSTEHTDIYGMPQATFYVTRNRTDAERDENMMLAMCEAAKCLGSYLPGSNPQFMAPGLALHITGTTRLG
RTVEGQDPDKNTSVANEFSNVHGHENLFVGGNNVIPDSTACNPTRTSVSYAIKAARYIAKKLNPELPDDYLK
RQNPPQGPVNKGDYFDETSGWYTY
>A0A0B7FUM3|Rhizoctonia_solani_AG-1_IB_Basidiomycota_Agaricomycetes_Cantharellales
MDNLDPGYDVFIAGSGPLGATYARQVLENHESARVLMVEVGAQEGPIVGMNMKNAVKYQRDFDAFTHIIRGA
MQPMSIPPADGFLSALQGDVWSQTKGRSSVGSPFNPDQDHTQALGYGAVTRSVGGMATHWTCCCPEPHDDEL
VQSPIERSKMRKLLQRGKELLNVRTDQFDTSVRHQLVKKALADAYQHRGISVTSLPLAAERSKDNDTLVEWS
GMNTVLGNYIDAKDAHGRNRFKLLTECLVIKFEANPDAPNIIKSALIRDLRTGKEGSVGAKVFVAACGVICT
PQLLWNSGIRHKALGRFLTGHSHSFCQVVLRKTLLDKLKGENTNLDPSDEVPIPLNDLEPQVGIPYSPSHPF
HTQFHRDSFSYGDVGPQVDQRVVLDIRYFCMLEVQESNRISFATEDHLGRPNTDIYGMPQPTFHFKTTAKDD
QLAHVMMKEMCEAASVLGSYLPTAPPQFIPLGIHTIGSTRVGNDANTSVADKNSRVRTESGDAVYYNLWIGG
PNCIPDSTVSNPTLTAVAYALQGADDLLHVLRGA
>A0A0K6G424|Rhizoctonia_solani_Basidiomycota_Agaricomycetes_Cantharellales
MLNLETDYDVFIAGSGPLGATYARQVLERHKTARVLMVEVGAQESPIVGMNMKNSVKYQRDLDAFTHIIRGA
MQPMSIPPAGGFLPALQGDAWSQSEGRSSVGSPFNPDQDPTQTMGNGPVTRTVGGMSTHWTCCCPEPHDDEL
VQCPIERSEMRKLLQRGKELLNVHTDQFDTSVRHQLVKKTLTGVYQPRCIAVTSLPLAAERSKDNDTLIEWS
GMNTVLGDFINAKDAHGLNRFKLLTECLVVKFEADPSAPAKITSALVRDLRTGKERSIKAKVFVAACGVVCT
PQLLWNSNIRHKALGRYFTGHSHSFCQVVLRKTLLDELKDKNSNPDPNDEIPIPLNDLEPQIGIPYSPSYPF
HTQFHRDSFSYGDVGPQIDQRVVLDIRYFCMLELQESNRIEYATEDRFGRPNTDIYGMPQPTFYFKTTAKDD
QLAHRMMKEMCEAANLLGSYLPTALPQFIPLGIHVIGSTRVGNDPNTSVADKNSRVRTATSDGVYDNLWIGG
PNCVPDSTVSNPTLTAVAYAVQGADDVLRVLEGA
>L8WXN1|Rhizoctonia_solani_AG-1_IA_Basidiomycota_Agaricomycetes_Cantharellales
MQSMRVYIRPPMAGWSVFTSTTTFSINMNNLDLDYDVFIAGSGPLGYFILSLLYARQFSDLPALRATYARQI
LETHESARVLMVEVGAQESPVVGMNLKNEVNEYLYSRKSSFMHIHFEQFTAHIIRGAMQPMSIPPAGGFLSA
LQGDAWSQPEGRSSVASPYNPDQDHTQALGYGAVTRTVGGMSTHWTCCCRRFYTEPHDDELIQSPIERSEMR
KLLERGKKLLNVHTDQFDTSIRHQLVKKALTDAYQSRGINATNLPLAAERSKVNDTLIDWSGMNTVLGKFID
AKDAFGRNRFKLLTEYLVVKFEADPDVPGKIKSALVRNLRTRKEEEIKAKVFIATCGVICTPQLLWNSGIRH
KALGCFLTGHSHSFCQVVFRKTLLDTLKTNSSTNSDPNDEIPIPLDDLEPQVGIPYSPSHPFHTQFHRDAFS
YGDVGPQIDQRVVLDIRYFCMLEVQESNRISFATEDLLGRPNTDIYGMPQPTVMMKEMCEAANILGSYLPSR
DSDFFLRQPLGIHTIGSTRIGNDSNTSVADKNSRVRTEKGDSVYSNLWVGGPNCIPDSTVSNPTLTAVSAVA
YALQGADDVLRVLQAT
>A0A0K6GAC7|Rhizoctonia_solani_Basidiomycota_Agaricomycetes_Cantharellales
MRVSYLVAGLLSLASAAFALDDGVKIDAYHIPKECPLRSHNGDKLSMHYTGTLEKDGKKFDSSRDRNQPFDF
TIGSGQVIKGWEQGLLDMCVGEKRKLTISPNFGYGERGFPPVIPGGSTLVFDVELLGIKNREKSELVKIPRP
TMNGLDSDYDVFIAGSGPLGATYARQILEYHKSARVLMVEVGAQESPVIGMNLKNAAKYQRDLDAFSAVQPM
SIPPASGFIPELQGDAWSQPGTRSSIASPYNPDQDHTLSIVNGVTRTVGGMATHWTCCCPDPHDDELVQCPI
ERSTMRKHLQRGRELMNVRTDQFETSVRHQLVKKALTDAYKHREIPNRFKLLSECLVVKFETDTDAPGKIKS
ALVRDLRTGKEKYIESKVFVAACGTICTPQLLWNSGIRHKALGHYLTGHSNSFCQVVLRKTLIDQLRSNNQN
AKTDLADDIPIPLNDLKPRIGIFSIIPIPYPIPPRRVLLWKFQESNHISFSTHDRFGRPNTDIYGMPQPTFH
FRTTARDEELAQRMMKEMCEAANVLDSYPPSAPPHFIPRGIHGHTTGTTRVGNDPNTSVADKNSRVRTPVGD
TVYDNLWIGGAGYIPDATACNPTLTADVYAIQGAEDVIQVLGGI
>A0A166K8R9|Peniophora_sp._CONT_Basidiomycota_Agaricomycetes_Russulales
MSNPELVSQLRQSNNPFLQKLASRIEAASVRLRYYSLEADIVIVGSGPIGATYARVIHEQEPNASIIMIEAG
SQEDPVIGAHHKNAVRYQRNSDAFVPYINACLEPVSVPPVDPYLSTLPSISWTPPNDQVFPHQCQNPAQARD
KNLPAAAVSKTVGGMGAHWTCACPDPAEDEHENNPIDNDTFIRLLSRARQLLKVRTDQYDDSIRHQTVKNVL
AKGLGADKITNTPLAVKRSEKSDADIWTWSGADTILGPKLKFVASKDLSQKVKYRLFTETLAMGVSNVGDTS
QNVWAYDVGSARDISDPEGYRYYNITAKKAVVLACGAIGTPQLLFHSLRYPPKSLGRYLSEQTMAFCQVVLK
RSIIDEIEKDPRFQDAVAMHHSLHATDPLPIPSNDPEPQIYLKYQTKNGYIALIDRNAFFTGVRPEIDPRVV
VDLRFYGRNDIQQENCVMFDQYAEDRFGMPRATFNFDKSNADRERENKMVKDMADVASLLGGFIPGSEPQIM
PMGLALHITGTTRIGNDPNTSVADSRSRVHGFKNLWVGGNGCIPDSTACNPTLTSVALAIHGAEALVEHLQN
KS
>A0A1Y2C1K1|Leucosporidium_creatinivorum_Basidiomycota_Microbotryomycetes_Leucosporidiales
MMREYTTDVFLVGSGPAAATYARVLLDSTTTQKLWMAEMGSAESPVLGENLKNGPYFQRNIAAFQHYILGHL
HSLAPPDSDLPGAAGTYSVGGMATHWTCATPRPHRDELPDTYSDVEWDRLYTKAEKLIGTNHHPFDDLISQQ
IIHRALATDPETKGRVVKGLPLAVKVSKKSIPHLRWSGTDTIMQEQFYNERLTLKSNTHVRRLVHKNGKVSH
AVCHDLLTGEDYIVKAKAFIIGGGATLTPQLMFASGIGNDNVGRYLSDHPTAFCQIVLADRHLDWARKNSAF
DEALAEHRREHPSDAVPIPLSEPEPQLYTPYTSEYPWHTQIHRESFHYGNVSSSMDQRRIIHLRWYTKQDPR
PENRVVFDSKLDVWGMPQPIFKVSFSADDIARNERSMEDMKRFARALGDYLPGVEPHWRPYGQALHVTSTTR
IGSDPTTSVLDPSSRVHGFENCWVGGNNVLPVANSVNPTLTSMAFAIKGAEELLTFGPGDKIAWQPK
>A0A0B7F7N4|Rhizoctonia_solani_AG-1_IB_Basidiomycota_Agaricomycetes_Cantharellales
MGSLQNDNVIIETDIFIAGSGPVGCTFARVILDSTNDLDTRVFMVDIGSLDSSVIGEHQKNDLRYQRDGNFF
GMQLCFGPESALTIDDLYAGHVIDAALQPVSITDNDVPFSPYYNPKQDPSKNLPNCAITRAVGGMGTHWTCA
CPEPEEEERQNSPIKNELPEWLGRAKDLLKVRDDQYDNEIRHILVKLWLEKSREFEGRVRNLPLAVERSKEQ
QEVVTFAGPNTILGDWAKPGNFCTNSDCEKHCRFSLRSDHRVSTIVRYQKDYPDESKRGQVSYVAVWDLRSG
KILSVKAKKYVIALGAICTPQVLWDSGFSDGSDFFGGPDLPAIGRYLSEQSLVTCQVVLKEDLREKIKENLW
QYMVPNSEPQVNVKFTREKPWNGMINHDAYLYGSHKPGFKYDQRFIVDLRFYGRSEVSRENRLMFKEEGPDV
LNNTPGVTFDVTRSDNDKYWDSLMEEDMRDAAKELGEIIEGSEPVWQPFGAALHVTGTTRMGHDNETKTSVV
NEFSKVHGQSDLYIGGNGVIPDATACNPTLTSVGYAIKAAEHIVKQLRQDAGGSDAN
>M5BRA0|Rhizoctonia_solani_AG-1_IB_Basidiomycota_Agaricomycetes_Cantharellales
MGSLQNDNVTIETDIFIAGSGPVGCTFARVILDSTNDLDTRVFMVDIGSLDSSVIGEHQKNDLRYQRDGNFF
GHVIDAALQPVSITDNDVPFSPYYNPKQDPSKNLPSCAITRTVGGMGTHWTCACPEPEEEECQNSPIKNELP
EWLGRAKDLLKVRDDQYNNEIRHILVKLWLEKSREFEGRVRNLPLAVERSKEQQEVVTFAGPNTILGDWAGP
GNFCTNSDCEKHCRFSLRSDHRVSTIVRYQKDYPDESKRGQVSYVAVWDLRSGKILSVKAKKYVIALGAICT
PQVLWDSGFSDGSDFFGGPDLPAIGRYLSEQSLVTCQVVLKEDLREKIKENLWHNSEPQVNVKFTREKPWNG
MINHDAYLYGSHKPGFKYDQRFIVDLRFYGRSEVSRENRLIFKEEGPDVLNNTPGVTFDVTRSDNDKYWDSL
MEEDMRAAAKELGEIIEGSEPIWQPFGAALHVTGTTRMGHDNETKTSVVNEFSKVHGQSDLYVGGNGVIPDA
TACNPTLTSVGYAIKAAEHIVKQLRQGDGGSDAN
>KFH74217|Mortierella_verticillata_NRRL_6337_Mucoromycota_Mortierellales
MFSEMDLDNTIEECDVLIVGSGPIGCGFARTLLDPTISELVPNQGPDELRNLKVIIVDIGQHLSDVPGENVK
NSYYYQRNVNNFTPIVQGTMQPISIAPNSYPLPYPADPNVFQVKGDNFVINNINPDQKESINLSAAATTYAV
GGMATHWTCCIPRMAETPECPPDDMGIPRTEWNELYGKAEAMFLKNDKIFDTSLRQEVLFEILQDRIPRCAK
MPIAGQLNEYDPQQIVWSGADTVLGLLVDEGSNSGISKDYQLQILNQHRCTRLVRKDGAPETIDHAMVRDLR
KKRDFKIKAKHYVVACNPILTPQLLYNSEIRPEALGRYLMDQPMTFCQILLSHDIVTKIEEIAVARELIPRN
PADRKDPVPIPTTDLPPALILKVTDDKPWHAQIHKDTFSYGMVPQSIDPRLVIDLRWFSLMEARETNRVYFD
GPSLSRDLMGMPQPTFHIELSDEDKKPLRRMMKEMTDVAQLMGGLLPGAEPRFMPLGTSLHFQGTTRYGARD
DGTSVVDPNGKVWGISNLFLGGNGLIPTPIACNPTLTSLGLAVKSAREILRLHYNQNVRRPTSEKLSSGLNQ
REE
>POX_Q5G234|Trametes_pubescens_Basidiomycota_Agaricomycetes_Polyporales
MSTSSSDPFYNFAKTSFKSAAAQKASATSLPPLPGPDQKVPGMDIKYDVVIVGSGPIGCTYARELVEAGYKV
AMFDIGEIDSGLKIGAHKKNTVEYQKNIDKFVNVIQGQLMSVSVPVNKLVVDTLSPTSWQASTFFVRNGSNP
EQDPLRNLSGQAVTRVVGGMSTHWTCATPRFDREQRPLLVKDDPDADDAIWDQLYTKAESYFKTGTDQFNES
IRHNLVLNKLAEEYKGQRTFQQIPLAATRRNPTFVEWSSANTVFDLQNRPNIDAPEERFNLFPAVACERVMR
NASNTAIESLHIRDLISGDRFAIQADVYVLTAGAVHNTQLLVNSGFGKLGRPDPANPPELLPFLGSYITEQS
LVFCQTVMSTELIDSVKSDMTIIGNPGELGYSVSYMPGASTNKHPDWWNEKVQNHMMQHQEDPLPIPFEDPE
PQVTTLFQPSHPWHTQIHRDAFSYGAVQQSIDSRLIVDWRFFGRTEPKEENKLWFSDKITDAYNMPQPTFDF
RFPAGRTSQEAEDMMTDMCVMSAKIGGFLPGSLPQFMEPGLVLHLGGTHRMGFDEQEDNCCVDTDSRVFGFN
NLFLGGCGNIPTAYGANPTLTAMSLAIKSCEYIKKNFTPSPFTPAQ
>POX_P79076|Trametes_versicolor_Basidiomycota_Agaricomycetes_Polyporales
MSTSSSDPFFNFTKSSFRSAAAQKASATSLPPLPGPDKKVPGMDIKYDVVIVGSGPIGCTYARELVEAGYKV
AMFDIGEIDSGLKIGAHKKNTVEYQKNIDKFVNVIQGQLMSVSVPVNTLVIDTLSPTSWQASSFFVRNGSNP
EQDPLRNLSGQAVTRVVGGMSTHWTCATPRFDREQRPLLVKDDQDADDAEWDRLYTKAESYFKTGTDQFKES
IRHNLVLNKLAEEYKGQRDFQQIPLAATRRSPTFVEWSSANTVFDLQNRPNTDAPNERFNLFPAVACERVVR
NTSNSEIESLHIHDLISGDRFEIKADVFVLTAGAVHNAQLLVNSGFGQLGRPDPANPPQLLPSLGSYITEQS
LVFCQTVMSTELIDSVKSDMIIRGNPGDLGYSVTYTPGAETNKHPDWWNEKVKNHMMQHQEDPLPIPFEDPE
PQVTTLFQPSHPWHTQIHRDAFSYGAVQQSIDSRLIVDWRFFGRTEPKEENKLWFSDKITDTYNMPQPTFDF
RFPAGRTSKEAEDMMTDMCVMSAKIGGFLPGSLPQFMEPGLVLHLGGTHRMGFDEQEDKCCVNTDSRVFGFK
NLFLGGCGNIPTAYGANPTLTAMSLAIKSCEYIKNNFTPSPFTDQAE
>POX_1TZL_AAO13382|Peniophora_sp._SG_Basidiomycota_Agaricomycetes_Russulales
MSTSSSDPFFNFAKSSFRSAAAQKASASSLPPLPGPDKKVPGMDIKYDVVIVGSGPIGCTYARELVGAGYKV
AMFDIGEIDSGLKIGAHKKNTVEYQKNIDKFVNVIQGQLMSVSVPVNTLVVDTLSPTSWQASTFFVRNGSNP
EQDPLRNLSGQAVTRVVGGMSTHWTCATPRFDREQRPLLVKDDADADDAEWDRLYTKAESYFQTGTDQFKES
IRHNLVLNKLAEEYKGQRDFQQIPLAATRRSPTFVEWSSANTVFDLQNRPNTDAPEERFNLFPAVACERVVR
NALNSEIESLHIHDLISGDRFEIKADVYVLTAGAVHNTQLLVNSGFGQLGRPNPTNPPELLPSLGSYITEQS
LVFCQTVMSTELIDSVKSDMTIRGTPGELTYSVTYTPGASTNKHPDWWNEKVKNHMMQHQEDPLPIPFEDPE
PQVTTLFQPSHPWHTQIHRDAFSYGAVQQSIDSRLIVDWRFFGRTEPKEENKLWFSDKITDAYNMPQPTFDF
RFPAGRTSKEAEDMMTDMCVMSAKIGGFLPGSLPQFMEPGLVLHLGGTHRMGFDEKEDNCCVNTDSRVFGFK
NLFLGGCGNIPTAYGANPTLTAMSLAIKSCEYIKQNFTPSPFTSEAQ
>POX_1TT0_AAP40332|Trametes_ochracea_Basidiomycota_Agaricomycetes_Polyporales
MSTSSSDPFFNFAKSSFRSAAAQKASASSLPPLPGPDKKVPGMDIKYDVVIVGSGPIGCTYARELVGAGYKV
AMFDIGEIDSGLKIGAHKKNTVEYQKNIDKFVNVIQGQLMSVSVPVNTLVVDTLSPTSWQASTFFVRNGSNP
EQDPLRNLSGQAVTRVVGGMSTHWTCATPRFDREQRPLLVKDDADADDAEWDRLYTKAESYFQTGTDQFKES
IRHNLVLNKLTEEYKGQRDFQQIPLAATRRSPTFVEWSSANTVFDLQNRPNTDAPEERFNLFPAVACERVVR
NALNSEIESLHIHDLISGDRFEIKADVYVLTAGAVHNTQLLVNSGFGQLGRPNPANPPELLPSLGSYITEQS
LVFCQTVMSTELIDSVKSDMTIRGTPGELTYSVTYTPGASTNKHPDWWNEKVKNHMMQHQEDPLPIPFEDPE
PQVTTLFQPSHPWHTQIHRDAFSYGAVQQSIDSRLIVDWRFFGRTEPKEENKLWFSDKITDAYNMPQPTFDF
RFPAGRTSKEAEDMMTDMCVMSAKIGGFLPGSLPQFMEPGLVLHLGGTHRMGFDEKEDNCCVNTDSRVFGFK
NLFLGGCGNIPTAYGANPTLTAMSLAIKSCEYIKQNFTPSPFTSEAQ
>POX_P59097|Trametes_hirsuta_Basidiomycota_Agaricomycetes_Polyporales
MSASSSDPFHSFAKTSFTSKAAKRATAHSLPPLPGPGDLPPGMNVEYDVAIVGSGPIGCTYARELVEAGFNV
AMFEIGEIDSGLKIGSHKKNTVEYQKNIDKFVNVIQGQLMPVSVPVNTMVVDTLSPASWQASTFFVRNGANP
EQDPLRNLSGQAVTRVVGGMSTHWTCATPRFEKLQRPLLVKNDSKADDAEWDRLYKKAESYFKTGTTQFAES
IRHNLVLKKLQEEYKGVRDFQQIPLAATRQSPTFVEWSSAHTVFDLENRPNKDAPKQRFNLFPAVACTNVRR
DNANSEIVGLDVRDLHGGKSITIKAKVYILTAGAVHNAQLLAASGFGQLGRPDPAKPLPSLLPYLGTHITEQ
TLVFCQTVMSTELINSVTADMTIVGKPGHPDYSVTYTPGNPNNKHPDWWNEKVKKHMMDHQEDPLPIPFEDP
EPQVTTLFQATHPWHTQIHRDAFSYGAVQQSIDSRLIVDWRFFGRTEPKEENKLWFSDKITDAYNLRQPTFD
FRFPGGREAEDMMTDMCVMSAKIGGFLPGSYPQFMEPGLVLHLGGTHRMGFDEKADKCCVDTDSRVFGFKNL
FLGGCGNIPTAYAANPTLTAMSLAIKSCEYIKKNFEPSPNPVKHHN
>POX_Q6UG02|Phlebiopsis_gigantea_Basidiomycota_Agaricomycetes_Polyporales
MSASSSDPFHSFAKTSFTSKAAKRATAHSLPPLPGPGDLPPGMNVEYDVAIVGSGPIGSTYARELVEAGFNV
AMFEIGEIDSGLKIGSHKKNTVEYQKNIDKFVNVIQGQLMPVSVPVNTMVVDTLSPASWQASTFFVRNGANP
EQDPLRNLSGQAVTRVVGGMSTHWTCATPRFEKLQRPLLVKNDPVADDAEWDRLYKKAESYFKTGTTQFAES
IRHNLVLKKLQEEYKGVRDFQQIPLAATRQSPTFVEWSSAHTVFDLENRPNKDAPKQRFNLFPAVACTSVRR
NDANSEIIGLDVRDLHGGKSITIKAKVYILTAGAVHNAQLLAASGFGQLGRPDPAKPLPSLLPYLGTHITEQ
TLVFCQTVMSTELINSVTADMTIVGKPGDPDYSVTYTSGSPNNKHPDWWNEKVKKHMMDHQEDPLPIPFEDP
EPQVTTLFKASHPWHTQIHRDAFSYGAVQQSIDSRLIVDWRFFGRTEPKEENKLWFSDKITDAYNLPQPTFD
FRFPGGREAEDMMTDMCVMSAKIGGFLPGSYPQFMEPGLVLHLGGTHRMGFDEKADKCCVDTDSRVFGFKNL
FLGGCGNIPTAYAANPTLTAMSLAIKSCEYIKKNFEPSPNPVKHHN
>POX_4MIF_Q6QWR1|Phanerochaete_Chrysosporium_Basidiomycota_Agaricomycetes_Polyporales
MFLDTTPFRADEPYDVFIAGSGPIGATFAKLCVDANLRVCMVEIGAADSFTSKPMKGDPNAPRSVQFGPGQV
PIPGYHKKNEIEYQKDIDRFVNVIKGALSTCSIPTSNNHIATLDPSVVSNSLDKPFISLGKNPAQNPFVNLG
AEAVTRGVGGMSTHWTCATPEFFAPADFNAPHRERPKLSTDAAEDARIWKDLYAQAKEIIGTSTTEFDHSIR
HNLVLRKYNDIFQKENVIREFSPLPLACHRLTDPDYVEWHATDRILEELFTDPVKRGRFTLLTNHRCTKLVF
KHYRPGEENEVDYALVEDLLPHMQNPGNPASVKKIYARSYVVACGAVATAQVLANSHIPPDDVVIPFPGGEK
GSGGGERDATIPTPLMPMLGKYITEQPMTFCQVVLDSSLMEVVRNPPWPGLDWWKEKVARHVEAFPNDPIPI
PFRDPEPQVTIKFTEEHPWHVQIHRDAFSYGAVAENMDTRVIVDYRFFGYTEPQEANELVFQQHYRDAYDMP
QPTFKFTMSQDDRARARRMMDDMCNIALKIGGYLPGSEPQFMTPGLALHLAGTTRCGLDTQKTVGNTHCKVH
NFNNLYVGGNGVIETGFAANPTLTSICYAIRASNDIIAKFGRHR
>Q75ZP8|Lyophyllum_shimeji_Basidiomycota_Agaricomycetes_Agaricales
MSLSTEQMLRDYPRSMQINGQIPKNAIHETYGNDGVDVFIAGSGPIGATYAKLCVEAGLRVVMVEIGAADSF
YAVNAEEGTAVPYVPGYHKKNEIEFQKDIDRFVNVIKGALQQVSVPVRNQNVPTLDPGAWSAPPGSSAISNG
KNPHQREFENLSAEAVTRGVGGMSTHWTCSTPRIHPPMESLPGIGRPKLSNDPAEDDKEWNELYSEAERLIG
TSTKEFDESIRHTLVLRSLQDAYKDRQRIFRPLPLACHRLKNAPEYVEWHSAENLFHSIYNDDKQKKLFTLL
TNHRCTRLALTGGYEKKIGAAEVRNLLATRNPSSQLDSYIMAKVYVLASGAIGNPQILYNSGFSGLQVTPRN
DSLIPNLGRYITEQPMAFCQIVLRQEFVDSVRDDPYGLPWWKEAVAQHIAKNPTDALPIPFRDPEPQVTTPF
TEEHPWHTQIHRDAFSYGAVGPEVDSRVIVDLRWFGATDPEANNLLVFQNDVQDGYSMPQPTFRYRPSTASN
VRARKMMADMCEVASNLGGYLPTSPPQFMDPGLALHLAGTTRIGFDKATTVADNNSLVWDFANLYVAGNGTI
RTGFGENPTLTSMCHAIKSARSIINTLKGGTDGKNTGEHRNL
>POX_Q8J2V8|Tricholoma_matsutake_Basidiomycota_Agaricomycetes_Agaricales
MPIRLSKEKINDLLQRSQGDLTSSQDEIVHYTDVFIAGSGPIACTYARHIIDNTSTTKVYMAEIGSQDNPVI
GAHHRNSIKFQKDTDKFVNIINGALQPISISPSDTYQPTLAVAAWAPPIDPAEGQLVIMGHNPNQEAGLNLP
GSAVTRTVGGMATHWTCACPTPHDEERVNNPVDKQEFDALLERAKTLLNVHSDQYDDSIRQIVVKETLQQTL
DASRGVTTLPLGVERRTDNPIYVTWTGADTVLGDVPKSPRFVLVTETRVTKFIVSETNPTQVVAALLRNLNT
SNDELVVAQSFVIACGAVCTPQILWNSNIRPHALGRYLSEQSMTFCQIVLKRSIVDSIATDPRFAAKVEAHK
KKHPDDVLPIPFHEPEPQVMIPYTSDFPWHVQVHRYAFGDVGPKADPRVVVDLRFFGKSDIVEENRVTFGPN
PKLRDWEAGVTDTYGMPQPTFHVKRTNADGDRDQRMMNDMTNVANILGGYLPGSYPQFMAPGLAQHITGTTR
IGTDDQTSVADPTSKVHNFDNLWVGGNGCIPDATACNPTRTSVAYALKGAEAVVSYLGVS
