# Supplementary material for: The GMC superfamily of oxidoreductases revisited: analysis and evolution of fungal GMC oxidoreductases
Source: Biotechnol Biofuels. 2019 May 10;12:118. doi: 10.1186/s13068-019-1457-0 (PMC6509819; doi:10.1186/s13068-019-1457-0)
Supplement: Supplementary file 13 — Additional file 13. Newick file of maximum likelihood tree of the AAO–PDH cluster. [file 13068_2019_1457_MOESM13_ESM.txt]

(((((((((((((((((((((((((PDH_V5NC32|Agaricus_xanthodermus_Basidiomycota_Agaricomycetes_Agaricales:0.02925266999999998,PDH2_Q3L243|Leucoagaricus_meleagris_Basidiomycota_Agaricomycetes_Agaricales:0.08067753999999994):0.028434830000000133,PDH3_Q0R4L2|Leucoagaricus_meleagris_Basidiomycota_Agaricomycetes_Agaricales:0.03490247999999996):0.07459320000000003,PDH_V5NDL4|Agaricus_campestris_Basidiomycota_Agaricomycetes_Agaricales:0.1304189699999998):0.020248400000000055,((Q3L1D1|Agaricus_bisporus_Basidiomycota_Agaricomycetes_Agaricales:0.008021969999999934,PDH_A0A0A7EMT3|Agaricus_bisporus_Basidiomycota_Agaricomycetes_Agaricales:0.0026029800000000325):0.008233109999999932,K5WJK3|Agaricus_bisporus_var._burnettii_JB137-S8_Basidiomycota_Agaricomycetes_Agaricales:0.0050257700000000405):0.08838937999999996):0.0266305,PDH_4H7U_Q3L245|Leucoagaricus_meleagris_Basidiomycota_Agaricomycetes_Agaricales:0.0987227100000001):0.09558494999999989,(K5WXU8|Agaricus_bisporus_var._burnettii_JB137-S8_Basidiomycota_Agaricomycetes_Agaricales:4.7077999999989295E-4,XP_006456316|Agaricus_bisporus_var._bisporus_H97_Basidiomycota_Agaricomycetes_Agaricales:0.007282079999999969):0.21175960999999988):0.08927952000000006,((K5WJG9|Agaricus_bisporus_var._burnettii_JB137-S8_Basidiomycota_Agaricomycetes_Agaricales:0.00800398999999996,XP_006456295|Agaricus_bisporus_var._bisporus_H97_Basidiomycota_Agaricomycetes_Agaricales:5.400000000488347E-7):0.2777098499999999,(K5XI76|Agaricus_bisporus_var._burnettii_JB137-S8_Basidiomycota_Agaricomycetes_Agaricales:0.010007789999999961,XP_006458653|Agaricus_bisporus_var._bisporus_H97_Basidiomycota_Agaricomycetes_Agaricales:0.006305500000000075):0.19787891000000002):0.04188499999999995):0.040593209999999935,((((((A0A137Q9U4|Leucoagaricus_sp._SymC.cos_Basidiomycota_Agaricomycetes_Agaricales:0.007790759999999786,A0A137Q9T8|Leucoagaricus_sp._SymC.cos_Basidiomycota_Agaricomycetes_Agaricales:0.0060066600000001635):0.06512363999999993,A0A137Q9U6|Leucoagaricus_sp._SymC.cos_Basidiomycota_Agaricomycetes_Agaricales:0.08022728999999984):0.10281064999999989,A0A137QII2|Leucoagaricus_sp._SymC.cos_Basidiomycota_Agaricomycetes_Agaricales:0.18545938000000017):0.033438660000000064,A0A137QIG6|Leucoagaricus_sp._SymC.cos_Basidiomycota_Agaricomycetes_Agaricales:0.16130157999999994):0.026227199999999895,(A0A137QIJ1|Leucoagaricus_sp._SymC.cos_Basidiomycota_Agaricomycetes_Agaricales:0.0750307400000001,A0A137QIG7|Leucoagaricus_sp._SymC.cos_Basidiomycota_Agaricomycetes_Agaricales:0.06241165000000004):0.13110766000000007):0.0412680299999999,A0A137QN15|Leucoagaricus_sp._SymC.cos_Basidiomycota_Agaricomycetes_Agaricales:0.24145010999999994):0.09628558999999992):0.021894999999999998,((((K5XJ05|Agaricus_bisporus_var._burnettii_JB137-S8_Basidiomycota_Agaricomycetes_Agaricales:0.011806989999999962,XP_006458801|Agaricus_bisporus_var._bisporus_H97_Basidiomycota_Agaricomycetes_Agaricales:0.007365690000000091):0.27318814,(K5WZQ4|Agaricus_bisporus_var._burnettii_JB137-S8_Basidiomycota_Agaricomycetes_Agaricales:0.01131199000000005,XP_006456539|Agaricus_bisporus_var._bisporus_H97_Basidiomycota_Agaricomycetes_Agaricales:0.01584673000000003):0.27291091):0.039529570000000014,A0A137QIH3|Leucoagaricus_sp._SymC.cos_Basidiomycota_Agaricomycetes_Agaricales:0.20949690999999993):0.023452510000000037,((A0A137Q9K3|Leucoagaricus_sp._SymC.cos_Basidiomycota_Agaricomycetes_Agaricales:0.018922120000000042,A0A137Q7K9|Leucoagaricus_sp._SymC.cos_Basidiomycota_Agaricomycetes_Agaricales:0.019692260000000017):0.06286338000000002,A0A137QAN1|Leucoagaricus_sp._SymC.cos_Basidiomycota_Agaricomycetes_Agaricales:0.08654837999999998):0.17229475000000005):0.02290294000000004):0.04014994999999999,(A0A137QIH7|Leucoagaricus_sp._SymC.cos_Basidiomycota_Agaricomycetes_Agaricales:0.2909816700000001,A0A137QAR0|Leucoagaricus_sp._SymC.cos_Basidiomycota_Agaricomycetes_Agaricales:0.36957752999999993):0.04415484000000003):0.08584027999999999,(A0A137QVJ5|Leucoagaricus_sp._SymC.cos_Basidiomycota_Agaricomycetes_Agaricales:0.27534569,A0A137QVN9|Leucoagaricus_sp._SymC.cos_Basidiomycota_Agaricomycetes_Agaricales:0.31725541):0.07113235000000007):0.04918243000000011,((A0A137QNB4|Leucoagaricus_sp._SymC.cos_Basidiomycota_Agaricomycetes_Agaricales:0.026793400000000078,A0A137QNA3|Leucoagaricus_sp._SymC.cos_Basidiomycota_Agaricomycetes_Agaricales:0.003553370000000111):0.2821833599999999,A0A137QCZ8|Leucoagaricus_sp._SymC.cos_Basidiomycota_Agaricomycetes_Agaricales:0.27561232):0.19759327000000004):0.15769305,((K5W327|Agaricus_bisporus_var._burnettii_JB137-S8_Basidiomycota_Agaricomycetes_Agaricales:0.004274200000000006,XP_006461320|Agaricus_bisporus_var._bisporus_H97_Basidiomycota_Agaricomycetes_Agaricales:0.0035881200000000835):0.43545915,(A0A137QL60|Leucoagaricus_sp._SymC.cos_Basidiomycota_Agaricomycetes_Agaricales:0.05352651999999991,A0A137Q660|Leucoagaricus_sp._SymC.cos_Basidiomycota_Agaricomycetes_Agaricales:0.09816178000000009):0.3074850899999999):0.17966089000000007):0.05614968000000009,A0A0D2MIH3|Hypholoma_sublateritium_FD-334_SS-4_Basidiomycota_Agaricomycetes_Agaricales:0.37890833999999995):0.028982429999999892,((K5XIJ6|Agaricus_bisporus_var._burnettii_JB137-S8_Basidiomycota_Agaricomycetes_Agaricales:3.0999999989234084E-7,XP_006458797|Agaricus_bisporus_var._bisporus_H97_Basidiomycota_Agaricomycetes_Agaricales:0.010225579999999956):0.3221459900000001,A0A137QIF6|Leucoagaricus_sp._SymC.cos_Basidiomycota_Agaricomycetes_Agaricales:0.2145207600000001):0.21158567000000006):0.045112690000000066,(((A0A0D0B0E4|Gymnopus_luxurians_FD-317_M1_Basidiomycota_Agaricomycetes_Agaricales:0.3918940500000001,A0A067SU60|Galerina_marginata_CBS_339.88_Basidiomycota_Agaricomycetes_Agaricales:0.39055852000000013):0.06385565999999998,(KIY43459|Fistulina_hepatica_ATCC_64428_Basidiomycota_Agaricomycetes_Agaricales:0.4159910899999999,PBL03982|Armillaria_gallica_Basidiomycota_Agaricomycetes_Agaricales:0.28431001999999994):0.059706119999999974):0.20544307000000006,((A8NM83|Coprinopsis_cinerea_okayama7_130_Basidiomycota_Agaricomycetes_Agaricales:0.32570206,D6RP98|Coprinopsis_cinerea_okayama7_130_Basidiomycota_Agaricomycetes_Agaricales:0.36201894):0.06277222000000005,A8NSV8|Coprinopsis_cinerea_okayama7_130_Basidiomycota_Agaricomycetes_Agaricales:0.25994954000000003):0.10243822000000002):0.03295545):0.03881293999999991,((((((((K5W8P0|Agaricus_bisporus_var._burnettii_JB137-S8_Basidiomycota_Agaricomycetes_Agaricales:0.00303593000000002,XP_006458714|Agaricus_bisporus_var._bisporus_H97_Basidiomycota_Agaricomycetes_Agaricales:0.002881439999999902):0.17999279,K5W8P3|Agaricus_bisporus_var._burnettii_JB137-S8_Basidiomycota_Agaricomycetes_Agaricales:0.14491086999999991):0.05084036999999997,K5X5U7|Agaricus_bisporus_var._burnettii_JB137-S8_Basidiomycota_Agaricomycetes_Agaricales:0.16321739000000002):0.03566431999999997,(K5Y576|Agaricus_bisporus_var._burnettii_JB137-S8_Basidiomycota_Agaricomycetes_Agaricales:0.039339779999999935,XP_006458719|Agaricus_bisporus_var._bisporus_H97_Basidiomycota_Agaricomycetes_Agaricales:0.008229440000000032):0.09016384):0.012221559999999965,(K5W3T3|Agaricus_bisporus_var._burnettii_JB137-S8_Basidiomycota_Agaricomycetes_Agaricales:0.009770499999999904,XP_006461554|Agaricus_bisporus_var._bisporus_H97_Basidiomycota_Agaricomycetes_Agaricales:0.0031509499999999857):0.09161566999999993):0.011404250000000005,((K5XIU0|Agaricus_bisporus_var._burnettii_JB137-S8_Basidiomycota_Agaricomycetes_Agaricales:0.014143669999999942,XP_006458716|Agaricus_bisporus_var._bisporus_H97_Basidiomycota_Agaricomycetes_Agaricales:0.014259280000000096):0.0849285500000001,K5X116|Agaricus_bisporus_var._burnettii_JB137-S8_Basidiomycota_Agaricomycetes_Agaricales:0.14518827):0.01815740999999993):0.20927077000000005,A0A137QIE7|Leucoagaricus_sp._SymC.cos_Basidiomycota_Agaricomycetes_Agaricales:0.22028245999999996):0.11938063999999993,(A8NN89|Coprinopsis_cinerea_okayama7_130_Basidiomycota_Agaricomycetes_Agaricales:0.15074959,A8NN58|Coprinopsis_cinerea_okayama7_130_Basidiomycota_Agaricomycetes_Agaricales:0.1639051199999999):0.26699914):0.05628914000000007):0.022872519999999952,((((((((K5VPP0|Agaricus_bisporus_var._burnettii_JB137-S8_Basidiomycota_Agaricomycetes_Agaricales:0.0017410899999998897,XP_006463660|Agaricus_bisporus_var._bisporus_H97_Basidiomycota_Agaricomycetes_Agaricales:0.0033318700000000145):0.11313609999999996,A0A137QB46|Leucoagaricus_sp._SymC.cos_Basidiomycota_Agaricomycetes_Agaricales:0.14524817000000012):0.09051571000000003,A0A137QBA0|Leucoagaricus_sp._SymC.cos_Basidiomycota_Agaricomycetes_Agaricales:0.22312006000000006):0.09234362000000007,A0A137QB65|Leucoagaricus_sp._SymC.cos_Basidiomycota_Agaricomycetes_Agaricales:0.29784885000000005):0.0447698700000001,((K5XMZ8|Agaricus_bisporus_var._burnettii_JB137-S8_Basidiomycota_Agaricomycetes_Agaricales:0.005187300000000006,XP_006460572|Agaricus_bisporus_var._bisporus_H97_Basidiomycota_Agaricomycetes_Agaricales:0.01806390999999996):0.15549184000000005,A0A137QB67|Leucoagaricus_sp._SymC.cos_Basidiomycota_Agaricomycetes_Agaricales:0.14663270000000006):0.09191280999999996):0.10933469000000007,A0A0D2P5S7|Hypholoma_sublateritium_FD-334_SS-4_Basidiomycota_Agaricomycetes_Agaricales:0.22518609):0.07266908000000005,(((K5X3X7|Agaricus_bisporus_var._burnettii_JB137-S8_Basidiomycota_Agaricomycetes_Agaricales:0.022925370000000056,XP_006456004|Agaricus_bisporus_var._bisporus_H97_Basidiomycota_Agaricomycetes_Agaricales:0.007693619999999957):0.15931841000000002,A0A137QEK4|Leucoagaricus_sp._SymC.cos_Basidiomycota_Agaricomycetes_Agaricales:0.14706416):0.15663125999999994,((A0A067TD79|Galerina_marginata_CBS_339.88_Basidiomycota_Agaricomycetes_Agaricales:0.01242586999999995,A0A067SS46|Galerina_marginata_CBS_339.88_Basidiomycota_Agaricomycetes_Agaricales:0.023378810000000083):0.06501386000000009,A0A067TMD5|Galerina_marginata_CBS_339.88_Basidiomycota_Agaricomycetes_Agaricales:0.09702900999999997):0.17974873000000002):0.040751769999999965):0.034313140000000075,(((((((D6RKE0|Coprinopsis_cinerea_okayama7_130_Basidiomycota_Agaricomycetes_Agaricales:0.1921393899999999,D6RKD9|Coprinopsis_cinerea_okayama7_130_Basidiomycota_Agaricomycetes_Agaricales:0.18203821999999992):0.13496674000000008,A8PII0|Coprinopsis_cinerea_okayama7_130_Basidiomycota_Agaricomycetes_Agaricales:0.24232297999999997):0.14412026,A8NQ16|Coprinopsis_cinerea_okayama7_130_Basidiomycota_Agaricomycetes_Agaricales:0.33859725000000007):0.021801670000000106,(A8NHZ1|Coprinopsis_cinerea_okayama7_130_Basidiomycota_Agaricomycetes_Agaricales:0.22067053999999997,A8NHZ6|Coprinopsis_cinerea_okayama7_130_Basidiomycota_Agaricomycetes_Agaricales:0.43958374):0.046184400000000014):0.03550717000000003,(A8NHZ9|Coprinopsis_cinerea_okayama7_130_Basidiomycota_Agaricomycetes_Agaricales:0.14495645000000001,A8NHZ7|Coprinopsis_cinerea_okayama7_130_Basidiomycota_Agaricomycetes_Agaricales:0.09108942000000009):0.26434848):0.07780761999999997,A8NI01|Coprinopsis_cinerea_okayama7_130_Basidiomycota_Agaricomycetes_Agaricales:0.48442626):0.13421664,(A0A0C9W5V5|Sphaerobolus_stellatus_SS14_Basidiomycota_Agaricomycetes_Geastrales:0.18702748000000002,A0A0C9W5L2|Sphaerobolus_stellatus_SS14_Basidiomycota_Agaricomycetes_Geastrales:0.27289118):0.04936333000000004):0.08637389999999989):0.04737052000000008):0.03908727000000001,(((A0A067P0X0|Pleurotus_ostreatus_PC15_Basidiomycota_Agaricomycetes_Agaricales:0.10907069000000003,A0A067NXS7|Pleurotus_ostreatus_PC15_Basidiomycota_Agaricomycetes_Agaricales:0.09086028999999995):0.09533422999999996,A0A067PAG4|Pleurotus_ostreatus_PC15_Basidiomycota_Agaricomycetes_Agaricales:0.33022740000000006):0.14727888,(A0A067NWM8|Pleurotus_ostreatus_PC15_Basidiomycota_Agaricomycetes_Agaricales:0.14219574000000001,A0A067NQJ6|Pleurotus_ostreatus_PC15_Basidiomycota_Agaricomycetes_Agaricales:0.1524379199999999):0.19544512000000003):0.12264111999999994):0.024657410000000102,((((((((((A0A0D0CIQ9|Gymnopus_luxurians_FD-317_M1_Basidiomycota_Agaricomycetes_Agaricales:0.03720152999999993,A0A0D0CIQ4|Gymnopus_luxurians_FD-317_M1_Basidiomycota_Agaricomycetes_Agaricales:0.05610125999999993):0.037841779999999936,A0A0D0BFF0|Gymnopus_luxurians_FD-317_M1_Basidiomycota_Agaricomycetes_Agaricales:0.0753797599999999):0.02796428999999989,A0A0D0D0N6|Gymnopus_luxurians_FD-317_M1_Basidiomycota_Agaricomycetes_Agaricales:0.08334159000000008):0.06748215000000002,A0A1Q3EJ75|Lentinula_edodes_Basidiomycota_Agaricomycetes_Agaricales:0.13118801999999996):0.025205890000000064,(A0A0D0CKL8|Gymnopus_luxurians_FD-317_M1_Basidiomycota_Agaricomycetes_Agaricales:0.03941763999999992,A0A0D0C935|Gymnopus_luxurians_FD-317_M1_Basidiomycota_Agaricomycetes_Agaricales:0.04744118000000008):0.14361704000000008):0.059519630000000046,(A0A1Q3EJ88|Lentinula_edodes_Basidiomycota_Agaricomycetes_Agaricales:0.19161954999999997,A0A0D0CKM4|Gymnopus_luxurians_FD-317_M1_Basidiomycota_Agaricomycetes_Agaricales:0.07804476000000005):0.2076363000000001):0.06731522000000001,(((((V2WN23|Moniliophthora_roreri_MCA_2997_Basidiomycota_Agaricomycetes_Agaricales:0.007081090000000012,A0A0W0GB24|Moniliophthora_roreri_Basidiomycota_Agaricomycetes_Agaricales:0.011017779999999977):0.013775599999999999,V2WKI8|Moniliophthora_roreri_MCA_2997_Basidiomycota_Agaricomycetes_Agaricales:0.012622410000000084):0.007325550000000014,V2WQZ8|Moniliophthora_roreri_MCA_2997_Basidiomycota_Agaricomycetes_Agaricales:0.003366710000000106):0.006830740000000057,A0A0W0F659|Moniliophthora_roreri_Basidiomycota_Agaricomycetes_Agaricales:0.0292471700000001):0.010443519999999928,A0A0W0F5W6|Moniliophthora_roreri_Basidiomycota_Agaricomycetes_Agaricales:5.4999999998806E-7):0.27985412):0.06647022000000002,((((((A0A067NFX1|Pleurotus_ostreatus_PC15_Basidiomycota_Agaricomycetes_Agaricales:1.8000000001627825E-7,A0A067N6U7|Pleurotus_ostreatus_PC15_Basidiomycota_Agaricomycetes_Agaricales:0.0075464599999999216):0.01316644999999994,(A0A067N4K0|Pleurotus_ostreatus_PC15_Basidiomycota_Agaricomycetes_Agaricales:1.5999999991578306E-7,A0A067N4J3|Pleurotus_ostreatus_PC15_Basidiomycota_Agaricomycetes_Agaricales:9.99999993922529E-9):0.012572479999999997):0.04573578999999994,A0A067NR02|Pleurotus_ostreatus_PC15_Basidiomycota_Agaricomycetes_Agaricales:0.03447156000000007):0.19213557000000003,A0A0D0B9F0|Gymnopus_luxurians_FD-317_M1_Basidiomycota_Agaricomycetes_Agaricales:0.31245462):0.1251742899999999,(((V2X162|Moniliophthora_roreri_MCA_2997_Basidiomycota_Agaricomycetes_Agaricales:0.020647319999999914,A0A0W0FNW9|Moniliophthora_roreri_Basidiomycota_Agaricomycetes_Agaricales:0.0062922199999999595):0.06696689,V2WH54|Moniliophthora_roreri_MCA_2997_Basidiomycota_Agaricomycetes_Agaricales:0.06430789000000003):0.2175136900000001,A0A0D0BB52|Gymnopus_luxurians_FD-317_M1_Basidiomycota_Agaricomycetes_Agaricales:0.25973306000000007):0.053598009999999974):0.023426509999999956,A0A0D0BD21|Gymnopus_luxurians_FD-317_M1_Basidiomycota_Agaricomycetes_Agaricales:0.43290582999999994):0.03215999000000003):0.10624908999999993,(((((PBK76532|Armillaria_solidipes_Basidiomycota_Agaricomycetes_Agaricales:0.02657572000000008,SJL15671|Armillaria_ostoyae_Basidiomycota_Agaricomycetes_Agaricales:0.010161459999999956):0.0053583200000000275,PBL00309|Armillaria_gallica_Basidiomycota_Agaricomycetes_Agaricales:0.030327919999999953):0.29333560999999997,(A0A151VH77|Hypsizygus_marmoreus_Basidiomycota_Agaricomycetes_Agaricales:0.14946952000000002,A0A0L6WVE4|Termitomyces_sp._J132_Basidiomycota_Agaricomycetes_Agaricales:0.24109336999999997):0.10820895000000008):0.04097101000000003,((A0A151VJP8|Hypsizygus_marmoreus_Basidiomycota_Agaricomycetes_Agaricales:0.1137182000000001,A0A151VJG6|Hypsizygus_marmoreus_Basidiomycota_Agaricomycetes_Agaricales:0.14331475000000005):0.1271531800000001,(A0A151V9H2|Hypsizygus_marmoreus_Basidiomycota_Agaricomycetes_Agaricales:0.1930209999999999,A0A0L6WL59|Termitomyces_sp._J132_Basidiomycota_Agaricomycetes_Agaricales:0.19287031):0.01935507999999997):0.08000019000000003):0.005609779999999898,((((PBK71352|Armillaria_solidipes_Basidiomycota_Agaricomycetes_Agaricales:0.017343110000000106,PBK88884|Armillaria_gallica_Basidiomycota_Agaricomycetes_Agaricales:0.003286789999999984):0.12978755000000008,PBK88883|Armillaria_gallica_Basidiomycota_Agaricomycetes_Agaricales:0.10451173000000002):0.10026665000000001,A0A1U7KVD9|Phlebia_centrifuga_Basidiomycota_Agaricomycetes_Polyporales:0.16667038999999995):0.13505392000000005,((KIJ56322|Sphaerobolus_stellatus_SS14_Basidiomycota_Agaricomycetes_Geastrales:0.17268250000000007,KIJ56360|Sphaerobolus_stellatus_SS14_Basidiomycota_Agaricomycetes_Geastrales:0.19421909999999998):0.11515593999999996,A0A0C9UT56|Sphaerobolus_stellatus_SS14_Basidiomycota_Agaricomycetes_Geastrales:0.24765455000000003):0.14446228999999988):0.07522315000000002):0.011942059999999977):0.029690500000000064,((((((A0A0C9VU54|Sphaerobolus_stellatus_SS14_Basidiomycota_Agaricomycetes_Geastrales:0.13163816000000006,KIJ50047|Sphaerobolus_stellatus_SS14_Basidiomycota_Agaricomycetes_Geastrales:0.07796231999999992):0.14116236000000004,A0A0C9UXA6|Sphaerobolus_stellatus_SS14_Basidiomycota_Agaricomycetes_Geastrales:0.16110139999999995):0.04575467,(KIJ54911|Sphaerobolus_stellatus_SS14_Basidiomycota_Agaricomycetes_Geastrales:0.20406638,KIJ57097|Sphaerobolus_stellatus_SS14_Basidiomycota_Agaricomycetes_Geastrales:0.18314995):0.05159475999999996):0.027007790000000087,((((A0A0C9V1E6|Sphaerobolus_stellatus_SS14_Basidiomycota_Agaricomycetes_Geastrales:0.008991320000000025,A0A0C9TGM8|Sphaerobolus_stellatus_SS14_Basidiomycota_Agaricomycetes_Geastrales:0.028200840000000005):0.10211908000000003,KIJ52454|Sphaerobolus_stellatus_SS14_Basidiomycota_Agaricomycetes_Geastrales:0.10540784000000003):0.15470958,KIJ49389|Sphaerobolus_stellatus_SS14_Basidiomycota_Agaricomycetes_Geastrales:0.11259160999999995):0.07009555,KIJ49372|Sphaerobolus_stellatus_SS14_Basidiomycota_Agaricomycetes_Geastrales:0.19854536999999994):0.03452250000000001):0.0398232300000001,A0A0C3BZ00|Piloderma_croceum_F_1598_Basidiomycota_Agaricomycetes_Atheliales:0.24793049000000011):0.024468930000000055,(A0A067NYJ2|Pleurotus_ostreatus_PC15_Basidiomycota_Agaricomycetes_Agaricales:0.18072054999999998,A0A067NY08|Pleurotus_ostreatus_PC15_Basidiomycota_Agaricomycetes_Agaricales:0.12807937000000003):0.22868653000000005):0.05649787000000006):0.021688670000000076):0.03472112000000016,((((((((((((((((PBK82251|Armillaria_gallica_Basidiomycota_Agaricomycetes_Agaricales:0.06428216000000009,PBK65509|Armillaria_solidipes_Basidiomycota_Agaricomycetes_Agaricales:0.03336363999999992):0.030682169999999953,PBK65523|Armillaria_solidipes_Basidiomycota_Agaricomycetes_Agaricales:0.021162530000000013):0.01431628000000007,PBK92799|Armillaria_gallica_Basidiomycota_Agaricomycetes_Agaricales:0.0802525999999999):0.011864899999999956,PBK80935|Armillaria_gallica_Basidiomycota_Agaricomycetes_Agaricales:0.09488089999999993):0.031541730000000046,PBK82247|Armillaria_gallica_Basidiomycota_Agaricomycetes_Agaricales:0.08959914000000002):0.01841493999999999,PBK80901|Armillaria_gallica_Basidiomycota_Agaricomycetes_Agaricales:0.10086861999999996):0.032645470000000065,(PBK65513|Armillaria_solidipes_Basidiomycota_Agaricomycetes_Agaricales:0.05553779999999997,PBK82255|Armillaria_gallica_Basidiomycota_Agaricomycetes_Agaricales:0.030465320000000018):0.04003427999999998):0.13362362000000005,((PBK65516|Armillaria_solidipes_Basidiomycota_Agaricomycetes_Agaricales:0.00766328000000005,SJL14165|Armillaria_ostoyae_Basidiomycota_Agaricomycetes_Agaricales:0.008262400000000003):0.020344509999999927,PBK80941|Armillaria_gallica_Basidiomycota_Agaricomycetes_Agaricales:0.01940483999999998):0.12402343999999998):0.03350351000000007,(PBK74036|Armillaria_solidipes_Basidiomycota_Agaricomycetes_Agaricales:0.017525699999999977,PBK86918|Armillaria_gallica_Basidiomycota_Agaricomycetes_Agaricales:0.026947080000000012):0.12254687000000009):0.022058619999999918,((((PBK80896|Armillaria_gallica_Basidiomycota_Agaricomycetes_Agaricales:0.017342989999999947,PBK80903|Armillaria_gallica_Basidiomycota_Agaricomycetes_Agaricales:0.010214020000000046):0.016746209999999984,(PBK80930|Armillaria_gallica_Basidiomycota_Agaricomycetes_Agaricales:0.028540739999999953,PBK80918|Armillaria_gallica_Basidiomycota_Agaricomycetes_Agaricales:0.0027515399999999968):0.00259886999999992):1.0449999999995185E-5,(PBK65526|Armillaria_solidipes_Basidiomycota_Agaricomycetes_Agaricales:0.013086839999999933,SJL14175|Armillaria_ostoyae_Basidiomycota_Agaricomycetes_Agaricales:0.008606310000000006):0.017276800000000092):0.06632447000000008,(PBK65524|Armillaria_solidipes_Basidiomycota_Agaricomycetes_Agaricales:0.039654609999999924,PBK80933|Armillaria_gallica_Basidiomycota_Agaricomycetes_Agaricales:0.02988400999999996):0.15929806999999996):0.047490330000000025):0.08001543,((PBK68539|Armillaria_solidipes_Basidiomycota_Agaricomycetes_Agaricales:0.005235270000000014,SJL16671|Armillaria_ostoyae_Basidiomycota_Agaricomycetes_Agaricales:0.005171140000000074):0.00631081,PBK81366|Armillaria_gallica_Basidiomycota_Agaricomycetes_Agaricales:0.009528289999999995):0.19774329999999996):0.040549050000000086,(((((((PBK63513|Armillaria_solidipes_Basidiomycota_Agaricomycetes_Agaricales:0.013008640000000016,SJL02714|Armillaria_ostoyae_Basidiomycota_Agaricomycetes_Agaricales:0.01031278999999996):0.015215219999999974,PBK94035|Armillaria_gallica_Basidiomycota_Agaricomycetes_Agaricales:0.022257289999999985):0.05565818,PBK94038|Armillaria_gallica_Basidiomycota_Agaricomycetes_Agaricales:0.1039167700000001):0.049668470000000076,(PBK59033|Armillaria_solidipes_Basidiomycota_Agaricomycetes_Agaricales:0.030406769999999916,PBK94153|Armillaria_gallica_Basidiomycota_Agaricomycetes_Agaricales:0.05061942000000008):0.10964284999999996):0.03235700999999991,(PBK85299|Armillaria_gallica_Basidiomycota_Agaricomycetes_Agaricales:0.045017929999999984,SJL13170|Armillaria_ostoyae_Basidiomycota_Agaricomycetes_Agaricales:0.0730108599999999):0.10120356000000008):0.03166475000000002,((((PBK61218|Armillaria_solidipes_Basidiomycota_Agaricomycetes_Agaricales:0.011191930000000072,SJL13202|Armillaria_ostoyae_Basidiomycota_Agaricomycetes_Agaricales:0.009776339999999939):0.035907289999999925,PBK61223|Armillaria_solidipes_Basidiomycota_Agaricomycetes_Agaricales:0.06887006000000007):0.07524774999999995,(PBK61224|Armillaria_solidipes_Basidiomycota_Agaricomycetes_Agaricales:0.004965480000000078,SJL13196|Armillaria_ostoyae_Basidiomycota_Agaricomycetes_Agaricales:0.0027404200000000767):0.1058081500000001):0.03940510999999991,((PBK63863|Armillaria_solidipes_Basidiomycota_Agaricomycetes_Agaricales:0.013084829999999936,SJL13172|Armillaria_ostoyae_Basidiomycota_Agaricomycetes_Agaricales:0.013633840000000008):0.01202242000000009,PBK85302|Armillaria_gallica_Basidiomycota_Agaricomycetes_Agaricales:0.02126409000000007):0.09929037000000007):0.014406059999999998):0.016271109999999922,((((PBK85323|Armillaria_gallica_Basidiomycota_Agaricomycetes_Agaricales:0.03615925000000009,SJL13190|Armillaria_ostoyae_Basidiomycota_Agaricomycetes_Agaricales:0.021454239999999958):0.008969049999999923,PBK61229|Armillaria_solidipes_Basidiomycota_Agaricomycetes_Agaricales:0.019539870000000015):0.007309330000000003,PBK85296|Armillaria_gallica_Basidiomycota_Agaricomycetes_Agaricales:0.052605339999999945):0.010748720000000045,(PBK63867|Armillaria_solidipes_Basidiomycota_Agaricomycetes_Agaricales:0.009620930000000083,SJL13165|Armillaria_ostoyae_Basidiomycota_Agaricomycetes_Agaricales:0.01945727999999991):0.012707320000000077):0.07396691):0.04132566000000004):0.06715289000000002,(PBK62097|Armillaria_solidipes_Basidiomycota_Agaricomycetes_Agaricales:0.01443948000000006,PBK79552|Armillaria_gallica_Basidiomycota_Agaricomycetes_Agaricales:0.003554129999999933):0.19528092000000008):0.1213106100000001,((((((A0A165MF90|Exidia_glandulosa_HHB12029_Basidiomycota_Agaricomycetes_Auriculariales:0.016122989999999948,A0A165MEZ8|Exidia_glandulosa_HHB12029_Basidiomycota_Agaricomycetes_Auriculariales:0.0025507199999998953):0.13253373999999996,D8QI38|Schizophyllum_commune_H4-8_Basidiomycota_Agaricomycetes_Agaricales:0.1178158199999999):0.03894679999999995,(A0A165ZS39|Peniophora_sp._CONT_Basidiomycota_Agaricomycetes_Russulales:0.08863168999999993,XP_007386947|Punctularia_strigosozonata_HHB-11173_SS5_Basidiomycota_Agaricomycetes_Corticiales:0.0848605899999999):0.06284942999999998):0.10247026999999997,(((SJK98319|Armillaria_ostoyae_Basidiomycota_Agaricomycetes_Agaricales:0.010536679999999965,PBK67624|Armillaria_solidipes_Basidiomycota_Agaricomycetes_Agaricales:0.008003350000000076):0.0056774799999999015,PBK89753|Armillaria_gallica_Basidiomycota_Agaricomycetes_Agaricales:0.007444570000000095):0.17967774000000003,A0A0D7BFG9|Cylindrobasidium_torrendii_FP15055_ss-10_Basidiomycota_Agaricomycetes_Agaricales:0.24093264999999997):0.0871883200000001):0.08219796999999995,XP_007308734|Stereum_hirsutum_FP-91666_SS1_Basidiomycota_Agaricomycetes_Russulales:0.19724436999999995):0.050998600000000005,(A0A1Q3ELY8|Lentinula_edodes_Basidiomycota_Agaricomycetes_Agaricales:0.13060074,A0A0D0CR12|Gymnopus_luxurians_FD-317_M1_Basidiomycota_Agaricomycetes_Agaricales:0.08659741999999993):0.08743673000000007):0.26033357):0.07403494999999993,(((((((V2WVC3|Moniliophthora_roreri_MCA_2997_Basidiomycota_Agaricomycetes_Agaricales:0.057044850000000036,A0A0W0FGA3|Moniliophthora_roreri_Basidiomycota_Agaricomycetes_Agaricales:0.014752260000000073):0.025520509999999996,A0A0W0FGK6|Moniliophthora_roreri_Basidiomycota_Agaricomycetes_Agaricales:0.10675104999999996):0.026459709999999914,V2WCF8|Moniliophthora_roreri_MCA_2997_Basidiomycota_Agaricomycetes_Agaricales:0.019610509999999914):0.3672142599999999,A0A0W0FWW1|Moniliophthora_roreri_Basidiomycota_Agaricomycetes_Agaricales:0.23947582999999995):0.10669102999999991,((V2XHU0|Moniliophthora_roreri_MCA_2997_Basidiomycota_Agaricomycetes_Agaricales:0.22222907999999997,A0A0D0AQC3|Gymnopus_luxurians_FD-317_M1_Basidiomycota_Agaricomycetes_Agaricales:0.32648801000000005):0.06604052999999999,A0A1Q3E0U0|Lentinula_edodes_Basidiomycota_Agaricomycetes_Agaricales:0.2775925399999999):0.029493750000000096):0.0663863899999999,(((((A0A137QF70|Leucoagaricus_sp._SymC.cos_Basidiomycota_Agaricomycetes_Agaricales:0.0829917899999999,A0A137QCV8|Leucoagaricus_sp._SymC.cos_Basidiomycota_Agaricomycetes_Agaricales:0.16174588):0.13827634999999994,A0A067SQE7|Galerina_marginata_CBS_339.88_Basidiomycota_Agaricomycetes_Agaricales:0.1694584400000001):0.023803969999999897,A0A151W968|Hypsizygus_marmoreus_Basidiomycota_Agaricomycetes_Agaricales:0.29000756000000005):0.032503230000000105,A0A067NEU8|Pleurotus_ostreatus_PC15_Basidiomycota_Agaricomycetes_Agaricales:0.31072259000000013):0.035116560000000074,(PFH47692|Amanita_thiersii_Skay4041_Basidiomycota_Agaricomycetes_Agaricales:0.22980632999999995,PFH46842|Amanita_thiersii_Skay4041_Basidiomycota_Agaricomycetes_Agaricales:0.33049956):0.12424173999999999):0.023185269999999925):0.011412179999999994,((A0A146IHJ9|Mycena_chlorophos_Basidiomycota_Agaricomycetes_Agaricales:0.05550055000000009,A0A146HG36|Mycena_chlorophos_Basidiomycota_Agaricomycetes_Agaricales:0.11560688000000008):0.32984126999999996,A0A146HG23|Mycena_chlorophos_Basidiomycota_Agaricomycetes_Agaricales:0.3304890599999999):0.13477264):0.0213547300000001):0.02548929000000011,((((((((((A0A0L6WGT9|Termitomyces_sp._J132_Basidiomycota_Agaricomycetes_Agaricales:0.0025378499999999526,A0A0L6WGR5|Termitomyces_sp._J132_Basidiomycota_Agaricomycetes_Agaricales:0.009974900000000009):0.033358750000000104,A0A0L6W8S5|Termitomyces_sp._J132_Basidiomycota_Agaricomycetes_Agaricales:0.052684460000000044):0.20238486,A0A151VYK9|Hypsizygus_marmoreus_Basidiomycota_Agaricomycetes_Agaricales:0.19874480000000005):0.03153588000000007,A0A151VFG6|Hypsizygus_marmoreus_Basidiomycota_Agaricomycetes_Agaricales:0.1896862800000001):0.04994473999999993,A0A151VTD8|Hypsizygus_marmoreus_Basidiomycota_Agaricomycetes_Agaricales:0.29123469):0.018425460000000005,(((A0A151VJA9|Hypsizygus_marmoreus_Basidiomycota_Agaricomycetes_Agaricales:0.17341516,A0A0L6WFF8|Termitomyces_sp._J132_Basidiomycota_Agaricomycetes_Agaricales:0.1664310200000001):0.15002680000000002,A0A0L6WQ69|Termitomyces_sp._J132_Basidiomycota_Agaricomycetes_Agaricales:0.3070086000000001):0.025130969999999975,(A0A151VJ49|Hypsizygus_marmoreus_Basidiomycota_Agaricomycetes_Agaricales:0.10501950000000004,A0A0L6WFE9|Termitomyces_sp._J132_Basidiomycota_Agaricomycetes_Agaricales:0.13625456999999996):0.1638789599999999):0.07758106999999992):0.050132910000000086,((A0A151VIG2|Hypsizygus_marmoreus_Basidiomycota_Agaricomycetes_Agaricales:0.1731286700000001,A0A0L6WHA5|Termitomyces_sp._J132_Basidiomycota_Agaricomycetes_Agaricales:0.09937163999999998):0.10885710999999998,A0A151VBS8|Hypsizygus_marmoreus_Basidiomycota_Agaricomycetes_Agaricales:0.23447066999999988):0.06143298999999991):0.05289334000000001,((A0A067T3V8|Galerina_marginata_CBS_339.88_Basidiomycota_Agaricomycetes_Agaricales:0.027481529999999976,A0A067T3U0|Galerina_marginata_CBS_339.88_Basidiomycota_Agaricomycetes_Agaricales:0.07101541999999994):0.15808172999999992,A0A0D2M7I4|Hypholoma_sublateritium_FD-334_SS-4_Basidiomycota_Agaricomycetes_Agaricales:0.16099511999999994):0.20395721):0.07818781999999991,A0A151VSX8|Hypsizygus_marmoreus_Basidiomycota_Agaricomycetes_Agaricales:0.43452730000000006):0.028498279999999987,((((((A0A067TPV8|Galerina_marginata_CBS_339.88_Basidiomycota_Agaricomycetes_Agaricales:0.08018590000000003,A0A067SW64|Galerina_marginata_CBS_339.88_Basidiomycota_Agaricomycetes_Agaricales:0.10652248999999991):0.0714488499999999,A0A0C3C5M5|Hebeloma_cylindrosporum_h7_Basidiomycota_Agaricomycetes_Agaricales:0.15418605000000007):0.08310312000000009,(A0A0C9VJX9|Sphaerobolus_stellatus_SS14_Basidiomycota_Agaricomycetes_Geastrales:5.899999999670058E-7,KIJ48784|Sphaerobolus_stellatus_SS14_Basidiomycota_Agaricomycetes_Geastrales:0.01788034999999999):0.32152808):0.03785126000000005,A0A067U0E7|Galerina_marginata_CBS_339.88_Basidiomycota_Agaricomycetes_Agaricales:0.16724333000000002):0.044494830000000096,(A0A151VRD3|Hypsizygus_marmoreus_Basidiomycota_Agaricomycetes_Agaricales:0.15375327999999988,A0A151W1X6|Hypsizygus_marmoreus_Basidiomycota_Agaricomycetes_Agaricales:0.26727970999999995):0.0555857099999999):0.031486829999999966,(((K5XEE8|Agaricus_bisporus_var._burnettii_JB137-S8_Basidiomycota_Agaricomycetes_Agaricales:4.779299999999598E-4,XP_006461686|Agaricus_bisporus_var._bisporus_H97_Basidiomycota_Agaricomycetes_Agaricales:0.01248348999999993):0.19043688000000003,A0A137QV55|Leucoagaricus_sp._SymC.cos_Basidiomycota_Agaricomycetes_Agaricales:0.1582923999999999):0.16454335999999992,A0A151VZ29|Hypsizygus_marmoreus_Basidiomycota_Agaricomycetes_Agaricales:0.36837100999999994):0.0666320600000001):0.019905169999999917):0.04217925999999994):0.022682930000000212):0.023594759999999937,(((V2X5H0|Moniliophthora_roreri_MCA_2997_Basidiomycota_Agaricomycetes_Agaricales:1.4000000003733248E-7,A0A0W0FFQ1|Moniliophthora_roreri_Basidiomycota_Agaricomycetes_Agaricales:0.0026031099999999086):0.08370654000000011,A0A0W0G3Q8|Moniliophthora_roreri_Basidiomycota_Agaricomycetes_Agaricales:0.06366018000000007):0.2876516200000001,V2XFA3|Moniliophthora_roreri_MCA_2997_Basidiomycota_Agaricomycetes_Agaricales:0.2675881200000001):0.14368120000000006):0.029757749999999916,((((((((((((A0A067TH42|Galerina_marginata_CBS_339.88_Basidiomycota_Agaricomycetes_Agaricales:0.058201989999999926,A0A067T7M9|Galerina_marginata_CBS_339.88_Basidiomycota_Agaricomycetes_Agaricales:0.09861414000000002):0.020574730000000097,A0A0C2YPH7|Hebeloma_cylindrosporum_h7_Basidiomycota_Agaricomycetes_Agaricales:0.14645610999999992):0.01838719000000011,A0A0C3C796|Hebeloma_cylindrosporum_h7_Basidiomycota_Agaricomycetes_Agaricales:0.13737079000000008):0.02264014000000003,(A0A067TA06|Galerina_marginata_CBS_339.88_Basidiomycota_Agaricomycetes_Agaricales:0.08383874000000002,A0A0C2Y4K9|Hebeloma_cylindrosporum_h7_Basidiomycota_Agaricomycetes_Agaricales:0.10947361):0.021587360000000055):0.032554369999999944,(A0A067TDE2|Galerina_marginata_CBS_339.88_Basidiomycota_Agaricomycetes_Agaricales:0.13864100999999995,A0A067TA80|Galerina_marginata_CBS_339.88_Basidiomycota_Agaricomycetes_Agaricales:0.24703487000000002):0.041033590000000064):0.06184542000000004,(A0A0C3CJ71|Hebeloma_cylindrosporum_h7_Basidiomycota_Agaricomycetes_Agaricales:0.0581622799999999,A0A0C3C4I3|Hebeloma_cylindrosporum_h7_Basidiomycota_Agaricomycetes_Agaricales:0.04751554000000002):0.12152889):0.06268223000000006,(((((A0A0D2PZN8|Hypholoma_sublateritium_FD-334_SS-4_Basidiomycota_Agaricomycetes_Agaricales:0.04790928999999999,A0A0D2LTX7|Hypholoma_sublateritium_FD-334_SS-4_Basidiomycota_Agaricomycetes_Agaricales:0.05651644999999994):0.035557740000000004,A0A0D2M8B2|Hypholoma_sublateritium_FD-334_SS-4_Basidiomycota_Agaricomycetes_Agaricales:0.07506780999999996):0.05199704999999999,A0A0D2LC71|Hypholoma_sublateritium_FD-334_SS-4_Basidiomycota_Agaricomycetes_Agaricales:0.10574181999999999):0.02412703999999999,((A0A0D2M1J4|Hypholoma_sublateritium_FD-334_SS-4_Basidiomycota_Agaricomycetes_Agaricales:0.11758335000000009,A0A0D2LSW5|Hypholoma_sublateritium_FD-334_SS-4_Basidiomycota_Agaricomycetes_Agaricales:0.04962117999999993):0.20243455,A0A0D2M029|Hypholoma_sublateritium_FD-334_SS-4_Basidiomycota_Agaricomycetes_Agaricales:0.11579666999999993):0.06203664000000009):0.059009199999999984,A0A0D2MLS7|Hypholoma_sublateritium_FD-334_SS-4_Basidiomycota_Agaricomycetes_Agaricales:0.15984525000000005):0.1295332600000001):0.13540763999999994,((((B0D657|Laccaria_bicolor_S238N-H82_Basidiomycota_Agaricomycetes_Agaricales:0.014889270000000066,A0A0C9WJM3|Laccaria_amethystina_LaAM-08-1_Basidiomycota_Agaricomycetes_Agaricales:0.02876444999999994):0.1163924999999999,(B0DEZ0|Laccaria_bicolor_S238N-H82_Basidiomycota_Agaricomycetes_Agaricales:0.06311072000000006,A0A0C9XP25|Laccaria_amethystina_LaAM-08-1_Basidiomycota_Agaricomycetes_Agaricales:0.04660338000000008):0.1525561900000001):0.050078620000000074,A0A0C9XG31|Laccaria_amethystina_LaAM-08-1_Basidiomycota_Agaricomycetes_Agaricales:0.16344574):0.04071768999999992,((B0DKB2|Laccaria_bicolor_S238N-H82_Basidiomycota_Agaricomycetes_Agaricales:0.04152896999999989,A0A0C9Y1B6|Laccaria_amethystina_LaAM-08-1_Basidiomycota_Agaricomycetes_Agaricales:0.029136370000000023):0.10045211999999992,A8NIE4|Coprinopsis_cinerea_okayama7_130_Basidiomycota_Agaricomycetes_Agaricales:0.3456644):0.05429799999999996):0.0551692800000001):0.08302787,((((((D3YBH4|Pleurotus_eryngii_Basidiomycota_Agaricomycetes_Agaricales:0.0050200899999999216,AAO_3FIM_O94219|Pleurotus_eryngii_Basidiomycota_Agaricomycetes_Agaricales:0.0075071700000000074):0.0075147499999999035,(AAO_A0A0F7VKF7|Pleurotus_sapidus_Basidiomycota_Agaricomycetes_Agaricales:0.002489320000000017,AAO_Q9P928|Pleurotus_pulmonarius_Basidiomycota_Agaricomycetes_Agaricales:0.004980650000000031):0.010033790000000042):0.0035714499999999205,A0A067NMW0|Pleurotus_ostreatus_PC15_Basidiomycota_Agaricomycetes_Agaricales:0.0039838299999999105):0.17707286999999994,A0A067N5G0|Pleurotus_ostreatus_PC15_Basidiomycota_Agaricomycetes_Agaricales:0.10463277999999998):0.08415542000000009,A0A151VIM1|Hypsizygus_marmoreus_Basidiomycota_Agaricomycetes_Agaricales:0.26262860999999993):0.0698820899999999,A0A067NLR5|Pleurotus_ostreatus_PC15_Basidiomycota_Agaricomycetes_Agaricales:0.3710637400000001):0.038619640000000066):0.03735394999999997,A0A151VCJ5|Hypsizygus_marmoreus_Basidiomycota_Agaricomycetes_Agaricales:0.41629117000000004):0.06555525000000006,A0A067PQD3|Jaapia_argillacea_MUCL_33604_Basidiomycota_Agaricomycetes_Jaapiales:0.30083590000000004):0.09096860000000007,((((A0A165QGD3|Neolentinus_lepideus_HHB14362_ss-1_Basidiomycota_Agaricomycetes_Gloeophyllales:0.12829270999999998,A0A165QGD0|Neolentinus_lepideus_HHB14362_ss-1_Basidiomycota_Agaricomycetes_Gloeophyllales:0.06384806999999992):0.030525059999999993,A0A165QG31|Neolentinus_lepideus_HHB14362_ss-1_Basidiomycota_Agaricomycetes_Gloeophyllales:0.13476161999999992):0.06388042000000005,S7R782|Gloeophyllum_trabeum_ATCC_11539_Basidiomycota_Agaricomycetes_Gloeophyllales:0.17186341000000005):0.10487281999999998,(XP_007382508|Punctularia_strigosozonata_HHB-11173_SS5_Basidiomycota_Agaricomycetes_Corticiales:0.34809223999999994,XP_007382807|Punctularia_strigosozonata_HHB-11173_SS5_Basidiomycota_Agaricomycetes_Corticiales:0.31973297):0.16948157000000008):0.06931894999999999):0.01886272999999994):0.07922468000000027,(((((((((((SJL08487|Armillaria_ostoyae_Basidiomycota_Agaricomycetes_Agaricales:0.012683219999999995,SJL08491|Armillaria_ostoyae_Basidiomycota_Agaricomycetes_Agaricales:2.299999999344493E-7):0.005037780000000103,PBK71604|Armillaria_solidipes_Basidiomycota_Agaricomycetes_Agaricales:0.007572490000000043):0.007619639999999928,PBK71615|Armillaria_solidipes_Basidiomycota_Agaricomycetes_Agaricales:2.9999999995311555E-7):0.0075868800000000736,PBK78593|Armillaria_solidipes_Basidiomycota_Agaricomycetes_Agaricales:0.012694369999999955):1.4000000003733248E-7,(PBK92730|Armillaria_gallica_Basidiomycota_Agaricomycetes_Agaricales:0.00891390999999997,PBK85648|Armillaria_gallica_Basidiomycota_Agaricomycetes_Agaricales:0.02044752999999999):0.011597499999999927):0.002594959999999924,PBK71858|Armillaria_solidipes_Basidiomycota_Agaricomycetes_Agaricales:0.007655270000000103):0.18199764000000007,A0A067NAM5|Pleurotus_ostreatus_PC15_Basidiomycota_Agaricomycetes_Agaricales:0.1588329100000001):0.25763176,((((A0A067NXG1|Pleurotus_ostreatus_PC15_Basidiomycota_Agaricomycetes_Agaricales:0.13658238000000011,A0A067NXW0|Pleurotus_ostreatus_PC15_Basidiomycota_Agaricomycetes_Agaricales:0.16335610000000012):0.06342332000000006,A0A067PA43|Pleurotus_ostreatus_PC15_Basidiomycota_Agaricomycetes_Agaricales:0.07908092999999994):0.051904710000000076,A0A067PA49|Pleurotus_ostreatus_PC15_Basidiomycota_Agaricomycetes_Agaricales:0.13118194000000005):0.19727709000000004,((A0A166BTZ3|Peniophora_sp._CONT_Basidiomycota_Agaricomycetes_Russulales:0.20723010000000008,A0A165Y2Z9|Peniophora_sp._CONT_Basidiomycota_Agaricomycetes_Russulales:0.14294566000000009):0.17707256000000005,A0A137QP13|Leucoagaricus_sp._SymC.cos_Basidiomycota_Agaricomycetes_Agaricales:0.38858452999999993):0.06358389000000009):0.04536091000000009):0.030381159999999907,((((((R7S7J0|Trametes_versicolor_FP-101664_SS1_Basidiomycota_Agaricomycetes_Polyporales:0.016151940000000087,A0A1M2VKW1|Trametes_pubescens_Basidiomycota_Agaricomycetes_Polyporales:0.0226377499999999):0.07432331999999997,(A0A1Y2INB0|Trametes_coccinea_BRFM310_Basidiomycota_Agaricomycetes_Polyporales:0.022771609999999942,AADH_ALS87661|Trametes_cinnabarina_Basidiomycota_Agaricomycetes_Polyporales:0.04610292000000005):0.05305502999999989):0.04391293000000007,(R7SQC9|Dichomitus_squalens_LYAD-421_SS1_Basidiomycota_Agaricomycetes_Polyporales:0.04558902999999992,PIL28239|Ganoderma_sinense_ZZ0214-1_Basidiomycota_Agaricomycetes_Polyporales:0.15906712999999995):0.08630515000000005):0.05048399999999997,A0A166K349|Peniophora_sp._CONT_Basidiomycota_Agaricomycetes_Russulales:0.29247909000000005):0.10865028999999993,A0A0D2N8Y9|Hypholoma_sublateritium_FD-334_SS-4_Basidiomycota_Agaricomycetes_Agaricales:0.25542073):0.050152970000000074,(A0A067TCY7|Galerina_marginata_CBS_339.88_Basidiomycota_Agaricomycetes_Agaricales:0.05942811999999997,A0A067SBH4|Galerina_marginata_CBS_339.88_Basidiomycota_Agaricomycetes_Agaricales:0.07240585999999993):0.2612136199999999):0.03487527999999984):0.06927217000000008,((((PBK63960|Armillaria_solidipes_Basidiomycota_Agaricomycetes_Agaricales:0.0045395800000000985,SJL13090|Armillaria_ostoyae_Basidiomycota_Agaricomycetes_Agaricales:0.0071071300000000726):0.007056280000000026,PBK86455|Armillaria_gallica_Basidiomycota_Agaricomycetes_Agaricales:0.04736544000000009):0.22449962,XP_007307376|Stereum_hirsutum_FP-91666_SS1_Basidiomycota_Agaricomycetes_Russulales:0.28161806):0.05420733000000011,W4K1I8|Heterobasidion_irregulare_TC_32-1_Basidiomycota_Agaricomycetes_Russulales:0.17598914999999993):0.20019607000000006):0.04596522999999997,(((((((A0A166FS75|Sistotremastrum_suecicum_HHB10207_ss-3_Basidiomycota_Agaricomycetes_Trechisporales:0.010131859999999993,A0A164WLJ8|Sistotremastrum_niveocremeum_HHB9708_Basidiomycota_Agaricomycetes_Trechisporales:1.7999999979423364E-7):0.012330289999999966,A0A164WM61|Sistotremastrum_niveocremeum_HHB9708_Basidiomycota_Agaricomycetes_Trechisporales:0.006323479999999826):0.20890184,A0A166FRV1|Sistotremastrum_suecicum_HHB10207_ss-3_Basidiomycota_Agaricomycetes_Trechisporales:0.2145131600000001):0.15283087000000006,A0A164PII2|Sistotremastrum_niveocremeum_HHB9708_Basidiomycota_Agaricomycetes_Trechisporales:0.17276727999999997):0.08387200999999989,(A0A166DUX0|Sistotremastrum_suecicum_HHB10207_ss-3_Basidiomycota_Agaricomycetes_Trechisporales:0.13674661999999982,A0A164NQZ0|Sistotremastrum_niveocremeum_HHB9708_Basidiomycota_Agaricomycetes_Trechisporales:0.14218449):0.040276690000000226):0.04588260000000011,((A0A166DEQ2|Sistotremastrum_suecicum_HHB10207_ss-3_Basidiomycota_Agaricomycetes_Trechisporales:0.00630196999999999,AAO_A0A164NR05|Sistotremastrum_niveocremeum_HHB9708_Basidiomycota_Agaricomycetes_Trechisporales:0.0038372500000001253):0.14630126,A0A164WLT4|Sistotremastrum_niveocremeum_HHB9708_Basidiomycota_Agaricomycetes_Trechisporales:0.10409438000000004):0.12381799999999998):0.2997786499999999,(((A0A0H2RUS9|Schizopora_paradoxa_Basidiomycota_Agaricomycetes_Hymenochaetales:0.1286670299999999,A0A0H2RUA9|Schizopora_paradoxa_Basidiomycota_Agaricomycetes_Hymenochaetales:0.09894460000000005):0.04108065000000005,A0A0H2RQF9|Schizopora_paradoxa_Basidiomycota_Agaricomycetes_Hymenochaetales:0.17435540000000005):0.17250143000000007,W4JPB3|Heterobasidion_irregulare_TC_32-1_Basidiomycota_Agaricomycetes_Russulales:0.24861544000000002):0.04564634999999995):0.029742509999999944):0.01803604999999986):0.05352528000000012,(((((((((((((((((V2X1F0|Moniliophthora_roreri_MCA_2997_Basidiomycota_Agaricomycetes_Agaricales:9.99999993922529E-9,A0A0W0FSJ7|Moniliophthora_roreri_Basidiomycota_Agaricomycetes_Agaricales:9.99999993922529E-9):0.024596589999999807,A0A0W0FSK8|Moniliophthora_roreri_Basidiomycota_Agaricomycetes_Agaricales:0.08972954999999994):0.019117759999999873,V2XJX1|Moniliophthora_roreri_MCA_2997_Basidiomycota_Agaricomycetes_Agaricales:0.07129589999999997):0.02051405000000006,(V2X019|Moniliophthora_roreri_MCA_2997_Basidiomycota_Agaricomycetes_Agaricales:9.99999993922529E-9,A0A0W0FQG0|Moniliophthora_roreri_Basidiomycota_Agaricomycetes_Agaricales:0.002542290000000058):0.08770737999999989):0.006628360000000111,(A0A0W0FNP2|Moniliophthora_roreri_Basidiomycota_Agaricomycetes_Agaricales:0.10620922000000022,A0A0W0EZ22|Moniliophthora_roreri_Basidiomycota_Agaricomycetes_Agaricales:0.029044999999999987):0.08181237000000019):0.01908833000000021,(V2XNW5|Moniliophthora_roreri_MCA_2997_Basidiomycota_Agaricomycetes_Agaricales:9.99999993922529E-9,A0A0W0GBC9|Moniliophthora_roreri_Basidiomycota_Agaricomycetes_Agaricales:9.99999993922529E-9):0.09730845999999982):0.03621077000000006,(V2WLC2|Moniliophthora_roreri_MCA_2997_Basidiomycota_Agaricomycetes_Agaricales:0.14548974000000015,A0A0W0FSG1|Moniliophthora_roreri_Basidiomycota_Agaricomycetes_Agaricales:0.16011025999999995):0.050296579999999924):0.44772736,((V2XA21|Moniliophthora_roreri_MCA_2997_Basidiomycota_Agaricomycetes_Agaricales:0.10030970999999989,A0A0W0EWC1|Moniliophthora_roreri_Basidiomycota_Agaricomycetes_Agaricales:0.06794896000000006):0.26382079999999997,A0A0W0G563|Moniliophthora_roreri_Basidiomycota_Agaricomycetes_Agaricales:0.15850597):0.0879839899999999):0.03894621999999992,(SJL12973|Armillaria_ostoyae_Basidiomycota_Agaricomycetes_Agaricales:0.02993109000000005,PBK98776|Armillaria_gallica_Basidiomycota_Agaricomycetes_Agaricales:0.025081880000000112):0.32736295999999987):0.1204816099999999,((A0A067SGA2|Galerina_marginata_CBS_339.88_Basidiomycota_Agaricomycetes_Agaricales:0.2974086,PFH47149|Amanita_thiersii_Skay4041_Basidiomycota_Agaricomycetes_Agaricales:0.31167711):0.07603738000000004,A0A151VXP3|Hypsizygus_marmoreus_Basidiomycota_Agaricomycetes_Agaricales:0.26519918):0.0425688099999999):0.045704640000000074,(((PBK74128|Armillaria_solidipes_Basidiomycota_Agaricomycetes_Agaricales:0.005309049999999926,PBK82817|Armillaria_gallica_Basidiomycota_Agaricomycetes_Agaricales:0.018631239999999938):0.01053651000000011,SJK97905|Armillaria_ostoyae_Basidiomycota_Agaricomycetes_Agaricales:0.008062470000000044):0.2571755,A0A0D7B8P0|Cylindrobasidium_torrendii_FP15055_ss-10_Basidiomycota_Agaricomycetes_Agaricales:0.37304954999999995):0.11482155999999999):0.03124387999999989,((K5W1J4|Phanerochaete_carnosa_HHB-10118-sp_Basidiomycota_Agaricomycetes_Polyporales:0.5451890600000002,A0A0P0I1G0|Irpex_lacteus_Basidiomycota_Agaricomycetes_Polyporales:0.2578088300000001):0.03726516999999996,A0A1U7KAI7|Phlebia_centrifuga_Basidiomycota_Agaricomycetes_Polyporales:0.2862374000000001):0.17616261):0.16906499000000008,(((((((A0A1Y2IIF0|Trametes_coccinea_BRFM310_Basidiomycota_Agaricomycetes_Polyporales:0.05297836999999994,AAO_ALS87662|Trametes_cinnabarina_Basidiomycota_Agaricomycetes_Polyporales:0.03881376000000003):0.10018060000000006,K5VZM2|Phanerochaete_carnosa_HHB-10118-sp_Basidiomycota_Agaricomycetes_Polyporales:0.12848946999999988):0.05752069000000004,A0A0C3NFL5|Phlebiopsis_gigantea_11061_1_CR5-6_Basidiomycota_Agaricomycetes_Polyporales:0.2627634699999999):0.039387679999999925,((A0A0C3RXX2|Phlebiopsis_gigantea_11061_1_CR5-6_Basidiomycota_Agaricomycetes_Polyporales:0.3003711499999999,K5VZG7|Phanerochaete_carnosa_HHB-10118-sp_Basidiomycota_Agaricomycetes_Polyporales:0.42360354):0.05681234000000002,R7T0M9|Dichomitus_squalens_LYAD-421_SS1_Basidiomycota_Agaricomycetes_Polyporales:0.3174897400000001):0.024996110000000016):0.060665640000000076,((A0A0H2S5F3|Schizopora_paradoxa_Basidiomycota_Agaricomycetes_Hymenochaetales:0.15725271000000007,A0A0H2S4L4|Schizopora_paradoxa_Basidiomycota_Agaricomycetes_Hymenochaetales:0.09768466000000009):0.05401664999999989,A0A0H2S5I4|Schizopora_paradoxa_Basidiomycota_Agaricomycetes_Hymenochaetales:0.19823236999999994):0.07261816999999993):0.05834490999999997,(XP_007269670|Fomitiporia_mediterranea_MF3_22_Basidiomycota_Agaricomycetes_Hymenochaetales:0.20069171000000008,PAV21552|Phellinus_noxius_Basidiomycota_Agaricomycetes_Hymenochaetales:0.14802084000000004):0.06913652000000003):0.05537458000000006,(((PBK59781|Armillaria_solidipes_Basidiomycota_Agaricomycetes_Agaricales:0.00766887000000005,SJL11325|Armillaria_ostoyae_Basidiomycota_Agaricomycetes_Agaricales:1.8000000001627825E-7):0.00838530000000004,PBK94975|Armillaria_gallica_Basidiomycota_Agaricomycetes_Agaricales:0.001947080000000101):0.34989530999999996,A0A0C9UP62|Sphaerobolus_stellatus_SS14_Basidiomycota_Agaricomycetes_Geastrales:0.27072242999999996):0.032407929999999974):0.06303952999999995):0.03474101000000007,(A0A166EDH4|Peniophora_sp._CONT_Basidiomycota_Agaricomycetes_Russulales:0.13629548000000002,A0A166ECN2|Peniophora_sp._CONT_Basidiomycota_Agaricomycetes_Russulales:0.22565688000000006):0.43234784000000004):0.06456967999999996,((((((((((M2PCX9|Gelatoporia_subvermispora_B_Basidiomycota_Agaricomycetes_Polyporales:0.1320484500000001,OCH92503|Obba_rivulosa_Basidiomycota_Agaricomycetes_Polyporales:0.09784148999999998):0.05743045999999996,(M2R3F1|Gelatoporia_subvermispora_B_Basidiomycota_Agaricomycetes_Polyporales:0.09497723000000002,OCH88051|Obba_rivulosa_Basidiomycota_Agaricomycetes_Polyporales:0.11534079000000008):0.07841615000000002):0.044706350000000006,OCH86986|Obba_rivulosa_Basidiomycota_Agaricomycetes_Polyporales:0.12847801000000003):0.05371458000000007,(M2PJF3|Gelatoporia_subvermispora_B_Basidiomycota_Agaricomycetes_Polyporales:0.07588009000000007,OCH87208|Obba_rivulosa_Basidiomycota_Agaricomycetes_Polyporales:0.09121522000000004):0.13720136999999988):0.03536563000000004,((M2QWB4|Gelatoporia_subvermispora_B_Basidiomycota_Agaricomycetes_Polyporales:0.05944963000000003,OCH93208|Obba_rivulosa_Basidiomycota_Agaricomycetes_Polyporales:0.06186538999999991):0.13291950000000008,(M2QNX9|Gelatoporia_subvermispora_B_Basidiomycota_Agaricomycetes_Polyporales:0.08769191999999992,OCH88556|Obba_rivulosa_Basidiomycota_Agaricomycetes_Polyporales:0.09028846999999995):0.07443589999999989):0.04627285999999997):0.10449061000000004,(A0A1C7MAM1|Grifola_frondosa_Basidiomycota_Agaricomycetes_Polyporales:0.16165947999999997,A0A1C7LSJ0|Grifola_frondosa_Basidiomycota_Agaricomycetes_Polyporales:0.33067698999999995):0.05750919999999993):0.026911169999999984,A0A1X6MQE8|Postia_placenta_MAD-698-R-SB12_Basidiomycota_Agaricomycetes_Polyporales:0.17105547999999993):0.017127440000000105,A0A0D0ADV1|Suillus_luteus_UH-Slu-Lm8-n1_Basidiomycota_Agaricomycetes_Boletales:0.24510631999999988):0.02837737000000007,((((((A0A165CZI4|Laetiporus_sulphureus_93-53_Basidiomycota_Agaricomycetes_Polyporales:0.02007665999999997,A0A165CZJ3|Laetiporus_sulphureus_93-53_Basidiomycota_Agaricomycetes_Polyporales:0.07722388000000002):0.020277279999999953,A0A165CZH8|Laetiporus_sulphureus_93-53_Basidiomycota_Agaricomycetes_Polyporales:0.04443328000000002):0.01733449000000009,A0A165CZJ8|Laetiporus_sulphureus_93-53_Basidiomycota_Agaricomycetes_Polyporales:0.046552619999999933):0.2655457700000001,(A0A1X6N241|Postia_placenta_MAD-698-R-SB12_Basidiomycota_Agaricomycetes_Polyporales:0.026583819999999925,A0A1X6N1U7|Postia_placenta_MAD-698-R-SB12_Basidiomycota_Agaricomycetes_Polyporales:0.003239800000000015):0.2767447299999999):0.07452816000000007,A0A165KTZ1|Daedalea_quercina_L-15889_Basidiomycota_Agaricomycetes_Polyporales:0.2305853499999999):0.04942894000000009,((J4I2I0|Fibroporia_radiculosa_Basidiomycota_Agaricomycetes_Polyporales:0.13776571999999998,J4H534|Fibroporia_radiculosa_Basidiomycota_Agaricomycetes_Polyporales:0.0842125199999999):0.07018663999999997,J4GWI7|Fibroporia_radiculosa_Basidiomycota_Agaricomycetes_Polyporales:0.15285492):0.08793596000000004):0.02667704999999998):0.02128400000000008,A0A165BEL7|Laetiporus_sulphureus_93-53_Basidiomycota_Agaricomycetes_Polyporales:0.4283877999999999):0.06462382999999994):0.04431245000000006,((S7QGW5|Gloeophyllum_trabeum_ATCC_11539_Basidiomycota_Agaricomycetes_Gloeophyllales:0.08593851000000008,A0A165V8I3|Neolentinus_lepideus_HHB14362_ss-1_Basidiomycota_Agaricomycetes_Gloeophyllales:0.11023234000000004):0.1763391299999999,A0A165SYE4|Neolentinus_lepideus_HHB14362_ss-1_Basidiomycota_Agaricomycetes_Gloeophyllales:0.41800714000000005):0.06714700000000007):0.04246211999999994,(((((((((((((R7SVK2|Dichomitus_squalens_LYAD-421_SS1_Basidiomycota_Agaricomycetes_Polyporales:0.021527520000000022,PIL30033|Ganoderma_sinense_ZZ0214-1_Basidiomycota_Agaricomycetes_Polyporales:0.10060735999999992):0.09330431999999989,XP_007363169|Dichomitus_squalens_LYAD-421_SS1_Basidiomycota_Agaricomycetes_Polyporales:0.1538549600000001):0.25365627999999996,((R7RXI8|Stereum_hirsutum_FP-91666_SS1_Basidiomycota_Agaricomycetes_Russulales:0.08847834999999993,XP_007308838|Stereum_hirsutum_FP-91666_SS1_Basidiomycota_Agaricomycetes_Russulales:0.06669030000000009):0.05514306999999996,XP_007306850|Stereum_hirsutum_FP-91666_SS1_Basidiomycota_Agaricomycetes_Russulales:0.15282660000000003):0.14625091999999995):0.02541145999999994,((XP_007306524|Stereum_hirsutum_FP-91666_SS1_Basidiomycota_Agaricomycetes_Russulales:0.06466883999999995,XP_007308367|Stereum_hirsutum_FP-91666_SS1_Basidiomycota_Agaricomycetes_Russulales:0.09981284000000001):0.19446596000000005,XP_007305318|Stereum_hirsutum_FP-91666_SS1_Basidiomycota_Agaricomycetes_Russulales:0.23070584999999988):0.039150690000000044):0.011544500000000069,(A0A0D0C9G8|Gymnopus_luxurians_FD-317_M1_Basidiomycota_Agaricomycetes_Agaricales:0.06800899999999999,A0A0D0ASZ9|Gymnopus_luxurians_FD-317_M1_Basidiomycota_Agaricomycetes_Agaricales:0.06018016000000004):0.18118557999999996):0.05200460000000007,(XP_007269675|Fomitiporia_mediterranea_MF3_22_Basidiomycota_Agaricomycetes_Hymenochaetales:0.20027031000000006,PAV21565|Phellinus_noxius_Basidiomycota_Agaricomycetes_Hymenochaetales:0.22210204):0.046167620000000076):0.025353119999999896,((A0A0P0I676|Irpex_lacteus_Basidiomycota_Agaricomycetes_Polyporales:0.17152612999999994,A0A0P0HFU3|Irpex_lacteus_Basidiomycota_Agaricomycetes_Polyporales:0.18270663999999992):0.14854233999999988,W4KG78|Heterobasidion_irregulare_TC_32-1_Basidiomycota_Agaricomycetes_Russulales:0.18435051000000002):0.02247938000000005):0.038238409999999945,((((PIL22610|Ganoderma_sinense_ZZ0214-1_Basidiomycota_Agaricomycetes_Polyporales:0.14500289999999993,XP_007363927|Dichomitus_squalens_LYAD-421_SS1_Basidiomycota_Agaricomycetes_Polyporales:0.11527752999999996):0.051940029999999915,XP_007363915|Dichomitus_squalens_LYAD-421_SS1_Basidiomycota_Agaricomycetes_Polyporales:0.12221846000000003):0.09404392000000006,XP_007363926|Dichomitus_squalens_LYAD-421_SS1_Basidiomycota_Agaricomycetes_Polyporales:0.19277009):0.12404397,(A0A166FXY9|Peniophora_sp._CONT_Basidiomycota_Agaricomycetes_Russulales:0.10365326999999991,A0A165YWG8|Peniophora_sp._CONT_Basidiomycota_Agaricomycetes_Russulales:0.07994271000000008):0.26450265000000006):0.06014344000000005):0.033024450000000094,((W4JQU9|Heterobasidion_irregulare_TC_32-1_Basidiomycota_Agaricomycetes_Russulales:0.18581764,XP_007301607|Stereum_hirsutum_FP-91666_SS1_Basidiomycota_Agaricomycetes_Russulales:0.4840097000000001):0.06390348999999995,XP_007306952|Stereum_hirsutum_FP-91666_SS1_Basidiomycota_Agaricomycetes_Russulales:0.27275337999999993):0.05950681000000002):0.03072001000000002,S7RYX3|Gloeophyllum_trabeum_ATCC_11539_Basidiomycota_Agaricomycetes_Gloeophyllales:0.2920278300000001):0.02949167000000008,A0A166KGZ0|Peniophora_sp._CONT_Basidiomycota_Agaricomycetes_Russulales:0.45201296):0.037856370000000084,(((((((XP_007364565|Dichomitus_squalens_LYAD-421_SS1_Basidiomycota_Agaricomycetes_Polyporales:0.13560397999999996,XP_007360620|Dichomitus_squalens_LYAD-421_SS1_Basidiomycota_Agaricomycetes_Polyporales:0.08559950999999999):0.05412832000000001,PIL23706|Ganoderma_sinense_ZZ0214-1_Basidiomycota_Agaricomycetes_Polyporales:0.13064713000000006):0.02023182999999995,(PIL23707|Ganoderma_sinense_ZZ0214-1_Basidiomycota_Agaricomycetes_Polyporales:0.0841588900000001,PIL23708|Ganoderma_sinense_ZZ0214-1_Basidiomycota_Agaricomycetes_Polyporales:0.13206007000000008):0.06795715999999996):0.13444403000000005,(((A0A1M2V3T4|Trametes_pubescens_Basidiomycota_Agaricomycetes_Polyporales:0.05504325999999993,XP_008043435|Trametes_versicolor_FP-101664_SS1_Basidiomycota_Agaricomycetes_Polyporales:0.04980706999999995):0.059077040000000025,XP_008043927|Trametes_versicolor_FP-101664_SS1_Basidiomycota_Agaricomycetes_Polyporales:0.07867040000000003):0.15626491999999992,R7SUX9|Dichomitus_squalens_LYAD-421_SS1_Basidiomycota_Agaricomycetes_Polyporales:0.19316369999999994):0.040354739999999945):0.04407889999999992,((A0A1Y2IUK1|Trametes_coccinea_BRFM310_Basidiomycota_Agaricomycetes_Polyporales:0.08065794999999998,A0A1Y2IUJ4|Trametes_coccinea_BRFM310_Basidiomycota_Agaricomycetes_Polyporales:0.07853055999999992):0.03874020000000011,AAO_ALS87663|Trametes_cinnabarina_Basidiomycota_Agaricomycetes_Polyporales:0.1345059500000001):0.33119144999999994):0.05219499999999999,A0A1C7M7Z9|Grifola_frondosa_Basidiomycota_Agaricomycetes_Polyporales:0.2634118999999999):0.048599169999999914,((XP_007307419|Stereum_hirsutum_FP-91666_SS1_Basidiomycota_Agaricomycetes_Russulales:0.11892444000000002,XP_007307422|Stereum_hirsutum_FP-91666_SS1_Basidiomycota_Agaricomycetes_Russulales:0.1464647699999999):0.18124998999999997,A0A166EDB0|Peniophora_sp._CONT_Basidiomycota_Agaricomycetes_Russulales:0.48183789):0.05857193000000005):0.037019869999999955):0.03675106000000006,((((W4JWN9|Heterobasidion_irregulare_TC_32-1_Basidiomycota_Agaricomycetes_Russulales:0.10936112999999992,W4JWM8|Heterobasidion_irregulare_TC_32-1_Basidiomycota_Agaricomycetes_Russulales:0.10480752999999998):0.20327877000000005,(W4JTZ4|Heterobasidion_irregulare_TC_32-1_Basidiomycota_Agaricomycetes_Russulales:0.19258281999999993,W4JP81|Heterobasidion_irregulare_TC_32-1_Basidiomycota_Agaricomycetes_Russulales:0.16786191000000006):0.06320590000000004):0.04011513999999994,KIK65201|Gymnopus_luxurians_FD-317_M1_Basidiomycota_Agaricomycetes_Agaricales:0.24770300999999995):0.052031189999999894,(XP_007308379|Stereum_hirsutum_FP-91666_SS1_Basidiomycota_Agaricomycetes_Russulales:0.15664184999999997,W4K2J0|Heterobasidion_irregulare_TC_32-1_Basidiomycota_Agaricomycetes_Russulales:0.1745776400000001):0.4295552899999999):0.046964950000000005):0.04983494999999993):0.0047267399999999515);
