# Supplementary material for: The GMC superfamily of oxidoreductases revisited: analysis and evolution of fungal GMC oxidoreductases
Source: Biotechnol Biofuels. 2019 May 10;12:118. doi: 10.1186/s13068-019-1457-0 (PMC6509819; doi:10.1186/s13068-019-1457-0)
Supplement: Supplementary file 14 — Additional file 14. Newick file of maximum likelihood tree of the AOx cluster. [file 13068_2019_1457_MOESM14_ESM.txt]

((((((((((((((((((((((((A0A1Y2U277|Hypoxylon_sp._EC38_Ascomycota_Sordariomycetes_Xylariales:0.019956489999999993,A0A1Y2VR85|Hypoxylon_sp._CI-4A_Ascomycota_Sordariomycetes_Xylariales:0.021349700000000027):0.007564399999999916,A0A1Y2WV54|Daldinia_sp._EC12_Ascomycota_Sordariomycetes_Xylariales:0.025615839999999945):0.0115216199999999,M7TM12|Eutypa_lata_UCREL1_Ascomycota_Sordariomycetes_Xylariales:0.03793468999999994):0.015721590000000063,(F0X7T2|Grosmannia_clavigera_kw1407_Ascomycota_Sordariomycetes_Ophiostomatales:0.03470854999999995,S3D7K6|Ophiostoma_piceae_UAMH_11346_Ascomycota_Sordariomycetes_Ophiostomatales:0.03827486000000002):0.0375459199999999):0.008216750000000106,(A0A1V1TC36|fungal_sp._No.14919:0.026040819999999965,A0A1W2TQY8|Rosellinia_necatrix_Ascomycota_Sordariomycetes_Xylariales:0.030839239999999934):0.009191710000000075):0.005850420000000023,(A0A136J8S2|Microdochium_bolleyi_Ascomycota_Sordariomycetes_Xylariales:0.045749629999999986,A0A1Y2EKH6|Pseudomassariella_vexata_Ascomycota_Sordariomycetes_Xylariales:0.01697598999999994):0.02360951):0.007926120000000036,W3XJD9|Pestalotiopsis_fici_W106-1_Ascomycota_Sordariomycetes_Xylariales:0.04550728999999998):0.005178029999999945,((A0A194UX87|Valsa_mali_var._pyri_Ascomycota_Sordariomycetes_Diaporthales:0.0023124100000000425,A0A194W7X6|Valsa_mali_Ascomycota_Sordariomycetes_Diaporthales:0.00949030999999989):0.016748339999999917,(A0A0G2G1B8|Diaporthe_ampelina_Ascomycota_Sordariomycetes_Diaporthales:0.01859155999999995,A0A1C1WS76|Diaporthe_helianthi_Ascomycota_Sordariomycetes_Diaporthales:0.0245198900000001):0.013804099999999986):0.03655807000000011):0.005897400000000053,((G4N5G7|Magnaporthe_oryzae_70-15_Ascomycota_Sordariomycetes_Magnaporthales:9.99999993922529E-9,L7IRG9|Magnaporthe_oryzae_P131_Ascomycota_Sordariomycetes_Magnaporthales:1.300000000981072E-7):0.051343600000000045,(A0A0C4E9L8|Magnaporthiopsis_poae_ATCC_64411_Ascomycota_Sordariomycetes_Magnaporthales:0.009461460000000033,J3PH24|Gaeumannomyces_tritici_R3-111a-1_Ascomycota_Sordariomycetes_Magnaporthales:0.021603540000000088):0.030364059999999915):0.0379310100000001):0.007443040000000067,((((((((A0A0E0SDM0|Fusarium_graminearum_PH-1_Ascomycota_Sordariomycetes_Hypocreales:9.99999993922529E-9,XP_011327306|Fusarium_graminearum_PH-1_Ascomycota_Sordariomycetes_Hypocreales:0.0072427500000000755):0.013450479999999931,(A0A1B8AE72|Fusarium_poae_Ascomycota_Sordariomycetes_Hypocreales:0.005861450000000046,A0A0N0DGZ3|Fusarium_langsethiae_Ascomycota_Sordariomycetes_Hypocreales:0.018007010000000045):0.004619670000000076):0.02310593999999999,(A0A0D2YGJ6|Fusarium_oxysporum_f._sp._lycopersici_4287_Ascomycota_Sordariomycetes_Hypocreales:0.008706330000000095,A0A0I9Y842|Fusarium_fujikuroi_Ascomycota_Sordariomycetes_Hypocreales:0.003116569999999985):0.00481840999999994):0.007559160000000009,KIL85787|Fusarium_avenaceum_Ascomycota_Sordariomycetes_Hypocreales:0.030855010000000016):0.027360229999999985,C7ZD82|Nectria_haematococca_mpVI_77-13-4_Ascomycota_Sordariomycetes_Hypocreales:0.02205624999999989):0.009563210000000044,A0A162IAZ2|Sporothrix_insectorum_RCEF_264_Ascomycota_Sordariomycetes_Ophiostomatales:0.04977435000000008):0.0053445500000000035,A0A1J7JQ54|Coniochaeta_ligniaria_NRRL_30616_Ascomycota_Sordariomycetes_Coniochaetales:0.047641009999999984):0.008519310000000058,(((((A0A1T3CJT4|Trichoderma_guizhouense_Ascomycota_Sordariomycetes_Hypocreales:0.00919427000000006,G9N8S0|Trichoderma_virens_Gv29-8_Ascomycota_Sordariomycetes_Hypocreales:0.016468579999999955):0.0031885300000000782,(A0A0W7VK54|Trichoderma_gamsii_Ascomycota_Sordariomycetes_Hypocreales:0.010811190000000082,G9NP24|Trichoderma_atroviride_IMI_206040_Ascomycota_Sordariomycetes_Hypocreales:0.0059740299999999635):0.014048789999999922):0.01633299999999993,A0A024S233|Trichoderma_reesei_RUT_C-30_Ascomycota_Sordariomycetes_Hypocreales:2.299999999344493E-7):0.029297939999999967,A0A084GCK7|Scedosporium_apiospermum_Ascomycota_Sordariomycetes_Microascales:0.037311309999999986):0.0072166899999999146,R8BGK6|Phaeoacremonium_minimum_UCRPA7_Ascomycota_Sordariomycetes_Togniniales:0.04119648999999992):0.011678609999999923):0.0034856299999999063):0.012405750000000104,((((((A0A066X5A7|Colletotrichum_sublineola_Ascomycota_Sordariomycetes_Glomerellales:0.011728050000000101,E3QV85|Colletotrichum_graminicola_M1.001_Ascomycota_Sordariomycetes_Glomerellales:0.004847220000000041):0.006206630000000102,(A0A166RI72|Colletotrichum_tofieldiae_Ascomycota_Sordariomycetes_Glomerellales:0.013167600000000057,A0A1B7XRE5|Colletotrichum_higginsianum_IMI_349063_Ascomycota_Sordariomycetes_Glomerellales:0.010455890000000023):0.0023827800000000288):0.005699380000000032,((A0A010RMG6|Colletotrichum_fioriniae_PJ7_Ascomycota_Sordariomycetes_Glomerellales:0.0023550100000000462,A0A135V8D0|Colletotrichum_salicis_Ascomycota_Sordariomycetes_Glomerellales:1.5999999991578306E-7):0.0020687399999999023,A0A1G4BGG5|Colletotrichum_orchidophilum_Ascomycota_Sordariomycetes_Glomerellales:0.004131569999999973):0.003317790000000098):0.011464659999999904,((((G2XHT3|Verticillium_dahliae_VdLs.17_Ascomycota_Sordariomycetes_Glomerellales:1.300000000981072E-7,A0A0G4KKU1|Verticillium_longisporum_Ascomycota_Sordariomycetes_Glomerellales:0.002344179999999918):0.0023218400000000194,C9SS38|Verticillium_alfalfae_VaMs.102_Ascomycota_Sordariomycetes_Glomerellales:0.0024102699999999366):0.05080956000000003,L2FC28|Colletotrichum_gloeosporioides_Nara_gc5_Ascomycota_Sordariomycetes_Glomerellales:0.00840068000000005):0.01650415000000005,N4VAA4|Colletotrichum_orbiculare_MAFF_240422_Ascomycota_Sordariomycetes_Glomerellales:0.023717170000000065):0.006900200000000023):0.005583660000000101,A0A1Q8RSU2|Colletotrichum_chlorophyti_Ascomycota_Sordariomycetes_Glomerellales:0.005434890000000081):0.03717825999999991,(((((G2R1V2|Thielavia_terrestris_NRRL_8126_Ascomycota_Sordariomycetes_Sordariales:0.022750569999999914,G2QME6|Thermothelomyces_thermophila_ATCC_42464_Ascomycota_Sordariomycetes_Sordariales:0.04789536000000005):0.033698519999999954,Q2H3S5|Chaetomium_globosum_CBS_148.51_Ascomycota_Sordariomycetes_Sordariales:0.027445020000000042):0.019096189999999957,A0A175W4Q6|Madurella_mycetomatis_Ascomycota_Sordariomycetes_Sordariales:0.00592264000000009):0.015946919999999976,(A0A090CAV9|Podospora_anserina_S_mat__Ascomycota_Sordariomycetes_Sordariales:9.99999993922529E-9,B2AS12|Podospora_anserina_S_mat__Ascomycota_Sordariomycetes_Sordariales:0.0071069599999999955):0.06778570999999989):0.01377505999999995,((F7VSK0|Sordaria_macrospora_k-hell_Ascomycota_Sordariomycetes_Sordariales:2.1000000005599873E-7,XP_003349085|Sordaria_macrospora_k-hell_Ascomycota_Sordariomycetes_Sordariales:0.004896250000000046):0.023253250000000003,(F8N206|Neurospora_tetrasperma_FGSC_2508_Ascomycota_Sordariomycetes_Sordariales:0.0047405899999999335,G4U5F6|Neurospora_tetrasperma_FGSC_2509_Ascomycota_Sordariomycetes_Sordariales:0.009579910000000025):0.014986570000000032):0.02623533999999994):0.016675580000000023):0.015424820000000006):0.02925314000000001,((A7E6B5|Sclerotinia_sclerotiorum_1980_UF-70_Ascomycota_Leotiomycetes_Helotiales:0.0071206399999999,W9CNQ9|Sclerotinia_borealis_F-4128_Ascomycota_Leotiomycetes_Helotiales:0.021495360000000074):0.00536474000000009,G2XS59|Botrytis_cinerea_T4_Ascomycota_Leotiomycetes_Helotiales:0.030260519999999902):0.030189720000000086):0.014459809999999962,((((((((((M2RHN8|Bipolaris_sorokiniana_ND90Pr_Ascomycota_Dothideomycetes_Pleosporales:0.004750800000000055,AOX_Q9C1S3|Bipolaris_victoriae_Ascomycota_Dothideomycetes_Pleosporales:0.004738789999999993):0.004738719999999974,A0A163E1X7|Ascochyta_rabiei_Ascomycota_Dothideomycetes_Pleosporales:0.04160979000000009):0.002357479999999912,(W6YX59|Bipolaris_oryzae_ATCC_44560_Ascomycota_Dothideomycetes_Pleosporales:1.4000000003733248E-7,R0JW60|Setosphaeria_turcica_Et28A_Ascomycota_Dothideomycetes_Pleosporales:0.004730880000000104):0.002374419999999988):0.0033583999999999836,N4X934|Bipolaris_maydis_ATCC_48331_Ascomycota_Dothideomycetes_Pleosporales:0.00849922000000003):0.004904119999999956,(E4ZS94|Leptosphaeria_maculans_JN3_Ascomycota_Dothideomycetes_Pleosporales:0.03618605999999991,Q0UYY5|Parastagonospora_nodorum_SN15_Ascomycota_Dothideomycetes_Pleosporales:0.02718756):0.008954139999999944):0.0025809100000000473,(((B2WNP6|Pyrenophora_tritici-repentis_Pt-1C-BFP_Ascomycota_Dothideomycetes_Pleosporales:0.007378840000000109,E3RDM4|Pyrenophora_teres_f._teres_0-1_Ascomycota_Dothideomycetes_Pleosporales:0.010739059999999911):0.019734499999999988,A0A0L1HD87|Stemphylium_lycopersici_Ascomycota_Dothideomycetes_Pleosporales:0.012068900000000049):0.0021239799999999143,A0A177D705|Alternaria_alternata_Ascomycota_Dothideomycetes_Pleosporales:0.004797429999999991):0.007987490000000097):0.00889530999999999,A0A178DM25|Pyrenochaeta_sp._DS3sAY3a_Ascomycota_Dothideomycetes_Pleosporales:0.02267469000000011):0.022637559999999946,(A0A177CWT1|Paraphaeosphaeria_sporulosa_Ascomycota_Dothideomycetes_Pleosporales:0.016884670000000046,A0A1Y1Y8W2|Clohesyomyces_aquaticus_Ascomycota_Dothideomycetes_Pleosporales:0.01680777999999994):0.005577500000000013):0.007625400000000004,(OCK83740|Lepidopterella_palustris_CBS_459.81_Ascomycota_Dothideomycetes_Mytilinidiales:0.026845089999999905,OCL04453|Glonium_stellatum_Ascomycota_Dothideomycetes:0.041392459999999964):0.010088419999999987):0.016519739999999894,((((((A0A1E1KSQ9|Rhynchosporium_agropyri_Ascomycota_Leotiomycetes_Helotiales:0.0023332099999999745,A0A1E1LV00|Rhynchosporium_secalis_Ascomycota_Leotiomycetes_Helotiales:0.0023300200000000437):0.0025151800000000613,A0A1E1KHE7|Rhynchosporium_commune_Ascomycota_Leotiomycetes_Helotiales:9.99999993922529E-9):0.02956011000000003,(H0ELG6|Glarea_lozoyensis_74030_Ascomycota_Leotiomycetes_Helotiales:0.0023995599999999673,S3CPI0|Glarea_lozoyensis_ATCC_20868_Ascomycota_Leotiomycetes_Helotiales:1.4000000003733248E-7):0.014718950000000008):0.010646539999999982,((PBP23354|Diplocarpon_rosae_Ascomycota_Leotiomycetes_Helotiales:0.004695609999999961,PBP26262|Diplocarpon_rosae_Ascomycota_Leotiomycetes_Helotiales:0.002346750000000064):0.0070072100000000415,A0A218ZHE2|Marssonina_coronariae_Ascomycota_Leotiomycetes_Helotiales:0.014715859999999914):0.026695029999999953):0.009513909999999903,K1Y422|Marssonina_brunnea_f._sp._multigermtubi_MB_m1_Ascomycota_Leotiomycetes_Helotiales:0.03554720000000011):0.005056629999999895,(A0A194XNF4|Phialocephala_scopiformis_Ascomycota_Leotiomycetes_Helotiales:0.00243483000000011,A0A1L7WVX5|Phialocephala_subalpina_Ascomycota_Leotiomycetes_Helotiales:0.014090329999999929):0.02203529000000004):0.02016445999999994):0.011771549999999964):0.005803390000000075,((((((((A0A139GXZ0|Pseudocercospora_musae_Ascomycota_Dothideomycetes_Capnodiales:0.009248090000000042,M2YUV9|Pseudocercospora_fijiensis_CIRAD86_Ascomycota_Dothideomycetes_Capnodiales:0.008023710000000017):0.03429118000000009,(M3CF66|Sphaerulina_musiva_SO2202_Ascomycota_Dothideomycetes_Capnodiales:0.028655529999999985,PIA95877|Cercospora_beticola_Ascomycota_Dothideomycetes_Capnodiales:0.019649599999999934):0.040267320000000106):0.020126469999999896,(N1PK14|Dothistroma_septosporum_NZE10_Ascomycota_Dothideomycetes_Capnodiales:0.03160052000000002,AOX_Q9P304|Passalora_fulva_Ascomycota_Dothideomycetes_Capnodiales:0.010333869999999967):0.018713640000000087):0.048311350000000086,F9XCV2|Zymoseptoria_tritici_IPO323_Ascomycota_Dothideomycetes_Capnodiales:0.046661419999999953):0.023854679999999906,(A0A150V9F0|Acidomyces_richmondensis_BFW_Ascomycota_Dothideomycetes:0.05912279999999992,A0A1Z5TU80|Hortaea_werneckii_EXF-2000_Ascomycota_Dothideomycetes_Capnodiales:0.031314440000000054):0.02570534000000002):0.01648925000000001,A0A0D2AFJ7|Verruconis_gallopava_Ascomycota_Dothideomycetes_Venturiales:0.05072783999999997):0.006306680000000009,(((A0A074XWT8|Aureobasidium_pullulans_EXF-150_Ascomycota_Dothideomycetes_Dothideales:0.012019379999999913,A0A074YNW2|Aureobasidium_subglaciale_EXF-2481_Ascomycota_Dothideomycetes_Dothideales:0.014050219999999891):0.011122159999999992,A0A074WF13|Aureobasidium_namibiae_CBS_147.97_Ascomycota_Dothideomycetes_Dothideales:0.03338632999999991):0.00726060999999989,A0A074W4F7|Aureobasidium_melanogenum_CBS_110374_Ascomycota_Dothideomycetes_Dothideales:0.013716669999999986):0.047402450000000096):0.01067029999999991,(((A0A0G2EW25|Diplodia_seriata_Ascomycota_Dothideomycetes_Botryosphaeriales:0.005796439999999903,A0A1J9QW67|Diplodia_corticola_Ascomycota_Dothideomycetes_Botryosphaeriales:0.02109344000000002):0.013857170000000085,R1EEN8|Neofusicoccum_parvum_UCRNP2_Ascomycota_Dothideomycetes_Botryosphaeriales:0.02195166999999998):0.0521519800000001,R7YPA1|Coniosporium_apollinis_CBS_100218_Ascomycota_Dothideomycetes:0.042669520000000016):0.019123409999999952):0.011443510000000101):0.008775720000000042,((((((((((((((((((A0A1V6S025|Penicillium_vulpinum_Ascomycota_Eurotiomycetes_Eurotiales:0.028688379999999958,A0A135LT87|Penicillium_griseofulvum_Ascomycota_Eurotiomycetes_Eurotiales:5.400000000488347E-7):0.004673439999999918,A0A1V6UEN6|Penicillium_coprophilum_Ascomycota_Eurotiomycetes_Eurotiales:0.004667390000000049):0.009326659999999931,A0A0A2K2L2|Penicillium_expansum_Ascomycota_Eurotiomycetes_Eurotiales:1.300000000981072E-7):0.002323749999999958,A0A0A2L8C1|Penicillium_italicum_Ascomycota_Eurotiomycetes_Eurotiales:0.004655550000000064):1.300000000981072E-7,(A0A0M9WC58|Penicillium_nordicum_Ascomycota_Eurotiomycetes_Eurotiales:0.004663379999999995,A0A101MG75|Penicillium_freii_Ascomycota_Eurotiomycetes_Eurotiales:0.0046653899999999915):0.0023423499999999375):0.0023333899999999907,((A0A1V6TRI2|Penicillium_flavigenum_Ascomycota_Eurotiomycetes_Eurotiales:0.0023357699999999593,A0A167QUI0|Penicillium_chrysogenum_Ascomycota_Eurotiomycetes_Eurotiales:0.007027450000000046):2.8000000007466497E-7,A0A1V6Y250|Penicillium_nalgiovense_Ascomycota_Eurotiomycetes_Eurotiales:0.01411917000000007):0.004669019999999913):0.009407329999999936,W6QZY1|Penicillium_roqueforti_FM164_Ascomycota_Eurotiomycetes_Eurotiales:0.0023239500000000746):0.04558950999999989,A0A0F8UP33|Aspergillus_ochraceoroseus_Ascomycota_Eurotiomycetes_Eurotiales:0.06454439000000001):0.016449570000000024,((((A0A1L9P564|Aspergillus_versicolor_CBS_583.65_Ascomycota_Eurotiomycetes_Eurotiales:0.020972830000000053,A0A1L9TT25|Aspergillus_sydowii_CBS_593.65_Ascomycota_Eurotiomycetes_Eurotiales:0.002427039999999936):0.01517868999999994,A0A1U8QS65|Aspergillus_nidulans_FGSC_A4_Ascomycota_Eurotiomycetes_Eurotiales:0.013430679999999917):0.02127710000000005,A0A0U5FTQ5|Aspergillus_calidoustus_Ascomycota_Eurotiomycetes_Eurotiales:0.02412554):0.023666329999999958,A0A1V6TTI6|Penicillium_steckii_Ascomycota_Eurotiomycetes_Eurotiales:0.04670821999999997):0.006468350000000012):0.00886509000000002,A0A1V6PA45|Penicillium_decumbens_Ascomycota_Eurotiomycetes_Eurotiales:0.039639790000000064):0.012092060000000071,(((A0A017SR18|Aspergillus_ruber_CBS_135680_Ascomycota_Eurotiomycetes_Eurotiales:0.002405310000000105,A0A1L9W0D4|Aspergillus_glaucus_CBS_516.65_Ascomycota_Eurotiomycetes_Eurotiales:0.009368510000000052):0.01307586999999999,A0A1E3BR69|Aspergillus_cristatus_Ascomycota_Eurotiomycetes_Eurotiales:0.003936109999999937):0.04050135999999993,AOX_Q0CAU6|Aspergillus_terreus_NIH2624_Ascomycota_Eurotiomycetes_Eurotiales:0.05621297000000003):0.007762070000000065):0.008077820000000013,(((I7ZMZ3|Aspergillus_oryzae_3.042_Ascomycota_Eurotiomycetes_Eurotiales:1.4999999997655777E-7,Q2UNA0|Aspergillus_oryzae_RIB40_Ascomycota_Eurotiomycetes_Eurotiales:9.99999993922529E-9):0.0094694099999999,PIG80255|Aspergillus_arachidicola_Ascomycota_Eurotiomycetes_Eurotiales:0.00705704000000007):0.009512830000000028,(A0A0L1IYH5|Aspergillus_nomius_NRRL_13137_Ascomycota_Eurotiomycetes_Eurotiales:0.009575059999999969,A0A1F7ZTY3|Aspergillus_bombycis_Ascomycota_Eurotiomycetes_Eurotiales:0.004704889999999962):0.00480394999999989):0.01880923999999995):0.007480390000000003,((((A2RB46|Aspergillus_niger_CBS_513.88_Ascomycota_Eurotiomycetes_Eurotiales:0.0047263600000000405,A0A1M3TB82|Aspergillus_luchuensis_CBS_106.47_Ascomycota_Eurotiomycetes_Eurotiales:1.5999999991578306E-7):0.002356980000000064,A0A1L9UG76|Aspergillus_brasiliensis_CBS_101740_Ascomycota_Eurotiomycetes_Eurotiales:0.004740680000000053):0.010826769999999986,A0A1R3RRE5|Aspergillus_carbonarius_ITEM_5010_Ascomycota_Eurotiomycetes_Eurotiales:0.015528849999999927):0.0035269099999999387,A0A1L9X343|Aspergillus_aculeatus_ATCC_16872_Ascomycota_Eurotiomycetes_Eurotiales:0.039377049999999914):0.03327463999999991):0.012109200000000042,A0A1L9RP90|Aspergillus_wentii_DTO_134E9_Ascomycota_Eurotiomycetes_Eurotiales:0.01854277999999998):0.01062476000000001,A0A1L9SKB6|Penicilliopsis_zonata_CBS_506.65_Ascomycota_Eurotiomycetes_Eurotiales:0.03015418000000003):0.00721046000000003,(((((A0A1J9PEQ4|Emergomyces_pasteuriana_Ep9510_Ascomycota_Eurotiomycetes_Onygenales:0.02750504000000009,PGH14030|Helicocarpus_griseus_UAMH5409_Ascomycota_Eurotiomycetes_Onygenales:0.03160650000000009):0.013957720000000062,PGH27590|Polytolypa_hystricis_UAMH7299_Ascomycota_Eurotiomycetes_Onygenales:0.03242794999999998):0.015819189999999983,V5FXD6|Byssochlamys_spectabilis_No._5_Ascomycota_Eurotiomycetes_Eurotiales:0.039585329999999974):0.01424515000000004,B8LTH7|Talaromyces_stipitatus_ATCC_10500_Ascomycota_Eurotiomycetes_Eurotiales:0.04107897999999999):0.011903650000000043,W6Q7N2|Penicillium_roqueforti_FM164_Ascomycota_Eurotiomycetes_Eurotiales:0.1581055200000001):0.007124700000000095):0.03742822999999995,(((((((((((V9DTC0|Cladophialophora_carrionii_CBS_160.54_Ascomycota_Eurotiomycetes_Chaetothyriales:9.99999993922529E-9,W9W4X4|Cladophialophora_yegresii_CBS_114405_Ascomycota_Eurotiomycetes_Chaetothyriales:0.016871370000000052):9.99999993922529E-9,A0A1C1C6C4|Cladophialophora_carrionii_Ascomycota_Eurotiomycetes_Chaetothyriales:9.99999993922529E-9):0.012001319999999982,A0A0D2CX58|Phialophora_americana_Ascomycota_Eurotiomycetes_Chaetothyriales:0.002224640000000111):0.012066310000000025,A0A178ZH86|Fonsecaea_erecta_Ascomycota_Eurotiomycetes_Chaetothyriales:1.7000000007705296E-7):0.006020869999999956,(A0A0D2HWY2|Cladophialophora_bantiana_CBS_173.52_Ascomycota_Eurotiomycetes_Chaetothyriales:0.0034986900000000265,W9X977|Cladophialophora_psammophila_CBS_110553_Ascomycota_Eurotiomycetes_Chaetothyriales:0.0060262499999999):0.012013910000000072):0.004765740000000074,((A0A0D2CY69|Cladophialophora_immunda_Ascomycota_Eurotiomycetes_Chaetothyriales:9.99999993922529E-9,OQU95095|Cladophialophora_immunda_Ascomycota_Eurotiomycetes_Chaetothyriales:0.014425769999999893):0.003380809999999901,A0A178CB81|Fonsecaea_nubica_Ascomycota_Eurotiomycetes_Chaetothyriales:0.013266669999999925):0.004780750000000111):0.005830159999999918,A0A0D2L0R8|Fonsecaea_multimorphosa_CBS_102226_Ascomycota_Eurotiomycetes_Chaetothyriales:1.7000000007705296E-7):0.012363560000000051,(A0A0N0NJ30|Phialophora_attae_Ascomycota_Eurotiomycetes_Chaetothyriales:0.02854515999999996,W2S189|Cyphellophora_europaea_CBS_101466_Ascomycota_Eurotiomycetes_Chaetothyriales:0.03331190999999989):0.029493200000000108):0.007270050000000028,W9Y7V1|Capronia_coronata_CBS_617.96_Ascomycota_Eurotiomycetes_Chaetothyriales:0.038337389999999916):0.007182900000000103,(((((A0A0D2BJ30|Exophiala_spinifera_Ascomycota_Eurotiomycetes_Chaetothyriales:1.5999999991578306E-7,A0A0D2DMY6|Exophiala_oligosperma_Ascomycota_Eurotiomycetes_Chaetothyriales:0.016618349999999893):0.014419830000000022,A0A0D2F3N4|Exophiala_xenobiotica_Ascomycota_Eurotiomycetes_Chaetothyriales:0.01951489999999989):0.016828379999999976,A0A0D2JCG4|Rhinocladiella_mackenziei_CBS_650.93_Ascomycota_Eurotiomycetes_Chaetothyriales:0.031492950000000075):0.0054476699999999045,H6BU34|Exophiala_dermatitidis_NIH_UT8656_Ascomycota_Eurotiomycetes_Chaetothyriales:0.027890790000000054):0.0069752100000000095,W9YRP8|Capronia_epimyces_CBS_606.96_Ascomycota_Eurotiomycetes_Chaetothyriales:0.016854920000000106):0.002529100000000062):0.011985439999999903,(A0A072PRU7|Exophiala_aquamarina_CBS_119918_Ascomycota_Eurotiomycetes_Chaetothyriales:0.03844423000000008,A0A0D1ZSC5|Exophiala_mesophila_Ascomycota_Eurotiomycetes_Chaetothyriales:0.017521600000000026):0.005934120000000043):0.03742036999999998):0.04056259999999989,A0A1W5D278|Umbilicaria_pustulata_Ascomycota_Lecanoromycetes_Umbilicariales:0.0855980300000001):0.010923070000000035):0.05976537999999998,U4KYC1|Pyronema_omphalodes_CBS_100304_Ascomycota_Pezizomycetes_Pezizales:0.07971850999999996):0.037931539999999986,(((((((((Q5S059|Pichia_sp._BZ159_Ascomycota_Saccharomycetes_Saccharomycetales:0.009473370000000036,Q9UVU2|Ogataea_methanolica_Ascomycota_Saccharomycetes_Saccharomycetales:0.016553239999999914):0.02361652000000003,Q5S060|Pichia_sp._BZ159_Ascomycota_Saccharomycetes_Saccharomycetales:0.027383509999999944):0.004249149999999924,(A0A1E4SXY7|Candida_arabinofermentans_NRRL_YB-2248_Ascomycota_Saccharomycetes_Saccharomycetales:0.03459685999999995,A0A1E4SZH3|Candida_arabinofermentans_NRRL_YB-2248_Ascomycota_Saccharomycetes_Saccharomycetales:0.023589230000000017):0.029881540000000095):0.0018305999999999045,A5LGD9|Candida_sonorensis_Ascomycota_Saccharomycetes_Saccharomycetales:0.04019908999999999):0.010868759999999922,A5LGE1|Ogataea_pignaliae_Ascomycota_Saccharomycetes_Saccharomycetales:0.04862068999999991):0.007882649999999991,(((((W1QCJ3|Ogataea_parapolymorpha_DL-1_Ascomycota_Saccharomycetes_Saccharomycetales:9.99999993922529E-9,A6PZG8|Ogataea_angusta_Ascomycota_Saccharomycetes_Saccharomycetales:0.01390522999999999):3.799999999110071E-7,AOX_P04841|Ogataea_angusta_Ascomycota_Saccharomycetes_Saccharomycetales:0.01862275999999996):0.027195999999999998,A0A067YIW8|Ogataea_thermomethanolica_Ascomycota_Saccharomycetes_Saccharomycetales:0.022230769999999955):0.04758960999999995,Q1JUK7|Ogataea_minuta_Ascomycota_Saccharomycetes_Saccharomycetales:0.042876930000000035):0.032041549999999974,A5LGE2|Ogataea_pignaliae_Ascomycota_Saccharomycetes_Saccharomycetales:0.0234347800000001):0.016261700000000046):0.01675333999999995,(A0A1E4T6V9|Candida_arabinofermentans_NRRL_YB-2248_Ascomycota_Saccharomycetes_Saccharomycetales:0.059042559999999966,Q9UVU1|Ogataea_methanolica_Ascomycota_Saccharomycetes_Saccharomycetales:0.053564399999999956):0.03288237999999999):0.07068855000000007,((Q5S058|Candida_boidinii_Ascomycota_Saccharomycetes_Saccharomycetales:0.019591490000000045,OUM54324|Candida_boidinii_Ascomycota_Saccharomycetes_Saccharomycetales:0.008881420000000029):0.018701059999999936,AOX_Q00922|Candida_boidinii_Ascomycota_Saccharomycetes_Saccharomycetales:0.010807149999999988):0.08833625):0.03043601000000007,((AOX_A0A1B2JBK5|Komagataella_pastoris_Ascomycota_Saccharomycetes_Saccharomycetales:0.009288210000000019,AOX_5HSA_F2QY27|Komagataella_phaffii_CBS_7435_Ascomycota_Saccharomycetes_Saccharomycetales:0.0050921299999999725):0.09262024000000002,W6MF75|Kuraishia_capsulata_CBS_1993_Ascomycota_Saccharomycetes_Saccharomycetales:0.05640899999999993):0.06527985999999997):0.08151526999999992):0.1560645999999999,(((((((((((((((((((((A0A1P7XK55|Taiwanofungus_camphoratus_Basidiomycota_Agaricomycetes_Polyporales:0.03715445000000006,PCH41739|Wolfiporia_cocos_MD-104_SS10_Basidiomycota_Agaricomycetes_Polyporales:0.028970079999999898):0.0064434600000000675,A0A165ILZ5|Laetiporus_sulphureus_93-53_Basidiomycota_Agaricomycetes_Polyporales:0.01807850000000011):0.004417920000000075,(A0A165U9X1|Daedalea_quercina_L-15889_Basidiomycota_Agaricomycetes_Polyporales:0.016376050000000086,S8FNA5|Fomitopsis_pinicola_FP-58527_SS1_Basidiomycota_Agaricomycetes_Polyporales:0.027609339999999927):0.014032239999999918):0.0072849800000001075,J4IBN1|Fibroporia_radiculosa_Basidiomycota_Agaricomycetes_Polyporales:0.029555449999999928):0.006554179999999965,A0A1X6MWH7|Postia_placenta_MAD-698-R-SB12_Basidiomycota_Agaricomycetes_Polyporales:0.01578220000000008):0.015343950000000106,M2PWC9|Gelatoporia_subvermispora_B_Basidiomycota_Agaricomycetes_Polyporales:0.020921640000000075):0.012796660000000015,OCH93265|Obba_rivulosa_Basidiomycota_Agaricomycetes_Polyporales:0.0232097):0.006310489999999946,(((((A0A060SVX6|Trametes_cinnabarina_Basidiomycota_Agaricomycetes_Polyporales:0.014486860000000101,A0A1Y2IML5|Trametes_coccinea_BRFM310_Basidiomycota_Agaricomycetes_Polyporales:0.011240120000000076):0.013769549999999908,XP_008035859|Trametes_versicolor_FP-101664_SS1_Basidiomycota_Agaricomycetes_Polyporales:0.023970009999999986):0.0028601200000000215,(PIL36429|Ganoderma_sinense_ZZ0214-1_Basidiomycota_Agaricomycetes_Polyporales:0.03820214000000011,R7SWA7|Dichomitus_squalens_LYAD-421_SS1_Basidiomycota_Agaricomycetes_Polyporales:0.014976939999999939):0.006759519999999908):0.02203102999999995,AOX_T2M2J4|Phanerochaete_chrysosporium_Basidiomycota_Agaricomycetes_Polyporales:0.022895220000000105):0.003737239999999975,K5WGG5|Phanerochaete_carnosa_HHB-10118-sp_Basidiomycota_Agaricomycetes_Polyporales:0.03705537999999997):0.004193759999999935):0.00870425000000008,A0A0C3NHS8|Phlebiopsis_gigantea_11061_1_CR5-6_Basidiomycota_Agaricomycetes_Polyporales:0.03054008999999991):0.01732011999999994,XP_007382619|Punctularia_strigosozonata_HHB-11173_SS5_Basidiomycota_Agaricomycetes_Corticiales:0.04999846000000008):0.014975179999999977,A8P219|Coprinopsis_cinerea_okayama7_130_Basidiomycota_Agaricomycetes_Agaricales:0.045347940000000087):0.010144359999999963,((((F8Q303|Serpula_lacrymans_var._lacrymans_S7.3_Basidiomycota_Agaricomycetes_Boletales:0.04072939000000009,KIJ65651|Hydnomerulius_pinastri_MD-312_Basidiomycota_Agaricomycetes_Boletales:0.017000820000000028):0.013517790000000085,XP_007770920|Coniophora_puteana_RWD-64-598_SS2_Basidiomycota_Agaricomycetes_Boletales:0.0410391699999999):0.013016270000000052,A0A0L6X0R2|Termitomyces_sp._J132_Basidiomycota_Agaricomycetes_Agaricales:0.05948744000000006):1.4000000003733248E-7,(A0A1B7NGS0|Rhizopogon_vinicolor_AM-OR11-026_Basidiomycota_Agaricomycetes_Boletales:0.0024671999999998917,A0A1J8PQ85|Rhizopogon_vesiculosus_Basidiomycota_Agaricomycetes_Boletales:0.006789039999999913):0.042612899999999954):0.013908349999999903):0.007818740000000046,(((A0A1Q3EBI7|Lentinula_edodes_Basidiomycota_Agaricomycetes_Agaricales:0.042906700000000075,A0A0D0CSB1|Gymnopus_luxurians_FD-317_M1_Basidiomycota_Agaricomycetes_Agaricales:0.027360159999999967):0.018375620000000037,PFH47219|Amanita_thiersii_Skay4041_Basidiomycota_Agaricomycetes_Agaricales:0.02503585000000008):0.0037260599999999755,A0A0D7BBW7|Cylindrobasidium_torrendii_FP15055_ss-10_Basidiomycota_Agaricomycetes_Agaricales:0.04751974000000003):0.004993409999999976):0.00697375999999994,(((A0A0W0EVZ1|Moniliophthora_roreri_Basidiomycota_Agaricomycetes_Agaricales:0.019168440000000064,V2WB91|Moniliophthora_roreri_MCA_2997_Basidiomycota_Agaricomycetes_Agaricales:9.99999993922529E-9):0.01479933,AOX_I7CMK2|Moniliophthora_perniciosa_Basidiomycota_Agaricomycetes_Agaricales:0.021580189999999888):0.015580160000000065,((W4JTB1|Heterobasidion_irregulare_TC_32-1_Basidiomycota_Agaricomycetes_Russulales:0.059091500000000075,XP_007305759|Stereum_hirsutum_FP-91666_SS1_Basidiomycota_Agaricomycetes_Russulales:0.04385576999999996):0.010714160000000028,A0A166GS67|Peniophora_sp._CONT_Basidiomycota_Agaricomycetes_Russulales:0.08022353999999998):0.020055060000000013):0.005901919999999894):0.006680019999999898,((((PBK73079|Armillaria_solidipes_Basidiomycota_Agaricomycetes_Agaricales:0.004772280000000073,PBL02037|Armillaria_gallica_Basidiomycota_Agaricomycetes_Agaricales:0.002163160000000053):0.030949899999999975,D8PVH1|Schizophyllum_commune_H4-8_Basidiomycota_Agaricomycetes_Agaricales:0.04963343000000009):0.016458309999999976,(K5XK42|Agaricus_bisporus_var._burnettii_JB137-S8_Basidiomycota_Agaricomycetes_Agaricales:0.028243680000000104,A0A137QE52|Leucoagaricus_sp._SymC.cos_Basidiomycota_Agaricomycetes_Agaricales:0.03574260000000007):0.020020109999999924):0.007417419999999897,((A0A0C9T329|Plicaturopsis_crispa_FD-325_SS-3_Basidiomycota_Agaricomycetes_Amylocorticiales:0.05068395000000003,A0A0C9T9D2|Plicaturopsis_crispa_FD-325_SS-3_Basidiomycota_Agaricomycetes_Amylocorticiales:0.009283809999999892):0.03628627999999989,(A0A0D2NCE0|Hypholoma_sublateritium_FD-334_SS-4_Basidiomycota_Agaricomycetes_Agaricales:0.03270286000000011,A0A067SV84|Galerina_marginata_CBS_339.88_Basidiomycota_Agaricomycetes_Agaricales:0.08390666999999996):0.0208256):0.008285920000000058):0.0058720500000000175):0.007433309999999915,(((A0A165VRV2|Neolentinus_lepideus_HHB14362_ss-1_Basidiomycota_Agaricomycetes_Gloeophyllales:0.027604490000000093,AOX_A8DPS4|Gloeophyllum_trabeum_Basidiomycota_Agaricomycetes_Gloeophyllales:0.02025231000000005):0.019422739999999994,A0A067PQ89|Jaapia_argillacea_MUCL_33604_Basidiomycota_Agaricomycetes_Jaapiales:0.04464675000000007):0.008732170000000039,(A0A151VX28|Hypsizygus_marmoreus_Basidiomycota_Agaricomycetes_Agaricales:0.047130530000000004,A0A067N510|Pleurotus_ostreatus_PC15_Basidiomycota_Agaricomycetes_Agaricales:0.04375068000000004):0.008648769999999972):0.007346990000000053):0.012551739999999922,((((XP_007269069|Fomitiporia_mediterranea_MF3_22_Basidiomycota_Agaricomycetes_Hymenochaetales:0.007233920000000005,XP_007269075|Fomitiporia_mediterranea_MF3_22_Basidiomycota_Agaricomycetes_Hymenochaetales:0.13519729000000003):0.011758490000000066,OCB87569|Sanghuangporus_baumii_Basidiomycota_Agaricomycetes_Hymenochaetales:0.05988448000000002):0.008022549999999962,PAV14903|Phellinus_noxius_Basidiomycota_Agaricomycetes_Hymenochaetales:0.038607650000000104):0.017852259999999953,(A0A0H2RJ10|Schizopora_paradoxa_Basidiomycota_Agaricomycetes_Hymenochaetales:0.036634480000000025,A0A166DDH7|Sistotremastrum_suecicum_HHB10207_ss-3_Basidiomycota_Agaricomycetes_Trechisporales:0.04441654000000006):0.019077790000000094):0.011172629999999906):0.016097959999999967,((A0A165F0M1|Calocera_cornea_HHB12733_Basidiomycota_Dacrymycetes_Dacrymycetales:0.03333395000000006,A0A167P4E4|Calocera_viscosa_TUFC12733_Basidiomycota_Dacrymycetes_Dacrymycetales:0.018848919999999936):0.01385310999999989,M5GCQ7|Dacryopinax_primogenitus_Basidiomycota_Dacrymycetes_Dacrymycetales:0.03236780000000006):0.03608644999999999):0.03246119999999997,KIJ56938|Sphaerobolus_stellatus_SS14_Basidiomycota_Agaricomycetes_Geastrales:0.05902655000000001):0.04130341000000004,A0A1Y2BZ16|Leucosporidium_creatinivorum_Basidiomycota_Microbotryomycetes_Leucosporidiales:0.15230516000000005):0.0774955100000001,(((A0A0A1UJU0|Rhizoctonia_solani_AG-3_Rhs1AP_Basidiomycota_Agaricomycetes_Cantharellales:0.004938700000000074,A0A066V5N7|Rhizoctonia_solani_AG-8_WAC10335_Basidiomycota_Agaricomycetes_Cantharellales:0.03224413999999998):0.00971867000000004,A0A0B7F5J3|Rhizoctonia_solani_AG-1_IB_Basidiomycota_Agaricomycetes_Cantharellales:0.001669439999999911):0.07119917000000009,(A0A165CTU6|Exidia_glandulosa_HHB12029_Basidiomycota_Agaricomycetes_Auriculariales:0.022244699999999895,XP_007351520|Auricularia_subglabra_TFB10046_SS5_Basidiomycota_Agaricomycetes_Auriculariales:0.05733929000000004):0.04325552999999993):0.07472867999999999):0.14876585999999992):0.14952125000000005,((U4LB45|Pyronema_omphalodes_CBS_100304_Ascomycota_Pezizomycetes_Pezizales:0.3143213200000001,U4LIB9|Pyronema_omphalodes_CBS_100304_Ascomycota_Pezizomycetes_Pezizales:0.28528957999999993):0.38241130999999995,A0A1B9IL03|Kwoniella_mangroviensis_CBS_10435_Basidiomycota_Tremellomycetes_Tremellales:0.7541000200000001):0.048954830000000005):0.0688282,((D5G4J8|Tuber_melanosporum_Mel28_Ascomycota_Pezizomycetes_Pezizales:0.08641282000000006,CUS15059|Tuber_aestivum_Ascomycota_Pezizomycetes_Pezizales:0.059150110000000033):0.23145525999999994,F4RAL7|Melampsora_larici-populina_98AG31_Basidiomycota_Pucciniomycetes_Pucciniales:0.41324146000000006):0.04030186000000002):0.06633003999999998,(((((((((((((((((A0A067T7X5|Galerina_marginata_CBS_339.88_Basidiomycota_Agaricomycetes_Agaricales:0.07746852999999998,A0A0C3CAL9|Hebeloma_cylindrosporum_h7_Basidiomycota_Agaricomycetes_Agaricales:0.09171389000000008):0.03703032999999989,A0A0D2KIN7|Hypholoma_sublateritium_FD-334_SS-4_Basidiomycota_Agaricomycetes_Agaricales:0.13316687999999988):0.08846605000000007,(A0A067SFH4|Galerina_marginata_CBS_339.88_Basidiomycota_Agaricomycetes_Agaricales:0.23785912999999992,A0A067TAK2|Galerina_marginata_CBS_339.88_Basidiomycota_Agaricomycetes_Agaricales:0.12503365999999994):0.18029278999999998):0.04244658000000001,((A0A0C9X973|Laccaria_amethystina_LaAM-08-1_Basidiomycota_Agaricomycetes_Agaricales:0.025060709999999986,B0D5V2|Laccaria_bicolor_S238N-H82_Basidiomycota_Agaricomycetes_Agaricales:0.020369420000000193):0.039307659999999967,A0A0C9XNB5|Laccaria_amethystina_LaAM-08-1_Basidiomycota_Agaricomycetes_Agaricales:0.12065355000000011):0.10193832999999985):0.027893039999999925,A0A0D2LDG0|Hypholoma_sublateritium_FD-334_SS-4_Basidiomycota_Agaricomycetes_Agaricales:0.30606071999999984):0.023024350000000027,((A0A0L6WJC4|Termitomyces_sp._J132_Basidiomycota_Agaricomycetes_Agaricales:0.17315984000000006,A0A0L6WEA1|Termitomyces_sp._J132_Basidiomycota_Agaricomycetes_Agaricales:0.17617192000000004):0.03860920999999973,A0A151W9V6|Hypsizygus_marmoreus_Basidiomycota_Agaricomycetes_Agaricales:0.12261604000000004):0.09121829999999997):0.02747121000000008,((((A0A0C2WZ77|Amanita_muscaria_Koide_BX008_Basidiomycota_Agaricomycetes_Agaricales:0.02487028999999996,A0A0C2WZ87|Amanita_muscaria_Koide_BX008_Basidiomycota_Agaricomycetes_Agaricales:0.05457606999999998):0.10197661999999985,(A0A0C2SUL7|Amanita_muscaria_Koide_BX008_Basidiomycota_Agaricomycetes_Agaricales:0.1754950099999999,A0A0C2XCJ2|Amanita_muscaria_Koide_BX008_Basidiomycota_Agaricomycetes_Agaricales:0.16504852000000003):0.03870646999999994):0.1605447900000001,A8P437|Coprinopsis_cinerea_okayama7_130_Basidiomycota_Agaricomycetes_Agaricales:0.43981169):0.06110488000000003,PFH48754|Amanita_thiersii_Skay4041_Basidiomycota_Agaricomycetes_Agaricales:0.18472756):0.044712419999999975):0.021338300000000032,(((((K5WTS1|Agaricus_bisporus_var._burnettii_JB137-S8_Basidiomycota_Agaricomycetes_Agaricales:0.016294620000000037,XP_006459482|Agaricus_bisporus_var._bisporus_H97_Basidiomycota_Agaricomycetes_Agaricales:0.013075149999999924):0.02669370999999998,K5WTR7|Agaricus_bisporus_var._burnettii_JB137-S8_Basidiomycota_Agaricomycetes_Agaricales:0.06597647000000006):0.09448056999999999,(K5X784|Agaricus_bisporus_var._burnettii_JB137-S8_Basidiomycota_Agaricomycetes_Agaricales:0.008947559999999966,XP_006459477|Agaricus_bisporus_var._bisporus_H97_Basidiomycota_Agaricomycetes_Agaricales:0.0023015799999999142):0.013663580000000008):0.016402969999999906,(K5WTR2|Agaricus_bisporus_var._burnettii_JB137-S8_Basidiomycota_Agaricomycetes_Agaricales:0.00806455000000006,XP_006459471|Agaricus_bisporus_var._bisporus_H97_Basidiomycota_Agaricomycetes_Agaricales:0.015485170000000048):0.028642080000000014):0.14599056999999993,A0A137QFM5|Leucoagaricus_sp._SymC.cos_Basidiomycota_Agaricomycetes_Agaricales:0.14794720999999988):0.2621201500000001):0.03335040999999994,(((((((A0A1Q3EPB9|Lentinula_edodes_Basidiomycota_Agaricomycetes_Agaricales:0.08186632000000005,A0A1Q3EPC2|Lentinula_edodes_Basidiomycota_Agaricomycetes_Agaricales:0.10551574999999991):0.08168238000000017,KIK68780|Gymnopus_luxurians_FD-317_M1_Basidiomycota_Agaricomycetes_Agaricales:0.21706016000000017):0.03949388999999992,(A0A0D0BH87|Gymnopus_luxurians_FD-317_M1_Basidiomycota_Agaricomycetes_Agaricales:0.12016169000000021,A0A0D0CGQ1|Gymnopus_luxurians_FD-317_M1_Basidiomycota_Agaricomycetes_Agaricales:0.11606134000000012):0.07562608999999987):0.09094595000000005,(A0A0D0B1C3|Gymnopus_luxurians_FD-317_M1_Basidiomycota_Agaricomycetes_Agaricales:0.11711076000000009,A0A0D0CNP2|Gymnopus_luxurians_FD-317_M1_Basidiomycota_Agaricomycetes_Agaricales:0.1449930399999999):0.15054002):0.09042053000000005,(V2WYJ8|Moniliophthora_roreri_MCA_2997_Basidiomycota_Agaricomycetes_Agaricales:0.033510330000000144,V2YJT1|Moniliophthora_roreri_MCA_2997_Basidiomycota_Agaricomycetes_Agaricales:0.023433449999999967):0.19366294000000006):0.024101790000000012,A0A0D7BSN9|Cylindrobasidium_torrendii_FP15055_ss-10_Basidiomycota_Agaricomycetes_Agaricales:0.4796858399999999):0.03313438999999985,(((((PBL03606|Armillaria_gallica_Basidiomycota_Agaricomycetes_Agaricales:0.0010352399999999928,SJL09655|Armillaria_ostoyae_Basidiomycota_Agaricomycetes_Agaricales:0.0179253399999999):0.005005050000000066,PBK75666|Armillaria_solidipes_Basidiomycota_Agaricomycetes_Agaricales:0.00639403999999999):0.14909254000000005,((PBK75863|Armillaria_solidipes_Basidiomycota_Agaricomycetes_Agaricales:1.0000000161269895E-8,SJL09837|Armillaria_ostoyae_Basidiomycota_Agaricomycetes_Agaricales:0.026360200000000056):0.02057371000000008,PBL03411|Armillaria_gallica_Basidiomycota_Agaricomycetes_Agaricales:0.012618090000000137):0.11227264000000003):0.05669696000000002,(PBK75883|Armillaria_solidipes_Basidiomycota_Agaricomycetes_Agaricales:0.0050417299999998555,SJL09857|Armillaria_ostoyae_Basidiomycota_Agaricomycetes_Agaricales:0.007020369999999776):0.1586279300000002):0.08474874999999993,A0A146IFE9|Mycena_chlorophos_Basidiomycota_Agaricomycetes_Agaricales:0.31669956999999993):0.053449569999999946):0.03834881999999995):0.03298365000000025,(A0A067NBU8|Pleurotus_ostreatus_PC15_Basidiomycota_Agaricomycetes_Agaricales:0.2178670600000001,A0A067NJZ3|Pleurotus_ostreatus_PC15_Basidiomycota_Agaricomycetes_Agaricales:0.26684349000000007):0.15801547999999999):0.06495917999999978,(((F8NTX7|Serpula_lacrymans_var._lacrymans_S7.9_Basidiomycota_Agaricomycetes_Boletales:1.0000000161269895E-8,F8PVI0|Serpula_lacrymans_var._lacrymans_S7.3_Basidiomycota_Agaricomycetes_Boletales:1.0000000161269895E-8):0.10907402,F8NQH6|Serpula_lacrymans_var._lacrymans_S7.9_Basidiomycota_Agaricomycetes_Boletales:0.1571464600000001):0.09771958999999986,KIJ67569|Hydnomerulius_pinastri_MD-312_Basidiomycota_Agaricomycetes_Boletales:0.19874857):0.18640265999999994):0.04169851000000002,((((((((((A0A1B7MZA8|Rhizopogon_vinicolor_AM-OR11-026_Basidiomycota_Agaricomycetes_Boletales:0.06286349000000002,A0A1B7MJC8|Rhizopogon_vinicolor_AM-OR11-026_Basidiomycota_Agaricomycetes_Boletales:0.03843915000000009):0.020877819999999936,A0A1B7MZE0|Rhizopogon_vinicolor_AM-OR11-026_Basidiomycota_Agaricomycetes_Boletales:0.033551029999999926):0.042032129999999945,A0A1B7MZA5|Rhizopogon_vinicolor_AM-OR11-026_Basidiomycota_Agaricomycetes_Boletales:0.05034991999999994):0.0631785199999999,A0A0D0B0Z5|Suillus_luteus_UH-Slu-Lm8-n1_Basidiomycota_Agaricomycetes_Boletales:0.09186215000000009):0.02766132999999993,(A0A1B7MHS1|Rhizopogon_vinicolor_AM-OR11-026_Basidiomycota_Agaricomycetes_Boletales:0.1550501000000002,A0A1B7N7K6|Rhizopogon_vinicolor_AM-OR11-026_Basidiomycota_Agaricomycetes_Boletales:0.14684654000000008):0.008643499999999804):0.009872780000000247,(((A0A0D0ANU3|Suillus_luteus_UH-Slu-Lm8-n1_Basidiomycota_Agaricomycetes_Boletales:0.053676929999999956,A0A0D0ASQ0|Suillus_luteus_UH-Slu-Lm8-n1_Basidiomycota_Agaricomycetes_Boletales:0.0954164099999999):0.10471651999999998,A0A0D0BBP0|Suillus_luteus_UH-Slu-Lm8-n1_Basidiomycota_Agaricomycetes_Boletales:0.13349900000000003):0.004623540000000093,A0A0D0AHG5|Suillus_luteus_UH-Slu-Lm8-n1_Basidiomycota_Agaricomycetes_Boletales:0.14653494):0.021970379999999956):0.04342515000000002,A0A1B7MZX4|Rhizopogon_vinicolor_AM-OR11-026_Basidiomycota_Agaricomycetes_Boletales:0.06646892000000015):0.23535249999999985,(((A0A0C9TLK6|Paxillus_involutus_ATCC_200175_Basidiomycota_Agaricomycetes_Boletales:0.04679087000000015,A0A0D0DSB6|Paxillus_rubicundulus_Ve08.2h10_Basidiomycota_Agaricomycetes_Boletales:0.03856009000000027):0.06836402999999991,KIJ67561|Hydnomerulius_pinastri_MD-312_Basidiomycota_Agaricomycetes_Boletales:0.07475730000000014):0.07470268999999985,A0A0C3AVL0|Scleroderma_citrinum_Foug_A_Basidiomycota_Agaricomycetes_Boletales:0.3114120699999998):0.08911667000000012):0.09424144000000001,(D8QII9|Schizophyllum_commune_H4-8_Basidiomycota_Agaricomycetes_Agaricales:0.11984116999999994,D8QIJ4|Schizophyllum_commune_H4-8_Basidiomycota_Agaricomycetes_Agaricales:0.11655439000000012):0.29990743):0.048560640000000044,((((((F8NWX2|Serpula_lacrymans_var._lacrymans_S7.9_Basidiomycota_Agaricomycetes_Boletales:1.0000000161269895E-8,F8PYA5|Serpula_lacrymans_var._lacrymans_S7.3_Basidiomycota_Agaricomycetes_Boletales:0.002316100000000043):0.02992967000000002,F8QIE1|Serpula_lacrymans_var._lacrymans_S7.3_Basidiomycota_Agaricomycetes_Boletales:0.010896159999999933):0.060222989999999976,KIJ66955|Hydnomerulius_pinastri_MD-312_Basidiomycota_Agaricomycetes_Boletales:0.07908081):0.06032518999999992,((A0A0C3FIW7|Piloderma_croceum_F_1598_Basidiomycota_Agaricomycetes_Atheliales:0.10562722000000013,A0A166LCF0|Fibularhizoctonia_sp._CBS_109695_Basidiomycota_Agaricomycetes_Atheliales:0.19909664000000005):0.044531569999999965,A0A0C9SLA8|Plicaturopsis_crispa_FD-325_SS-3_Basidiomycota_Agaricomycetes_Amylocorticiales:0.12858610999999986):0.028969359999999833):0.06739013000000016,(((KIK65269|Gymnopus_luxurians_FD-317_M1_Basidiomycota_Agaricomycetes_Agaricales:0.15686767000000001,A0A1Q3E6Q9|Lentinula_edodes_Basidiomycota_Agaricomycetes_Agaricales:0.3299172300000002):0.04154106999999985,D8QII1|Schizophyllum_commune_H4-8_Basidiomycota_Agaricomycetes_Agaricales:0.2028575800000001):0.015136820000000162,A0A0D7AK94|Fistulina_hepatica_ATCC_64428_Basidiomycota_Agaricomycetes_Agaricales:0.22480087000000015):0.043382279999999884):0.03549729999999984,XP_007773243|Coniophora_puteana_RWD-64-598_SS2_Basidiomycota_Agaricomycetes_Boletales:0.3393818799999999):0.041650080000000145):0.016332369999999985):0.010914599999999997,((((((((PBK92522|Armillaria_gallica_Basidiomycota_Agaricomycetes_Agaricales:0.001974619999999927,PBK71651|Armillaria_solidipes_Basidiomycota_Agaricomycetes_Agaricales:0.010105219999999804):0.0067801800000002466,PBK87733|Armillaria_gallica_Basidiomycota_Agaricomycetes_Agaricales:0.08645518000000019):0.01629813999999996,PBK85827|Armillaria_gallica_Basidiomycota_Agaricomycetes_Agaricales:0.0384516800000001):0.0623623499999999,(PBK71634|Armillaria_solidipes_Basidiomycota_Agaricomycetes_Agaricales:0.004250750000000192,PBK92500|Armillaria_gallica_Basidiomycota_Agaricomycetes_Agaricales:0.01942858000000003):0.12643747999999988):0.06353776,(A0A0D7BHD9|Cylindrobasidium_torrendii_FP15055_ss-10_Basidiomycota_Agaricomycetes_Agaricales:0.46060601999999995,KII90260|Plicaturopsis_crispa_FD-325_SS-3_Basidiomycota_Agaricomycetes_Amylocorticiales:0.19563854000000003):0.052409579999999956):0.05251733000000014,A0A0D7AVP0|Cylindrobasidium_torrendii_FP15055_ss-10_Basidiomycota_Agaricomycetes_Agaricales:0.3760839600000001):0.09937402999999989,A0A067NEU2|Pleurotus_ostreatus_PC15_Basidiomycota_Agaricomycetes_Agaricales:0.27425242000000005):0.05017561000000015,(A0A137Q1F3|Leucoagaricus_sp._SymC.cos_Basidiomycota_Agaricomycetes_Agaricales:0.00426089999999979,A0A137QN94|Leucoagaricus_sp._SymC.cos_Basidiomycota_Agaricomycetes_Agaricales:0.010400129999999841):0.3293309999999998):0.14814200000000022):0.04646747999999978,((((((((((((A0A165PE38|Daedalea_quercina_L-15889_Basidiomycota_Agaricomycetes_Polyporales:0.053385989999999994,S8E633|Fomitopsis_pinicola_FP-58527_SS1_Basidiomycota_Agaricomycetes_Polyporales:0.11715253999999997):0.045533130000000144,S8E243|Fomitopsis_pinicola_FP-58527_SS1_Basidiomycota_Agaricomycetes_Polyporales:0.16056296000000003):0.0984520499999999,A0A165CRI5|Laetiporus_sulphureus_93-53_Basidiomycota_Agaricomycetes_Polyporales:0.14469191999999986):0.02365610000000018,((J4GGM6|Fibroporia_radiculosa_Basidiomycota_Agaricomycetes_Polyporales:0.23729907000000017,J4I2A0|Fibroporia_radiculosa_Basidiomycota_Agaricomycetes_Polyporales:0.21874531000000008):0.0523887999999999,B8PCC8|Postia_placenta_Mad-698-R_Basidiomycota_Agaricomycetes_Polyporales:0.23005334999999993):0.028636180000000122):0.03125124000000001,((A0A165PD32|Daedalea_quercina_L-15889_Basidiomycota_Agaricomycetes_Polyporales:0.17963384000000016,A0A1X6MNQ6|Postia_placenta_MAD-698-R-SB12_Basidiomycota_Agaricomycetes_Polyporales:0.13078230000000013):0.06559656999999985,PCH43107|Wolfiporia_cocos_MD-104_SS10_Basidiomycota_Agaricomycetes_Polyporales:0.13645428000000015):0.06554523000000012):0.00962279999999982,((A0A165PDL8|Daedalea_quercina_L-15889_Basidiomycota_Agaricomycetes_Polyporales:0.0523100700000001,S8E658|Fomitopsis_pinicola_FP-58527_SS1_Basidiomycota_Agaricomycetes_Polyporales:0.1425141000000001):0.14401346000000004,PCH43098|Wolfiporia_cocos_MD-104_SS10_Basidiomycota_Agaricomycetes_Polyporales:0.20930015000000002):0.054347309999999815):0.01939978000000009,((J4GWA7|Fibroporia_radiculosa_Basidiomycota_Agaricomycetes_Polyporales:0.23832286999999996,J4IC73|Fibroporia_radiculosa_Basidiomycota_Agaricomycetes_Polyporales:0.21288861999999997):0.052859670000000136,(A0A1X6N1T9|Postia_placenta_MAD-698-R-SB12_Basidiomycota_Agaricomycetes_Polyporales:0.44321500000000014,PCH43102|Wolfiporia_cocos_MD-104_SS10_Basidiomycota_Agaricomycetes_Polyporales:0.23823627000000003):0.06103172000000012):0.028255189999999875):0.030395330000000165,(A0A165CRZ9|Laetiporus_sulphureus_93-53_Basidiomycota_Agaricomycetes_Polyporales:0.32371154999999985,PCH43085|Wolfiporia_cocos_MD-104_SS10_Basidiomycota_Agaricomycetes_Polyporales:0.4109643299999999):0.07294983000000022):0.01846236999999995,J4GR83|Fibroporia_radiculosa_Basidiomycota_Agaricomycetes_Polyporales:0.4230634200000001):0.04992441999999997,((((R7SR78|Dichomitus_squalens_LYAD-421_SS1_Basidiomycota_Agaricomycetes_Polyporales:0.09220268999999992,PIL25969|Ganoderma_sinense_ZZ0214-1_Basidiomycota_Agaricomycetes_Polyporales:0.10299634999999996):0.10301740000000015,(XP_008037933|Trametes_versicolor_FP-101664_SS1_Basidiomycota_Agaricomycetes_Polyporales:0.10644626999999995,A0A1Y2IYS7|Trametes_coccinea_BRFM310_Basidiomycota_Agaricomycetes_Polyporales:0.13943697999999993):0.06105083000000011):0.020662699999999923,(XP_008040546|Trametes_versicolor_FP-101664_SS1_Basidiomycota_Agaricomycetes_Polyporales:0.15438474000000024,A0A1Y2IFW5|Trametes_coccinea_BRFM310_Basidiomycota_Agaricomycetes_Polyporales:0.11102987000000009):0.019633639999999897):0.1267816100000001,((OCH90857|Obba_rivulosa_Basidiomycota_Agaricomycetes_Polyporales:0.055652470000000065,OCH90859|Obba_rivulosa_Basidiomycota_Agaricomycetes_Polyporales:0.07401785000000016):0.15827133999999976,(M2R9L6|Gelatoporia_subvermispora_B_Basidiomycota_Agaricomycetes_Polyporales:0.048511820000000094,OCH90856|Obba_rivulosa_Basidiomycota_Agaricomycetes_Polyporales:0.05464024000000012):0.10485739999999977):0.08635075000000025):0.055749590000000016):0.04272792999999986,((((XP_007382609|Punctularia_strigosozonata_HHB-11173_SS5_Basidiomycota_Agaricomycetes_Corticiales:0.07033011,XP_007383571|Punctularia_strigosozonata_HHB-11173_SS5_Basidiomycota_Agaricomycetes_Corticiales:0.07237340999999997):0.09762855000000004,XP_007382520|Punctularia_strigosozonata_HHB-11173_SS5_Basidiomycota_Agaricomycetes_Corticiales:0.25044252):0.1445151,((A0A165VKI6|Neolentinus_lepideus_HHB14362_ss-1_Basidiomycota_Agaricomycetes_Gloeophyllales:0.16685777999999996,S7RP64|Gloeophyllum_trabeum_ATCC_11539_Basidiomycota_Agaricomycetes_Gloeophyllales:0.0912058899999999):0.13365508999999998,A0A067QIR3|Jaapia_argillacea_MUCL_33604_Basidiomycota_Agaricomycetes_Jaapiales:0.17987328999999996):0.02330077000000008):0.040147379999999844,(((A0A165WXR4|Peniophora_sp._CONT_Basidiomycota_Agaricomycetes_Russulales:0.3158900199999999,XP_007302608|Stereum_hirsutum_FP-91666_SS1_Basidiomycota_Agaricomycetes_Russulales:0.11745106999999999):0.12298658000000007,(W4KE88|Heterobasidion_irregulare_TC_32-1_Basidiomycota_Agaricomycetes_Russulales:0.2596344100000001,XP_007303422|Stereum_hirsutum_FP-91666_SS1_Basidiomycota_Agaricomycetes_Russulales:0.38683982000000006):0.06404517999999992):0.04592850000000004,A0A0D0BJL7|Gymnopus_luxurians_FD-317_M1_Basidiomycota_Agaricomycetes_Agaricales:0.43851218999999997):0.09104705999999996):0.03200954999999994):0.03274752000000003,(((((((R7SPD6|Dichomitus_squalens_LYAD-421_SS1_Basidiomycota_Agaricomycetes_Polyporales:0.12504645000000014,PIL33968|Ganoderma_sinense_ZZ0214-1_Basidiomycota_Agaricomycetes_Polyporales:0.12987688000000008):0.06556604999999993,R7SS33|Dichomitus_squalens_LYAD-421_SS1_Basidiomycota_Agaricomycetes_Polyporales:0.20716942000000005):0.07870602000000004,XP_008033807|Trametes_versicolor_FP-101664_SS1_Basidiomycota_Agaricomycetes_Polyporales:0.23138367000000004):0.0810528399999999,A0A1C7LQL0|Grifola_frondosa_Basidiomycota_Agaricomycetes_Polyporales:0.17668406999999986):0.10591336000000018,(M2PD13|Gelatoporia_subvermispora_B_Basidiomycota_Agaricomycetes_Polyporales:0.11965567999999993,M2Q9S0|Gelatoporia_subvermispora_B_Basidiomycota_Agaricomycetes_Polyporales:0.11045326000000011):0.26703960000000015):0.07028065999999988,((K5VIU3|Phanerochaete_carnosa_HHB-10118-sp_Basidiomycota_Agaricomycetes_Polyporales:0.11066036999999995,A0A0P0HJB2|Irpex_lacteus_Basidiomycota_Agaricomycetes_Polyporales:0.26344959999999995):0.04735443999999989,A0A0C3PH97|Phlebiopsis_gigantea_11061_1_CR5-6_Basidiomycota_Agaricomycetes_Polyporales:0.11995480999999986):0.24856143000000008):0.019414730000000047,(((((K5W1A6|Phanerochaete_carnosa_HHB-10118-sp_Basidiomycota_Agaricomycetes_Polyporales:0.07565240000000006,K5W8N7|Phanerochaete_carnosa_HHB-10118-sp_Basidiomycota_Agaricomycetes_Polyporales:0.08013512999999994):0.07376643000000005,A0A0C3S6U5|Phlebiopsis_gigantea_11061_1_CR5-6_Basidiomycota_Agaricomycetes_Polyporales:0.11697039000000009):0.07020538999999992,A0A1U7KMS5|Phlebia_centrifuga_Basidiomycota_Agaricomycetes_Polyporales:0.18961085):0.06580381000000002,A0A0D0B812|Gymnopus_luxurians_FD-317_M1_Basidiomycota_Agaricomycetes_Agaricales:0.46246904):0.033381880000000086,((A0A067MXH8|Botryobasidium_botryosum_FD-172_SS1_Basidiomycota_Agaricomycetes_Cantharellales:0.20702938999999998,A0A067N9J9|Botryobasidium_botryosum_FD-172_SS1_Basidiomycota_Agaricomycetes_Cantharellales:0.14065207999999996):0.0805909600000001,A0A067MXX8|Botryobasidium_botryosum_FD-172_SS1_Basidiomycota_Agaricomycetes_Cantharellales:0.16074301999999996):0.061222120000000047):0.0277369999999999):0.014588370000000017):0.03903845000000006):0.10384276999999997,(R7RYW2|Stereum_hirsutum_FP-91666_SS1_Basidiomycota_Agaricomycetes_Russulales:0.1536457299999998,R7RZ33|Stereum_hirsutum_FP-91666_SS1_Basidiomycota_Agaricomycetes_Russulales:0.12798595999999995):0.3508531600000002):0.10639897000000009,((((XP_007341749|Auricularia_subglabra_TFB10046_SS5_Basidiomycota_Agaricomycetes_Auriculariales:0.14024521999999995,XP_007350144|Auricularia_subglabra_TFB10046_SS5_Basidiomycota_Agaricomycetes_Auriculariales:0.1392265399999999):0.17652339000000006,A0A165DN92|Exidia_glandulosa_HHB12029_Basidiomycota_Agaricomycetes_Auriculariales:0.3199777100000001):0.08547746000000012,(A0A165DN51|Exidia_glandulosa_HHB12029_Basidiomycota_Agaricomycetes_Auriculariales:0.25290962000000006,A0A165DNB7|Exidia_glandulosa_HHB12029_Basidiomycota_Agaricomycetes_Auriculariales:0.24121564000000006):0.18901140000000005):0.16156832999999993,(A0A165MRM6|Exidia_glandulosa_HHB12029_Basidiomycota_Agaricomycetes_Auriculariales:0.09618955000000007,A0A165NYM7|Exidia_glandulosa_HHB12029_Basidiomycota_Agaricomycetes_Auriculariales:0.09773579999999993):0.40060366000000003):0.14364083000000005):0.09087995999999987,((U5H5S5|Microbotryum_lychnidis-dioicae_p1A1_Lamole_Basidiomycota_Microbotryomycetes_Microbotryales:0.2265682200000001,SCV67427|Microbotryum_intermedium_Basidiomycota_Microbotryomycetes_Microbotryales:0.41940742):0.08004203999999993,A0A1Y2FVT3|Leucosporidium_creatinivorum_Basidiomycota_Microbotryomycetes_Leucosporidiales:0.19771497999999998):0.20243633000000005):0.03666341000000006):0.05523290999999997,(((((A0A066V691|Rhizoctonia_solani_AG-8_WAC10335_Basidiomycota_Agaricomycetes_Cantharellales:0.04178973000000008,A0A074RM44|Rhizoctonia_solani_123E_Basidiomycota_Agaricomycetes_Cantharellales:0.03226178999999996):0.14292225999999997,A0A0B7FAY5|Rhizoctonia_solani_AG-1_IB_Basidiomycota_Agaricomycetes_Cantharellales:0.1396381200000001):0.053398529999999944,(A0A0K6FQ71|Rhizoctonia_solani_Basidiomycota_Agaricomycetes_Cantharellales:0.21104540999999988,M5C9N9|Rhizoctonia_solani_AG-1_IB_Basidiomycota_Agaricomycetes_Cantharellales:0.21814296999999994):0.17847024):0.03518386000000007,A0A0K6FP50|Rhizoctonia_solani_Basidiomycota_Agaricomycetes_Cantharellales:0.32514215999999996):0.11011160999999992,(((A0A066VKN5|Rhizoctonia_solani_AG-8_WAC10335_Basidiomycota_Agaricomycetes_Cantharellales:0.055721300000000085,A0A074S2G9|Rhizoctonia_solani_123E_Basidiomycota_Agaricomycetes_Cantharellales:0.034990019999999955):0.006143809999999972,A0A0K6G324|Rhizoctonia_solani_Basidiomycota_Agaricomycetes_Cantharellales:0.04064287000000011):0.040891240000000106,(A0A0K6GAG0|Rhizoctonia_solani_Basidiomycota_Agaricomycetes_Cantharellales:0.07295008999999997,A0A0B7F5F0|Rhizoctonia_solani_AG-1_IB_Basidiomycota_Agaricomycetes_Cantharellales:0.0841856299999999):0.019519740000000008):0.13308202999999996):0.24390048999999991):0.06038790000000005,(S3D2G1|Glarea_lozoyensis_ATCC_20868_Ascomycota_Leotiomycetes_Helotiales:0.6802265300000001,G7DWS7|Mixia_osmundae_IAM_14324_Basidiomycota_Mixiomycetes_Mixiales:0.8779535300000001):0.12806661000000008):0.05047555999999975,(((((((((((((((((((((A0A096PCL3|Fusarium_pseudograminearum_CS3427_Ascomycota_Sordariomycetes_Hypocreales:0.009431229999999902,I1RIK1|Fusarium_graminearum_PH-1_Ascomycota_Sordariomycetes_Hypocreales:0.011641419999999902):0.018449630000000106,A0A0N0DBU6|Fusarium_langsethiae_Ascomycota_Sordariomycetes_Hypocreales:0.024803759999999953):0.004617059999999951,A0A1B8AX18|Fusarium_poae_Ascomycota_Sordariomycetes_Hypocreales:0.02937786000000009):0.0217815400000001,(((A0A1L7VVA5|Fusarium_proliferatum_ET1_Ascomycota_Sordariomycetes_Hypocreales:0.009362239999999966,W7MNR7|Fusarium_verticillioides_7600_Ascomycota_Sordariomycetes_Hypocreales:0.009437970000000018):0.002181140000000026,X0IQ60|Fusarium_oxysporum_f._sp._conglutinans_race_2_54008_Ascomycota_Sordariomycetes_Hypocreales:0.00954808000000007):0.06425586000000005,KIL87584|Fusarium_avenaceum_Ascomycota_Sordariomycetes_Hypocreales:0.045917970000000086):0.02808433999999993):0.02980589999999994,C7ZBV1|Nectria_haematococca_mpVI_77-13-4_Ascomycota_Sordariomycetes_Hypocreales:0.19109314):0.020797450000000106,C7ZIY2|Nectria_haematococca_mpVI_77-13-4_Ascomycota_Sordariomycetes_Hypocreales:0.0729179499999999):0.036238809999999955,((A0A0G4N1F7|Verticillium_longisporum_Ascomycota_Sordariomycetes_Glomerellales:0.0032429899999999456,G2X447|Verticillium_dahliae_VdLs.17_Ascomycota_Sordariomycetes_Glomerellales:0.006179060000000014):0.020659020000000083,C9SWQ2|Verticillium_alfalfae_VaMs.102_Ascomycota_Sordariomycetes_Glomerellales:0.019783579999999912):0.08899587999999992):0.025145830000000036,C7ZFB7|Nectria_haematococca_mpVI_77-13-4_Ascomycota_Sordariomycetes_Hypocreales:0.18741962999999995):0.04818805000000004,A0A0N8H7Q6|Neonectria_ditissima_Ascomycota_Sordariomycetes_Hypocreales:0.13034213000000006):0.028623480000000034,((A0A0C4DIR3|Fusarium_oxysporum_f._sp._lycopersici_4287_Ascomycota_Sordariomycetes_Hypocreales:0.02238259000000009,EWZ79073|Fusarium_oxysporum_f._sp._lycopersici_MN25_Ascomycota_Sordariomycetes_Hypocreales:0.04159401000000007):0.0687467100000001,C7YXV8|Nectria_haematococca_mpVI_77-13-4_Ascomycota_Sordariomycetes_Hypocreales:0.18095189999999994):0.09515571999999994):0.018855590000000033,A0A0P7BTU3|Neonectria_ditissima_Ascomycota_Sordariomycetes_Hypocreales:0.2029161100000001):0.011917050000000096,A0A084FVR4|Scedosporium_apiospermum_Ascomycota_Sordariomycetes_Microascales:0.1566419699999999):0.01705741000000005,(((((((((N4X6R7|Bipolaris_maydis_ATCC_48331_Ascomycota_Dothideomycetes_Pleosporales:0.009513309999999997,W6YJD5|Bipolaris_zeicola_26-R-13_Ascomycota_Dothideomycetes_Pleosporales:0.00475933999999989):0.006715870000000068,W6ZF41|Bipolaris_oryzae_ATCC_44560_Ascomycota_Dothideomycetes_Pleosporales:0.007627059999999908):0.00623591999999995,M2SR94|Bipolaris_sorokiniana_ND90Pr_Ascomycota_Dothideomycetes_Pleosporales:0.008849380000000018):0.035784580000000066,R0JRY3|Setosphaeria_turcica_Et28A_Ascomycota_Dothideomycetes_Pleosporales:0.04855005999999995):0.023253760000000012,(E4ZHP2|Leptosphaeria_maculans_JN3_Ascomycota_Dothideomycetes_Pleosporales:0.07580053999999992,A0A0L1I1E2|Stemphylium_lycopersici_Ascomycota_Dothideomycetes_Pleosporales:0.07392841999999988):0.018159079999999994):0.009200069999999894,((B2WML9|Pyrenophora_tritici-repentis_Pt-1C-BFP_Ascomycota_Dothideomycetes_Pleosporales:0.02848756000000008,E3S0F5|Pyrenophora_teres_f._teres_0-1_Ascomycota_Dothideomycetes_Pleosporales:0.00999433999999999):0.09467705000000004,A0A177DWZ0|Alternaria_alternata_Ascomycota_Dothideomycetes_Pleosporales:0.04493322000000011):0.011979629999999908):0.015983230000000015,A0A178AIA0|Stagonospora_sp._SRC1lsM3a_Ascomycota_Dothideomycetes_Pleosporales:0.11278393999999992):0.010886879999999932,((A0A162VTA2|Ascochyta_rabiei_Ascomycota_Dothideomycetes_Pleosporales:0.06115530999999996,A0A1Y2MB60|Epicoccum_nigrum_Ascomycota_Dothideomycetes_Pleosporales:0.08015101999999996):0.036635369999999945,A0A178DYU5|Pyrenochaeta_sp._DS3sAY3a_Ascomycota_Dothideomycetes_Pleosporales:0.14121037000000003):0.014785459999999917):0.09588247999999999,(((A0A094G4J7|Pseudogymnoascus_sp._VKM_F-4517_FW-2822_Ascomycota_Leotiomycetes:0.0068931899999999935,A0A094JNU3|Pseudogymnoascus_sp._VKM_F-4520_FW-2644_Ascomycota_Leotiomycetes:0.01154297999999998):2.500000000349445E-7,A0A094AS15|Pseudogymnoascus_sp._VKM_F-4281_FW-2241_Ascomycota_Leotiomycetes:0.03034675000000009):0.006621760000000032,(A0A094HD03|Pseudogymnoascus_sp._VKM_F-4519_FW-2642_Ascomycota_Leotiomycetes:2.9000000001389026E-7,A0A094EKJ7|Pseudogymnoascus_sp._VKM_F-103_Ascomycota_Leotiomycetes:0.007083310000000065):0.01167599000000008):0.08808916):0.03663547):0.02621155999999991,((((A0A1Y2V6S6|Hypoxylon_sp._CO27-5_Ascomycota_Sordariomycetes_Xylariales:0.1430947600000001,A0A1Y2X7A0|Daldinia_sp._EC12_Ascomycota_Sordariomycetes_Xylariales:0.19706292000000003):0.09143450000000009,A0A136IZ99|Microdochium_bolleyi_Ascomycota_Sordariomycetes_Xylariales:0.34480536000000006):0.043367520000000104,A0A1V1SXN1|fungal_sp._No.14919:0.17188555000000005):0.03965517000000007,((A0A194VFK1|Valsa_mali_var._pyri_Ascomycota_Sordariomycetes_Diaporthales:0.013932000000000055,A0A194WBV8|Valsa_mali_Ascomycota_Sordariomycetes_Diaporthales:0.018439929999999993):0.06479367000000003,A0A1C1XQB6|Diaporthe_helianthi_Ascomycota_Sordariomycetes_Diaporthales:0.09518315):0.19018373):0.03624562000000009):0.012672959999999955,(((((((((A0A1G4BR34|Colletotrichum_orchidophilum_Ascomycota_Sordariomycetes_Glomerellales:0.03606614999999991,A0A135RQ43|Colletotrichum_nymphaeae_SA-01_Ascomycota_Sordariomycetes_Glomerellales:0.00918032000000002):0.002348720000000082,A0A010QZK8|Colletotrichum_fioriniae_PJ7_Ascomycota_Sordariomycetes_Glomerellales:0.004726470000000038):0.039063569999999936,(A0A161VN37|Colletotrichum_tofieldiae_Ascomycota_Sordariomycetes_Glomerellales:0.0031677000000001065,A0A161Y4U1|Colletotrichum_incanum_Ascomycota_Sordariomycetes_Glomerellales:0.013350380000000106):0.007198040000000017):0.014537680000000108,(A0A1B7XWU4|Colletotrichum_higginsianum_IMI_349063_Ascomycota_Sordariomycetes_Glomerellales:0.03487635,E3Q586|Colletotrichum_graminicola_M1.001_Ascomycota_Sordariomycetes_Glomerellales:0.07352322):0.006826720000000064):0.026879950000000097,A0A1Q8S5R0|Colletotrichum_chlorophyti_Ascomycota_Sordariomycetes_Glomerellales:0.02819310999999991):0.05520732000000006,N4VTZ4|Colletotrichum_orbiculare_MAFF_240422_Ascomycota_Sordariomycetes_Glomerellales:0.05111223999999992):0.025950190000000095,(L2FIT9|Colletotrichum_gloeosporioides_Nara_gc5_Ascomycota_Sordariomycetes_Glomerellales:0.003854089999999921,T0KEK9|Colletotrichum_gloeosporioides_Cg-14_Ascomycota_Sordariomycetes_Glomerellales:0.01262108999999989):0.06558643999999991):0.15574796999999996,((A0A0N1HT18|Phialophora_attae_Ascomycota_Eurotiomycetes_Chaetothyriales:0.31036478,A0A1J7JLH7|Coniochaeta_ligniaria_NRRL_30616_Ascomycota_Sordariomycetes_Coniochaetales:0.2868685900000001):0.07461043000000012,(J3NT84|Gaeumannomyces_tritici_R3-111a-1_Ascomycota_Sordariomycetes_Magnaporthales:0.36246515999999995,A0A1J7IG61|Coniochaeta_ligniaria_NRRL_30616_Ascomycota_Sordariomycetes_Coniochaetales:0.40102397):0.05150250000000001):0.03970351999999999):0.030303629999999915,(((A0A1E1KEI3|Rhynchosporium_agropyri_Ascomycota_Leotiomycetes_Helotiales:1.0740000000009076E-5,A0A1E1LP94|Rhynchosporium_commune_Ascomycota_Leotiomycetes_Helotiales:0.016550400000000076):0.2874404799999999,(PBP28225|Diplocarpon_rosae_Ascomycota_Leotiomycetes_Helotiales:0.19831664000000004,K1WNJ6|Marssonina_brunnea_f._sp._multigermtubi_MB_m1_Ascomycota_Leotiomycetes_Helotiales:0.35753365000000015):0.13820547999999988):0.09330316000000005,A0A094A450|Pseudogymnoascus_sp._VKM_F-4246_Ascomycota_Leotiomycetes:0.07817135000000008):0.059700960000000025):0.04299246000000001):0.023442320000000016,(((((((((((((((A0A1C1CTN3|Cladophialophora_carrionii_Ascomycota_Eurotiomycetes_Chaetothyriales:0.004650510000000052,V9D5R3|Cladophialophora_carrionii_CBS_160.54_Ascomycota_Eurotiomycetes_Chaetothyriales:0.009563039999999967):0.011461909999999964,W9W1F7|Cladophialophora_yegresii_CBS_114405_Ascomycota_Eurotiomycetes_Chaetothyriales:0.019262139999999928):0.007800779999999952,A0A0D2CQI8|Phialophora_americana_Ascomycota_Eurotiomycetes_Chaetothyriales:0.047687880000000016):0.031911369999999994,((A0A0N1HDT1|Phialophora_attae_Ascomycota_Eurotiomycetes_Chaetothyriales:0.12089618000000013,M2YME2|Dothistroma_septosporum_NZE10_Ascomycota_Dothideomycetes_Capnodiales:0.10066406999999988):0.03762208,W2S3I9|Cyphellophora_europaea_CBS_101466_Ascomycota_Eurotiomycetes_Chaetothyriales:0.07335832000000009):0.020425949999999915):0.02204976999999997,A0A0D2DHT9|Exophiala_xenobiotica_Ascomycota_Eurotiomycetes_Chaetothyriales:0.03433135999999992):0.05081902000000005,((((A0A1X7RIP1|Zymoseptoria_tritici_ST99CH_3D7_Ascomycota_Dothideomycetes_Capnodiales:0.007381209999999916,A0A1Y6LEK5|Zymoseptoria_tritici_ST99CH_1A5_Ascomycota_Dothideomycetes_Capnodiales:9.99999993922529E-9):0.011894630000000017,A0A0F4G542|Zymoseptoria_brevis_Ascomycota_Dothideomycetes_Capnodiales:0.009997929999999933):0.07099642999999989,CZT19718|Ramularia_collo-cygni_Ascomycota_Dothideomycetes_Capnodiales:0.07636193999999996):0.02089768000000003,PIB02471|Cercospora_beticola_Ascomycota_Dothideomycetes_Capnodiales:0.044605500000000076):0.08909688000000004):0.03974976000000008,A0A1Y1ZPN7|Clohesyomyces_aquaticus_Ascomycota_Dothideomycetes_Pleosporales:0.11932128000000009):0.03148386999999997,M2M3K0|Baudoinia_panamericana_UAMH_10762_Ascomycota_Dothideomycetes_Capnodiales:0.09654488999999988):0.05091837999999993,(A0A1V8SPC4|Rachicladosporium_antarcticum_Ascomycota_Dothideomycetes_Capnodiales:0.006274740000000056,A0A1V8SVN5|Rachicladosporium_antarcticum_Ascomycota_Dothideomycetes_Capnodiales:0.008248830000000096):0.14797054999999992):0.06769190000000003,(A0A139HEI2|Pseudocercospora_musae_Ascomycota_Dothideomycetes_Capnodiales:0.16669855999999994,M3BX80|Sphaerulina_musiva_SO2202_Ascomycota_Dothideomycetes_Capnodiales:0.14848393000000004):0.039167869999999994):0.01279217999999993,((((A0A178CXG4|Fonsecaea_nubica_Ascomycota_Eurotiomycetes_Chaetothyriales:0.009150900000000073,A0A0D2F820|Fonsecaea_pedrosoi_CBS_271.37_Ascomycota_Eurotiomycetes_Chaetothyriales:0.004564950000000012):1.5999999991578306E-7,A0A177EZW5|Fonsecaea_monophora_Ascomycota_Eurotiomycetes_Chaetothyriales:0.002288089999999965):0.03945306000000004,(OQV02456|Cladophialophora_immunda_Ascomycota_Eurotiomycetes_Chaetothyriales:0.010866009999999982,A0A178Z628|Fonsecaea_erecta_Ascomycota_Eurotiomycetes_Chaetothyriales:0.040946509999999936):0.008240819999999927):0.09293288,(A0A0D1YA91|Exophiala_sideris_Ascomycota_Eurotiomycetes_Chaetothyriales:0.0800616300000001,A0A0D2C968|Exophiala_oligosperma_Ascomycota_Eurotiomycetes_Chaetothyriales:0.0961746699999999):0.049128159999999976):0.018141799999999986):0.01229751999999995,(A0A166NPI9|Colletotrichum_tofieldiae_Ascomycota_Sordariomycetes_Glomerellales:0.1768762399999999,A0A1L7XCI0|Phialocephala_subalpina_Ascomycota_Leotiomycetes_Helotiales:0.03688522999999999):0.026068610000000048):0.08470028000000007,((((((A0A135RVH5|Colletotrichum_nymphaeae_SA-01_Ascomycota_Sordariomycetes_Glomerellales:0.00897765000000006,A0A135SGI3|Colletotrichum_simmondsii_Ascomycota_Sordariomycetes_Glomerellales:0.010684499999999986):0.034525169999999994,A0A010RWF7|Colletotrichum_fioriniae_PJ7_Ascomycota_Sordariomycetes_Glomerellales:0.018308360000000024):0.008861910000000028,A0A135UTM7|Colletotrichum_salicis_Ascomycota_Sordariomycetes_Glomerellales:0.04220401000000007):0.008820929999999949,A0A1G4BKG2|Colletotrichum_orchidophilum_Ascomycota_Sordariomycetes_Glomerellales:0.07823753999999994):0.036943640000000055,((A0A166VI28|Colletotrichum_tofieldiae_Ascomycota_Sordariomycetes_Glomerellales:0.03964923999999992,A0A1S1W1G9|Colletotrichum_incanum_Ascomycota_Sordariomycetes_Glomerellales:0.03017927000000009):0.01700447000000005,(A0A066XF70|Colletotrichum_sublineola_Ascomycota_Sordariomycetes_Glomerellales:0.06747173000000006,E3QVJ9|Colletotrichum_graminicola_M1.001_Ascomycota_Sordariomycetes_Glomerellales:0.053436620000000046):0.019619880000000034):0.03318087999999997):0.030865729999999925,L2GDF9|Colletotrichum_gloeosporioides_Nara_gc5_Ascomycota_Sordariomycetes_Glomerellales:0.09413084000000005):0.25243849000000007):0.09679602999999992,A0A136JAH3|Microdochium_bolleyi_Ascomycota_Sordariomycetes_Xylariales:0.17578472):0.03600191999999991,(W3WMZ1|Pestalotiopsis_fici_W106-1_Ascomycota_Sordariomycetes_Xylariales:0.13720219999999994,M7SQM9|Eutypa_lata_UCREL1_Ascomycota_Sordariomycetes_Xylariales:0.19942371999999997):0.0359112399999999):0.01733771000000006):0.03181908999999994,((((((((((((((A0A0F0IAB0|Aspergillus_parasiticus_SU-1_Ascomycota_Eurotiomycetes_Eurotiales:0.009176010000000012,PIG89163|Aspergillus_arachidicola_Ascomycota_Eurotiomycetes_Eurotiales:0.009414760000000078):0.0071401399999999615,A0A1S9DNJ3|Aspergillus_oryzae_Ascomycota_Eurotiomycetes_Eurotiales:0.004667069999999995):0.09317320000000007,A0A086T358|Acremonium_chrysogenum_ATCC_11550_Ascomycota_Sordariomycetes_Hypocreales:0.09607553000000002):0.21543186999999997,(A0A093XLA9|Pseudogymnoascus_sp._VKM_F-3808_Ascomycota_Leotiomycetes:0.004824039999999918,A0A094F7Y3|Pseudogymnoascus_sp._VKM_F-4516_FW-969_Ascomycota_Leotiomycetes:0.004415770000000041):0.18237992000000003):0.038584350000000045,(((A0A084R4B8|Stachybotrys_chartarum_IBT_40288_Ascomycota_Sordariomycetes_Hypocreales:0.21568734000000012,A0A086SZE2|Acremonium_chrysogenum_ATCC_11550_Ascomycota_Sordariomycetes_Hypocreales:0.13641289999999984):0.2336601599999999,A0A086SU59|Acremonium_chrysogenum_ATCC_11550_Ascomycota_Sordariomycetes_Hypocreales:0.5775061099999999):0.15672879000000006,A0A0G4MA40|Verticillium_longisporum_Ascomycota_Sordariomycetes_Glomerellales:0.40895821):0.07522742999999998):0.022928159999999975,(((A0A179GK96|Purpureocillium_lilacinum_Ascomycota_Sordariomycetes_Hypocreales:0.017604909999999974,A0A179H6S2|Purpureocillium_lilacinum_Ascomycota_Sordariomycetes_Hypocreales:0.003795210000000049):0.24046904000000002,PGH00930|Polytolypa_hystricis_UAMH7299_Ascomycota_Eurotiomycetes_Onygenales:0.10065798000000004):0.044814619999999916,A0A084G9C1|Scedosporium_apiospermum_Ascomycota_Sordariomycetes_Microascales:0.23232994000000007):0.04504956999999998):0.051144690000000104,(A0A229YJH9|Aspergillus_turcosus_Ascomycota_Eurotiomycetes_Eurotiales:7.268799999999853E-4,A0A229WX35|Aspergillus_turcosus_Ascomycota_Eurotiomycetes_Eurotiales:0.01500713000000009):0.3142711):0.040290090000000056,(((((((A0A146FV03|Aspergillus_luchuensis_Ascomycota_Eurotiomycetes_Eurotiales:0.023823190000000105,A0A1M3TH02|Aspergillus_luchuensis_CBS_106.47_Ascomycota_Eurotiomycetes_Eurotiales:1.199999999368373E-7):0.007440200000000008,(A0A117E0D3|Aspergillus_niger_Ascomycota_Eurotiomycetes_Eurotiales:0.009402480000000102,A0A1L9MSI3|Aspergillus_tubingensis_CBS_134.48_Ascomycota_Eurotiomycetes_Eurotiales:1.199999999368373E-7):0.004796019999999901):0.030033870000000018,A0A1L9U7F0|Aspergillus_brasiliensis_CBS_101740_Ascomycota_Eurotiomycetes_Eurotiales:0.026663960000000042):0.005811309999999903,(A0A1M3T050|Aspergillus_luchuensis_CBS_106.47_Ascomycota_Eurotiomycetes_Eurotiales:0.009126009999999907,A2R501|Aspergillus_niger_CBS_513.88_Ascomycota_Eurotiomycetes_Eurotiales:0.014489039999999953):0.004868279999999947):0.04542154999999992,A0A1L9P954|Aspergillus_versicolor_CBS_583.65_Ascomycota_Eurotiomycetes_Eurotiales:0.06569544000000005):0.20991392999999992,(A0A167WW57|Moelleriella_libera_RCEF_2490_Ascomycota_Sordariomycetes_Hypocreales:0.19298488000000003,A0A173G978|Hypocrella_siamensis_Ascomycota_Sordariomycetes_Hypocreales:0.15024995000000008):0.08822748999999996):0.07595927999999996,W3XKS1|Pestalotiopsis_fici_W106-1_Ascomycota_Sordariomycetes_Xylariales:0.3056079599999999):0.06897401000000003):0.013182599999999933,(A0A1Y2XE20|Daldinia_sp._EC12_Ascomycota_Sordariomycetes_Xylariales:0.22460614000000012,S3D9B1|Glarea_lozoyensis_ATCC_20868_Ascomycota_Leotiomycetes_Helotiales:0.24531913999999988):0.04699118000000002):0.029845740000000065,((((A0A1Y2TKK8|Hypoxylon_sp._EC38_Ascomycota_Sordariomycetes_Xylariales:0.00922774000000004,A0A1Y2UBG6|Hypoxylon_sp._CO27-5_Ascomycota_Sordariomycetes_Xylariales:0.012315640000000183):0.06827178000000012,A0A1Y2WEF9|Hypoxylon_sp._CI-4A_Ascomycota_Sordariomycetes_Xylariales:0.05612028999999996):0.17653530000000006,W3WMD8|Pestalotiopsis_fici_W106-1_Ascomycota_Sordariomycetes_Xylariales:0.21322105000000002):0.22807138000000005,M7SZU7|Eutypa_lata_UCREL1_Ascomycota_Sordariomycetes_Xylariales:0.27349643):0.04419298000000005):0.023862220000000045,((((((KUL87685|Talaromyces_verruculosus_Ascomycota_Eurotiomycetes_Eurotiales:0.015401510000000007,PCG97883|Penicillium_occitanis_Ascomycota_Eurotiomycetes_Eurotiales:0.024142979999999925):0.12823743999999992,(B8MSB1|Talaromyces_stipitatus_ATCC_10500_Ascomycota_Eurotiomycetes_Eurotiales:0.05081536000000009,PCG88436|Penicillium_occitanis_Ascomycota_Eurotiomycetes_Eurotiales:0.09136721999999997):0.06267183999999992):0.04702851000000008,A0A0U1LMB2|Talaromyces_islandicus_Ascomycota_Eurotiomycetes_Eurotiales:0.1436967600000001):0.07109706000000005,(((A0A194V5J1|Valsa_mali_var._pyri_Ascomycota_Sordariomycetes_Diaporthales:0.03927775000000011,A0A194VQA7|Valsa_mali_Ascomycota_Sordariomycetes_Diaporthales:0.021326600000000084):0.059483849999999894,A0A1Y2VUS4|Hypoxylon_sp._CI-4A_Ascomycota_Sordariomycetes_Xylariales:0.12829474000000007):0.05148851999999993,A0A0G2FLB2|Diaporthe_ampelina_Ascomycota_Sordariomycetes_Diaporthales:0.13467962999999994):0.1447447100000001):0.038589090000000104,(((A0A084R5S8|Stachybotrys_chartarum_IBT_40288_Ascomycota_Sordariomycetes_Hypocreales:0.027000070000000154,A0A084QS59|Stachybotrys_chlorohalonata_IBT_40285_Ascomycota_Sordariomycetes_Hypocreales:0.02028201999999979):0.37581138000000003,A0A084REW0|Stachybotrys_chartarum_IBT_40288_Ascomycota_Sordariomycetes_Hypocreales:0.3813940200000001):0.06254354000000006,B2ADW8|Podospora_anserina_S_mat__Ascomycota_Sordariomycetes_Sordariales:0.33355073):0.05592080999999993):0.03939366,((A0A1Y1Z2R7|Clohesyomyces_aquaticus_Ascomycota_Dothideomycetes_Pleosporales:0.09644732,A0A1Y2M1A8|Epicoccum_nigrum_Ascomycota_Dothideomycetes_Pleosporales:0.18786284999999991):0.18539273,A0A1V1TG37|fungal_sp._No.14919:0.2995266300000001):0.022601010000000032):0.013433019999999907):0.04413053000000011,(((A0A168ILB7|Cordyceps_confragosa_RCEF_1005_Ascomycota_Sordariomycetes_Hypocreales:0.03754118000000006,A0A179IEZ7|Cordyceps_confragosa_Ascomycota_Sordariomycetes_Hypocreales:0.030173989999999984):0.03649692999999998,A0A168BUN9|Isaria_fumosorosea_ARSEF_2679_Ascomycota_Sordariomycetes_Hypocreales:0.08925084999999999):0.31982514000000006,((A0A1C1XGJ0|Diaporthe_helianthi_Ascomycota_Sordariomycetes_Diaporthales:0.22359181000000006,A0A1Y2XAE4|Daldinia_sp._EC12_Ascomycota_Sordariomycetes_Xylariales:0.21256535):0.09461272999999992,W3XK12|Pestalotiopsis_fici_W106-1_Ascomycota_Sordariomycetes_Xylariales:0.36379899000000004):0.06523195999999998):0.027056650000000015):0.024078969999999922,(((((A0A1V1TD37|fungal_sp._No.14919:0.30039342000000024,A0A1Y2U1W5|Hypoxylon_sp._EC38_Ascomycota_Sordariomycetes_Xylariales:0.1282708800000001):0.06636492000000005,A0A1Y2VRA7|Hypoxylon_sp._CI-4A_Ascomycota_Sordariomycetes_Xylariales:0.2664724599999999):0.09670859999999992,(A0A194UXJ1|Valsa_mali_var._pyri_Ascomycota_Sordariomycetes_Diaporthales:0.019783429999999935,A0A194W8J6|Valsa_mali_Ascomycota_Sordariomycetes_Diaporthales:0.029098480000000038):0.33282696):0.08155533000000004,((A0A1Y2U0I3|Hypoxylon_sp._EC38_Ascomycota_Sordariomycetes_Xylariales:0.009769939999999977,A0A1Y2UIC0|Hypoxylon_sp._CO27-5_Ascomycota_Sordariomycetes_Xylariales:0.006426129999999919):0.21049395000000004,A0A1W2TKA0|Rosellinia_necatrix_Ascomycota_Sordariomycetes_Xylariales:0.28881658):0.11689221000000005):0.06775909999999996,((A0A1Z5TMP4|Hortaea_werneckii_EXF-2000_Ascomycota_Dothideomycetes_Capnodiales:0.27118946,M2MXS9|Baudoinia_panamericana_UAMH_10762_Ascomycota_Dothideomycetes_Capnodiales:0.31777282000000007):0.18995395999999998,(G4MNS3|Magnaporthe_oryzae_70-15_Ascomycota_Sordariomycetes_Magnaporthales:0.36228518,J3PBU2|Gaeumannomyces_tritici_R3-111a-1_Ascomycota_Sordariomycetes_Magnaporthales:0.46849793000000006):0.20914118000000004):0.06919143999999999):0.02114208999999989):0.05761685999999999,(((((A0A1C1CGD7|Cladophialophora_carrionii_Ascomycota_Eurotiomycetes_Chaetothyriales:0.017279030000000084,V9DRA3|Cladophialophora_carrionii_CBS_160.54_Ascomycota_Eurotiomycetes_Chaetothyriales:0.014500509999999966):0.10914281000000003,A0A0D1XVL9|Exophiala_mesophila_Ascomycota_Eurotiomycetes_Chaetothyriales:0.21260341000000005):0.0370365800000001,A0A0D2IS29|Rhinocladiella_mackenziei_CBS_650.93_Ascomycota_Eurotiomycetes_Chaetothyriales:0.1195667199999999):0.17993495000000004,(A0A1Y2TR17|Hypoxylon_sp._EC38_Ascomycota_Sordariomycetes_Xylariales:0.00668321999999999,A0A1Y2V9H9|Hypoxylon_sp._CO27-5_Ascomycota_Sordariomycetes_Xylariales:0.011917879999999936):0.3133283900000001):0.06317933000000009,((M7SN81|Eutypa_lata_UCREL1_Ascomycota_Sordariomycetes_Xylariales:0.14283883000000008,W3XIG6|Pestalotiopsis_fici_W106-1_Ascomycota_Sordariomycetes_Xylariales:0.1709168299999999):0.1848697399999999,A0A1Y2WGZ7|Hypoxylon_sp._CI-4A_Ascomycota_Sordariomycetes_Xylariales:0.28503444999999994):0.05827099999999996):0.09017308999999996):0.04968262000000001):0.1326472299999999,(((((A0A094I9C0|Pseudogymnoascus_sp._VKM_F-4518_FW-2643_Ascomycota_Leotiomycetes:0.02106511000000011,A0A094G302|Pseudogymnoascus_sp._VKM_F-4517_FW-2822_Ascomycota_Leotiomycetes:0.038979469999999905):0.011413129999999994,A0A1B8E3T1|Pseudogymnoascus_sp._23342-1-I1_Ascomycota_Leotiomycetes:0.03653737999999995):0.011997070000000054,A0A177ANI7|Pseudogymnoascus_destructans_Ascomycota_Leotiomycetes:0.05952578999999991):0.004899020000000087,((A0A094JMB6|Pseudogymnoascus_sp._VKM_F-4519_FW-2642_Ascomycota_Leotiomycetes:0.0023450499999999597,A0A1B8D2A6|Pseudogymnoascus_sp._24MN13_Ascomycota_Leotiomycetes:0.0046734299999999784):0.011474570000000073,A0A1B8EHU7|Pseudogymnoascus_sp._05NY08_Ascomycota_Leotiomycetes:0.026672569999999896):0.007640620000000098):0.12909766999999994,A0A0C3GKL7|Oidiodendron_maius_Zn_Ascomycota_Leotiomycetes:0.10866299999999995):0.12275309000000001):0.02352807999999995,((((((((((((((A0A014P3I4|Metarhizium_robertsii_Ascomycota_Sordariomycetes_Hypocreales:0.004646879999999909,A0A0B4FA08|Metarhizium_anisopliae_ARSEF_549_Ascomycota_Sordariomycetes_Hypocreales:0.009318600000000066):1.4999999997655777E-7,A0A0D9NQJ2|Metarhizium_anisopliae_BRIP_53293_Ascomycota_Sordariomycetes_Hypocreales:0.004647939999999906):0.0027231599999999467,A0A0B4F2G8|Metarhizium_brunneum_ARSEF_3297_Ascomycota_Sordariomycetes_Hypocreales:0.0019309800000000266):0.004893950000000036,(A0A0B4H244|Metarhizium_guizhouense_ARSEF_977_Ascomycota_Sordariomycetes_Hypocreales:0.004680770000000001,A0A0B4HVA6|Metarhizium_majus_ARSEF_297_Ascomycota_Sordariomycetes_Hypocreales:0.004694470000000006):0.009741929999999899):0.02752730999999997,E9DUC2|Metarhizium_acridum_CQMa_102_Ascomycota_Sordariomycetes_Hypocreales:0.017995830000000046):0.012028120000000087,(A0A0D9NI99|Metarhizium_anisopliae_BRIP_53293_Ascomycota_Sordariomycetes_Hypocreales:9.99999993922529E-9,KJK85474|Metarhizium_anisopliae_BRIP_53284_Ascomycota_Sordariomycetes_Hypocreales:0.011968210000000035):0.056520459999999995):0.031948909999999886,(A0A179F499|Pochonia_chlamydosporia_170_Ascomycota_Sordariomycetes_Hypocreales:0.0528890099999999,A0A167EN97|Metarhizium_rileyi_RCEF_4871_Ascomycota_Sordariomycetes_Hypocreales:0.09503250000000008):0.012729070000000009):0.05127459000000001,((A0A168AUV2|Moelleriella_libera_RCEF_2490_Ascomycota_Sordariomycetes_Hypocreales:0.15508517,A0A173G998|Hypocrella_siamensis_Ascomycota_Sordariomycetes_Hypocreales:0.19379312000000004):0.04539574999999996,(A0A063BP73|Ustilaginoidea_virens_Ascomycota_Sordariomycetes_Hypocreales:0.19754369000000005,M1W4Z3|Claviceps_purpurea_20.1_Ascomycota_Sordariomycetes_Hypocreales:0.26875963000000014):0.03620274000000001):0.06301596999999992):0.07588032,((((A0A0F9XP40|Trichoderma_harzianum_Ascomycota_Sordariomycetes_Hypocreales:0.005723509999999932,A0A1T3CX26|Trichoderma_guizhouense_Ascomycota_Sordariomycetes_Hypocreales:0.0038331300000000734):0.031903039999999994,G9MXY3|Trichoderma_virens_Gv29-8_Ascomycota_Sordariomycetes_Hypocreales:0.03936015999999998):0.038455569999999994,(A0A024RZT1|Trichoderma_reesei_RUT_C-30_Ascomycota_Sordariomycetes_Hypocreales:0.0021833200000000996,OTA01112|Trichoderma_parareesei_Ascomycota_Sordariomycetes_Hypocreales:0.00951041000000008):0.049854389999999915):0.045736219999999994,(A0A0W7VPR2|Trichoderma_gamsii_Ascomycota_Sordariomycetes_Hypocreales:0.030400470000000013,G9NTT0|Trichoderma_atroviride_IMI_206040_Ascomycota_Sordariomycetes_Hypocreales:0.002386530000000109):0.12396161000000006):0.11808405999999994):0.042712810000000045,(((A0A151GT64|Drechmeria_coniospora_Ascomycota_Sordariomycetes_Hypocreales:0.004798800000000103,ODA80204|Drechmeria_coniospora_Ascomycota_Sordariomycetes_Hypocreales:1.5999999991578306E-7):0.16327673999999992,A0A0L0N025|Tolypocladium_ophioglossoides_CBS_100239_Ascomycota_Sordariomycetes_Hypocreales:0.06474745000000004):0.018481229999999904,A0A179HDU4|Purpureocillium_lilacinum_Ascomycota_Sordariomycetes_Hypocreales:0.06976088000000003):0.030461810000000034):0.01821091000000008,A0A1W5D473|Umbilicaria_pustulata_Ascomycota_Lecanoromycetes_Umbilicariales:0.19208877000000002):0.033308960000000054,((((A0A168AVT0|Cordyceps_confragosa_RCEF_1005_Ascomycota_Sordariomycetes_Hypocreales:0.031916440000000046,A0A179IB93|Cordyceps_confragosa_Ascomycota_Sordariomycetes_Hypocreales:0.05462301999999997):0.07831586000000001,(A0A166Y556|Cordyceps_brongniartii_RCEF_3172_Ascomycota_Sordariomycetes_Hypocreales:0.07103740999999997,A0A168DAZ7|Isaria_fumosorosea_ARSEF_2679_Ascomycota_Sordariomycetes_Hypocreales:0.12003841000000004):0.014156730000000062):0.05138040999999993,G3JU61|Cordyceps_militaris_CM01_Ascomycota_Sordariomycetes_Hypocreales:0.14781803999999998):0.22191894000000012,A0A0M8N1G4|Escovopsis_weberi_Ascomycota_Sordariomycetes_Hypocreales:0.5532341700000001):0.07251383000000011):0.051333410000000024,((A0A074X0K7|Aureobasidium_namibiae_CBS_147.97_Ascomycota_Dothideomycetes_Dothideales:0.08637147999999994,A0A074YQP4|Aureobasidium_subglaciale_EXF-2481_Ascomycota_Dothideomycetes_Dothideales:0.0323230699999999):0.006822120000000043,A0A074XD72|Aureobasidium_pullulans_EXF-150_Ascomycota_Dothideomycetes_Dothideales:0.018447199999999997):0.15272800999999991):0.07309253000000004,(((((((A0A218Z6L3|Marssonina_coronariae_Ascomycota_Leotiomycetes_Helotiales:0.02311674000000008,PBP23935|Diplocarpon_rosae_Ascomycota_Leotiomycetes_Helotiales:0.033163870000000095):0.0646793699999999,A0A1E1JS10|Rhynchosporium_commune_Ascomycota_Leotiomycetes_Helotiales:0.03818473):0.04642454000000007,(A0A132B7Y5|Phialocephala_scopiformis_Ascomycota_Leotiomycetes_Helotiales:0.08814823000000005,A0A1L7WMC2|Phialocephala_subalpina_Ascomycota_Leotiomycetes_Helotiales:0.05186446):0.0580684199999999):0.022815969999999908,(H0EPR3|Glarea_lozoyensis_74030_Ascomycota_Leotiomycetes_Helotiales:9.99999993922529E-9,S3D5M3|Glarea_lozoyensis_ATCC_20868_Ascomycota_Leotiomycetes_Helotiales:1.7000000007705296E-7):0.07407378999999992):0.03949289,((M7TBT6|Botrytis_cinerea_BcDW1_Ascomycota_Leotiomycetes_Helotiales:1.199999999368373E-7,XP_001558616|Botrytis_cinerea_B05.10_Ascomycota_Leotiomycetes_Helotiales:9.99999993922529E-9):0.07400827999999993,(A0A1D9PSI4|Sclerotinia_sclerotiorum_1980_UF-70_Ascomycota_Leotiomycetes_Helotiales:0.05895187000000002,W9CI83|Sclerotinia_borealis_F-4128_Ascomycota_Leotiomycetes_Helotiales:0.06288826999999997):0.029777369999999914):0.13306156000000002):0.027734520000000096,(((A0A0D1ZHL1|Exophiala_mesophila_Ascomycota_Eurotiomycetes_Chaetothyriales:0.13517102999999997,OQU98452|Cladophialophora_immunda_Ascomycota_Eurotiomycetes_Chaetothyriales:0.19713723000000005):0.12277516999999993,W2RPG2|Cyphellophora_europaea_CBS_101466_Ascomycota_Eurotiomycetes_Chaetothyriales:0.17729795999999998):0.02801000000000009,A0A0N1HUI4|Phialophora_attae_Ascomycota_Eurotiomycetes_Chaetothyriales:0.16138699):0.042018169999999966):0.0591013600000001,A0A0A1TNH2|Torrubiella_hemipterigena_Ascomycota_Sordariomycetes_Hypocreales:0.37078030000000006):0.0720027299999999):0.04113885000000006):0.04036690999999992,((W9Y124|Cladophialophora_psammophila_CBS_110553_Ascomycota_Eurotiomycetes_Chaetothyriales:0.053323250000000044,OQV08166|Cladophialophora_immunda_Ascomycota_Eurotiomycetes_Chaetothyriales:0.026622010000000085):0.048365269999999905,A0A0D2FXZ0|Phialophora_americana_Ascomycota_Eurotiomycetes_Chaetothyriales:0.11420191999999996):0.47925320000000005):0.03467127000000003,((((((((((C5G7F0|Blastomyces_dermatitidis_ER-3_Ascomycota_Eurotiomycetes_Onygenales:1.5999999991578306E-7,XP_002623434|Blastomyces_gilchristii_SLH14081_Ascomycota_Eurotiomycetes_Onygenales:0.006960239999999951):0.015268609999999905,(A0A1J9QI44|Blastomyces_percursus_Ascomycota_Eurotiomycetes_Onygenales:0.030617499999999964,A0A0H1BDD7|Emmonsia_parva_UAMH_139_Ascomycota_Eurotiomycetes_Onygenales:0.039749980000000074):0.002619549999999915):0.005865290000000023,C0NZ88|Histoplasma_capsulatum_G186AR_Ascomycota_Eurotiomycetes_Onygenales:0.09987218999999992):0.006900949999999906,PGH04033|Emmonsia_parva_Ascomycota_Eurotiomycetes_Onygenales:0.09912239):0.010010010000000014,(C0NUZ8|Histoplasma_capsulatum_G186AR_Ascomycota_Eurotiomycetes_Onygenales:0.01197815000000002,F0U820|Histoplasma_capsulatum_H88_Ascomycota_Eurotiomycetes_Onygenales:0.002043959999999956):0.09138804999999994):0.018662210000000012,((A0A0G2J0Q2|Emmonsia_crescens_UAMH_3008_Ascomycota_Eurotiomycetes_Onygenales:0.013808129999999919,PGH35190|Emmonsia_crescens_Ascomycota_Eurotiomycetes_Onygenales:0.01353431000000005):0.02896396999999995,(A0A1B7NZD2|Emmonsia_sp._CAC-2015a_Ascomycota_Eurotiomycetes_Onygenales:0.05647668000000006,A0A1J9QI65|Emergomyces_pasteuriana_Ep9510_Ascomycota_Eurotiomycetes_Onygenales:0.05901121999999992):0.019082800000000066):0.007423790000000041):0.03636703000000008,((A0A1D2JEU6|Paracoccidioides_brasiliensis_Ascomycota_Eurotiomycetes_Onygenales:0.01253890000000002,C1GTY4|Paracoccidioides_lutzii_Pb01_Ascomycota_Eurotiomycetes_Onygenales:0.010944999999999983):0.15290662,PGH18035|Helicocarpus_griseus_UAMH5409_Ascomycota_Eurotiomycetes_Onygenales:0.08690324999999999):0.028455029999999937):0.19302383,PGH27415|Polytolypa_hystricis_UAMH7299_Ascomycota_Eurotiomycetes_Onygenales:0.20658676999999992):0.06017224999999993,(((((((GAM33961|Talaromyces_cellulolyticus_Ascomycota_Eurotiomycetes_Eurotiales:0.006917800000000085,PCH03983|Penicillium_occitanis_Ascomycota_Eurotiomycetes_Eurotiales:0.004865120000000056):0.05700726999999994,B6QK88|Talaromyces_marneffei_ATCC_18224_Ascomycota_Eurotiomycetes_Eurotiales:0.09214550999999993):0.010974009999999979,(KUL83021|Talaromyces_verruculosus_Ascomycota_Eurotiomycetes_Eurotiales:0.027726310000000032,PCG92733|Penicillium_occitanis_Ascomycota_Eurotiomycetes_Eurotiales:0.01595601999999996):0.10320597000000009):0.0982105900000001,A0A1Q5Q6N5|Talaromyces_atroroseus_Ascomycota_Eurotiomycetes_Eurotiales:0.16965257):0.17829446000000004,A0A0U1LQ08|Talaromyces_islandicus_Ascomycota_Eurotiomycetes_Eurotiales:0.20927352999999993):0.0344689199999999,((KUL85769|Talaromyces_verruculosus_Ascomycota_Eurotiomycetes_Eurotiales:0.04073623999999998,XP_020119702|Talaromyces_atroroseus_Ascomycota_Eurotiomycetes_Eurotiales:0.13353262):0.024970399999999948,B8MHF8|Talaromyces_stipitatus_ATCC_10500_Ascomycota_Eurotiomycetes_Eurotiales:0.052490469999999956):0.12921807000000007):0.06964670000000006,((A0A0D2H8D9|Cladophialophora_bantiana_CBS_173.52_Ascomycota_Eurotiomycetes_Chaetothyriales:0.04256399000000011,W9WME4|Cladophialophora_psammophila_CBS_110553_Ascomycota_Eurotiomycetes_Chaetothyriales:0.011570599999999986):0.04446302999999996,A0A0D1ZZT2|Exophiala_spinifera_Ascomycota_Eurotiomycetes_Chaetothyriales:0.0928096599999999):0.18741575999999993):0.07004713000000007):0.13150178999999995,((G1XLE0|Arthrobotrys_oligospora_ATCC_24927_Ascomycota_Orbiliomycetes_Orbiliales:0.2529074199999999,S8AL16|Dactylellina_haptotyla_CBS_200.50_Ascomycota_Orbiliomycetes_Orbiliales:0.17783599999999988):0.21320465,A0A094IEJ2|Pseudogymnoascus_sp._VKM_F-4520_FW-2644_Ascomycota_Leotiomycetes:0.5153397499999999):0.057051830000000026):0.08639938000000003):0.016135230000000167);
