# Supplementary material for: The GMC superfamily of oxidoreductases revisited: analysis and evolution of fungal GMC oxidoreductases
Source: Biotechnol Biofuels. 2019 May 10;12:118. doi: 10.1186/s13068-019-1457-0 (PMC6509819; doi:10.1186/s13068-019-1457-0)
Supplement: Supplementary file 15 — Additional file 15. Newick file of maximum likelihood tree of the CDH cluster. [file 13068_2019_1457_MOESM15_ESM.txt]

((((((((((((((((((((((((((A0A0M8PDX0|Penicillium_nordicum_Ascomycota_Eurotiomycetes_Eurotiales:0.015896290000000146,A0A0G4P2C0|Penicillium_camemberti_FM_013_Ascomycota_Eurotiomycetes_Eurotiales:0.0095363599999998):8.999999989711682E-8,A0A1V6QH79|Penicillium_solitum_Ascomycota_Eurotiomycetes_Eurotiales:0.00949743000000014):8.999999989711682E-8,(A0A124GTB5|Penicillium_freii_Ascomycota_Eurotiomycetes_Eurotiales:0.0031593999999999234,A0A1V6NXT7|Penicillium_polonicum_Ascomycota_Eurotiomycetes_Eurotiales:0.003166709999999906):0.0063424499999999995):0.04390825999999981,((((A0A1V6Y785|Penicillium_nalgiovense_Ascomycota_Eurotiomycetes_Eurotiales:0.007368780000000186,A0A1V6SY08|Penicillium_flavigenum_Ascomycota_Eurotiomycetes_Eurotiales:0.01186935):0.00497740999999996,A0A167SGJ5|Penicillium_chrysogenum_Ascomycota_Eurotiomycetes_Eurotiales:0.01346627999999983):0.012210379999999965,A0A1V6S5Z7|Penicillium_vulpinum_Ascomycota_Eurotiomycetes_Eurotiales:0.04552189999999978):0.01733950999999978,A0A135LAH0|Penicillium_griseofulvum_Ascomycota_Eurotiomycetes_Eurotiales:0.039417040000000014):0.0037507300000001464):0.004692120000000077,A0A1V6UFC1|Penicillium_coprophilum_Ascomycota_Eurotiomycetes_Eurotiales:0.0070754200000000544):0.011907700000000077,(((A0A0A2KF49|Penicillium_italicum_Ascomycota_Eurotiomycetes_Eurotiales:0.01703683999999983,K9H3B0|Penicillium_digitatum_Pd1_Ascomycota_Eurotiomycetes_Eurotiales:0.032997869999999985):0.011224460000000214,A0A0A2K3C9|Penicillium_expansum_Ascomycota_Eurotiomycetes_Eurotiales:0.04730861999999991):0.03376650000000003,W6Q6W5|Penicillium_roqueforti_FM164_Ascomycota_Eurotiomycetes_Eurotiales:0.029140439999999934):0.013501980000000025):0.05547659000000005,(A0A1F5L8M7|Penicillium_arizonense_Ascomycota_Eurotiomycetes_Eurotiales:0.018084239999999863,A0A1V6PXX1|Penicillium_antarcticum_Ascomycota_Eurotiomycetes_Eurotiales:0.050418829999999915):0.061501600000000156):0.0717854899999999,A0A1L9RM94|Aspergillus_wentii_DTO_134E9_Ascomycota_Eurotiomycetes_Eurotiales:0.08481521999999986):0.03991472000000007,(((((A0A0F7U424|Penicillium_brasilianum_Ascomycota_Eurotiomycetes_Eurotiales:0.00595005000000004,A0A1S9RF46|Penicillium_brasilianum_Ascomycota_Eurotiomycetes_Eurotiales:0.006987329999999847):0.03511663000000009,A0A1Q5UHE5|Penicillium_subrubescens_Ascomycota_Eurotiomycetes_Eurotiales:0.02717539000000002):0.03874448000000008,S8B5S7|Penicillium_oxalicum_114-2_Ascomycota_Eurotiomycetes_Eurotiales:0.13854736):0.05819777999999998,A0A1V6TJF4|Penicillium_steckii_Ascomycota_Eurotiomycetes_Eurotiales:0.1491358100000002):0.020223609999999947,(A0A1L9PNC6|Aspergillus_versicolor_CBS_583.65_Ascomycota_Eurotiomycetes_Eurotiales:0.023093760000000074,A0A1L9TCU0|Aspergillus_sydowii_CBS_593.65_Ascomycota_Eurotiomycetes_Eurotiales:0.04100532999999995):0.06816118000000015):0.07062444000000001):0.020026559999999805,((A0A017S4U0|Aspergillus_ruber_CBS_135680_Ascomycota_Eurotiomycetes_Eurotiales:0.013717789999999841,A0A1L9V7Y9|Aspergillus_glaucus_CBS_516.65_Ascomycota_Eurotiomycetes_Eurotiales:0.02272293999999997):0.03465997999999981,A0A1E3B1L6|Aspergillus_cristatus_Ascomycota_Eurotiomycetes_Eurotiales:0.039179349999999946):0.17886895999999997):0.012873359999999945,(((((A0A0F0IND7|Aspergillus_parasiticus_SU-1_Ascomycota_Eurotiomycetes_Eurotiales:0.04708451999999985,A0A0D9MYU1|Aspergillus_flavus_AF70_Ascomycota_Eurotiomycetes_Eurotiales:0.009727289999999833):0.0061806799999999384,B8NMA2|Aspergillus_flavus_NRRL3357_Ascomycota_Eurotiomycetes_Eurotiales:2.1000000005599873E-7):2.1000000005599873E-7,KDE76138|Aspergillus_oryzae_100-8_Ascomycota_Eurotiomycetes_Eurotiales:0.00956721000000016):0.042473460000000074,(A0A0L1J6R7|Aspergillus_nomius_NRRL_13137_Ascomycota_Eurotiomycetes_Eurotiales:0.009680780000000055,A0A1F8AAT6|Aspergillus_bombycis_Ascomycota_Eurotiomycetes_Eurotiales:2.1999999999522402E-7):0.032271639999999824):0.08357413000000014,XP_020124258|Talaromyces_atroroseus_Ascomycota_Eurotiomycetes_Eurotiales:0.2166264400000002):0.027102830000000022):0.03530210999999994,(((((A0A117DYD4|Aspergillus_niger_Ascomycota_Eurotiomycetes_Eurotiales:1.7999999979423364E-7,A0A1M3TRM5|Aspergillus_luchuensis_CBS_106.47_Ascomycota_Eurotiomycetes_Eurotiales:0.00978752000000016):0.0036168899999999837,A0A1L9N8G3|Aspergillus_tubingensis_CBS_134.48_Ascomycota_Eurotiomycetes_Eurotiales:0.0031877900000001347):0.0037010400000001553,(A0A1L9UW87|Aspergillus_brasiliensis_CBS_101740_Ascomycota_Eurotiomycetes_Eurotiales:0.022577360000000102,G3Y0W1|Aspergillus_niger_ATCC_1015_Ascomycota_Eurotiomycetes_Eurotiales:0.01389136000000013):0.006355409999999839):0.05593653999999981,A0A1R3RZY4|Aspergillus_carbonarius_ITEM_5010_Ascomycota_Eurotiomycetes_Eurotiales:0.043139650000000085):0.0677755499999999,A0A1L9X954|Aspergillus_aculeatus_ATCC_16872_Ascomycota_Eurotiomycetes_Eurotiales:0.08684212000000002):0.06320877000000014):0.02532659000000015,(((((A0A0U5GG19|Aspergillus_calidoustus_Ascomycota_Eurotiomycetes_Eurotiales:0.15238196999999998,A0A1L9WIF3|Aspergillus_aculeatus_ATCC_16872_Ascomycota_Eurotiomycetes_Eurotiales:0.05105431000000005):0.14217077999999983,F0XBE3|Grosmannia_clavigera_kw1407_Ascomycota_Sordariomycetes_Ophiostomatales:0.26925798999999984):0.06709110999999979,A0A1L9STA3|Penicilliopsis_zonata_CBS_506.65_Ascomycota_Eurotiomycetes_Eurotiales:0.22484946000000017):0.02225886999999993,(A0A0F8TWG5|Aspergillus_ochraceoroseus_Ascomycota_Eurotiomycetes_Eurotiales:0.0027099800000001117,A0A0F8X389|Aspergillus_rambellii_Ascomycota_Eurotiomycetes_Eurotiales:0.0036963399999998536):0.14588407000000014):0.028955260000000038,Q0D014|Aspergillus_terreus_NIH2624_Ascomycota_Eurotiomycetes_Eurotiales:0.13679667999999978):0.05488628999999978):0.037810589999999866,W9XNS2|Capronia_coronata_CBS_617.96_Ascomycota_Eurotiomycetes_Chaetothyriales:0.3772964700000001):0.04211695000000004,((G2X0W7|Verticillium_dahliae_VdLs.17_Ascomycota_Sordariomycetes_Glomerellales:0.002643130000000049,C9SCR2|Verticillium_alfalfae_VaMs.102_Ascomycota_Sordariomycetes_Glomerellales:0.020968859999999978):0.003328989999999976,A0A0G4MXT2|Verticillium_longisporum_Ascomycota_Sordariomycetes_Glomerellales:0.002465659999999925):0.26746238):0.0052409299999998105,((((((((A0A0D2YHN8|Fusarium_oxysporum_f._sp._lycopersici_4287_Ascomycota_Sordariomycetes_Hypocreales:2.0000000011677344E-7,W9I4W9|Fusarium_oxysporum_FOSC_3-a_Ascomycota_Sordariomycetes_Hypocreales:0.006320820000000005):0.0031414999999999083,W9JIL3|Fusarium_oxysporum_Fo47_Ascomycota_Sordariomycetes_Hypocreales:0.0031419399999998987):0.003148350000000022,W7NG78|Fusarium_verticillioides_7600_Ascomycota_Sordariomycetes_Hypocreales:0.025760500000000075):1.7999999979423364E-7,((SCV34290|Fusarium_fujikuroi_Ascomycota_Sordariomycetes_Hypocreales:0.012745349999999878,A0A1L7TJR6|Fusarium_mangiferae_Ascomycota_Sordariomycetes_Hypocreales:0.0031543100000002156):0.003124609999999972,A0A0J0ANS7|Fusarium_fujikuroi_Ascomycota_Sordariomycetes_Hypocreales:0.003146160000000009):1.9000000017754815E-7):0.0031520899999999408,A0A1L7WA22|Fusarium_proliferatum_ET1_Ascomycota_Sordariomycetes_Hypocreales:0.006329539999999856):0.06158975999999994,KIL86167|Fusarium_avenaceum_Ascomycota_Sordariomycetes_Hypocreales:0.07580053999999992):0.033986780000000216,(((I1RGP4|Fusarium_graminearum_PH-1_Ascomycota_Sordariomycetes_Hypocreales:0.010749280000000194,K3VIT5|Fusarium_pseudograminearum_CS3096_Ascomycota_Sordariomycetes_Hypocreales:0.01161418000000003):0.005932239999999922,A0A0M9ESC2|Fusarium_langsethiae_Ascomycota_Sordariomycetes_Hypocreales:0.021040929999999847):0.008653090000000141,A0A1B8AV42|Fusarium_poae_Ascomycota_Sordariomycetes_Hypocreales:0.010224749999999894):0.13137738):0.10233742000000001,A0A0P7BM91|Neonectria_ditissima_Ascomycota_Sordariomycetes_Hypocreales:0.08194543000000021):0.038774469999999894):0.058796669999999995,W3WRK1|Pestalotiopsis_fici_W106-1_Ascomycota_Sordariomycetes_Xylariales:0.23533667000000014):0.0888701799999998,((A0A0G2G0K0|Diaporthe_ampelina_Ascomycota_Sordariomycetes_Diaporthales:0.07706918000000007,A0A1C1WZ47|Diaporthe_helianthi_Ascomycota_Sordariomycetes_Diaporthales:0.022400119999999912):0.26958795999999996,G4NAN3|Magnaporthe_oryzae_70-15_Ascomycota_Sordariomycetes_Magnaporthales:0.4695777900000002):0.13036630999999987):0.08765867000000016,((((((((G3Y438|Aspergillus_niger_ATCC_1015_Ascomycota_Eurotiomycetes_Eurotiales:0.024766759999999888,G7XY49|Aspergillus_kawachii_IFO_4308_Ascomycota_Eurotiomycetes_Eurotiales:0.010987099999999916):0.018275850000000204,A0A1L9U833|Aspergillus_brasiliensis_CBS_101740_Ascomycota_Eurotiomycetes_Eurotiales:0.029377999999999904):0.03077432999999985,A0A1R3REC2|Aspergillus_carbonarius_ITEM_5010_Ascomycota_Eurotiomycetes_Eurotiales:0.06708023000000018):0.07710775000000014,A0A1L9WLB3|Aspergillus_aculeatus_ATCC_16872_Ascomycota_Eurotiomycetes_Eurotiales:0.0696291699999998):0.04980443000000001,((A0A017S554|Aspergillus_ruber_CBS_135680_Ascomycota_Eurotiomycetes_Eurotiales:0.012694639999999868,A0A1L9V4S1|Aspergillus_glaucus_CBS_516.65_Ascomycota_Eurotiomycetes_Eurotiales:0.009602880000000091):0.008255750000000006,A0A1E3B9J4|Aspergillus_cristatus_Ascomycota_Eurotiomycetes_Eurotiales:0.00469420999999981):0.16788369000000003):0.018890299999999804,((((((A0A0J5SX02|Aspergillus_fumigatus_Z5_Ascomycota_Eurotiomycetes_Eurotiales:9.99999993922529E-9,Q4WIN9|Aspergillus_fumigatus_Af293_Ascomycota_Eurotiomycetes_Eurotiales:2.8000000007466497E-7):0.021563140000000036,A0A0S7DY64|Aspergillus_lentulus_Ascomycota_Eurotiomycetes_Eurotiales:0.019633810000000196):0.003148350000000022,A1CYG2|Aspergillus_fischeri_NRRL_181_Ascomycota_Eurotiomycetes_Eurotiales:0.00859223000000009):0.003967110000000051,A0A0K8LQM8|Aspergillus_udagawae_Ascomycota_Eurotiomycetes_Eurotiales:0.00622524999999996):0.01578443000000007,A0A231MDL1|Aspergillus_thermomutatus_Ascomycota_Eurotiomycetes_Eurotiales:0.007294050000000052):0.03835026000000008,A1CFV0|Aspergillus_clavatus_NRRL_1_Ascomycota_Eurotiomycetes_Eurotiales:0.13069173000000012):0.10405082999999982):0.028225019999999823,(((A0A0D9MT87|Aspergillus_flavus_AF70_Ascomycota_Eurotiomycetes_Eurotiales:0.012796760000000074,PIG84505|Aspergillus_arachidicola_Ascomycota_Eurotiomycetes_Eurotiales:1.4999999997655777E-7):2.0000000011677344E-7,A0A0F0IE17|Aspergillus_parasiticus_SU-1_Ascomycota_Eurotiomycetes_Eurotiales:2.0000000011677344E-7):0.0109079900000002,(A0A1F8A6G3|Aspergillus_bombycis_Ascomycota_Eurotiomycetes_Eurotiales:0.006367369999999983,A0A0L1IXM7|Aspergillus_nomius_NRRL_13137_Ascomycota_Eurotiomycetes_Eurotiales:1.5999999991578306E-7):0.001837899999999948):0.1285318499999999):0.040978190000000136,A0A1L9RFM4|Aspergillus_wentii_DTO_134E9_Ascomycota_Eurotiomycetes_Eurotiales:0.1160044899999999):0.15372039000000015):0.09243457999999993,((((((((((((A0A066Y1X6|Colletotrichum_sublineola_Ascomycota_Sordariomycetes_Glomerellales:0.03418213000000003,E3Q5F1|Colletotrichum_graminicola_M1.001_Ascomycota_Sordariomycetes_Glomerellales:0.15308455999999993):0.11815803999999996,A0A166UE44|Colletotrichum_tofieldiae_Ascomycota_Sordariomycetes_Glomerellales:0.006779669999999793):6.099999998454564E-7,A0A162ND36|Colletotrichum_incanum_Ascomycota_Sordariomycetes_Glomerellales:0.01606474999999996):0.0064919699999999025,((A0A135RRC9|Colletotrichum_simmondsii_Ascomycota_Sordariomycetes_Glomerellales:0.003370460000000186,A0A1G4BR80|Colletotrichum_orchidophilum_Ascomycota_Sordariomycetes_Glomerellales:0.04710179000000014):0.0031192899999998858,A0A135SX43|Colletotrichum_salicis_Ascomycota_Sordariomycetes_Glomerellales:0.006586770000000186):0.022641950000000133):0.0023294699999998336,(N4VEY3|Colletotrichum_orbiculare_MAFF_240422_Ascomycota_Sordariomycetes_Glomerellales:0.06348134000000005,A0A1B7XWL8|Colletotrichum_higginsianum_IMI_349063_Ascomycota_Sordariomycetes_Glomerellales:0.03465130000000016):0.013643150000000048):0.007792600000000149,A0A1Q8S5M3|Colletotrichum_chlorophyti_Ascomycota_Sordariomycetes_Glomerellales:0.05206569000000005):0.05172813999999981,(((((I1RLQ8|Fusarium_graminearum_PH-1_Ascomycota_Sordariomycetes_Hypocreales:9.99999993922529E-9,K3UTP6|Fusarium_pseudograminearum_CS3096_Ascomycota_Sordariomycetes_Hypocreales:9.99999993922529E-9):0.017873170000000105,(A0A0N0V5A1|Fusarium_langsethiae_Ascomycota_Sordariomycetes_Hypocreales:0.013056479999999926,A0A1B8AIP2|Fusarium_poae_Ascomycota_Sordariomycetes_Hypocreales:0.006578750000000078):0.011750839999999929):0.04172422999999981,KIL84924|Fusarium_avenaceum_Ascomycota_Sordariomycetes_Hypocreales:0.026428479999999865):0.026696830000000116,(((A0A0I9XQ62|Fusarium_fujikuroi_Ascomycota_Sordariomycetes_Hypocreales:0.006390389999999968,X0IWS7|Fusarium_oxysporum_f._sp._cubense_tropical_race_4_54006_Ascomycota_Sordariomycetes_Hypocreales:5.00000000069889E-7):0.0031560000000001587,A0A1L7TEA1|Fusarium_mangiferae_Ascomycota_Sordariomycetes_Hypocreales:0.0032243400000000477):0.009883900000000168,W7M1P4|Fusarium_verticillioides_7600_Ascomycota_Sordariomycetes_Hypocreales:0.0032101799999999514):0.02771536000000019):0.05821158000000004,C7ZHV7|Nectria_haematococca_mpVI_77-13-4_Ascomycota_Sordariomycetes_Hypocreales:0.08125708999999981):0.03860297999999984):0.011925259999999938,A0A0P7BF35|Neonectria_ditissima_Ascomycota_Sordariomycetes_Hypocreales:0.07883036999999993):0.03840792999999998,(A0A084AL23|Stachybotrys_chartarum_IBT_7711_Ascomycota_Sordariomycetes_Hypocreales:1.4999999997655777E-7,A0A084Q9B7|Stachybotrys_chlorohalonata_IBT_40285_Ascomycota_Sordariomycetes_Hypocreales:0.00966194999999992):0.12644051000000012):0.047633439999999805,M7T780|Eutypa_lata_UCREL1_Ascomycota_Sordariomycetes_Xylariales:0.14411745999999992):0.052460410000000124,(((((A0A162ZPG7|Ascochyta_rabiei_Ascomycota_Dothideomycetes_Pleosporales:0.0690180800000002,A0A1Y2LKD9|Epicoccum_nigrum_Ascomycota_Dothideomycetes_Pleosporales:0.026944380000000212):0.028068329999999975,A0A177CIM0|Paraphaeosphaeria_sporulosa_Ascomycota_Dothideomycetes_Pleosporales:0.07077949000000006):0.02114074999999982,(A0A0G2FDD6|Diaporthe_ampelina_Ascomycota_Sordariomycetes_Diaporthales:0.034184370000000186,A0A1C1WRE6|Diaporthe_helianthi_Ascomycota_Sordariomycetes_Diaporthales:0.10535409000000007):0.03891046999999981):0.038940530000000084,(A0A194UUM1|Valsa_mali_var._pyri_Ascomycota_Sordariomycetes_Diaporthales:0.014794000000000196,A0A194VV76|Valsa_mali_Ascomycota_Sordariomycetes_Diaporthales:0.017077720000000074):0.11480941999999983):0.03278754000000017,((M7UVD8|Botrytis_cinerea_BcDW1_Ascomycota_Leotiomycetes_Helotiales:0.0031143999999998506,XP_001558156|Botrytis_cinerea_B05_10_Ascomycota_Leotiomycetes_Helotiales:2.1000000005599873E-7):0.05849175999999989,W3WYD7|Pestalotiopsis_fici_W106-1_Ascomycota_Sordariomycetes_Xylariales:0.0712302199999999):0.09290707999999981):0.0121716300000001):0.14841922000000007,A0A0G2ED64|Phaeomoniella_chlamydospora_Ascomycota_Eurotiomycetes_Phaeomoniellales:0.1977341899999998):0.14803663):0.08786726999999983,(((((A0A0G2GSZ4|Diplodia_seriata_Ascomycota_Dothideomycetes_Botryosphaeriales:9.99999993922529E-9,A0A1S8BCG6|Diplodia_seriata_Ascomycota_Dothideomycetes_Botryosphaeriales:9.99999993922529E-9):0.014265439999999963,A0A1J9RKJ6|Diplodia_corticola_Ascomycota_Dothideomycetes_Botryosphaeriales:0.027535859999999968):0.04368623999999999,(K2T0Y1|Macrophomina_phaseolina_MS6_Ascomycota_Dothideomycetes_Botryosphaeriales:0.08538038000000014,R1EJX7|Neofusicoccum_parvum_UCRNP2_Ascomycota_Dothideomycetes_Botryosphaeriales:0.06383327999999988):0.041862490000000196):0.19200899000000016,(A0A1S8BEA1|Diplodia_seriata_Ascomycota_Dothideomycetes_Botryosphaeriales:0.39624879999999996,R1GMK5|Neofusicoccum_parvum_UCRNP2_Ascomycota_Dothideomycetes_Botryosphaeriales:0.17735548000000012):0.19626347999999982):0.06709077000000008,(((SJL13846|Armillaria_ostoyae_Basidiomycota_Agaricomycetes_Agaricales:0.002830799999999911,PBK99967|Armillaria_gallica_Basidiomycota_Agaricomycetes_Agaricales:0.05385458999999981):0.0062836700000001855,PBK68988|Armillaria_solidipes_Basidiomycota_Agaricomycetes_Agaricales:0.009915869999999938):0.3806237499999998,A0A0D7AEP1|Fistulina_hepatica_ATCC_64428_Basidiomycota_Agaricomycetes_Agaricales:0.26371199999999995):0.10057357999999983):0.03750088000000007):0.03300033000000013,((((((((((((((A0A0D2Y0J2|Fusarium_oxysporum_f._sp._lycopersici_4287_Ascomycota_Sordariomycetes_Hypocreales:1.7999999979423364E-7,A0A0J9VDG9|Fusarium_oxysporum_f._sp._lycopersici_4287_Ascomycota_Sordariomycetes_Hypocreales:9.99999993922529E-9):0.013804630000000095,X0C227|Fusarium_oxysporum_f._sp._raphani_54005_Ascomycota_Sordariomycetes_Hypocreales:0.003164019999999823):9.99999993922529E-9,F9G7V7|Fusarium_oxysporum_Fo5176_Ascomycota_Sordariomycetes_Hypocreales:9.99999993922529E-9):0.002954700000000088,((A0A1L7TLC3|Fusarium_mangiferae_Ascomycota_Sordariomycetes_Hypocreales:0.009557570000000126,W7MXI4|Fusarium_verticillioides_7600_Ascomycota_Sordariomycetes_Hypocreales:0.0031598700000001756):1.4999999997655777E-7,A0A1L7VVN1|Fusarium_proliferatum_ET1_Ascomycota_Sordariomycetes_Hypocreales:0.0031582999999999473):0.009776979999999824):0.05305162000000019,KIL87676|Fusarium_avenaceum_Ascomycota_Sordariomycetes_Hypocreales:0.07632474999999994):0.06015011999999986,((I1RIU7|Fusarium_graminearum_PH-1_Ascomycota_Sordariomycetes_Hypocreales:0.01841079999999984,K3UHT7|Fusarium_pseudograminearum_CS3096_Ascomycota_Sordariomycetes_Hypocreales:0.0299037000000002):0.042337170000000146,(A0A0N0DBV1|Fusarium_langsethiae_Ascomycota_Sordariomycetes_Hypocreales:0.007930850000000156,A0A1B8AX26|Fusarium_poae_Ascomycota_Sordariomycetes_Hypocreales:0.026860529999999994):0.031149259999999845):0.14644983999999983):0.10293733000000005,C7ZFC9|Nectria_haematococca_mpVI_77-13-4_Ascomycota_Sordariomycetes_Hypocreales:0.0878732499999999):0.0954061799999999,A0A0N8H7J3|Neonectria_ditissima_Ascomycota_Sordariomycetes_Hypocreales:0.13084889000000022):0.036281129999999884,(A0A084QXP6|Stachybotrys_chlorohalonata_IBT_40285_Ascomycota_Sordariomycetes_Hypocreales:0.01815287000000021,A0A084R515|Stachybotrys_chartarum_IBT_40288_Ascomycota_Sordariomycetes_Hypocreales:0.020212129999999995):0.3014207500000001):0.07122847999999982,((((((A0A135RS35|Colletotrichum_salicis_Ascomycota_Sordariomycetes_Glomerellales:0.0050291399999999875,A0A1G4B105|Colletotrichum_orchidophilum_Ascomycota_Sordariomycetes_Glomerellales:0.017257959999999795):0.006432370000000187,(A0A010QVV7|Colletotrichum_fioriniae_PJ7_Ascomycota_Sordariomycetes_Glomerellales:0.0030736799999999675,A0A135UMM4|Colletotrichum_nymphaeae_SA-01_Ascomycota_Sordariomycetes_Glomerellales:0.009505470000000127):0.004338160000000091):0.02814432999999994,(T0JYZ1|Colletotrichum_gloeosporioides_Cg-14_Ascomycota_Sordariomycetes_Glomerellales:0.04622238000000012,N4V943|Colletotrichum_orbiculare_MAFF_240422_Ascomycota_Sordariomycetes_Glomerellales:0.046155539999999995):0.023607979999999973):0.015794210000000142,(((A0A161Y486|Colletotrichum_tofieldiae_Ascomycota_Sordariomycetes_Glomerellales:4.699999998081239E-7,A0A161YMP3|Colletotrichum_incanum_Ascomycota_Sordariomycetes_Glomerellales:0.009480330000000148):0.03992350999999994,H1UV23|Colletotrichum_higginsianum_IMI_349063_Ascomycota_Sordariomycetes_Glomerellales:0.03744402000000013):0.017153480000000165,A0A1Q8RXD2|Colletotrichum_chlorophyti_Ascomycota_Sordariomycetes_Glomerellales:0.03528405999999995):0.012168579999999984):0.012279499999999999,(A0A066XG61|Colletotrichum_sublineola_Ascomycota_Sordariomycetes_Glomerellales:0.02547328999999987,E3QZI5|Colletotrichum_graminicola_M1.001_Ascomycota_Sordariomycetes_Glomerellales:0.034241479999999935):0.02761799999999992):0.0943544300000001,(A0A0F4ZEH8|Thielaviopsis_punctulata_Ascomycota_Sordariomycetes_Microascales:0.21594739000000018,PHH54330|Ceratocystis_fimbriata_CBS_114723_Ascomycota_Sordariomycetes_Microascales:0.17338163000000018):0.14859750000000016):0.031170400000000154):0.041001849999999784,(((((((((A0A162NRH4|Colletotrichum_incanum_Ascomycota_Sordariomycetes_Glomerellales:0.002953279999999836,A0A166NPZ0|Colletotrichum_tofieldiae_Ascomycota_Sordariomycetes_Glomerellales:0.02443395000000015):0.010189190000000181,A0A1B7XSH2|Colletotrichum_higginsianum_IMI_349063_Ascomycota_Sordariomycetes_Glomerellales:0.04802717000000012):0.009653409999999862,(A0A066X8I0|Colletotrichum_sublineola_Ascomycota_Sordariomycetes_Glomerellales:0.06474507999999979,E3QJL3|Colletotrichum_graminicola_M1.001_Ascomycota_Sordariomycetes_Glomerellales:0.04812570999999988):0.033471099999999865):0.043462760000000156,A0A1Q8S619|Colletotrichum_chlorophyti_Ascomycota_Sordariomycetes_Glomerellales:0.04583816000000018):0.03335885999999988,((((A0A135SEE3|Colletotrichum_nymphaeae_SA-01_Ascomycota_Sordariomycetes_Glomerellales:2.1999999999522402E-7,A0A1G4ASG4|Colletotrichum_orchidophilum_Ascomycota_Sordariomycetes_Glomerellales:0.033609310000000114):0.0032496399999999426,A0A135U0H8|Colletotrichum_salicis_Ascomycota_Sordariomycetes_Glomerellales:0.006519930000000063):0.005282939999999847,A0A135T5M9|Colletotrichum_simmondsii_Ascomycota_Sordariomycetes_Glomerellales:0.00456594999999993):0.08284058999999999,N4VA40|Colletotrichum_orbiculare_MAFF_240422_Ascomycota_Sordariomycetes_Glomerellales:0.06017664999999983):0.02770596000000003):0.013718330000000112,T0LNE7|Colletotrichum_gloeosporioides_Cg-14_Ascomycota_Sordariomycetes_Glomerellales:0.04869033999999983):0.09266384000000016,A0A136ITY8|Microdochium_bolleyi_Ascomycota_Sordariomycetes_Xylariales:0.32949063):0.15925345000000002,((((((N1RVE7|Fusarium_oxysporum_f._sp._cubense_race_4_Ascomycota_Sordariomycetes_Hypocreales:0.0033464699999998793,W7M5V3|Fusarium_verticillioides_7600_Ascomycota_Sordariomycetes_Hypocreales:0.01628102000000009):1.4000000003733248E-7,X0D192|Fusarium_oxysporum_f._sp._raphani_54005_Ascomycota_Sordariomycetes_Hypocreales:0.003209440000000008):0.003684859999999901,(A0A0I9Y6Z3|Fusarium_fujikuroi_Ascomycota_Sordariomycetes_Hypocreales:1.4999999997655777E-7,A0A1L7VEZ8|Fusarium_proliferatum_ET1_Ascomycota_Sordariomycetes_Hypocreales:0.022839369999999803):0.002741159999999798):0.015046129999999991,((((I1RPL0|Fusarium_graminearum_PH-1_Ascomycota_Sordariomycetes_Hypocreales:0.016246890000000125,K3VPJ2|Fusarium_pseudograminearum_CS3096_Ascomycota_Sordariomycetes_Hypocreales:0.00994508000000005):0.017518439999999913,A0A0N0DHG0|Fusarium_langsethiae_Ascomycota_Sordariomycetes_Hypocreales:0.025734180000000162):0.011795349999999871,A0A1B8AMJ7|Fusarium_poae_Ascomycota_Sordariomycetes_Hypocreales:0.010827130000000018):0.02059829000000013,KIL91375|Fusarium_avenaceum_Ascomycota_Sordariomycetes_Hypocreales:0.04451599999999978):0.02269882000000001):0.0504911899999998,C7YPP6|Nectria_haematococca_mpVI_77-13-4_Ascomycota_Sordariomycetes_Hypocreales:0.10107687999999992):0.0682695299999998,A0A0P7B120|Neonectria_ditissima_Ascomycota_Sordariomycetes_Hypocreales:0.09552431000000006):0.0840095999999999):0.26435904,((A0A194V299|Valsa_mali_var._pyri_Ascomycota_Sordariomycetes_Diaporthales:0.003709909999999983,A0A194VQB8|Valsa_mali_Ascomycota_Sordariomycetes_Diaporthales:0.0025138899999999076):0.08995160999999996,(A0A0G2FU20|Diaporthe_ampelina_Ascomycota_Sordariomycetes_Diaporthales:0.02744775999999982,A0A1C1X7A5|Diaporthe_helianthi_Ascomycota_Sordariomycetes_Diaporthales:0.09337119999999999):0.06655276999999993):0.19904796000000013):0.028219439999999985):0.05627102000000006,(A0A0C4E9A6|Magnaporthiopsis_poae_ATCC_64411_Ascomycota_Sordariomycetes_Magnaporthales:0.20717352999999994,L7J700|Magnaporthe_oryzae_P131_Ascomycota_Sordariomycetes_Magnaporthales:0.33131084999999993):0.1491337399999999):0.03224866000000004,(((((((PBP21408|Diplocarpon_rosae_Ascomycota_Leotiomycetes_Helotiales:0.010090819999999834,PBP27966|Diplocarpon_rosae_Ascomycota_Leotiomycetes_Helotiales:0.0195320699999999):0.04010214000000012,A0A218YUI9|Marssonina_coronariae_Ascomycota_Leotiomycetes_Helotiales:0.06993397000000012):0.05245882000000002,K1Y433|Marssonina_brunnea_f._sp._multigermtubi_MB_m1_Ascomycota_Leotiomycetes_Helotiales:0.16705943000000012):0.040992489999999826,((A0A1E1K8H7|Rhynchosporium_commune_Ascomycota_Leotiomycetes_Helotiales:0.0031262999999999153,A0A1E1MSN8|Rhynchosporium_secalis_Ascomycota_Leotiomycetes_Helotiales:1.4000000003733248E-7):0.003939209999999971,A0A1E1L0W6|Rhynchosporium_agropyri_Ascomycota_Leotiomycetes_Helotiales:0.005457629999999991):0.10561092000000016):0.08405108000000006,(A0A132BCE1|Phialocephala_scopiformis_Ascomycota_Leotiomycetes_Helotiales:0.0390569799999998,A0A1L7XVH1|Phialocephala_subalpina_Ascomycota_Leotiomycetes_Helotiales:0.08967079):0.08008009999999999):0.045829260000000094,((M7TH82|Botrytis_cinerea_BcDW1_Ascomycota_Leotiomycetes_Helotiales:0.0393478599999999,W9CLR5|Sclerotinia_borealis_F-4128_Ascomycota_Leotiomycetes_Helotiales:0.04464276999999983):0.0237378399999999,A7ELR7|Sclerotinia_sclerotiorum_1980_UF-70_Ascomycota_Leotiomycetes_Helotiales:0.059095679999999984):0.1270693999999999):0.037720660000000183,S3DWV5|Glarea_lozoyensis_ATCC_20868_Ascomycota_Leotiomycetes_Helotiales:0.18404514999999977):0.1007806699999998):0.011347960000000157,(((((((((((((W6XJJ8|Bipolaris_zeicola_26-R-13_Ascomycota_Dothideomycetes_Pleosporales:0.009669510000000159,M2SBA6|Bipolaris_sorokiniana_ND90Pr_Ascomycota_Dothideomycetes_Pleosporales:0.0064852700000002095):0.0010577899999999474,W6ZG50|Bipolaris_oryzae_ATCC_44560_Ascomycota_Dothideomycetes_Pleosporales:0.018087560000000114):0.0052165099999998965,N4WIT7|Bipolaris_maydis_ATCC_48331_Ascomycota_Dothideomycetes_Pleosporales:0.020825599999999778):0.049139289999999836,R0KG81|Setosphaeria_turcica_Et28A_Ascomycota_Dothideomycetes_Pleosporales:0.08498780999999989):0.036051930000000176,(B2WA23|Pyrenophora_tritici-repentis_Pt-1C-BFP_Ascomycota_Dothideomycetes_Pleosporales:0.010295290000000179,E3REM0|Pyrenophora_teres_f._teres_0-1_Ascomycota_Dothideomycetes_Pleosporales:0.029744280000000067):0.06945107999999989):0.016855080000000022,A0A0L1HNB5|Stemphylium_lycopersici_Ascomycota_Dothideomycetes_Pleosporales:0.031775039999999866):0.01983023000000017,A0A177D413|Alternaria_alternata_Ascomycota_Dothideomycetes_Pleosporales:0.051638860000000175):0.0457702900000001,A0A178E9P2|Pyrenochaeta_sp._DS3sAY3a_Ascomycota_Dothideomycetes_Pleosporales:0.049741519999999984):0.028357479999999935,A0A178AJE9|Stagonospora_sp._SRC1lsM3a_Ascomycota_Dothideomycetes_Pleosporales:0.11297809999999986):0.019567739999999834,(A0A163K8I6|Ascochyta_rabiei_Ascomycota_Dothideomycetes_Pleosporales:0.054320839999999926,A0A1Y2LTE3|Epicoccum_nigrum_Ascomycota_Dothideomycetes_Pleosporales:0.11672738999999988):0.03977139999999979):0.11082328999999991,A0A177CWJ2|Paraphaeosphaeria_sporulosa_Ascomycota_Dothideomycetes_Pleosporales:0.1587270300000001):0.0913332200000001,A0A1Y1Y4V1|Clohesyomyces_aquaticus_Ascomycota_Dothideomycetes_Pleosporales:0.15540354999999995):0.17127260999999994,(((((A0A074YD34|Aureobasidium_subglaciale_EXF-2481_Ascomycota_Dothideomycetes_Dothideales:0.06179983999999994,A0A074XIF5|Aureobasidium_namibiae_CBS_147.97_Ascomycota_Dothideomycetes_Dothideales:0.03760638000000016):0.006600440000000152,A0A074XP04|Aureobasidium_pullulans_EXF-150_Ascomycota_Dothideomycetes_Dothideales:0.024365809999999932):0.011742669999999844,A0A074VUK1|Aureobasidium_melanogenum_CBS_110374_Ascomycota_Dothideomycetes_Dothideales:0.04952866):0.19591992000000014,((A0A074WZJ5|Aureobasidium_namibiae_CBS_147.97_Ascomycota_Dothideomycetes_Dothideales:0.11397352999999999,A0A074ZNU5|Aureobasidium_subglaciale_EXF-2481_Ascomycota_Dothideomycetes_Dothideales:0.039633189999999985):0.02602620999999994,A0A074XIH3|Aureobasidium_pullulans_EXF-150_Ascomycota_Dothideomycetes_Dothideales:0.056561279999999936):0.3368213999999998):0.0316956300000002,(((A0A1Y2E7J3|Pseudomassariella_vexata_Ascomycota_Sordariomycetes_Xylariales:0.16517999999999988,M7SAW1|Eutypa_lata_UCREL1_Ascomycota_Sordariomycetes_Xylariales:0.18461110000000014):0.0648296300000002,W3XGA2|Pestalotiopsis_fici_W106-1_Ascomycota_Sordariomycetes_Xylariales:0.11412778999999995):0.07150204999999987,A0A0G2EM16|Phaeomoniella_chlamydospora_Ascomycota_Eurotiomycetes_Phaeomoniellales:0.16387322000000015):0.13324941999999984):0.02316881999999998):0.023963510000000188):0.07632633000000011):0.024833890000000025,((((((A0A218Z990|Marssonina_coronariae_Ascomycota_Leotiomycetes_Helotiales:0.10439958999999988,PBP22038|Diplocarpon_rosae_Ascomycota_Leotiomycetes_Helotiales:0.11446224999999988):0.1276143900000002,K1W4J8|Marssonina_brunnea_f._sp._multigermtubi_MB_m1_Ascomycota_Leotiomycetes_Helotiales:0.2434976299999998):0.047955780000000114,A0A218ZDY0|Marssonina_coronariae_Ascomycota_Leotiomycetes_Helotiales:0.23600407999999984):0.07544550999999977,K1WP77|Marssonina_brunnea_f._sp._multigermtubi_MB_m1_Ascomycota_Leotiomycetes_Helotiales:0.2760526699999999):0.19109575000000012,(((W6ZGC4|Bipolaris_oryzae_ATCC_44560_Ascomycota_Dothideomycetes_Pleosporales:0.03796218000000007,W7E1C3|Bipolaris_victoriae_FI3_Ascomycota_Dothideomycetes_Pleosporales:0.05537081999999982):0.40072361999999995,L7IDV7|Magnaporthe_oryzae_Y34_Ascomycota_Sordariomycetes_Magnaporthales:0.3327754500000002):0.08434229999999987,A0A163IL79|Ascochyta_rabiei_Ascomycota_Dothideomycetes_Pleosporales:0.3591122200000001):0.08918513000000017):0.10568250999999984,((A0A0D7AEU6|Fistulina_hepatica_ATCC_64428_Basidiomycota_Agaricomycetes_Agaricales:0.0877484599999998,A0A0D7AQ43|Fistulina_hepatica_ATCC_64428_Basidiomycota_Agaricomycetes_Agaricales:0.10159024000000016):0.4532518900000002,M7TXS5|Eutypa_lata_UCREL1_Ascomycota_Sordariomycetes_Xylariales:0.3822889100000002):0.08723634000000002):0.07216939):0.44776778000000017,(((((((((((((((((((((A0A175WAT0|Madurella_mycetomatis_Ascomycota_Sordariomycetes_Sordariales:0.0635452700000001,G0S3B0|Chaetomium_thermophilum_var._thermophilum_DSM_1495_Ascomycota_Sordariomycetes_Sordariales:0.11174901000000004):0.02740330000000002,CDH2_Q9P8H5|Humicola_insolens_Ascomycota_Sordariomycetes_Sordariales:0.0892359100000002):0.018480310000000166,B2ADY6|Podospora_anserina_S_mat__Ascomycota_Sordariomycetes_Sordariales:0.17601770000000005):0.010504249999999882,Q2GTT2|Chaetomium_globosum_CBS_148.51_Ascomycota_Sordariomycetes_Sordariales:0.13089461999999985):0.030796440000000036,(G2QFY4|Thermothelomyces_thermophila_ATCC_42464_Ascomycota_Sordariomycetes_Sordariales:0.04518064999999982,CDH2_E7D6B9|Crassicarpon_thermophilum_Ascomycota_Sordariomycetes_Sordariales:0.052559769999999784):0.07661278000000005):0.04486851000000014,G2QV06|Thielavia_terrestris_NRRL_8126_Ascomycota_Sordariomycetes_Sordariales:0.12330599999999992):0.017365470000000105,((G4V131|Neurospora_tetrasperma_FGSC_2509_Ascomycota_Sordariomycetes_Sordariales:0.003176100000000126,A0A0B0E3N2|Neurospora_crassa_Ascomycota_Sordariomycetes_Sordariales:0.009604069999999965):0.026411319999999794,F7W4V8|Sordaria_macrospora_k-hell_Ascomycota_Sordariomycetes_Sordariales:0.019107019999999864):0.1092839699999999):0.08031349999999993,((A0A1Y2E3U6|Pseudomassariella_vexata_Ascomycota_Sordariomycetes_Xylariales:0.12138874,W3X8R3|Pestalotiopsis_fici_W106-1_Ascomycota_Sordariomycetes_Xylariales:0.12084028999999985):0.12701899999999977,A0A1J7INB3|Coniochaeta_ligniaria_NRRL_30616_Ascomycota_Sordariomycetes_Coniochaetales:0.1831391):0.04660595000000001):0.039759600000000006,((((((A0A1Y2VGD9|Hypoxylon_sp._CO27-5_Ascomycota_Sordariomycetes_Xylariales:0.06787895999999982,A0A1Y2WHE3|Hypoxylon_sp._CI-4A_Ascomycota_Sordariomycetes_Xylariales:0.05826179999999992):0.022874199999999956,A0A1Y2X538|Daldinia_sp._EC12_Ascomycota_Sordariomycetes_Xylariales:0.029100880000000107):0.01840333999999988,CDH2_E7D6C3|Hypoxylon_haematostroma_Ascomycota_Sordariomycetes_Xylariales:0.08702750999999997):0.04315242000000019,(A0A1S7UNL2|Rosellinia_necatrix_Ascomycota_Sordariomycetes_Xylariales:0.045238320000000165,A0A1V1T876|fungal_sp._No.14919:0.05151018000000018):0.18007412):0.04060813999999979,M7SZY2|Eutypa_lata_UCREL1_Ascomycota_Sordariomycetes_Xylariales:0.22989090999999995):0.08199604999999988,((A0A0F2LZ47|Sporothrix_schenckii_1099-18_Ascomycota_Sordariomycetes_Ophiostomatales:9.99999993922529E-9,U7Q3V9|Sporothrix_schenckii_ATCC_58251_Ascomycota_Sordariomycetes_Ophiostomatales:9.99999993922529E-9):0.07639307999999989,S3BP98|Ophiostoma_piceae_UAMH_11346_Ascomycota_Sordariomycetes_Ophiostomatales:0.09902597999999996):0.18123654999999994):0.02976377000000019):0.017782140000000002,(((((((A0A1Y2THR9|Hypoxylon_sp._EC38_Ascomycota_Sordariomycetes_Xylariales:0.006271519999999864,A0A1Y2V8M7|Hypoxylon_sp._CO27-5_Ascomycota_Sordariomycetes_Xylariales:0.012875139999999785):0.03679867999999997,A0A1Y2X3C6|Daldinia_sp._EC12_Ascomycota_Sordariomycetes_Xylariales:0.03376329999999994):0.007457710000000173,A0A1Y2VPU8|Hypoxylon_sp._CI-4A_Ascomycota_Sordariomycetes_Xylariales:0.03368684000000011):0.0931717299999999,(A0A1V1TUW6|fungal_sp._No.14919:0.04121459000000005,A0A1W2TGG3|Rosellinia_necatrix_Ascomycota_Sordariomycetes_Xylariales:0.04809346999999997):0.06273887):0.09466587000000004,(((A0A178B813|Stagonospora_sp._SRC1lsM3a_Ascomycota_Dothideomycetes_Pleosporales:0.13456102000000003,Q0UDH6|Parastagonospora_nodorum_SN15_Ascomycota_Dothideomycetes_Pleosporales:0.10402390000000006):0.12677294999999988,A0A178DSG2|Pyrenochaeta_sp._DS3sAY3a_Ascomycota_Dothideomycetes_Pleosporales:0.0928405200000002):0.07021994999999981,(A0A177CBL7|Paraphaeosphaeria_sporulosa_Ascomycota_Dothideomycetes_Pleosporales:0.12720534000000017,A0A1Y1YRJ5|Clohesyomyces_aquaticus_Ascomycota_Dothideomycetes_Pleosporales:0.15338209000000003):0.03223519000000019):0.12095403999999998):0.012583620000000018,((((G2QNS9|Thermothelomyces_thermophila_ATCC_42464_Ascomycota_Sordariomycetes_Sordariales:0.07393941999999987,Q2GUS8|Chaetomium_globosum_CBS_148.51_Ascomycota_Sordariomycetes_Sordariales:0.060384480000000185):0.036954430000000205,G2RGE4|Thielavia_terrestris_NRRL_8126_Ascomycota_Sordariomycetes_Sordariales:0.10360000000000014):0.019438660000000052,(A0A175VSD1|Madurella_mycetomatis_Ascomycota_Sordariomycetes_Sordariales:0.06460048000000018,F7WB45|Sordaria_macrospora_k-hell_Ascomycota_Sordariomycetes_Sordariales:0.18555206000000002):0.023423709999999875):0.06277852000000017,(A0A0F2MFD4|Sporothrix_schenckii_1099-18_Ascomycota_Sordariomycetes_Ophiostomatales:0.10034301000000001,A0A167ST31|Sporothrix_insectorum_RCEF_264_Ascomycota_Sordariomycetes_Ophiostomatales:0.058560940000000006):0.09327677000000012):0.03451820999999988):0.10387230999999986,((((A0A0C4DS53|Magnaporthiopsis_poae_ATCC_64411_Ascomycota_Sordariomycetes_Magnaporthales:0.017983000000000082,J3P869|Gaeumannomyces_tritici_R3-111a-1_Ascomycota_Sordariomycetes_Magnaporthales:0.024521379999999926):0.1271723800000002,L7HQM2|Magnaporthe_oryzae_Y34_Ascomycota_Sordariomycetes_Magnaporthales:0.0861347600000002):0.09393626999999993,A0A084FZX3|Scedosporium_apiospermum_Ascomycota_Sordariomycetes_Microascales:0.25749542000000014):0.04464354000000004,A0A0G2FE40|Diaporthe_ampelina_Ascomycota_Sordariomycetes_Diaporthales:0.2819115299999999):0.031025919999999818):0.022364759999999873):0.07034122999999992,(((((((B8NQP5|Aspergillus_flavus_NRRL3357_Ascomycota_Eurotiomycetes_Eurotiales:9.99999993922529E-9,KOC16460|Aspergillus_flavus_AF70_Ascomycota_Eurotiomycetes_Eurotiales:9.99999993922529E-9):0.003111969999999964,A0A1S9DSQ7|Aspergillus_oryzae_Ascomycota_Eurotiomycetes_Eurotiales:3.699999999717818E-7):0.011318179999999955,PIG85602|Aspergillus_arachidicola_Ascomycota_Eurotiomycetes_Eurotiales:0.008033549999999945):0.009290089999999918,A0A1F7ZV13|Aspergillus_bombycis_Ascomycota_Eurotiomycetes_Eurotiales:0.006035980000000052):0.011032370000000125,A0A0L1JHS4|Aspergillus_nomius_NRRL_13137_Ascomycota_Eurotiomycetes_Eurotiales:0.014421389999999867):0.10260061000000009,((((A0A1L9PD19|Aspergillus_versicolor_CBS_583.65_Ascomycota_Eurotiomycetes_Eurotiales:0.019740189999999824,A0A1L9U0V1|Aspergillus_sydowii_CBS_593.65_Ascomycota_Eurotiomycetes_Eurotiales:0.018630799999999947):0.056839779999999784,Q5AWV0|Aspergillus_nidulans_FGSC_A4_Ascomycota_Eurotiomycetes_Eurotiales:0.12016958000000022):0.03554174000000021,(A0A0U5CF15|Aspergillus_calidoustus_Ascomycota_Eurotiomycetes_Eurotiales:0.09261842999999992,A0A0F8VQC4|Aspergillus_ochraceoroseus_Ascomycota_Eurotiomycetes_Eurotiales:0.12040822999999978):0.02870001000000011):0.25535284999999996,Q0C8J1|Aspergillus_terreus_NIH2624_Ascomycota_Eurotiomycetes_Eurotiales:0.10434233000000015):0.042056769999999855):0.023313130000000015,((((((((Q4WZA6|Aspergillus_fumigatus_Af293_Ascomycota_Eurotiomycetes_Eurotiales:0.006205879999999997,OXN28316|Aspergillus_fumigatus_Ascomycota_Eurotiomycetes_Eurotiales:9.99999993922529E-9):9.99999993922529E-9,OXN02039|Aspergillus_fumigatus_Ascomycota_Eurotiomycetes_Eurotiales:9.99999993922529E-9):0.025112870000000065,A1DIY3|Aspergillus_fischeri_NRRL_181_Ascomycota_Eurotiomycetes_Eurotiales:0.003292860000000175):0.00627033999999993,A0A0S7DU87|Aspergillus_lentulus_Ascomycota_Eurotiomycetes_Eurotiales:0.009068759999999898):0.012349860000000046,(A0A229XJV9|Aspergillus_turcosus_Ascomycota_Eurotiomycetes_Eurotiales:0.006152859999999816,A0A229YRG6|Aspergillus_turcosus_Ascomycota_Eurotiomycetes_Eurotiales:0.009329059999999778):0.012902969999999847):0.006252350000000018,A0A0K8LHF9|Aspergillus_udagawae_Ascomycota_Eurotiomycetes_Eurotiales:0.02800482000000004):0.030212210000000184,A0A231MQ35|Aspergillus_thermomutatus_Ascomycota_Eurotiomycetes_Eurotiales:0.030275329999999823):0.07671350999999982,A1C890|Aspergillus_clavatus_NRRL_1_Ascomycota_Eurotiomycetes_Eurotiales:0.07294404999999982):0.09758425000000015):0.06148775999999989):0.037689460000000174,((A0A0F8BLH1|Ceratocystis_platani_Ascomycota_Sordariomycetes_Microascales:9.99999993922529E-9,PHH55190|Ceratocystis_fimbriata_CBS_114723_Ascomycota_Sordariomycetes_Microascales:9.99999993922529E-9):0.15048454999999983,A0A0F4ZL77|Thielaviopsis_punctulata_Ascomycota_Sordariomycetes_Microascales:0.13872799999999996):0.059635870000000146):0.025035330000000133,(((((((((A0A0I9X9T4|Fusarium_fujikuroi_Ascomycota_Sordariomycetes_Hypocreales:2.1000000005599873E-7,SCV59337|Fusarium_fujikuroi_Ascomycota_Sordariomycetes_Hypocreales:0.0032773800000001074):0.003271170000000101,A0A1L7WAE1|Fusarium_proliferatum_ET1_Ascomycota_Sordariomycetes_Hypocreales:2.1000000005599873E-7):0.0066638000000001085,W7MVK7|Fusarium_verticillioides_7600_Ascomycota_Sordariomycetes_Hypocreales:0.016433609999999987):0.003271209999999858,A0A1L7TQ40|Fusarium_mangiferae_Ascomycota_Sordariomycetes_Hypocreales:0.006607719999999873):0.013559369999999848,(W9JI08|Fusarium_oxysporum_Fo47_Ascomycota_Sordariomycetes_Hypocreales:0.011243100000000172,KIL84989|Fusarium_avenaceum_Ascomycota_Sordariomycetes_Hypocreales:0.11237750999999996):0.01776092000000018):0.030632980000000032,A0A0M9EMT2|Fusarium_langsethiae_Ascomycota_Sordariomycetes_Hypocreales:0.0448079400000001):0.019978249999999864,(((A0A098DS77|Fusarium_graminearum_PH-1_Ascomycota_Sordariomycetes_Hypocreales:9.99999993922529E-9,EYB22076|Fusarium_graminearum_Ascomycota_Sordariomycetes_Hypocreales:0.0032271599999997846):0.0032170800000002053,A0A096PCY6|Fusarium_pseudograminearum_CS3427_Ascomycota_Sordariomycetes_Hypocreales:0.0032446799999998888):0.029036669999999987,A0A1B8AQB6|Fusarium_poae_Ascomycota_Sordariomycetes_Hypocreales:0.013410980000000183):0.03500772999999979):0.14973641000000004,A0A086T046|Acremonium_chrysogenum_ATCC_11550_Ascomycota_Sordariomycetes_Hypocreales:0.20330533000000006):0.09474744999999984,A0A084FYA1|Scedosporium_apiospermum_Ascomycota_Sordariomycetes_Microascales:0.13406311000000004):0.034426540000000116):0.01792360000000004,(((((((((N4VHA3|Colletotrichum_orbiculare_MAFF_240422_Ascomycota_Sordariomycetes_Glomerellales:0.07066704999999995,A0A066X3H0|Colletotrichum_sublineola_Ascomycota_Sordariomycetes_Glomerellales:0.01543341999999992):0.003409369999999967,E3QNF6|Colletotrichum_graminicola_M1.001_Ascomycota_Sordariomycetes_Glomerellales:0.01922866000000001):0.022773729999999937,(A0A166R0U4|Colletotrichum_incanum_Ascomycota_Sordariomycetes_Glomerellales:9.99999993922529E-9,A0A1S1VN04|Colletotrichum_incanum_Ascomycota_Sordariomycetes_Glomerellales:9.99999993922529E-9):0.019920219999999933):0.011493619999999982,(A0A1Q8RZF0|Colletotrichum_chlorophyti_Ascomycota_Sordariomycetes_Glomerellales:0.061244980000000115,A0A1B7Y5H6|Colletotrichum_higginsianum_IMI_349063_Ascomycota_Sordariomycetes_Glomerellales:0.019891359999999914):0.018265940000000036):0.01294190999999989,((A0A135TQK6|Colletotrichum_simmondsii_Ascomycota_Sordariomycetes_Glomerellales:0.003170879999999876,A0A135V878|Colletotrichum_salicis_Ascomycota_Sordariomycetes_Glomerellales:0.03826896999999985):0.015426870000000203,A0A1G4B8X2|Colletotrichum_orchidophilum_Ascomycota_Sordariomycetes_Glomerellales:0.04023273000000005):0.019065079999999845):0.038653140000000086,((((A0A0G4KP75|Verticillium_longisporum_Ascomycota_Sordariomycetes_Glomerellales:0.003081739999999833,A0A0G4N0E4|Verticillium_longisporum_Ascomycota_Sordariomycetes_Glomerellales:2.299999999344493E-7):1.6999999985500835E-7,A0A0G4N0Z5|Verticillium_longisporum_Ascomycota_Sordariomycetes_Glomerellales:1.9000000017754815E-7):1.9000000017754815E-7,G2X591|Verticillium_dahliae_VdLs.17_Ascomycota_Sordariomycetes_Glomerellales:1.4999999997655777E-7):0.2536533699999999,(L2FTU2|Colletotrichum_gloeosporioides_Nara_gc5_Ascomycota_Sordariomycetes_Glomerellales:5.899999999670058E-7,T0L7Y9|Colletotrichum_gloeosporioides_Cg-14_Ascomycota_Sordariomycetes_Glomerellales:0.006314020000000031):0.02805359999999979):0.02347948000000022):0.03950333000000006,((((A0A084AN99|Stachybotrys_chartarum_IBT_7711_Ascomycota_Sordariomycetes_Hypocreales:0.0030645499999999437,A0A084QG53|Stachybotrys_chlorohalonata_IBT_40285_Ascomycota_Sordariomycetes_Hypocreales:0.013044230000000212):0.006687719999999953,A0A084QKV5|Stachybotrys_chlorohalonata_IBT_40285_Ascomycota_Sordariomycetes_Hypocreales:0.020276340000000115):0.13281343000000012,CDH2_E7D6C5|Stachybotrys_bisbyi_Ascomycota_Sordariomycetes_Hypocreales:0.1280777099999999):0.05432967,E7D6C4|Stachybotrys_bisbyi_Ascomycota_Sordariomycetes_Hypocreales:0.16591882999999985):0.07653146):0.03696021000000016,((((G4N060|Magnaporthe_oryzae_70-15_Ascomycota_Sordariomycetes_Magnaporthales:2.9000000001389026E-7,L7JP18|Magnaporthe_oryzae_P131_Ascomycota_Sordariomycetes_Magnaporthales:9.99999993922529E-9):0.12214575999999999,(A0A0C4DTQ5|Magnaporthiopsis_poae_ATCC_64411_Ascomycota_Sordariomycetes_Magnaporthales:0.016395610000000005,J3P7F1|Gaeumannomyces_tritici_R3-111a-1_Ascomycota_Sordariomycetes_Magnaporthales:0.028417660000000122):0.042732800000000015):0.06365161999999991,A0A136IN00|Microdochium_bolleyi_Ascomycota_Sordariomycetes_Xylariales:0.20700619999999992):0.05024096999999994,A0A219WGI5|Termitomyces_clypeatus_Basidiomycota_Agaricomycetes_Agaricales:0.13274534999999998):0.034095170000000063):0.025334330000000183,((((((((((O74240|Thermothelomyces_thermophila_ATCC_42464_Ascomycota_Sordariomycetes_Sordariales:0.018429699999999993,CDH2_4QI5_A9XK88|Crassicarpon_hotsonii_Ascomycota_Sordariomycetes_Sordariales:0.05933440000000001):0.07613928000000003,Q2H8S4|Chaetomium_globosum_CBS_148.51_Ascomycota_Sordariomycetes_Sordariales:0.07012367000000008):0.021700899999999912,CDH2_E7D6C0|Amesia_atrobrunnea_Ascomycota_Sordariomycetes_Sordariales:0.03247313000000007):0.03835305,B2AVK3|Podospora_anserina_S_mat__Ascomycota_Sordariomycetes_Sordariales:0.11747569999999996):0.014908300000000096,(G2RB43|Thielavia_terrestris_NRRL_8126_Ascomycota_Sordariomycetes_Sordariales:0.10210944999999993,G0S434|Chaetomium_thermophilum_var._thermophilum_DSM_1495_Ascomycota_Sordariomycetes_Sordariales:0.08911282999999992):0.02735863000000016):0.03586027000000014,((G4UQF4|Neurospora_tetrasperma_FGSC_2509_Ascomycota_Sordariomycetes_Sordariales:1.7999999979423364E-7,CDH2_4QI7_A0A0B0EF60|Neurospora_crassa_Ascomycota_Sordariomycetes_Sordariales:0.0031178999999998958):0.04755197000000022,F7W2Z9|Sordaria_macrospora_k-hell_Ascomycota_Sordariomycetes_Sordariales:0.0430347499999999):0.11649865000000004):0.07822481000000003,(((E7D6C2|Hypoxylon_haematostroma_Ascomycota_Sordariomycetes_Xylariales:0.07772858999999999,A0A1Y2WL44|Daldinia_sp._EC12_Ascomycota_Sordariomycetes_Xylariales:0.03552504999999995):0.014456739999999968,A0A1Y2UA75|Hypoxylon_sp._CO27-5_Ascomycota_Sordariomycetes_Xylariales:0.03594437000000017):0.022335299999999947,M7T4F5|Eutypa_lata_UCREL1_Ascomycota_Sordariomycetes_Xylariales:0.14475502999999978):0.03612940000000009):0.01777155999999991,A0A1Y2VRU6|Hypoxylon_sp._CI-4A_Ascomycota_Sordariomycetes_Xylariales:0.14279471):0.01638225999999987,(A0A1V1SU40|fungal_sp._No.14919:0.028370540000000055,A0A1W2TAW4|Rosellinia_necatrix_Ascomycota_Sordariomycetes_Xylariales:0.03539044999999996):0.07972075999999984):0.01330910999999979,(((((A0A0G2I821|Diaporthe_ampelina_Ascomycota_Sordariomycetes_Diaporthales:0.0071991699999998104,A0A1C1XRY4|Diaporthe_helianthi_Ascomycota_Sordariomycetes_Diaporthales:0.014647440000000067):0.04375485999999995,A0A194VM16|Valsa_mali_Ascomycota_Sordariomycetes_Diaporthales:0.0725822599999999):0.061500049999999806,(A0A0U1LME6|Talaromyces_islandicus_Ascomycota_Eurotiomycetes_Eurotiales:0.14303365,A0A1J7IZ49|Coniochaeta_ligniaria_NRRL_30616_Ascomycota_Sordariomycetes_Coniochaetales:0.09139155999999993):0.024601060000000174):0.022187189999999912,R8BXS0|Phaeoacremonium_minimum_UCRPA7_Ascomycota_Sordariomycetes_Togniniales:0.06592859999999989):0.029558540000000022,(A0A1Y2DZW2|Pseudomassariella_vexata_Ascomycota_Sordariomycetes_Xylariales:0.08696267000000013,W3XD91|Pestalotiopsis_fici_W106-1_Ascomycota_Sordariomycetes_Xylariales:0.1233126200000001):0.03737352999999999):0.027292249999999907):0.023408410000000046):0.025719440000000038):0.04192468000000016,((((((((A0A094GVV6|Pseudogymnoascus_sp._VKM_F-4519_FW-2642_Ascomycota_Leotiomycetes:1.9000000017754815E-7,A0A1B8CYH6|Pseudogymnoascus_sp._24MN13_Ascomycota_Leotiomycetes:0.009434000000000164):0.0031346899999999955,A0A094DZ68|Pseudogymnoascus_sp._VKM_F-103_Ascomycota_Leotiomycetes:1.9000000017754815E-7):0.016239709999999796,((A0A1B8EMC4|Pseudogymnoascus_sp._05NY08_Ascomycota_Leotiomycetes:0.0062264500000002165,A0A1B8FF23|Pseudogymnoascus_sp._03VT05_Ascomycota_Leotiomycetes:0.006294730000000026):0.010073719999999842,A0A1B8CF93|Pseudogymnoascus_sp._WSF_3629_Ascomycota_Leotiomycetes:0.016713290000000214):0.004959889999999856):0.042171109999999956,(A0A094AHR9|Pseudogymnoascus_sp._VKM_F-3808_Ascomycota_Leotiomycetes:0.057512969999999886,A0A094GAD8|Pseudogymnoascus_sp._VKM_F-4518_FW-2643_Ascomycota_Leotiomycetes:0.010306009999999866):0.006088969999999971):0.02146486000000003,A0A1B8E0J3|Pseudogymnoascus_sp._23342-1-I1_Ascomycota_Leotiomycetes:0.021583590000000097):0.008698990000000073,((A0A094DYK6|Pseudogymnoascus_sp._VKM_F-4515_FW-2607_Ascomycota_Leotiomycetes:0.03022343999999988,A0A094ACL1|Pseudogymnoascus_sp._VKM_F-4281_FW-2241_Ascomycota_Leotiomycetes:0.046387080000000136):0.024769099999999877,A0A094BXH2|Pseudogymnoascus_sp._VKM_F-4513_FW-928_Ascomycota_Leotiomycetes:0.0526967100000002):0.015377809999999936):0.021644740000000162,A0A093ZG14|Pseudogymnoascus_sp._VKM_F-3775_Ascomycota_Leotiomycetes:0.029465370000000046):0.03918840999999995,A0A094ARR0|Pseudogymnoascus_sp._VKM_F-4281_FW-2241_Ascomycota_Leotiomycetes:0.14264696):0.12105787999999995):0.02833629999999987,(((((((((((((((((N4X498|Bipolaris_maydis_ATCC_48331_Ascomycota_Dothideomycetes_Pleosporales:0.012323030000000124,M2TCT3|Bipolaris_sorokiniana_ND90Pr_Ascomycota_Dothideomycetes_Pleosporales:0.02183672999999997):0.00612073000000013,W6Y5X6|Bipolaris_zeicola_26-R-13_Ascomycota_Dothideomycetes_Pleosporales:0.006201209999999957):0.010981790000000213,W6ZHW6|Bipolaris_oryzae_ATCC_44560_Ascomycota_Dothideomycetes_Pleosporales:0.004535429999999785):0.07255486999999983,A0A0L1HZJ4|Stemphylium_lycopersici_Ascomycota_Dothideomycetes_Pleosporales:0.03111140999999984):0.02333185999999987,R0IGK7|Setosphaeria_turcica_Et28A_Ascomycota_Dothideomycetes_Pleosporales:0.04349875999999986):0.02556591000000008,A0A177DSV7|Alternaria_alternata_Ascomycota_Dothideomycetes_Pleosporales:0.050122270000000135):0.018474850000000043,(B2WHI7|Pyrenophora_tritici-repentis_Pt-1C-BFP_Ascomycota_Dothideomycetes_Pleosporales:0.030334980000000122,E3RT32|Pyrenophora_teres_f._teres_0-1_Ascomycota_Dothideomycetes_Pleosporales:0.012176900000000046):0.03479600000000005):0.02501406000000017,E5A953|Leptosphaeria_maculans_JN3_Ascomycota_Dothideomycetes_Pleosporales:0.06734599000000019):0.01139663000000013,A0A178DGE0|Pyrenochaeta_sp._DS3sAY3a_Ascomycota_Dothideomycetes_Pleosporales:0.05157489999999987):0.03930492000000019,(A0A178B2I0|Stagonospora_sp._SRC1lsM3a_Ascomycota_Dothideomycetes_Pleosporales:0.0811500500000002,Q0UAG6|Parastagonospora_nodorum_SN15_Ascomycota_Dothideomycetes_Pleosporales:0.038021360000000115):0.03063165000000012):0.03959475000000001,((A0A162YD71|Ascochyta_rabiei_Ascomycota_Dothideomycetes_Pleosporales:0.0650126499999999,A0A1Y2LSU9|Epicoccum_nigrum_Ascomycota_Dothideomycetes_Pleosporales:0.04535480000000014):0.09841247999999991,A0A177CAW9|Paraphaeosphaeria_sporulosa_Ascomycota_Dothideomycetes_Pleosporales:0.11840765999999991):0.03887380000000018):0.11282966999999999,A0A1Y1YHK1|Clohesyomyces_aquaticus_Ascomycota_Dothideomycetes_Pleosporales:0.0706242399999999):0.030087910000000218,OCL02221|Glonium_stellatum_Ascomycota_Dothideomycetes:0.1347546500000001):0.06090246999999982,(OCK97359|Cenococcum_geophilum_1.58_Ascomycota_Dothideomycetes:0.055590580000000056,OCL14160|Glonium_stellatum_Ascomycota_Dothideomycetes:0.032069439999999894):0.03136196999999985):0.05631064999999991,((((R1H3M7|Neofusicoccum_parvum_UCRNP2_Ascomycota_Dothideomycetes_Botryosphaeriales:0.0471299300000001,K2RVZ2|Macrophomina_phaseolina_MS6_Ascomycota_Dothideomycetes_Botryosphaeriales:0.029659000000000102):0.022124770000000016,CDH2_E7D6C1|Dichomera_saubinetii_Ascomycota_Dothideomycetes_Dothideales:0.03627596000000022):0.02184272999999992,(A0A0G2EHA2|Diplodia_seriata_Ascomycota_Dothideomycetes_Botryosphaeriales:0.022219579999999794,A0A1J9RLH4|Diplodia_corticola_Ascomycota_Dothideomycetes_Botryosphaeriales:0.04505568999999987):0.04567332000000013):0.05745939999999994,L2FX65|Colletotrichum_gloeosporioides_Nara_gc5_Ascomycota_Sordariomycetes_Glomerellales:0.4700136599999998):0.0726760999999998):0.07313627,(((((((A0A139HG69|Mycosphaerella_eumusae_Ascomycota_Dothideomycetes_Capnodiales:0.034785920000000026,M3AYA9|Pseudocercospora_fijiensis_CIRAD86_Ascomycota_Dothideomycetes_Capnodiales:0.021963969999999833):0.10929323000000002,(PIA92156|Cercospora_beticola_Ascomycota_Dothideomycetes_Capnodiales:0.18562418000000003,N1QJA2|Sphaerulina_musiva_SO2202_Ascomycota_Dothideomycetes_Capnodiales:0.11604811999999987):0.059078550000000174):0.036284830000000046,(M2YMP3|Dothistroma_septosporum_NZE10_Ascomycota_Dothideomycetes_Capnodiales:0.1295039899999999,CZT21382|Ramularia_collo-cygni_Ascomycota_Dothideomycetes_Capnodiales:0.18188666999999992):0.027929649999999917):0.046212699999999884,(A0A1Z5SNY6|Hortaea_werneckii_EXF-2000_Ascomycota_Dothideomycetes_Capnodiales:0.014173729999999995,A0A1Z5SQD4|Hortaea_werneckii_EXF-2000_Ascomycota_Dothideomycetes_Capnodiales:0.013962439999999798):0.11035423):0.0289207600000001,((A0A1V8TRW3|Rachicladosporium_antarcticum_Ascomycota_Dothideomycetes_Capnodiales:0.01915660000000008,A0A1V8USU8|Rachicladosporium_sp._CCFEE_5018_Ascomycota_Dothideomycetes_Capnodiales:0.006113130000000133):0.2119525000000002,A0A150VAE5|Acidomyces_richmondensis_BFW_Ascomycota_Dothideomycetes:0.17746737):0.02388678000000022):0.16431761999999983,(A0A1V8SL87|Rachicladosporium_antarcticum_Ascomycota_Dothideomycetes_Capnodiales:0.005438470000000084,A0A1V8UY55|Rachicladosporium_sp._CCFEE_5018_Ascomycota_Dothideomycetes_Capnodiales:0.006910260000000168):0.25384803999999983):0.03288782999999995,(((((A0A135RQK3|Colletotrichum_nymphaeae_SA-01_Ascomycota_Sordariomycetes_Glomerellales:0.03651990999999999,A0A135RPA7|Colletotrichum_simmondsii_Ascomycota_Sordariomycetes_Glomerellales:0.03241688999999992):0.01668258999999983,A0A010RPT8|Colletotrichum_fioriniae_PJ7_Ascomycota_Sordariomycetes_Glomerellales:0.05090539999999999):0.14819393000000014,A0A1Y2DR94|Pseudomassariella_vexata_Ascomycota_Sordariomycetes_Xylariales:0.18610618999999984):0.04862238999999979,J3P152|Gaeumannomyces_tritici_R3-111a-1_Ascomycota_Sordariomycetes_Magnaporthales:0.3901833400000001):0.16275972999999988,(OCL02553|Glonium_stellatum_Ascomycota_Dothideomycetes:0.2853647100000001,A0A178BAC5|Stagonospora_sp._SRC1lsM3a_Ascomycota_Dothideomycetes_Pleosporales:0.5603728599999998):0.16769685):0.22445926000000016):0.012552529999999784):0.0212468600000002,(((((((((((A0A093XV99|Pseudogymnoascus_sp._VKM_F-3557_Ascomycota_Leotiomycetes:0.0031095599999999557,A0A093YH25|Pseudogymnoascus_sp._VKM_F-3808_Ascomycota_Leotiomycetes:9.99999993922529E-9):0.007480000000000153,(A0A093YSC2|Pseudogymnoascus_sp._VKM_F-4246_Ascomycota_Leotiomycetes:0.012569150000000029,A0A094AZS3|Pseudogymnoascus_sp._VKM_F-4513_FW-928_Ascomycota_Leotiomycetes:0.0031061800000000694):0.044276400000000216):0.007442240000000044,A0A093ZEQ8|Pseudogymnoascus_sp._VKM_F-3775_Ascomycota_Leotiomycetes:0.025421539999999965):0.008224499999999857,((A0A094CVJ8|Pseudogymnoascus_sp._VKM_F-4515_FW-2607_Ascomycota_Leotiomycetes:9.99999993922529E-9,A0A094GTF7|Pseudogymnoascus_sp._VKM_F-4517_FW-2822_Ascomycota_Leotiomycetes:9.99999993922529E-9):0.01959876000000005,A0A1B8DQI5|Pseudogymnoascus_sp._23342-1-I1_Ascomycota_Leotiomycetes:0.03202636000000014):0.007971920000000132):0.010932599999999848,(A0A094FNK0|Pseudogymnoascus_sp._VKM_F-4518_FW-2643_Ascomycota_Leotiomycetes:2.1000000005599873E-7,A0A094JIY5|Pseudogymnoascus_sp._VKM_F-4520_FW-2644_Ascomycota_Leotiomycetes:0.00941181999999996):0.013904720000000204):0.004455629999999822,((A0A094GID6|Pseudogymnoascus_sp._VKM_F-103_Ascomycota_Leotiomycetes:0.0031781899999998586,A0A1B8CBR7|Pseudogymnoascus_sp._WSF_3629_Ascomycota_Leotiomycetes:0.015655329999999967):0.0021132000000001483,A0A094HRR1|Pseudogymnoascus_sp._VKM_F-4519_FW-2642_Ascomycota_Leotiomycetes:0.010364979999999857):0.01758925999999983):0.03887528000000007,(A0A094A320|Pseudogymnoascus_sp._VKM_F-3775_Ascomycota_Leotiomycetes:0.028746449999999868,A0A1B8E8L3|Pseudogymnoascus_sp._23342-1-I1_Ascomycota_Leotiomycetes:0.02973012999999991):0.013690529999999868):0.08298589000000023,A0A0C3D776|Oidiodendron_maius_Zn_Ascomycota_Leotiomycetes:0.11246379000000006):0.037893990000000155,((A0A1D9QEZ0|Sclerotinia_sclerotiorum_1980_UF-70_Ascomycota_Leotiomycetes_Helotiales:9.99999993922529E-9,A7ERA9|Sclerotinia_sclerotiorum_1980_UF-70_Ascomycota_Leotiomycetes_Helotiales:9.99999993922529E-9):0.023595729999999815,(G2Y4A5|Botrytis_cinerea_T4_Ascomycota_Leotiomycetes_Helotiales:0.0077702899999998465,W9CI51|Sclerotinia_borealis_F-4128_Ascomycota_Leotiomycetes_Helotiales:0.04962293999999989):0.007935040000000004):0.19379422000000002):0.03287962000000011,(((H0ECJ1|Glarea_lozoyensis_74030_Ascomycota_Leotiomycetes_Helotiales:9.99999993922529E-9,S3CTW7|Glarea_lozoyensis_ATCC_20868_Ascomycota_Leotiomycetes_Helotiales:9.99999993922529E-9):0.14119123999999994,(A0A194XK54|Phialocephala_scopiformis_Ascomycota_Leotiomycetes_Helotiales:0.10243052999999991,A0A1L7X1V4|Phialocephala_subalpina_Ascomycota_Leotiomycetes_Helotiales:0.06742320999999984):0.06254378999999988):0.05522646000000009,((H0ERH5|Glarea_lozoyensis_74030_Ascomycota_Leotiomycetes_Helotiales:1.4000000003733248E-7,S3DF65|Glarea_lozoyensis_ATCC_20868_Ascomycota_Leotiomycetes_Helotiales:9.99999993922529E-9):0.22215854000000013,(A0A194WUG2|Phialocephala_scopiformis_Ascomycota_Leotiomycetes_Helotiales:0.07315356000000017,A0A1L7XLG2|Phialocephala_subalpina_Ascomycota_Leotiomycetes_Helotiales:0.03401880000000013):0.08717401999999996):0.040336700000000114):0.03693968000000014):0.02824060000000017,((((PBP21598|Diplocarpon_rosae_Ascomycota_Leotiomycetes_Helotiales:0.03831909999999983,PBP26199|Diplocarpon_rosae_Ascomycota_Leotiomycetes_Helotiales:0.016744860000000195):0.0930534500000002,A0A218Z6Z5|Marssonina_coronariae_Ascomycota_Leotiomycetes_Helotiales:0.050753569999999915):0.0701358700000001,K1WT04|Marssonina_brunnea_f._sp._multigermtubi_MB_m1_Ascomycota_Leotiomycetes_Helotiales:0.06023999999999985):0.047328869999999856,(A0A1E1L9J5|Rhynchosporium_agropyri_Ascomycota_Leotiomycetes_Helotiales:9.99999993922529E-9,A0A1E1M9N3|Rhynchosporium_secalis_Ascomycota_Leotiomycetes_Helotiales:9.99999993922529E-9):0.11664528000000018):0.048582839999999905):0.14893014000000004):0.021444750000000123):0.04450967000000006,(((A0A1A7MTZ2|Aureobasidium_pullulans_Ascomycota_Dothideomycetes_Dothideales:0.041279910000000086,A0A074XSA4|Aureobasidium_namibiae_CBS_147.97_Ascomycota_Dothideomycetes_Dothideales:0.031787290000000024):0.007680440000000122,A0A074YH94|Aureobasidium_subglaciale_EXF-2481_Ascomycota_Dothideomycetes_Dothideales:0.022671599999999792):0.03332871000000015,A0A074WXU4|Aureobasidium_melanogenum_CBS_110374_Ascomycota_Dothideomycetes_Dothideales:0.025334979999999785):0.5692669000000001):0.02437850000000008,(PGH11401|Helicocarpus_griseus_UAMH5409_Ascomycota_Eurotiomycetes_Onygenales:0.3379589099999998,PGH26426|Polytolypa_hystricis_UAMH7299_Ascomycota_Eurotiomycetes_Onygenales:0.13581861999999978):0.06552924999999998):0.09477919000000012,((D5GIA9|Tuber_melanosporum_Mel28_Ascomycota_Pezizomycetes_Pezizales:0.1189681199999999,CUS12879|Tuber_aestivum_Ascomycota_Pezizomycetes_Pezizales:0.09667877000000002):0.16005064000000013,U4LD08|Pyronema_omphalodes_CBS_100304_Ascomycota_Pezizomycetes_Pezizales:0.34729823999999976):0.05036914999999986):0.06175100000000011,((G1XR12|Arthrobotrys_oligospora_ATCC_24927_Ascomycota_Orbiliomycetes_Orbiliales:0.049836800000000014,S8BYK0|Dactylellina_haptotyla_CBS_200.50_Ascomycota_Orbiliomycetes_Orbiliales:0.05153409000000009):0.048005910000000096,W7HZX9|Drechslerella_stenobrocha_248_Ascomycota_Orbiliomycetes_Orbiliales:0.13901240999999986):0.31789820000000013):0.06830997000000005,U4LHS2|Pyronema_omphalodes_CBS_100304_Ascomycota_Pezizomycetes_Pezizales:1.0024954400000001):0.1412197099999999):0.07302794999999995,(((((((((((((((O42729|Trametes_versicolor_Basidiomycota_Agaricomycetes_Polyporales:0.002950960000000169,CDH1_Q875J3|Trametes_versicolor_Basidiomycota_Agaricomycetes_Polyporales:0.009419040000000045):0.018730269999999827,A0A1M2VTJ9|Trametes_pubescens_Basidiomycota_Agaricomycetes_Polyporales:3.799999999110071E-7):0.13274814999999984,(XP_007363678|Dichomitus_squalens_LYAD-421_SS1_Basidiomycota_Agaricomycetes_Polyporales:0.06288323000000018,PIL27426|Ganoderma_sinense_ZZ0214-1_Basidiomycota_Agaricomycetes_Polyporales:0.0636751900000001):0.03741116999999994):0.011985399999999924,((A0A060SLR9|Trametes_cinnabarina_Basidiomycota_Agaricomycetes_Polyporales:0.006465320000000219,CDH1_O74253|Trametes_cinnabarina_Basidiomycota_Agaricomycetes_Polyporales:0.00911281999999991):0.03315666999999989,A0A1Y2J3I3|Trametes_coccinea_BRFM310_Basidiomycota_Agaricomycetes_Polyporales:0.02673974999999995):0.04391356999999996):0.05812037000000014,(((M2QHU4|Gelatoporia_subvermispora_B_Basidiomycota_Agaricomycetes_Polyporales:0.009076050000000002,CDH1_B6D1P2|Gelatoporia_subvermispora_Basidiomycota_Agaricomycetes_Polyporales:2.1000000005599873E-7):0.038074679999999805,OCH89474|Obba_rivulosa_Basidiomycota_Agaricomycetes_Polyporales:0.019013939999999785):0.06686310999999989,Q8J2T4|Grifola_frondosa_Basidiomycota_Agaricomycetes_Polyporales:0.06704501000000018):0.03781707000000001):0.022851919999999915,((Q6BDD5|Coniophora_puteana_Basidiomycota_Agaricomycetes_Boletales:0.003114710000000187,XP_007774356|Coniophora_puteana_RWD-64-598_SS2_Basidiomycota_Agaricomycetes_Boletales:2.1000000005599873E-7):0.012709529999999969,XP_007763021|Coniophora_puteana_RWD-64-598_SS2_Basidiomycota_Agaricomycetes_Boletales:0.10355485000000009):0.10123738000000015):0.02151735999999982,(((S5R9V1|Cerrena_unicolor_Basidiomycota_Agaricomycetes_Polyporales:0.1440427999999998,M1H9C3|Phlebia_lindtneri_Basidiomycota_Agaricomycetes_Polyporales:0.09555698999999995):0.012636280000000166,A0A1U7KCF5|Phlebia_centrifuga_Basidiomycota_Agaricomycetes_Polyporales:0.20677551999999988):0.027707079999999884,(Q6AW20|Irpex_lacteus_Basidiomycota_Agaricomycetes_Polyporales:0.13401732999999982,XP_007387326|Punctularia_strigosozonata_HHB-11173_SS5_Basidiomycota_Agaricomycetes_Corticiales:0.20080429000000022):0.058521480000000015):0.02397684999999994):0.016345390000000126,((((((A0A165Y4B8|Fibularhizoctonia_sp._CBS_109695_Basidiomycota_Agaricomycetes_Atheliales:0.003070450000000058,A0A166QY38|Fibularhizoctonia_sp._CBS_109695_Basidiomycota_Agaricomycetes_Atheliales:0.003099349999999834):0.022926159999999918,A0A166R9D3|Fibularhizoctonia_sp._CBS_109695_Basidiomycota_Agaricomycetes_Atheliales:0.012129450000000208):0.07911206999999987,A0A0C9V5G4|Hydnomerulius_pinastri_MD-312_Basidiomycota_Agaricomycetes_Boletales:0.11736031000000002):0.03168791999999998,((F8PAL3|Serpula_lacrymans_var._lacrymans_S7.9_Basidiomycota_Agaricomycetes_Boletales:9.99999993922529E-9,F8QAY2|Serpula_lacrymans_var._lacrymans_S7.3_Basidiomycota_Agaricomycetes_Boletales:9.99999993922529E-9):0.07811769999999996,F8PAL4|Serpula_lacrymans_var._lacrymans_S7.9_Basidiomycota_Agaricomycetes_Boletales:0.030359479999999994):0.036556689999999836):0.0398491700000001,KII85600|Plicaturopsis_crispa_FD-325_SS-3_Basidiomycota_Agaricomycetes_Amylocorticiales:0.12263921999999994):0.031037539999999808,((A0A0C3ASI3|Piloderma_croceum_F_1598_Basidiomycota_Agaricomycetes_Atheliales:0.24108728999999984,S7RVK5|Gloeophyllum_trabeum_ATCC_11539_Basidiomycota_Agaricomycetes_Gloeophyllales:0.30052537999999984):0.02500019000000009,Q7Z975|Athelia_rolfsii_Basidiomycota_Agaricomycetes_Atheliales:0.18049457999999996):0.029583169999999992):0.027326169999999816):0.0249131600000001,((((W4JPN3|Heterobasidion_irregulare_TC_32-1_Basidiomycota_Agaricomycetes_Russulales:0.07306300999999982,XP_007306783|Stereum_hirsutum_FP-91666_SS1_Basidiomycota_Agaricomycetes_Russulales:0.12417634999999994):0.046404840000000114,A0A166J651|Peniophora_sp._CONT_Basidiomycota_Agaricomycetes_Russulales:0.16502008000000012):0.03908881999999991,A0A067PDP4|Jaapia_argillacea_MUCL_33604_Basidiomycota_Agaricomycetes_Jaapiales:0.13763334999999977):0.01687323999999979,((K5UTR2|Phanerochaete_carnosa_HHB-10118-sp_Basidiomycota_Agaricomycetes_Polyporales:0.10666256000000018,CDH1_1NAA_Q01738|Phanerochaete_chrysosporium_Basidiomycota_Agaricomycetes_Polyporales:0.05841020999999991):0.09714803999999999,A0A0C3PUG7|Phlebiopsis_gigantea_11061_1_CR5-6_Basidiomycota_Agaricomycetes_Polyporales:0.10698395999999999):0.06734358000000018):0.02085081000000022):0.02983255000000007,((((((((A0A0L6WVD3|Termitomyces_sp._J132_Basidiomycota_Agaricomycetes_Agaricales:0.005923010000000062,A0A0L6X028|Termitomyces_sp._J132_Basidiomycota_Agaricomycetes_Agaricales:0.020991809999999944):0.17975078999999994,(A0A151VJT0|Hypsizygus_marmoreus_Basidiomycota_Agaricomycetes_Agaricales:0.040641069999999946,A0A151VK24|Hypsizygus_marmoreus_Basidiomycota_Agaricomycetes_Agaricales:0.11575963999999983):0.016115329999999872):0.0452412299999998,((A0A067NHZ2|Pleurotus_ostreatus_PC15_Basidiomycota_Agaricomycetes_Agaricales:0.22549691999999988,A8NN13|Coprinopsis_cinerea_okayama7_130_Basidiomycota_Agaricomycetes_Agaricales:0.2107416099999999):0.07558682999999977,A0A151VJY9|Hypsizygus_marmoreus_Basidiomycota_Agaricomycetes_Agaricales:0.11084329999999998):0.027402599999999833):0.057094119999999915,(A0A137QN29|Leucoagaricus_sp._SymC.cos_Basidiomycota_Agaricomycetes_Agaricales:0.12056471999999996,PFH51659|Amanita_thiersii_Skay4041_Basidiomycota_Agaricomycetes_Agaricales:0.09562852999999993):0.04830827000000015):0.01447049999999983,ATJ01065|Volvariella_volvacea_Basidiomycota_Agaricomycetes_Agaricales:0.24466221):0.022878459999999823,A0A0D2KUE6|Hypholoma_sublateritium_FD-334_SS-4_Basidiomycota_Agaricomycetes_Agaricales:0.21926532999999981):0.026281969999999877,(((K5XS03|Agaricus_bisporus_var._burnettii_JB137-S8_Basidiomycota_Agaricomycetes_Agaricales:1.3700000001115598E-6,XP_006456127|Agaricus_bisporus_var._bisporus_H97_Basidiomycota_Agaricomycetes_Agaricales:0.009280180000000193):0.27899262999999985,A0A137QN87|Leucoagaricus_sp._SymC.cos_Basidiomycota_Agaricomycetes_Agaricales:0.12327656999999981):0.16047844999999983,A0A137QN22|Leucoagaricus_sp._SymC.cos_Basidiomycota_Agaricomycetes_Agaricales:0.10989841):0.07015554000000002):0.01579240999999998,((((((PBK71346|Armillaria_solidipes_Basidiomycota_Agaricomycetes_Agaricales:0.006427400000000194,SJL09347|Armillaria_ostoyae_Basidiomycota_Agaricomycetes_Agaricales:0.003141569999999927):0.014068690000000217,PBK88877|Armillaria_gallica_Basidiomycota_Agaricomycetes_Agaricales:0.008472369999999785):0.18712993000000022,(A0A0D7AWI7|Cylindrobasidium_torrendii_FP15055_ss-10_Basidiomycota_Agaricomycetes_Agaricales:0.09606393000000013,A0A0D7BGV1|Cylindrobasidium_torrendii_FP15055_ss-10_Basidiomycota_Agaricomycetes_Agaricales:0.1635221200000001):0.13603103999999977):0.03430356000000012,D8QLR8|Schizophyllum_commune_H4-8_Basidiomycota_Agaricomycetes_Agaricales:0.2267535500000002):0.0407947700000002,(A0A0W0G6R4|Moniliophthora_roreri_Basidiomycota_Agaricomycetes_Agaricales:0.10658525000000019,V2YCQ0|Moniliophthora_roreri_MCA_2997_Basidiomycota_Agaricomycetes_Agaricales:0.07292440000000022):0.11251612999999994):0.0474373899999998,((PBK71428|Armillaria_solidipes_Basidiomycota_Agaricomycetes_Agaricales:0.0034114999999999007,PBK88946|Armillaria_gallica_Basidiomycota_Agaricomycetes_Agaricales:0.023566849999999917):0.24114228000000004,(A0A1Q3EKW5|Lentinula_edodes_Basidiomycota_Agaricomycetes_Agaricales:0.1494291699999999,A0A146IH37|Mycena_chlorophos_Basidiomycota_Agaricomycetes_Agaricales:0.25214238999999994):0.04573350999999981):0.0401718299999998):0.0356324400000001):0.04399949000000003):0.04771142000000017,((((XP_007264488|Fomitiporia_mediterranea_MF3_22_Basidiomycota_Agaricomycetes_Hymenochaetales:0.04627758999999987,OCB87941|Sanghuangporus_baumii_Basidiomycota_Agaricomycetes_Hymenochaetales:0.08208129000000008):0.04046532000000003,PAV15558|Phellinus_noxius_Basidiomycota_Agaricomycetes_Hymenochaetales:0.14395754000000016):0.07056625000000016,A0A0H2RQB0|Schizopora_paradoxa_Basidiomycota_Agaricomycetes_Hymenochaetales:0.12515344000000006):0.05966027000000018,(A0A164NFF7|Sistotremastrum_niveocremeum_HHB9708_Basidiomycota_Agaricomycetes_Trechisporales:0.15551780000000015,A0A165YUS4|Sistotremastrum_suecicum_HHB10207_ss-3_Basidiomycota_Agaricomycetes_Trechisporales:0.19890720999999978):0.0509560699999998):0.1065740599999998):0.04960860999999994,A0A0C9TMQ2|Sphaerobolus_stellatus_SS14_Basidiomycota_Agaricomycetes_Geastrales:0.3109188399999998):0.038962199999999836,(A0A166ACA5|Exidia_glandulosa_HHB12029_Basidiomycota_Agaricomycetes_Auriculariales:0.049549030000000105,XP_007342794|Auricularia_subglabra_TFB10046_SS5_Basidiomycota_Agaricomycetes_Auriculariales:0.06504873):0.16367122999999983):0.06930061999999992,(((((((A0A074S0R2|Rhizoctonia_solani_123E_Basidiomycota_Agaricomycetes_Cantharellales:0.043634270000000086,X8JRC9|Rhizoctonia_solani_AG-3_Rhs1AP_Basidiomycota_Agaricomycetes_Cantharellales:0.028113869999999874):0.021949960000000157,A0A0K6FTH8|Rhizoctonia_solani_Basidiomycota_Agaricomycetes_Cantharellales:0.09109738999999983):0.028436660000000114,((A0A0B7FSC9|Rhizoctonia_solani_AG-1_IB_Basidiomycota_Agaricomycetes_Cantharellales:9.99999993922529E-9,M5BMP3|Rhizoctonia_solani_AG-1_IB_Basidiomycota_Agaricomycetes_Cantharellales:1.5999999991578306E-7):0.08566056,L8X939|Rhizoctonia_solani_AG-1_IA_Basidiomycota_Agaricomycetes_Cantharellales:0.0765496699999999):0.04473123999999995):0.048595279999999796,((((A0A074RYW3|Rhizoctonia_solani_123E_Basidiomycota_Agaricomycetes_Cantharellales:0.05534673000000012,X8JU14|Rhizoctonia_solani_AG-3_Rhs1AP_Basidiomycota_Agaricomycetes_Cantharellales:0.012972739999999927):0.024781710000000068,A0A0K6FT39|Rhizoctonia_solani_Basidiomycota_Agaricomycetes_Cantharellales:0.028222979999999787):0.010191760000000105,A0A066WC25|Rhizoctonia_solani_AG-8_WAC10335_Basidiomycota_Agaricomycetes_Cantharellales:0.04048917999999979):0.014516920000000155,A0A0B7FUG0|Rhizoctonia_solani_AG-1_IB_Basidiomycota_Agaricomycetes_Cantharellales:0.04828797000000007):0.015022329999999862):0.15841518999999993,(((((A0A0K6FUM0|Rhizoctonia_solani_Basidiomycota_Agaricomycetes_Cantharellales:0.07615143999999985,X8IZH8|Rhizoctonia_solani_AG-3_Rhs1AP_Basidiomycota_Agaricomycetes_Cantharellales:0.03100070999999982):0.006964190000000148,A0A074RWW3|Rhizoctonia_solani_123E_Basidiomycota_Agaricomycetes_Cantharellales:0.01151427000000016):0.022151619999999816,M5CC30|Rhizoctonia_solani_AG-1_IB_Basidiomycota_Agaricomycetes_Cantharellales:0.13881713000000007):0.16389969000000004,(A0A0B7F213|Rhizoctonia_solani_AG-1_IB_Basidiomycota_Agaricomycetes_Cantharellales:0.03386529999999999,L8X0X6|Rhizoctonia_solani_AG-1_IA_Basidiomycota_Agaricomycetes_Cantharellales:0.17137446):0.1168194800000002):0.24297696999999996,L8WJI7|Rhizoctonia_solani_AG-1_IA_Basidiomycota_Agaricomycetes_Cantharellales:0.31796714999999987):0.07399841000000018):0.052349669999999904,((G4TER2|Serendipita_indica_DSM_11827_Basidiomycota_Agaricomycetes_Sebacinales:0.05182425000000013,G4TER5|Serendipita_indica_DSM_11827_Basidiomycota_Agaricomycetes_Sebacinales:0.03628871):0.09071593999999994,(A0A0C2X722|Serendipita_vermifera_MAFF_305830_Basidiomycota_Agaricomycetes_Sebacinales:0.10799003999999979,A0A0C2XXZ6|Serendipita_vermifera_MAFF_305830_Basidiomycota_Agaricomycetes_Sebacinales:0.1053665399999999):0.08179248999999977):0.2622618499999998):0.06454299000000008,A0A0C3M143|Tulasnella_calospora_MUT_4182_Basidiomycota_Agaricomycetes_Cantharellales:0.23851661999999996):0.07214555000000011):0.0900503399999999,(A0A067LWB7|Botryobasidium_botryosum_FD-172_SS1_Basidiomycota_Agaricomycetes_Cantharellales:0.1265977399999998,A0A067MHU7|Botryobasidium_botryosum_FD-172_SS1_Basidiomycota_Agaricomycetes_Cantharellales:0.18924173999999994):0.18679683000000002):0.25924944000000005):0.10760587000000066,((((((((((((((((((((A0A0D9NKJ8|Metarhizium_anisopliae_BRIP_53293_Ascomycota_Sordariomycetes_Hypocreales:0.006678530000000071,A0A014PQF7|Metarhizium_robertsii_Ascomycota_Sordariomycetes_Hypocreales:0.00666512000000008):0.0033015499999999864,A0A0B4F6N8|Metarhizium_anisopliae_ARSEF_549_Ascomycota_Sordariomycetes_Hypocreales:0.006632439999999962):1.8999999995550354E-7,A0A0B4G7S7|Metarhizium_brunneum_ARSEF_3297_Ascomycota_Sordariomycetes_Hypocreales:0.013241260000000032):0.00994092000000002,A0A0B4HN76|Metarhizium_guizhouense_ARSEF_977_Ascomycota_Sordariomycetes_Hypocreales:1.4000000003733248E-7):1.8999999995550354E-7,A0A0B4I6U3|Metarhizium_majus_ARSEF_297_Ascomycota_Sordariomycetes_Hypocreales:0.006632860000000074):0.027763849999999923,E9DZA5|Metarhizium_acridum_CQMa_102_Ascomycota_Sordariomycetes_Hypocreales:0.06789894000000007):0.13036965,A0A179FVU9|Pochonia_chlamydosporia_170_Ascomycota_Sordariomycetes_Hypocreales:0.09278526000000009):0.0391647799999999,M1WIL0|Claviceps_purpurea_20.1_Ascomycota_Sordariomycetes_Hypocreales:0.16754299000000006):0.03126670999999992,A0A063BTB5|Ustilaginoidea_virens_Ascomycota_Sordariomycetes_Hypocreales:0.19658434000000002):0.030058190000000096,A0A168EFC1|Moelleriella_libera_RCEF_2490_Ascomycota_Sordariomycetes_Hypocreales:0.13135593999999995):0.05261899999999997,(A0A0F7ZG43|Hirsutella_minnesotensis_3608_Ascomycota_Sordariomycetes_Hypocreales:0.13986194000000007,A0A179GMF7|Purpureocillium_lilacinum_Ascomycota_Sordariomycetes_Hypocreales:0.1398247800000001):0.06317101999999997):0.02735649000000029,((((((A0A0A2VZM3|Beauveria_bassiana_D1-5_Ascomycota_Sordariomycetes_Hypocreales:0.012801279999999915,J4UW20|Beauveria_bassiana_ARSEF_2860_Ascomycota_Sordariomycetes_Hypocreales:0.003267130000000007):0.022051400000000054,A0A166YYQ2|Cordyceps_brongniartii_RCEF_3172_Ascomycota_Sordariomycetes_Hypocreales:0.021285170000000075):0.07014703,A0A162N034|Isaria_fumosorosea_ARSEF_2679_Ascomycota_Sordariomycetes_Hypocreales:0.11042711000000005):0.025480020000000048,G3JIN4|Cordyceps_militaris_CM01_Ascomycota_Sordariomycetes_Hypocreales:0.06931127999999998):0.021102600000000082,(A0A168KW71|Cordyceps_confragosa_RCEF_1005_Ascomycota_Sordariomycetes_Hypocreales:0.037356930000000066,A0A179ISR1|Cordyceps_confragosa_Ascomycota_Sordariomycetes_Hypocreales:0.04874380999999994):0.05627888999999997):0.07341323999999982,A0A0A1TDD8|Torrubiella_hemipterigena_Ascomycota_Sordariomycetes_Hypocreales:0.16697942999999982):0.08124931000000046):0.10058896999999956,W3X1Z3|Pestalotiopsis_fici_W106-1_Ascomycota_Sordariomycetes_Xylariales:0.17242405000000005):0.033999239999999986,(((A0A1Y2U0H8|Hypoxylon_sp._EC38_Ascomycota_Sordariomycetes_Xylariales:0.009690409999999705,A0A1Y2V7K8|Hypoxylon_sp._CO27-5_Ascomycota_Sordariomycetes_Xylariales:0.003633449999999705):0.04632617000000039,(A0A1Y2VWL6|Hypoxylon_sp._CI-4A_Ascomycota_Sordariomycetes_Xylariales:0.06398265000000003,A0A1Y2X7A3|Daldinia_sp._EC12_Ascomycota_Sordariomycetes_Xylariales:0.10608072999999996):0.06530355000000032):0.0658883699999997,(A0A1V1SSW9|fungal_sp._No.14919:0.14397000000000038,A0A1W2TJ06|Rosellinia_necatrix_Ascomycota_Sordariomycetes_Xylariales:0.19683549000000022):0.03166740999999984):0.07071557999999989):0.15970351000000038,(((A0A0G2G7C5|Diplodia_seriata_Ascomycota_Dothideomycetes_Botryosphaeriales:0.02749273999999957,A0A1J9RL33|Diplodia_corticola_Ascomycota_Dothideomycetes_Botryosphaeriales:0.07117977999999958):0.07622616000000004,R1GWA7|Neofusicoccum_parvum_UCRNP2_Ascomycota_Dothideomycetes_Botryosphaeriales:0.04628316999999971):0.11601177000000007,A0A0G2EJM2|Phaeomoniella_chlamydospora_Ascomycota_Eurotiomycetes_Phaeomoniellales:0.22125656999999999):0.03877200000000025):0.02540092000000005,((A0A194US79|Valsa_mali_var._pyri_Ascomycota_Sordariomycetes_Diaporthales:0.017451499999999953,A0A194VIA5|Valsa_mali_Ascomycota_Sordariomycetes_Diaporthales:0.005887790000000059):0.16428365999999972,(A0A0G2F911|Diaporthe_ampelina_Ascomycota_Sordariomycetes_Diaporthales:0.04432291999999993,A0A1C1WQT2|Diaporthe_helianthi_Ascomycota_Sordariomycetes_Diaporthales:0.1092746):0.062135739999999995):0.18662201000000023):0.05611424999999981,((((((((A0A093Y3Z7|Pseudogymnoascus_sp._VKM_F-3808_Ascomycota_Leotiomycetes:0.01931468000000036,A0A094EXU3|Pseudogymnoascus_sp._VKM_F-4516_FW-969_Ascomycota_Leotiomycetes:0.008767330000000406):0.05049301999999978,A0A094FLQ3|Pseudogymnoascus_sp._VKM_F-4517_FW-2822_Ascomycota_Leotiomycetes:0.020773189999999886):0.0037135199999998036,(A0A094HWH5|Pseudogymnoascus_sp._VKM_F-4520_FW-2644_Ascomycota_Leotiomycetes:0.018339149999999638,A0A094CH65|Pseudogymnoascus_sp._VKM_F-4281_FW-2241_Ascomycota_Leotiomycetes:0.05710894):0.0033540600000003806):0.003437700000000099,A0A094F2J2|Pseudogymnoascus_sp._VKM_F-4518_FW-2643_Ascomycota_Leotiomycetes:2.299999999344493E-7):0.08140186000000016,((A0A094HRK2|Pseudogymnoascus_sp._VKM_F-4519_FW-2642_Ascomycota_Leotiomycetes:0.01095809999999986,A0A1B8EYG8|Pseudogymnoascus_sp._05NY08_Ascomycota_Leotiomycetes:0.023936899999999817):0.004021939999999891,A0A094H1W5|Pseudogymnoascus_sp._VKM_F-103_Ascomycota_Leotiomycetes:0.023705160000000003):0.001990740000000102):0.4514575399999998,A0A1L7XZ13|Phialocephala_subalpina_Ascomycota_Leotiomycetes_Helotiales:0.23386390000000024):0.06951796000000021,((((A0A1E1LYW2|Rhynchosporium_secalis_Ascomycota_Leotiomycetes_Helotiales:0.013020889999999952,A0A1E1JZI7|Rhynchosporium_commune_Ascomycota_Leotiomycetes_Helotiales:0.006459360000000025):1.00000003833145E-8,A0A1E1JR70|Rhynchosporium_agropyri_Ascomycota_Leotiomycetes_Helotiales:1.00000003833145E-8):0.16847534000000008,((PBP17646|Diplocarpon_rosae_Ascomycota_Leotiomycetes_Helotiales:0.019125530000000168,PBP23619|Diplocarpon_rosae_Ascomycota_Leotiomycetes_Helotiales:0.01967684000000025):0.04528366999999989,A0A218YX54|Marssonina_coronariae_Ascomycota_Leotiomycetes_Helotiales:0.04164085999999978):0.1031068300000002):0.030683509999999803,K1XX94|Marssonina_brunnea_f._sp._multigermtubi_MB_m1_Ascomycota_Leotiomycetes_Helotiales:0.10012445000000003):0.030621159999999925):0.04612594000000003,((A0A1D9PXU2|Sclerotinia_sclerotiorum_1980_UF-70_Ascomycota_Leotiomycetes_Helotiales:9.99999993922529E-9,A7F623|Sclerotinia_sclerotiorum_1980_UF-70_Ascomycota_Leotiomycetes_Helotiales:2.0000000011677344E-7):0.15877440999999992,(G2YVK0|Botrytis_cinerea_T4_Ascomycota_Leotiomycetes_Helotiales:0.07142366000000022,W9CEB2|Sclerotinia_borealis_F-4128_Ascomycota_Leotiomycetes_Helotiales:0.062496990000000086):0.05836580999999974):0.11215982000000002):0.07830753000000001):0.0675229100000001,(A0A1Y2F081|Protomyces_lactucaedebilis_Ascomycota_Taphrinomycetes_Taphrinales:0.39704908000000017,A0A0D2A1D8|Verruconis_gallopava_Ascomycota_Dothideomycetes_Venturiales:0.31388536000000045):0.0683428699999995):0.0826216999999998,((((((((W6ZGI1|Bipolaris_oryzae_ATCC_44560_Ascomycota_Dothideomycetes_Pleosporales:0.012469070000000082,W6YIQ0|Bipolaris_zeicola_26-R-13_Ascomycota_Dothideomycetes_Pleosporales:0.022280990000000056):0.006935219999999909,M2SG23|Bipolaris_sorokiniana_ND90Pr_Ascomycota_Dothideomycetes_Pleosporales:0.018887660000000084):0.016458309999999976,N4WZY6|Bipolaris_maydis_ATCC_48331_Ascomycota_Dothideomycetes_Pleosporales:0.031820170000000036):0.06045722999999992,R0KA84|Setosphaeria_turcica_Et28A_Ascomycota_Dothideomycetes_Pleosporales:0.06396095000000002):0.047591240000000035,(E3RLY7|Pyrenophora_teres_f._teres_0-1_Ascomycota_Dothideomycetes_Pleosporales:0.11642978999999976,OWY42352|Alternaria_alternata_Ascomycota_Dothideomycetes_Pleosporales:0.06998374999999979):0.04076276000000023):0.04991982999999989,((A0A162VA20|Ascochyta_rabiei_Ascomycota_Dothideomycetes_Pleosporales:0.0376055500000001,A0A1Y2M009|Epicoccum_nigrum_Ascomycota_Dothideomycetes_Pleosporales:0.07017764000000004):0.14702032999999992,(A0A178B5W2|Stagonospora_sp._SRC1lsM3a_Ascomycota_Dothideomycetes_Pleosporales:0.07040425999999966,Q0V0M0|Parastagonospora_nodorum_SN15_Ascomycota_Dothideomycetes_Pleosporales:0.10858723999999986):0.08533688000000028):0.02554585999999981):0.01937039000000018,(A0A178EMJ6|Pyrenochaeta_sp._DS3sAY3a_Ascomycota_Dothideomycetes_Pleosporales:0.12094403999999992,E4ZS07|Leptosphaeria_maculans_JN3_Ascomycota_Dothideomycetes_Pleosporales:0.14214751000000003):0.0276339000000001):0.1349499999999999,(((((A0A139H0R2|Mycosphaerella_eumusae_Ascomycota_Dothideomycetes_Capnodiales:0.04093086000000001,A0A139IEC6|Pseudocercospora_musae_Ascomycota_Dothideomycetes_Capnodiales:0.06003493999999998):0.03963841999999973,M2ZLK3|Pseudocercospora_fijiensis_CIRAD86_Ascomycota_Dothideomycetes_Capnodiales:0.07833232999999984):0.11705802999999992,(M3D149|Sphaerulina_musiva_SO2202_Ascomycota_Dothideomycetes_Capnodiales:0.12356459999999991,PIA90505|Cercospora_beticola_Ascomycota_Dothideomycetes_Capnodiales:0.11222098000000003):0.22611754999999967):0.08269234000000036,(A0A1P8YXR8|Passalora_fulva_Ascomycota_Dothideomycetes_Capnodiales:0.05650912000000008,M2Y0Q9|Dothistroma_septosporum_NZE10_Ascomycota_Dothideomycetes_Capnodiales:0.054382699999999895):0.25050079000000025):0.037148509999999746,((A0A0F4GHH9|Zymoseptoria_brevis_Ascomycota_Dothideomycetes_Capnodiales:0.0072449800000000675,A0A1Y6LW81|Zymoseptoria_tritici_ST99CH_1A5_Ascomycota_Dothideomycetes_Capnodiales:0.03066283999999997):0.23706649999999985,A0A1Y1ZWQ0|Clohesyomyces_aquaticus_Ascomycota_Dothideomycetes_Pleosporales:0.16511394999999984):0.03147094000000017):0.05303515999999986):0.053292480000000086):0.23686017999999986,A0A1U7LHD2|Neolecta_irregularis_DAH-3_Ascomycota_Neolectomycetes_Neolectales:0.5700548300000001):0.4640013999999997);
