# Supplementary material for: The GMC superfamily of oxidoreductases revisited: analysis and evolution of fungal GMC oxidoreductases
Source: Biotechnol Biofuels. 2019 May 10;12:118. doi: 10.1186/s13068-019-1457-0 (PMC6509819; doi:10.1186/s13068-019-1457-0)
Supplement: Supplementary file 16 — Additional file 16. Newick file of maximum likelihood tree of the GOx-GDH cluster. [file 13068_2019_1457_MOESM16_ESM.txt]

((((((((((((((((((((((G7XA41|Aspergillus_kawachii_IFO_4308_Ascomycota_Eurotiomycetes_Eurotiales:9.99999993922529E-9,A0A146F9W5|Aspergillus_luchuensis_Ascomycota_Eurotiomycetes_Eurotiales:9.99999993922529E-9):0.020654739999999894,A0A1M3TWC0|Aspergillus_luchuensis_CBS_106.47_Ascomycota_Eurotiomycetes_Eurotiales:0.007299680000000031):0.011040320000000214,GDH_G3YD20|Aspergillus_niger_ATCC_1015_Ascomycota_Eurotiomycetes_Eurotiales:0.01958322999999984):0.012904840000000029,A0A1L9N1M0|Aspergillus_tubingensis_CBS_134.48_Ascomycota_Eurotiomycetes_Eurotiales:0.014621070000000014):0.004685410000000001,A0A1L9V1T9|Aspergillus_brasiliensis_CBS_101740_Ascomycota_Eurotiomycetes_Eurotiales:0.02366204000000005):0.011340090000000025,((((GDH_B8NY41|Aspergillus_flavus_NRRL3357_Ascomycota_Eurotiomycetes_Eurotiales:9.99999993922529E-9,A0A1S9DG97|Aspergillus_oryzae_Ascomycota_Eurotiomycetes_Eurotiales:1.9000000017754815E-7):9.99999993922529E-9,I7ZP73|Aspergillus_oryzae_3.042_Ascomycota_Eurotiomycetes_Eurotiales:0.003418420000000033):0.020387120000000092,PIG81432|Aspergillus_arachidicola_Ascomycota_Eurotiomycetes_Eurotiales:0.017453750000000046):0.004859150000000145,A0A1L9WWB0|Aspergillus_aculeatus_ATCC_16872_Ascomycota_Eurotiomycetes_Eurotiales:0.07674440999999987):0.01027148000000011):0.04930561000000022,(A0A093V5S3|Talaromyces_marneffei_PM1_Ascomycota_Eurotiomycetes_Eurotiales:0.0802879299999999,GAM36621|Talaromyces_cellulolyticus_Ascomycota_Eurotiomycetes_Eurotiales:0.04049024999999995):0.018863409999999803):0.05436118999999984,(A0A1L9PC81|Aspergillus_versicolor_CBS_583.65_Ascomycota_Eurotiomycetes_Eurotiales:0.004692830000000203,A0A1L9TZX5|Aspergillus_sydowii_CBS_593.65_Ascomycota_Eurotiomycetes_Eurotiales:0.029991649999999925):0.13538247000000014):0.01947781000000015,(A0A1R3R8S8|Aspergillus_carbonarius_ITEM_5010_Ascomycota_Eurotiomycetes_Eurotiales:0.09442561999999999,A0A1V6Q313|Penicillium_antarcticum_Ascomycota_Eurotiomycetes_Eurotiales:0.20072856999999988):0.05687805999999984):0.044694259999999986,A0A1L9R472|Aspergillus_wentii_DTO_134E9_Ascomycota_Eurotiomycetes_Eurotiales:0.09813737999999983):0.04443259999999993,KUL86374|Talaromyces_verruculosus_Ascomycota_Eurotiomycetes_Eurotiales:0.15601595999999995):0.03332057999999982,((((A0A1V6YVX3|Penicillium_nalgiovense_Ascomycota_Eurotiomycetes_Eurotiales:0.022736130000000188,A0A167Q6N8|Penicillium_chrysogenum_Ascomycota_Eurotiomycetes_Eurotiales:0.027530300000000008):0.02916484999999991,(A0A101MPF6|Penicillium_freii_Ascomycota_Eurotiomycetes_Eurotiales:0.06009152999999978,KGO64512|Penicillium_expansum_Ascomycota_Eurotiomycetes_Eurotiales:0.06670371000000008):0.013134710000000105):0.09931144000000014,((A0A1Q5U701|Penicillium_subrubescens_Ascomycota_Eurotiomycetes_Eurotiales:0.042355199999999815,A0A0F7TXL4|Penicillium_brasilianum_Ascomycota_Eurotiomycetes_Eurotiales:0.08472305000000002):0.05174732999999998,S7ZCQ1|Penicillium_oxalicum_114-2_Ascomycota_Eurotiomycetes_Eurotiales:0.19837806000000002):0.06861042000000017):0.02131051000000017,(A0A1F5LSB9|Penicillium_arizonense_Ascomycota_Eurotiomycetes_Eurotiales:0.07444717999999995,A0A1V6QL55|Penicillium_antarcticum_Ascomycota_Eurotiomycetes_Eurotiales:0.0786635200000001):0.06124984999999983):0.033031659999999796):0.2467705899999999,(((((PBP25420|Diplocarpon_rosae_Ascomycota_Leotiomycetes_Helotiales:0.03850335000000005,PBP21837|Diplocarpon_rosae_Ascomycota_Leotiomycetes_Helotiales:0.021357290000000084):0.08728607000000022,A0A218Z7G5|Marssonina_coronariae_Ascomycota_Leotiomycetes_Helotiales:0.11894559999999998):0.055056870000000036,K1WIY0|Marssonina_brunnea_f._sp._multigermtubi_MB_m1_Ascomycota_Leotiomycetes_Helotiales:0.14410484000000023):0.1220605400000001,(A0A194X2L5|Phialocephala_scopiformis_Ascomycota_Leotiomycetes_Helotiales:0.11097153000000004,A0A1L7X2T9|Phialocephala_subalpina_Ascomycota_Leotiomycetes_Helotiales:0.06959902000000007):0.10668562999999986):0.07785631999999998,(((Q70Q36|Botrytis_cinerea_Ascomycota_Leotiomycetes_Helotiales:0.04998354999999988,A0A1D9QN35|Sclerotinia_sclerotiorum_1980_UF-70_Ascomycota_Leotiomycetes_Helotiales:0.08286965000000013):0.03528219000000021,W9C4G5|Sclerotinia_borealis_F-4128_Ascomycota_Leotiomycetes_Helotiales:0.062264059999999954):0.20503117000000004,A0A094FC32|Pseudogymnoascus_sp._VKM_F-4518_FW-2643_Ascomycota_Leotiomycetes:0.2097067399999999):0.05044756000000006):0.030853199999999914):0.030512770000000078,((((L2G906|Colletotrichum_gloeosporioides_Nara_gc5_Ascomycota_Sordariomycetes_Glomerellales:0.00721840000000018,T0LBU8|Colletotrichum_gloeosporioides_Cg-14_Ascomycota_Sordariomycetes_Glomerellales:0.006341149999999907):0.04616877999999991,(A0A1Q8RY40|Colletotrichum_chlorophyti_Ascomycota_Sordariomycetes_Glomerellales:0.04971060000000005,N4VGS5|Colletotrichum_orbiculare_MAFF_240422_Ascomycota_Sordariomycetes_Glomerellales:0.10298819000000003):0.021093650000000075):0.12486258999999977,R1EQF5|Neofusicoccum_parvum_UCRNP2_Ascomycota_Dothideomycetes_Botryosphaeriales:0.31687223):0.06084556000000019,((A0A0G2E4A1|Diplodia_seriata_Ascomycota_Dothideomycetes_Botryosphaeriales:0.07860004999999992,A0A1J9R0P6|Diplodia_corticola_Ascomycota_Dothideomycetes_Botryosphaeriales:0.05882032000000015):0.0638727600000002,R1EZF7|Neofusicoccum_parvum_UCRNP2_Ascomycota_Dothideomycetes_Botryosphaeriales:0.061978610000000156):0.10226742):0.12776468000000007):0.034792869999999976,((((((((((((((A0A101MSI3|Penicillium_freii_Ascomycota_Eurotiomycetes_Eurotiales:0.006990050000000192,A0A1V6NCX2|Penicillium_polonicum_Ascomycota_Eurotiomycetes_Eurotiales:2.1000000005599873E-7):0.01794223000000006,A0A0G4PT54|Penicillium_camemberti_FM_013_Ascomycota_Eurotiomycetes_Eurotiales:0.010790670000000002):0.0033250499999999406,A0A1V6QXL2|Penicillium_solitum_Ascomycota_Eurotiomycetes_Eurotiales:0.007113379999999836):0.009488059999999798,A0A0M8P127|Penicillium_nordicum_Ascomycota_Eurotiomycetes_Eurotiales:0.008373600000000092):0.03051907999999992,(A0A0A2KX84|Penicillium_expansum_Ascomycota_Eurotiomycetes_Eurotiales:0.016734829999999867,A0A0A2KMB0|Penicillium_italicum_Ascomycota_Eurotiomycetes_Eurotiales:0.019248689999999957):0.010865270000000038):0.003231770000000189,K9G8H1|Penicillium_digitatum_Pd1_Ascomycota_Eurotiomycetes_Eurotiales:0.03175373000000015):0.03348533999999992,((A0A1V6TKS1|Penicillium_flavigenum_Ascomycota_Eurotiomycetes_Eurotiales:0.007604199999999839,A0A1V6WJP6|Penicillium_nalgiovense_Ascomycota_Eurotiomycetes_Eurotiales:0.013927370000000217):0.0034485000000001875,A0A167U013|Penicillium_chrysogenum_Ascomycota_Eurotiomycetes_Eurotiales:0.011685700000000132):0.03633072000000004):0.01300328999999989,W6PYC7|Penicillium_roqueforti_FM164_Ascomycota_Eurotiomycetes_Eurotiales:0.05446820000000008):0.016462900000000058,(A0A1V6V205|Penicillium_coprophilum_Ascomycota_Eurotiomycetes_Eurotiales:0.06368305999999979,A0A135LYG9|Penicillium_griseofulvum_Ascomycota_Eurotiomycetes_Eurotiales:0.06698865999999981):0.024243380000000148):0.06045244000000016,(A0A1F5LI96|Penicillium_arizonense_Ascomycota_Eurotiomycetes_Eurotiales:0.02046848999999984,A0A1V6QC80|Penicillium_antarcticum_Ascomycota_Eurotiomycetes_Eurotiales:0.015717650000000027):0.03409157000000018):0.05709091999999982,(A0A1V6PI54|Penicillium_decumbens_Ascomycota_Eurotiomycetes_Eurotiales:0.09714234,V5FRE9|Byssochlamys_spectabilis_No._5_Ascomycota_Eurotiomycetes_Eurotiales:0.16611454000000014):0.022442729999999855):0.025874659999999938,A0A1V6TZE4|Penicillium_steckii_Ascomycota_Eurotiomycetes_Eurotiales:0.1307235900000001):0.051906610000000075,((A0A1E3BSF2|Aspergillus_cristatus_Ascomycota_Eurotiomycetes_Eurotiales:0.03260328999999995,A0A017SCP4|Aspergillus_ruber_CBS_135680_Ascomycota_Eurotiomycetes_Eurotiales:0.02073494000000009):0.0077368999999998245,A0A1L9VRB0|Aspergillus_glaucus_CBS_516.65_Ascomycota_Eurotiomycetes_Eurotiales:0.02129405999999978):0.11724405999999998):0.19527486000000005,(((((((((A0A135RQ85|Colletotrichum_nymphaeae_SA-01_Ascomycota_Sordariomycetes_Glomerellales:2.1000000005599873E-7,A0A010S409|Colletotrichum_fioriniae_PJ7_Ascomycota_Sordariomycetes_Glomerellales:0.0177210200000002):0.01420147000000016,A0A135SNV9|Colletotrichum_salicis_Ascomycota_Sordariomycetes_Glomerellales:0.025507919999999906):0.024964230000000143,A0A1G4ASF8|Colletotrichum_orchidophilum_Ascomycota_Sordariomycetes_Glomerellales:0.05872609999999989):0.051182659999999824,A0A1B7XU67|Colletotrichum_higginsianum_IMI_349063_Ascomycota_Sordariomycetes_Glomerellales:0.022007240000000206):0.018691940000000073,(E3QQA4|Colletotrichum_graminicola_M1.001_Ascomycota_Sordariomycetes_Glomerellales:0.05097467,A0A066XAU2|Colletotrichum_sublineola_Ascomycota_Sordariomycetes_Glomerellales:0.03529721999999991):0.029826889999999828):0.020605059999999842,A0A166W3T5|Colletotrichum_tofieldiae_Ascomycota_Sordariomycetes_Glomerellales:0.007679190000000169):0.01677755000000003,A0A161YBC9|Colletotrichum_incanum_Ascomycota_Sordariomycetes_Glomerellales:0.01669105999999987):0.14282886999999977,A0A1Y2E825|Pseudomassariella_vexata_Ascomycota_Sordariomycetes_Xylariales:0.10172200000000009):0.04926061000000015,((A0A194VT44|Valsa_mali_Ascomycota_Sordariomycetes_Diaporthales:0.1380465700000002,GDH_G8E4B4|Colletotrichum_gloeosporioides_Ascomycota_Sordariomycetes_Glomerellales:0.13859376999999995):0.0871392000000002,W3X8K5|Pestalotiopsis_fici_W106-1_Ascomycota_Sordariomycetes_Xylariales:0.27158054):0.02459611000000006):0.1128649300000002):0.05452948999999996):0.04374243,((((((((((((A0A0B4HSX2|Metarhizium_majus_ARSEF_297_Ascomycota_Sordariomycetes_Hypocreales:0.010301759999999938,A0A0B4GR35|Metarhizium_guizhouense_ARSEF_977_Ascomycota_Sordariomycetes_Hypocreales:1.9000000017754815E-7):0.0068574400000001035,A0A0B4EBZ9|Metarhizium_brunneum_ARSEF_3297_Ascomycota_Sordariomycetes_Hypocreales:0.0068877600000001316):2.0000000011677344E-7,A0A014QWE0|Metarhizium_robertsii_Ascomycota_Sordariomycetes_Hypocreales:2.0000000011677344E-7):0.0034350800000000348,A0A0B4FCH1|Metarhizium_anisopliae_ARSEF_549_Ascomycota_Sordariomycetes_Hypocreales:0.0068671700000000335):0.0024262699999999526,A0A0D9NX89|Metarhizium_anisopliae_BRIP_53293_Ascomycota_Sordariomycetes_Hypocreales:0.007888739999999839):0.1884823899999999,(((((G7XZE8|Aspergillus_kawachii_IFO_4308_Ascomycota_Eurotiomycetes_Eurotiales:0.0069927299999998915,A0A117DYU2|Aspergillus_niger_Ascomycota_Eurotiomycetes_Eurotiales:2.0000000011677344E-7):0.011963800000000191,A0A1L9U2S9|Aspergillus_brasiliensis_CBS_101740_Ascomycota_Eurotiomycetes_Eurotiales:0.0318888799999999):0.009732350000000167,GDH_A2QM15|Aspergillus_niger_CBS_513.88_Ascomycota_Eurotiomycetes_Eurotiales:3.1999999983156613E-7):0.09624222000000016,A0A1R3RKK3|Aspergillus_carbonarius_ITEM_5010_Ascomycota_Eurotiomycetes_Eurotiales:0.10449509999999984):0.07718028999999982,A0A1L9WTS0|Aspergillus_aculeatus_ATCC_16872_Ascomycota_Eurotiomycetes_Eurotiales:0.12859026000000018):0.05597900000000022):0.03093136999999979,A0A0U1LR18|Talaromyces_islandicus_Ascomycota_Eurotiomycetes_Eurotiales:0.2553752199999999):0.047160649999999915,((A0A0S7DRH7|Aspergillus_lentulus_Ascomycota_Eurotiomycetes_Eurotiales:0.06591886000000002,A0A0K8LD86|Aspergillus_udagawae_Ascomycota_Eurotiomycetes_Eurotiales:0.02183679000000005):0.025364419999999832,Q0CDD9|Aspergillus_terreus_NIH2624_Ascomycota_Eurotiomycetes_Eurotiales:0.03160490000000005):0.11962094999999984):0.06175013000000007,(((((A0A0F0I3V2|Aspergillus_parasiticus_SU-1_Ascomycota_Eurotiomycetes_Eurotiales:0.003541450000000168,PIG85841|Aspergillus_arachidicola_Ascomycota_Eurotiomycetes_Eurotiales:0.00711277999999993):0.007119260000000072,GDH_4YNU_B8MX95|Aspergillus_flavus_NRRL3357_Ascomycota_Eurotiomycetes_Eurotiales:5.299999998875649E-7):0.024972809999999956,A0A0L1J3V6|Aspergillus_nomius_NRRL_13137_Ascomycota_Eurotiomycetes_Eurotiales:0.0340783899999999):0.0035284299999998048,A0A1F8AGZ7|Aspergillus_bombycis_Ascomycota_Eurotiomycetes_Eurotiales:0.007261849999999903):0.11008900999999982,A0A1L9RPT0|Aspergillus_wentii_DTO_134E9_Ascomycota_Eurotiomycetes_Eurotiales:0.1695082499999998):0.10132859999999999):0.043269779999999924,(((((((A0A0L1ISY1|Aspergillus_nomius_NRRL_13137_Ascomycota_Eurotiomycetes_Eurotiales:0.02221511999999981,A0A1F8A8E1|Aspergillus_bombycis_Ascomycota_Eurotiomycetes_Eurotiales:0.04083801999999981):0.037257600000000224,(A0A0F0IHP6|Aspergillus_parasiticus_SU-1_Ascomycota_Eurotiomycetes_Eurotiales:0.020825310000000208,PIG86610|Aspergillus_arachidicola_Ascomycota_Eurotiomycetes_Eurotiales:0.031864269999999806):0.040117089999999855):0.1103775800000002,((A0A1L9ND25|Aspergillus_tubingensis_CBS_134.48_Ascomycota_Eurotiomycetes_Eurotiales:0.010699279999999867,A0A100I254|Aspergillus_niger_Ascomycota_Eurotiomycetes_Eurotiales:1.9000000017754815E-7):0.11803276000000018,A0A1R3S0R3|Aspergillus_carbonarius_ITEM_5010_Ascomycota_Eurotiomycetes_Eurotiales:0.11003156999999986):0.09325591999999983):0.04403941999999983,(A0A1L9PZ33|Aspergillus_versicolor_CBS_583.65_Ascomycota_Eurotiomycetes_Eurotiales:0.05727018000000017,A0A1L9T8T7|Aspergillus_sydowii_CBS_593.65_Ascomycota_Eurotiomycetes_Eurotiales:0.04674699999999987):0.26812411):0.06898559999999998,A0A017S5K7|Aspergillus_ruber_CBS_135680_Ascomycota_Eurotiomycetes_Eurotiales:0.1696309600000001):0.15888997000000016,A0A1L9R4L1|Aspergillus_wentii_DTO_134E9_Ascomycota_Eurotiomycetes_Eurotiales:0.17395841):0.11653645999999984,(((((A0A229XQA7|Aspergillus_turcosus_Ascomycota_Eurotiomycetes_Eurotiales:0.00889527999999995,A0A231MJT5|Aspergillus_thermomutatus_Ascomycota_Eurotiomycetes_Eurotiales:0.06470660000000006):0.008327500000000043,A0A229Z6H3|Aspergillus_turcosus_Ascomycota_Eurotiomycetes_Eurotiales:0.01048108999999986):0.01743320000000015,(Q4X037|Aspergillus_fumigatus_Af293_Ascomycota_Eurotiomycetes_Eurotiales:0.006993870000000069,KEY79463|Aspergillus_fumigatus_var._RP-2014_Ascomycota_Eurotiomycetes_Eurotiales:1.6999999985500835E-7):0.045893309999999854):0.029193279999999877,A0A0K8LGM0|Aspergillus_udagawae_Ascomycota_Eurotiomycetes_Eurotiales:0.050299470000000124):0.14953284,A0A1L9SIP2|Penicilliopsis_zonata_CBS_506.65_Ascomycota_Eurotiomycetes_Eurotiales:0.24683200999999988):0.040939250000000094):0.15096706999999987):0.04215145999999992,((((A0A1L9V449|Aspergillus_glaucus_CBS_516.65_Ascomycota_Eurotiomycetes_Eurotiales:0.014163449999999855,A0A017SJV1|Aspergillus_ruber_CBS_135680_Ascomycota_Eurotiomycetes_Eurotiales:0.010779320000000148):0.04567969000000005,A0A1E3BNA3|Aspergillus_cristatus_Ascomycota_Eurotiomycetes_Eurotiales:0.02446962000000008):0.2756473599999998,BAV03496|Thermoascus_aurantiacus_Ascomycota_Eurotiomycetes_Eurotiales:0.1555833299999998):0.04516220999999998,A0A1E1GL61|Rasamsonia_emersonii_Ascomycota_Eurotiomycetes_Eurotiales:0.14348742999999997):0.03236166000000007):0.054433409999999904,(((A0A229XGN3|Aspergillus_turcosus_Ascomycota_Eurotiomycetes_Eurotiales:0.07524985000000006,A0A0K8L114|Aspergillus_udagawae_Ascomycota_Eurotiomycetes_Eurotiales:0.11222100999999984):0.07953511000000013,A0A231MQC9|Aspergillus_thermomutatus_Ascomycota_Eurotiomycetes_Eurotiales:0.05074960000000006):0.10108596999999997,A0A1E1GL87|Thermoascus_crustaceus_Ascomycota_Eurotiomycetes_Eurotiales:0.1306023799999998):0.13069580000000003):0.038191080000000044):0.030847709999999973,(((((((A0A074W4Q2|Aureobasidium_melanogenum_CBS_110374_Ascomycota_Dothideomycetes_Dothideales:0.049457739999999806,A0A221SAG9|Aureobasidium_pullulans_Ascomycota_Dothideomycetes_Dothideales:0.027504459999999842):0.022796979999999856,A0A074XT72|Aureobasidium_namibiae_CBS_147.97_Ascomycota_Dothideomycetes_Dothideales:0.07465096999999998):0.019572370000000117,A0A074YCP3|Aureobasidium_subglaciale_EXF-2481_Ascomycota_Dothideomycetes_Dothideales:0.01078058000000004):0.009218020000000049,A0A074X3M2|Aureobasidium_pullulans_EXF-150_Ascomycota_Dothideomycetes_Dothideales:0.023491760000000195):0.12789214000000015,(A0A1Z5SVU5|Hortaea_werneckii_EXF-2000_Ascomycota_Dothideomycetes_Capnodiales:0.011819909999999823,A0A1Z5SM34|Hortaea_werneckii_EXF-2000_Ascomycota_Dothideomycetes_Capnodiales:0.038977989999999796):0.20083918999999995):0.029808000000000057,((M3DEU4|Sphaerulina_musiva_SO2202_Ascomycota_Dothideomycetes_Capnodiales:0.19159365000000017,PIA98779|Cercospora_beticola_Ascomycota_Dothideomycetes_Capnodiales:0.16197323000000008):0.04588371999999996,N1PCD0|Dothistroma_septosporum_NZE10_Ascomycota_Dothideomycetes_Capnodiales:0.16866198999999993):0.06412153999999992):0.10440180000000021,(((((N4XAP7|Bipolaris_maydis_ATCC_48331_Ascomycota_Dothideomycetes_Pleosporales:0.05791272000000003,R0JWY3|Setosphaeria_turcica_Et28A_Ascomycota_Dothideomycetes_Pleosporales:0.025166280000000096):0.026536709999999797,A0A178AEI1|Stagonospora_sp._SRC1lsM3a_Ascomycota_Dothideomycetes_Pleosporales:0.07995768000000014):0.16370059999999986,A0A1Y2LXC8|Epicoccum_nigrum_Ascomycota_Dothideomycetes_Pleosporales:0.1474654499999999):0.014997150000000126,(A0A177D1Y2|Alternaria_alternata_Ascomycota_Dothideomycetes_Pleosporales:0.014487620000000145,OWY53459|Alternaria_alternata_Ascomycota_Dothideomycetes_Pleosporales:0.017145530000000075):0.07314925000000017):0.12668756000000014,((A0A074WT61|Aureobasidium_namibiae_CBS_147.97_Ascomycota_Dothideomycetes_Dothideales:0.06481344999999994,A0A074VFP9|Aureobasidium_melanogenum_CBS_110374_Ascomycota_Dothideomycetes_Dothideales:0.05389956000000007):0.015509970000000095,(A0A074ZD84|Aureobasidium_subglaciale_EXF-2481_Ascomycota_Dothideomycetes_Dothideales:0.051245020000000086,A0A074XU30|Aureobasidium_pullulans_EXF-150_Ascomycota_Dothideomycetes_Dothideales:0.04372650999999994):0.025268239999999942):0.21687892000000009):0.05631744999999988):0.18797227999999988):0.051282730000000054,((R1G9R5|Neofusicoccum_parvum_UCRNP2_Ascomycota_Dothideomycetes_Botryosphaeriales:0.09155727000000002,A0A1J9RJF7|Diplodia_corticola_Ascomycota_Dothideomycetes_Botryosphaeriales:0.14650984000000022):0.26436999000000005,(A0A1J9R4P5|Diplodia_corticola_Ascomycota_Dothideomycetes_Botryosphaeriales:0.060892550000000156,A0A1S8BAL0|Diplodia_seriata_Ascomycota_Dothideomycetes_Botryosphaeriales:0.07741577):0.22413346):0.19210488000000003):0.030046199999999912,(((((((((((((((A0A0D9PDQ0|Metarhizium_anisopliae_BRIP_53293_Ascomycota_Sordariomycetes_Hypocreales:0.010668400000000133,A0A0A1V9F5|Metarhizium_robertsii_Ascomycota_Sordariomycetes_Hypocreales:7.300000000043383E-7):0.013834140000000161,A0A0B4FXD2|Metarhizium_anisopliae_ARSEF_549_Ascomycota_Sordariomycetes_Hypocreales:0.011236349999999895):0.009859699999999805,A0A0B4I4L9|Metarhizium_majus_ARSEF_297_Ascomycota_Sordariomycetes_Hypocreales:0.0198781600000002):0.09051715000000016,(A0A162K140|Metarhizium_rileyi_RCEF_4871_Ascomycota_Sordariomycetes_Hypocreales:0.13079139000000017,A0A179FMP8|Pochonia_chlamydosporia_170_Ascomycota_Sordariomycetes_Hypocreales:0.0964713800000001):0.017825380000000113):0.029653129999999805,A0A0B2WWN9|Metarhizium_album_ARSEF_1941_Ascomycota_Sordariomycetes_Hypocreales:0.09915433000000018):0.21392721000000003,(A0A179GCG6|Purpureocillium_lilacinum_Ascomycota_Sordariomycetes_Hypocreales:0.25246372000000017,A0A0F8A2S1|Hirsutella_minnesotensis_3608_Ascomycota_Sordariomycetes_Hypocreales:0.29232961999999985):0.06600182999999982):0.09245261000000005,((A0A024S2J7|Trichoderma_reesei_RUT_C-30_Ascomycota_Sordariomycetes_Hypocreales:0.0295241599999998,OTA01046|Trichoderma_parareesei_Ascomycota_Sordariomycetes_Hypocreales:4.499999999296733E-7):0.1549936500000002,(G9N1C2|Trichoderma_virens_Gv29-8_Ascomycota_Sordariomycetes_Hypocreales:0.10857821000000012,A0A0F9ZKV9|Trichoderma_harzianum_Ascomycota_Sordariomycetes_Hypocreales:0.09459026999999987):0.09953608999999997):0.09770374999999998):0.04093787000000004,((A0A162MWW2|Cordyceps_confragosa_RCEF_1005_Ascomycota_Sordariomycetes_Hypocreales:0.038388630000000035,A0A179IER0|Cordyceps_confragosa_Ascomycota_Sordariomycetes_Hypocreales:0.04978718999999998):0.07768585999999988,A0A167LYR0|Isaria_fumosorosea_ARSEF_2679_Ascomycota_Sordariomycetes_Hypocreales:0.10755452999999982):0.46095379000000003):0.04354408000000021,A0A0A1T713|Torrubiella_hemipterigena_Ascomycota_Sordariomycetes_Hypocreales:0.3906691200000001):0.14119408999999994,(((((A0A0K8LQL7|Aspergillus_udagawae_Ascomycota_Eurotiomycetes_Eurotiales:0.07623330000000017,A0A0S7DTX6|Aspergillus_lentulus_Ascomycota_Eurotiomycetes_Eurotiales:0.02776998999999991):0.029357089999999975,A1CYM3|Aspergillus_fischeri_NRRL_181_Ascomycota_Eurotiomycetes_Eurotiales:0.03602557000000006):0.03467770999999997,(KEY79108|Aspergillus_fumigatus_var._RP-2014_Ascomycota_Eurotiomycetes_Eurotiales:0.008876980000000145,OXN03618|Aspergillus_fumigatus_Ascomycota_Eurotiomycetes_Eurotiales:0.010131279999999965):0.03756227999999995):0.2345751100000002,A1CFG1|Aspergillus_clavatus_NRRL_1_Ascomycota_Eurotiomycetes_Eurotiales:0.23945991999999983):0.18194998000000018,(A0A1S8AB29|Rosellinia_necatrix_Ascomycota_Sordariomycetes_Xylariales:0.19553909000000003,A0A177D576|Alternaria_alternata_Ascomycota_Dothideomycetes_Pleosporales:0.2733748399999998):0.3447419300000001):0.11895048000000008):0.06964207,(((((((A0A1Y2UEB4|Hypoxylon_sp._CO27-5_Ascomycota_Sordariomycetes_Xylariales:0.0066292300000001525,A0A1Y2U1G4|Hypoxylon_sp._EC38_Ascomycota_Sordariomycetes_Xylariales:0.024402849999999976):0.0393133699999999,A0A1Y2WNY6|Daldinia_sp._EC12_Ascomycota_Sordariomycetes_Xylariales:0.14350011000000018):0.04883905000000022,A0A1Y2WE09|Hypoxylon_sp._CI-4A_Ascomycota_Sordariomycetes_Xylariales:0.19358334):0.07529801999999997,(A0A1W2TMR5|Rosellinia_necatrix_Ascomycota_Sordariomycetes_Xylariales:0.06429706999999985,A0A1V1SRQ8|fungal_sp._No.14919:0.1384060100000002):0.15032391999999994):0.040237959999999795,(A0A1Y2E9W3|Pseudomassariella_vexata_Ascomycota_Sordariomycetes_Xylariales:0.2604775899999998,W3WK65|Pestalotiopsis_fici_W106-1_Ascomycota_Sordariomycetes_Xylariales:0.2937553500000001):0.11285062000000012):0.042866740000000014,A0A194UWY7|Valsa_mali_var._pyri_Ascomycota_Sordariomycetes_Diaporthales:0.3738542200000001):0.04163833000000006,((((A0A084RHN3|Stachybotrys_chartarum_IBT_40288_Ascomycota_Sordariomycetes_Hypocreales:0.011028650000000084,KFA55145|Stachybotrys_chartarum_IBT_40293_Ascomycota_Sordariomycetes_Hypocreales:6.400000001072215E-7):0.49406921000000015,C9SVW5|Verticillium_alfalfae_VaMs.102_Ascomycota_Sordariomycetes_Glomerellales:0.30536158):0.12160073999999987,(A0A084G823|Scedosporium_apiospermum_Ascomycota_Sordariomycetes_Microascales:0.28377900999999994,PGH15606|Polytolypa_hystricis_UAMH7299_Ascomycota_Eurotiomycetes_Onygenales:0.2883718000000002):0.05916332000000013):0.07584986999999987,(((J3PGM0|Gaeumannomyces_tritici_R3-111a-1_Ascomycota_Sordariomycetes_Magnaporthales:0.06741464999999991,A0A0C4E978|Magnaporthiopsis_poae_ATCC_64411_Ascomycota_Sordariomycetes_Magnaporthales:0.06833636999999992):0.2061959299999998,B2AFV4|Podospora_anserina_S_mat__Ascomycota_Sordariomycetes_Sordariales:0.3977277400000001):0.07405617999999992,L7JQ43|Magnaporthe_oryzae_P131_Ascomycota_Sordariomycetes_Magnaporthales:0.3346277099999999):0.18143011999999992):0.07502012999999996):0.040208219999999795):0.043386060000000004,((((A0A175VNF2|Madurella_mycetomatis_Ascomycota_Sordariomycetes_Sordariales:0.18982062999999982,A0A177CM26|Paraphaeosphaeria_sporulosa_Ascomycota_Dothideomycetes_Pleosporales:0.26458466000000014):0.04833601999999981,A0A0M9VSV2|Escovopsis_weberi_Ascomycota_Sordariomycetes_Hypocreales:0.35729283999999994):0.17786758999999996,W3WYM0|Pestalotiopsis_fici_W106-1_Ascomycota_Sordariomycetes_Xylariales:0.4445692499999998):0.1484014899999999,A0A0G2FD30|Diaporthe_ampelina_Ascomycota_Sordariomycetes_Diaporthales:0.6331685899999999):0.0497651600000002):0.15007166000000005,((A0A1L9TUC0|Aspergillus_sydowii_CBS_593.65_Ascomycota_Eurotiomycetes_Eurotiales:0.01597660000000012,A0A1L9P605|Aspergillus_versicolor_CBS_583.65_Ascomycota_Eurotiomycetes_Eurotiales:0.07746631000000015):0.45893475000000006,PGH07787|Helicocarpus_griseus_UAMH5409_Ascomycota_Eurotiomycetes_Onygenales:0.46815013000000016):0.09897913000000003):0.08240431999999998,(((((A0A094HUP1|Pseudogymnoascus_sp._VKM_F-4519_FW-2642_Ascomycota_Leotiomycetes:9.99999993922529E-9,A0A094E7F8|Pseudogymnoascus_sp._VKM_F-103_Ascomycota_Leotiomycetes:9.99999993922529E-9):0.003452729999999793,A0A1B8E1Z2|Pseudogymnoascus_sp._23342-1-I1_Ascomycota_Leotiomycetes:0.0072772799999998306):0.006929729999999967,(A0A094BEM4|Pseudogymnoascus_sp._VKM_F-4246_Ascomycota_Leotiomycetes:0.007297330000000102,A0A094B0V8|Pseudogymnoascus_sp._VKM_F-4513_FW-928_Ascomycota_Leotiomycetes:0.01732440000000013):0.017623529999999832):0.023690639999999874,(A0A093YIT2|Pseudogymnoascus_sp._VKM_F-3808_Ascomycota_Leotiomycetes:0.011941129999999855,A0A093Y2K2|Pseudogymnoascus_sp._VKM_F-3557_Ascomycota_Leotiomycetes:0.016623479999999802):0.03954220000000008):0.14593800999999984,((((A7F5R1|Sclerotinia_sclerotiorum_1980_UF-70_Ascomycota_Leotiomycetes_Helotiales:9.99999993922529E-9,A0A1D9PUJ2|Sclerotinia_sclerotiorum_1980_UF-70_Ascomycota_Leotiomycetes_Helotiales:9.99999993922529E-9):0.0506063499999998,W9CHU3|Sclerotinia_borealis_F-4128_Ascomycota_Leotiomycetes_Helotiales:0.05307665999999989):0.026671770000000095,M7TVG2|Botrytis_cinerea_BcDW1_Ascomycota_Leotiomycetes_Helotiales:0.07229321000000022):0.2548869699999998,(A0A1L7XN18|Phialocephala_subalpina_Ascomycota_Leotiomycetes_Helotiales:0.15296565000000006,A0A194XKS2|Phialocephala_scopiformis_Ascomycota_Leotiomycetes_Helotiales:0.11422859000000019):0.0816750599999998):0.0685439499999998):0.11933440000000006):0.07039579000000007,((((((((((((((W6XQ56|Bipolaris_zeicola_26-R-13_Ascomycota_Dothideomycetes_Pleosporales:0.0018337900000000573,W7EN29|Bipolaris_victoriae_FI3_Ascomycota_Dothideomycetes_Pleosporales:0.01216034999999982):0.01133297000000022,W6YXC3|Bipolaris_oryzae_ATCC_44560_Ascomycota_Dothideomycetes_Pleosporales:0.058988310000000155):0.007454870000000113,(M2ST77|Bipolaris_sorokiniana_ND90Pr_Ascomycota_Dothideomycetes_Pleosporales:0.04281062000000002,N4WL90|Bipolaris_maydis_ATCC_48331_Ascomycota_Dothideomycetes_Pleosporales:0.032086270000000194):0.00503278000000007):0.02519632999999999,R0K415|Setosphaeria_turcica_Et28A_Ascomycota_Dothideomycetes_Pleosporales:0.10156378000000021):0.11409043000000008,A0A0L1HZM0|Stemphylium_lycopersici_Ascomycota_Dothideomycetes_Pleosporales:0.11319331000000021):0.05801866000000011,(A0A177DS00|Alternaria_alternata_Ascomycota_Dothideomycetes_Pleosporales:0.12329693999999991,E3RV10|Pyrenophora_teres_f._teres_0-1_Ascomycota_Dothideomycetes_Pleosporales:0.11909754999999977):0.02934291):0.1167721300000002,(A0A1Y2LSF1|Epicoccum_nigrum_Ascomycota_Dothideomycetes_Pleosporales:0.17525820999999997,A0A163KLZ0|Ascochyta_rabiei_Ascomycota_Dothideomycetes_Pleosporales:0.1641781400000002):0.13157365999999993):0.023127629999999844,(Q0UAW1|Parastagonospora_nodorum_SN15_Ascomycota_Dothideomycetes_Pleosporales:0.1545231600000001,A0A178B6M3|Stagonospora_sp._SRC1lsM3a_Ascomycota_Dothideomycetes_Pleosporales:0.26154069999999985):0.10544032999999997):0.05445681999999996,A0A177CD56|Paraphaeosphaeria_sporulosa_Ascomycota_Dothideomycetes_Pleosporales:0.4530395999999999):0.01517495999999996,A0A178DUD6|Pyrenochaeta_sp._DS3sAY3a_Ascomycota_Dothideomycetes_Pleosporales:0.16157106):0.1464294800000001,A0A1Y2ABC0|Clohesyomyces_aquaticus_Ascomycota_Dothideomycetes_Pleosporales:0.3646901100000002):0.1914213199999999,((((A0A074WD90|Aureobasidium_melanogenum_CBS_110374_Ascomycota_Dothideomycetes_Dothideales:0.08949572999999988,A0A074XTF2|Aureobasidium_namibiae_CBS_147.97_Ascomycota_Dothideomycetes_Dothideales:0.11159204000000011):0.048894339999999925,A0A074YDH3|Aureobasidium_subglaciale_EXF-2481_Ascomycota_Dothideomycetes_Dothideales:0.10852512999999986):0.03907509999999981,A0A074YN78|Aureobasidium_pullulans_EXF-150_Ascomycota_Dothideomycetes_Dothideales:0.1183509100000002):0.46304387999999985,(A0A074X4M9|Aureobasidium_pullulans_EXF-150_Ascomycota_Dothideomycetes_Dothideales:0.22009354000000014,A0A074W2D0|Aureobasidium_melanogenum_CBS_110374_Ascomycota_Dothideomycetes_Dothideales:0.14490394999999978):0.3767750200000002):0.30852685000000024):0.052437980000000106,(((A0A1J9QV41|Diplodia_corticola_Ascomycota_Dothideomycetes_Botryosphaeriales:0.06062820000000002,A0A1S8BD86|Diplodia_seriata_Ascomycota_Dothideomycetes_Botryosphaeriales:0.04421016999999994):0.05413785000000004,K2RE08|Macrophomina_phaseolina_MS6_Ascomycota_Dothideomycetes_Botryosphaeriales:0.11450511000000008):0.19318984000000006,(OCL03157|Glonium_stellatum_Ascomycota_Dothideomycetes:0.10305132000000006,OCK89404|Cenococcum_geophilum_1.58_Ascomycota_Dothideomycetes:0.06326433999999992):0.1699347499999999):0.10754017999999999):0.04181188999999996,((((A0A0D2C9Z4|Cladophialophora_immunda_Ascomycota_Eurotiomycetes_Chaetothyriales:0.0894123699999998,A0A072NUJ3|Exophiala_aquamarina_CBS_119918_Ascomycota_Eurotiomycetes_Chaetothyriales:0.18077931000000014):0.07798965000000013,A0A0D2EFA1|Exophiala_xenobiotica_Ascomycota_Eurotiomycetes_Chaetothyriales:0.1454820899999998):0.03285638000000013,A0A194X0P6|Phialocephala_scopiformis_Ascomycota_Leotiomycetes_Helotiales:0.1767845600000002):0.027376369999999817,A0A0N0NHF5|Phialophora_attae_Ascomycota_Eurotiomycetes_Chaetothyriales:0.22518603000000015):0.5168815499999999):0.059348540000000005):0.04902374999999992):0.06208681000000005,((((A0A139IH18|Pseudocercospora_musae_Ascomycota_Dothideomycetes_Capnodiales:0.016085050000000045,A0A139GYE2|Mycosphaerella_eumusae_Ascomycota_Dothideomycetes_Capnodiales:0.06895008999999996):0.04527343999999989,M2ZEM9|Pseudocercospora_fijiensis_CIRAD86_Ascomycota_Dothideomycetes_Capnodiales:0.04904763999999995):0.15876706000000018,(N1QNS7|Sphaerulina_musiva_SO2202_Ascomycota_Dothideomycetes_Capnodiales:0.1790194999999999,PIA94173|Cercospora_beticola_Ascomycota_Dothideomycetes_Capnodiales:0.17782739000000003):0.1189353999999998):0.4529574300000001,((K2RH81|Macrophomina_phaseolina_MS6_Ascomycota_Dothideomycetes_Botryosphaeriales:0.1330565400000001,R1EB07|Neofusicoccum_parvum_UCRNP2_Ascomycota_Dothideomycetes_Botryosphaeriales:0.09617947000000004):0.25267877000000016,OCK94759|Cenococcum_geophilum_1.58_Ascomycota_Dothideomycetes:0.3887528200000001):0.1548150100000001):0.19417865):0.23995009999999994,((((((((((((((((A0A067SQL9|Galerina_marginata_CBS_339.88_Basidiomycota_Agaricomycetes_Agaricales:0.05492612000000019,A0A067ST11|Galerina_marginata_CBS_339.88_Basidiomycota_Agaricomycetes_Agaricales:0.07426595999999996):0.04318749000000022,(A0A0C2XIM5|Hebeloma_cylindrosporum_h7_Basidiomycota_Agaricomycetes_Agaricales:0.06729398000000009,A0A0D2NFD5|Hypholoma_sublateritium_FD-334_SS-4_Basidiomycota_Agaricomycetes_Agaricales:0.11282436999999979):0.017641939999999856):0.025480149999999924,(((A0A0C9XSR8|Laccaria_amethystina_LaAM-08-1_Basidiomycota_Agaricomycetes_Agaricales:0.00670926000000005,B0DGX4|Laccaria_bicolor_S238N-H82_Basidiomycota_Agaricomycetes_Agaricales:0.020738029999999963):0.009140480000000117,A0A0C9XJI2|Laccaria_amethystina_LaAM-08-1_Basidiomycota_Agaricomycetes_Agaricales:0.040042440000000123):0.07973652999999992,D6RQR6|Coprinopsis_cinerea_okayama7_130_Basidiomycota_Agaricomycetes_Agaricales:0.22583580000000003):0.0369840899999998):0.04174230000000012,((A0A0L6W7V4|Termitomyces_sp._J132_Basidiomycota_Agaricomycetes_Agaricales:0.0875704100000001,A0A0L6W8C2|Termitomyces_sp._J132_Basidiomycota_Agaricomycetes_Agaricales:0.057335020000000014):0.12492202000000008,A0A151VLM7|Hypsizygus_marmoreus_Basidiomycota_Agaricomycetes_Agaricales:0.08342038000000018):0.08451333000000005):0.04426859000000016,A0A0C3CG72|Piloderma_croceum_F_1598_Basidiomycota_Agaricomycetes_Atheliales:0.2482189400000001):0.07725623000000015,((((((((A0A165RVX6|Neolentinus_lepideus_HHB14362_ss-1_Basidiomycota_Agaricomycetes_Gloeophyllales:0.10175276000000011,A0A165RVW7|Neolentinus_lepideus_HHB14362_ss-1_Basidiomycota_Agaricomycetes_Gloeophyllales:0.03307393999999997):0.03037226999999998,A0A165RVV1|Neolentinus_lepideus_HHB14362_ss-1_Basidiomycota_Agaricomycetes_Gloeophyllales:0.06645306000000017):0.039671320000000065,S7QP34|Gloeophyllum_trabeum_ATCC_11539_Basidiomycota_Agaricomycetes_Gloeophyllales:0.1714768900000001):0.07847701999999979,W4JY51|Heterobasidion_irregulare_TC_32-1_Basidiomycota_Agaricomycetes_Russulales:0.19165870000000007):0.016165050000000125,A0A1Q3E042|Lentinula_edodes_Basidiomycota_Agaricomycetes_Agaricales:0.3175715399999999):0.014726730000000021,((PBK88389|Armillaria_gallica_Basidiomycota_Agaricomycetes_Agaricales:0.009144769999999802,PBK65148|Armillaria_solidipes_Basidiomycota_Agaricomycetes_Agaricales:0.02533379999999985):0.11546087000000016,A0A0D7B7F6|Cylindrobasidium_torrendii_FP15055_ss-10_Basidiomycota_Agaricomycetes_Agaricales:0.25278674999999984):0.07929109999999984):0.028774920000000037,V2YC57|Moniliophthora_roreri_MCA_2997_Basidiomycota_Agaricomycetes_Agaricales:0.1477833999999998):0.03126295999999984,V2X3I3|Moniliophthora_roreri_MCA_2997_Basidiomycota_Agaricomycetes_Agaricales:0.3142200700000002):0.02084373000000017):0.01950580000000013,(A0A146IFU1|Mycena_chlorophos_Basidiomycota_Agaricomycetes_Agaricales:0.2390535599999999,D8QJE7|Schizophyllum_commune_H4-8_Basidiomycota_Agaricomycetes_Agaricales:0.28494251000000004):0.05487213000000013):0.024567729999999788,A0A0C9SKL5|Plicaturopsis_crispa_FD-325_SS-3_Basidiomycota_Agaricomycetes_Amylocorticiales:0.21108773000000003):0.023906980000000022,((A0A166X4M5|Fibularhizoctonia_sp._CBS_109695_Basidiomycota_Agaricomycetes_Atheliales:0.1284109,A0A166TCX3|Fibularhizoctonia_sp._CBS_109695_Basidiomycota_Agaricomycetes_Atheliales:0.2173900500000001):0.13385325999999997,(A0A166UTY8|Fibularhizoctonia_sp._CBS_109695_Basidiomycota_Agaricomycetes_Atheliales:0.17949385000000007,A0A0C3G3N6|Piloderma_croceum_F_1598_Basidiomycota_Agaricomycetes_Atheliales:0.0813753199999998):0.04321156000000004):0.053228729999999835):0.045590579999999825,(((((((A0A1M2W6Y0|Trametes_pubescens_Basidiomycota_Agaricomycetes_Polyporales:0.014207160000000219,XP_008033399|Trametes_versicolor_FP-101664_SS1_Basidiomycota_Agaricomycetes_Polyporales:0.017377549999999964):0.08066121000000015,(R7SQN3|Dichomitus_squalens_LYAD-421_SS1_Basidiomycota_Agaricomycetes_Polyporales:0.10755215000000007,PIL30038|Ganoderma_sinense_ZZ0214-1_Basidiomycota_Agaricomycetes_Polyporales:0.07813041999999992):0.06699836999999986):0.03414026000000003,(A0A1Y2IYA5|Trametes_coccinea_BRFM310_Basidiomycota_Agaricomycetes_Polyporales:0.019232469999999946,GDH3_A0A060SC37|Trametes_cinnabarina_Basidiomycota_Agaricomycetes_Polyporales:0.04105216999999994):0.05940082999999996):0.039889249999999876,((A0A1M2W1F4|Trametes_pubescens_Basidiomycota_Agaricomycetes_Polyporales:0.017015279999999855,A0A1M2W1C9|Trametes_pubescens_Basidiomycota_Agaricomycetes_Polyporales:0.10598969999999985):0.017302159999999844,XP_008038061|Trametes_versicolor_FP-101664_SS1_Basidiomycota_Agaricomycetes_Polyporales:0.03474720999999992):0.1613485899999998):0.05382698000000019,A0A166EE16|Sistotremastrum_suecicum_HHB10207_ss-3_Basidiomycota_Agaricomycetes_Trechisporales:0.3593596200000002):0.03109616000000015,A0A1U7KWV6|Phlebia_centrifuga_Basidiomycota_Agaricomycetes_Polyporales:0.2554649200000001):0.02681432000000017,A0A1C7MRQ4|Grifola_frondosa_Basidiomycota_Agaricomycetes_Polyporales:0.20634721000000011):0.037088740000000175):0.054484459999999846,((((((((XP_007270267|Fomitiporia_mediterranea_MF3_22_Basidiomycota_Agaricomycetes_Hymenochaetales:0.032062369999999785,XP_007270219|Fomitiporia_mediterranea_MF3_22_Basidiomycota_Agaricomycetes_Hymenochaetales:0.05434201999999999):0.10043695000000019,XP_007263416|Fomitiporia_mediterranea_MF3_22_Basidiomycota_Agaricomycetes_Hymenochaetales:0.06868403999999995):0.08278571000000001,XP_007270266|Fomitiporia_mediterranea_MF3_22_Basidiomycota_Agaricomycetes_Hymenochaetales:0.11306313000000001):0.0771424500000002,XP_007270208|Fomitiporia_mediterranea_MF3_22_Basidiomycota_Agaricomycetes_Hymenochaetales:0.19172245999999982):0.0441244300000001,(XP_007269156|Fomitiporia_mediterranea_MF3_22_Basidiomycota_Agaricomycetes_Hymenochaetales:0.0863753599999999,XP_007270231|Fomitiporia_mediterranea_MF3_22_Basidiomycota_Agaricomycetes_Hymenochaetales:0.08473768999999987):0.21123901999999983):0.0903871500000002,PAV21596|Phellinus_noxius_Basidiomycota_Agaricomycetes_Hymenochaetales:0.1574463800000001):0.0845111799999998,((A0A0H2SGP9|Schizopora_paradoxa_Basidiomycota_Agaricomycetes_Hymenochaetales:0.08612777000000005,A0A0H2RXC7|Schizopora_paradoxa_Basidiomycota_Agaricomycetes_Hymenochaetales:0.3244139600000002):0.057430870000000134,A0A0H2RW43|Schizopora_paradoxa_Basidiomycota_Agaricomycetes_Hymenochaetales:0.14115602999999988):0.07677595999999998):0.07570887999999987,(((((G4TWI2|Serendipita_indica_DSM_11827_Basidiomycota_Agaricomycetes_Sebacinales:0.06496023000000006,G4TWI1|Serendipita_indica_DSM_11827_Basidiomycota_Agaricomycetes_Sebacinales:0.07164280000000023):0.04435988000000002,G4T9C5|Serendipita_indica_DSM_11827_Basidiomycota_Agaricomycetes_Sebacinales:0.1376992399999999):0.3131484900000001,(A0A0C3AFL8|Serendipita_vermifera_MAFF_305830_Basidiomycota_Agaricomycetes_Sebacinales:0.2041029000000001,G4TWV2|Serendipita_indica_DSM_11827_Basidiomycota_Agaricomycetes_Sebacinales:0.19225721000000018):0.11210533999999983):0.09152734999999979,(((A0A165F6Z0|Exidia_glandulosa_HHB12029_Basidiomycota_Agaricomycetes_Auriculariales:0.06123777999999991,A0A165G031|Exidia_glandulosa_HHB12029_Basidiomycota_Agaricomycetes_Auriculariales:0.06095412999999983):0.10692817000000021,XP_007343182|Auricularia_subglabra_TFB10046_SS5_Basidiomycota_Agaricomycetes_Auriculariales:0.1289773799999998):0.04401432000000005,XP_007343183|Auricularia_subglabra_TFB10046_SS5_Basidiomycota_Agaricomycetes_Auriculariales:0.3195893999999999):0.07442181000000003):0.03236192999999998,A0A067M985|Botryobasidium_botryosum_FD-172_SS1_Basidiomycota_Agaricomycetes_Cantharellales:0.37304455999999986):0.03837757999999991):0.031460859999999924):0.07064493999999999,(((M5BXQ9|Rhizoctonia_solani_AG-1_IB_Basidiomycota_Agaricomycetes_Cantharellales:9.99999993922529E-9,A0A0B7FBD2|Rhizoctonia_solani_AG-1_IB_Basidiomycota_Agaricomycetes_Cantharellales:9.99999993922529E-9):0.09786932000000004,X8JAM8|Rhizoctonia_solani_AG-3_Rhs1AP_Basidiomycota_Agaricomycetes_Cantharellales:0.08270078000000014):0.16778817000000013,A0A0B7G104|Rhizoctonia_solani_AG-1_IB_Basidiomycota_Agaricomycetes_Cantharellales:0.16168176):0.14520659000000014):0.08652847999999991,(((A0A166K4T5|Peniophora_sp._CONT_Basidiomycota_Agaricomycetes_Russulales:0.15597134000000024,A0A166K4V2|Peniophora_sp._CONT_Basidiomycota_Agaricomycetes_Russulales:0.1178191700000002):0.04208014999999987,A0A166K4U3|Peniophora_sp._CONT_Basidiomycota_Agaricomycetes_Russulales:0.05836500000000022):0.37225320000000006,(A0A0C3NNK0|Phlebiopsis_gigantea_11061_1_CR5-6_Basidiomycota_Agaricomycetes_Polyporales:0.2222719099999999,K5XB56|Phanerochaete_carnosa_HHB-10118-sp_Basidiomycota_Agaricomycetes_Polyporales:0.29204790999999997):0.19917402999999978):0.09006717999999991):0.052727240000000064,(((((((((A0A1B9I658|Kwoniella_pini_CBS_10737_Basidiomycota_Tremellomycetes_Tremellales:0.019769409999999876,A0A1A6A9E7|Kwoniella_dejecticola_CBS_10117_Basidiomycota_Tremellomycetes_Tremellales:0.021775250000000135):0.01913203000000019,A0A1B9GDL8|Kwoniella_bestiolae_CBS_10118_Basidiomycota_Tremellomycetes_Tremellales:0.035861740000000086):0.01426880999999991,A0A1B9IRC8|Kwoniella_mangroviensis_CBS_10435_Basidiomycota_Tremellomycetes_Tremellales:0.0261750300000001):0.10876731000000017,A0A1B9HP81|Kwoniella_heveanensis_CBS_569_Basidiomycota_Tremellomycetes_Tremellales:0.09086229999999995):0.033439060000000076,(A0A1E3JZV9|Tsuchiyaea_wingfieldii_CBS_7118_Basidiomycota_Tremellomycetes_Tremellales:0.009750899999999785,A0A1E3HWP8|Cryptococcus_amylolentus_CBS_6039_Basidiomycota_Tremellomycetes_Tremellales:0.014504810000000035):0.13448079999999996):0.07900704999999997,XP_007005090|Tremella_mesenterica_DSM_1558_Basidiomycota_Tremellomycetes_Tremellales:0.18678322000000014):0.13488842,J5SWQ6|Trichosporon_asahii_var._asahii_CBS_2479_Basidiomycota_Tremellomycetes_Trichosporonales:0.7761127900000002):0.09451118000000003,A0A0F7ST12|Xanthophyllomyces_dendrorhous_Basidiomycota_Tremellomycetes_Cystofilobasidiales:0.45821047999999975):0.06529757999999997,A0A0J0XPD2|Cutaneotrichosporon_oleaginosum_Basidiomycota_Tremellomycetes_Trichosporonales:0.5060661300000002):0.0660736099999999):0.12745304000000002,(((((((((A0A0D1DW37|Ustilago_maydis_521_Basidiomycota_Ustilaginomycetes_Ustilaginales:0.06873889000000011,R9NYI2|Pseudozyma_hubeiensis_SY62_Basidiomycota_Ustilaginomycetes_Ustilaginales:0.062191499999999955):0.02929509000000019,(A0A140KML9|Sporisorium_scitamineum_Basidiomycota_Ustilaginomycetes_Ustilaginales:0.08328457999999994,E7A333|Sporisorium_reilianum_SRZ2_Basidiomycota_Ustilaginomycetes_Ustilaginales:0.10078363000000001):0.05603625000000001):0.028262660000000217,A0A077R5U2|Melanopsichium_pennsylvanicum_4_Basidiomycota_Ustilaginomycetes_Ustilaginales:0.16065600999999985):0.01851901999999983,V5EGB3|Kalmanozyma_brasiliensis_GHG001_Basidiomycota_Ustilaginomycetes_Ustilaginales:0.0823499700000001):0.03972776999999983,((W3VJI8|Moesziomyces_aphidis_DSM_70725_Basidiomycota_Ustilaginomycetes_Ustilaginales:0.006960649999999902,M9MBX5|Moesziomyces_antarcticus_T-34_Basidiomycota_Ustilaginomycetes_Ustilaginales:0.010104300000000066):0.01694628999999992,A0A081CFT4|Moesziomyces_antarcticus_Basidiomycota_Ustilaginomycetes_Ustilaginales:0.021528149999999968):0.11079053999999999):0.06075294999999992,(I2FX40|Ustilago_hordei_Uh4857-4_Basidiomycota_Ustilaginomycetes_Ustilaginales:0.02659243999999994,A0A1K0G742|Ustilago_bromivora_Basidiomycota_Ustilaginomycetes_Ustilaginales:0.005103070000000098):0.14309334000000007):0.19990609000000004,((M5EDN6|Malassezia_sympodialis_ATCC_42132_Basidiomycota_Malasseziomycetes_Malasseziales:0.36343594,A8QB40|Malassezia_globosa_CBS_7966_Basidiomycota_Malasseziomycetes_Malasseziales:0.2988214899999999):0.16685651000000012,A0A061HB62|Anthracocystis_flocculosa_PF-1_Basidiomycota_Ustilaginomycetes_Ustilaginales:0.2443655699999998):0.14238394):0.14988098000000005,(((((A0A177U6A2|Tilletia_caries_Basidiomycota_Exobasidiomycetes_Tilletiales:0.007047079999999983,A0A177UYG1|Tilletia_controversa_Basidiomycota_Exobasidiomycetes_Tilletiales:0.0029823499999999115):0.1322900800000002,A0A177VBK5|Tilletia_caries_Basidiomycota_Exobasidiomycetes_Tilletiales:0.09492010999999989):0.050470080000000195,(A0A177V454|Tilletia_walkeri_Basidiomycota_Exobasidiomycetes_Tilletiales:2.399999998736746E-7,A0A177TWD4|Tilletia_indica_Basidiomycota_Exobasidiomycetes_Tilletiales:0.003267080000000089):0.09429642000000005):0.11475283000000003,A0A177UVE5|Tilletia_caries_Basidiomycota_Exobasidiomycetes_Tilletiales:0.22435272000000017):0.28309513,A0A066WRC3|Tilletiaria_anomala_UBC_951_Basidiomycota_Exobasidiomycetes_Georgefischeriales:0.60070399):0.11903358999999991):0.10595693000000006,((((((A0A139IF10|Pseudocercospora_musae_Ascomycota_Dothideomycetes_Capnodiales:0.03105443000000019,A0A139HTB9|Mycosphaerella_eumusae_Ascomycota_Dothideomycetes_Capnodiales:0.051205620000000174):0.028460599999999836,M2YYL1|Pseudocercospora_fijiensis_CIRAD86_Ascomycota_Dothideomycetes_Capnodiales:0.10198958000000014):0.11204509000000007,M3B2K2|Sphaerulina_musiva_SO2202_Ascomycota_Dothideomycetes_Capnodiales:0.25806558000000024):0.14031793000000015,A0A1Z5TBL7|Hortaea_werneckii_EXF-2000_Ascomycota_Dothideomycetes_Capnodiales:0.21143900999999987):0.17033639000000012,((((A0A074XUM0|Aureobasidium_pullulans_EXF-150_Ascomycota_Dothideomycetes_Dothideales:0.018727360000000193,A0A223GB40|Aureobasidium_pullulans_Ascomycota_Dothideomycetes_Dothideales:0.00697846000000002):0.046153589999999856,A0A1V0E5A9|Aureobasidium_sp._Ascomycota_Dothideomycetes_Dothideales:0.05320399000000009):0.008060749999999839,A0A074YUB2|Aureobasidium_subglaciale_EXF-2481_Ascomycota_Dothideomycetes_Dothideales:0.027935339999999975):0.013355219999999779,A0A074W657|Aureobasidium_namibiae_CBS_147.97_Ascomycota_Dothideomycetes_Dothideales:0.05254322):0.1445269699999998):0.10101258999999985,A0A1Y2DT19|Pseudomassariella_vexata_Ascomycota_Sordariomycetes_Xylariales:0.4042924499999998):0.4596150899999998):0.040493319999999944):0.07047208000000005,((((A0A166ILX7|Fibularhizoctonia_sp._CBS_109695_Basidiomycota_Agaricomycetes_Atheliales:9.99999993922529E-9,A0A167XG92|Fibularhizoctonia_sp._CBS_109695_Basidiomycota_Agaricomycetes_Atheliales:9.99999993922529E-9):0.03831087000000011,A0A166IMC8|Fibularhizoctonia_sp._CBS_109695_Basidiomycota_Agaricomycetes_Atheliales:0.06580852999999998):0.3358025499999999,A0A166I7X3|Sistotremastrum_suecicum_HHB10207_ss-3_Basidiomycota_Agaricomycetes_Trechisporales:0.2592520500000002):0.2703877499999998,A0A165D6B4|Exidia_glandulosa_HHB12029_Basidiomycota_Agaricomycetes_Auriculariales:0.4644474999999999):0.26622937):0.14738267000000005):0.0714600299999999,(((((((((((((((((((((((A0A0A2W8T2|Beauveria_bassiana_D1-5_Ascomycota_Sordariomycetes_Hypocreales:0.008570170000000044,J4UJM0|Beauveria_bassiana_ARSEF_2860_Ascomycota_Sordariomycetes_Hypocreales:0.014484949999999941):0.01609912999999996,A0A167BCL5|Cordyceps_brongniartii_RCEF_3172_Ascomycota_Sordariomycetes_Hypocreales:0.03886344000000008):0.03697225000000004,A0A168F7Z4|Cordyceps_confragosa_RCEF_1005_Ascomycota_Sordariomycetes_Hypocreales:0.017216780000000043):0.007826529999999998,A0A179IIW5|Cordyceps_confragosa_Ascomycota_Sordariomycetes_Hypocreales:0.05402967999999997):0.03829601000000005,(Q0CJ88|Aspergillus_terreus_NIH2624_Ascomycota_Eurotiomycetes_Eurotiales:0.02842706000000006,Q0CCW0|Aspergillus_terreus_NIH2624_Ascomycota_Eurotiomycetes_Eurotiales:0.0043935999999999975):0.020988159999999922):0.016640210000000044,A0A0F0IN44|Aspergillus_parasiticus_SU-1_Ascomycota_Eurotiomycetes_Eurotiales:0.08984611000000009):0.04373940999999992,(A0A1L9TPQ7|Aspergillus_sydowii_CBS_593.65_Ascomycota_Eurotiomycetes_Eurotiales:0.048791059999999886,A0A1L9PGU1|Aspergillus_versicolor_CBS_583.65_Ascomycota_Eurotiomycetes_Eurotiales:0.049444830000000106):0.13424857):0.031210210000000016,((A0A0Y0IDS5|Penicillium_viticola_Ascomycota_Eurotiomycetes_Eurotiales:0.18003619000000004,A0A1V6PNA6|Penicillium_decumbens_Ascomycota_Eurotiomycetes_Eurotiales:0.11330445999999994):0.04647267999999993,A0A1V6T5Q2|Penicillium_steckii_Ascomycota_Eurotiomycetes_Eurotiales:0.12758675000000008):0.059152440000000084):0.01879198000000004,(((A0A1V6YUX0|Penicillium_nalgiovense_Ascomycota_Eurotiomycetes_Eurotiales:0.014372440000000042,GOX_A0A1V6T4B5|Penicillium_flavigenum_Ascomycota_Eurotiomycetes_Eurotiales:1.4999999997655777E-7):0.003616389999999914,A0A135LKZ5|Penicillium_griseofulvum_Ascomycota_Eurotiomycetes_Eurotiales:0.021693060000000042):0.02635308000000003,A0A1F5L091|Penicillium_arizonense_Ascomycota_Eurotiomycetes_Eurotiales:0.01805560000000006):0.08352560999999992):0.010950100000000074,(((GOX_1GPE_Q9URJ8|Penicillium_amagasakiense_Ascomycota_Eurotiomycetes_Eurotiales:0.009860399999999991,GOX_Q92452|Talaromyces_flavus_Ascomycota_Eurotiomycetes_Eurotiales:0.004212710000000008):0.00626386000000001,B8MDS4|Talaromyces_stipitatus_ATCC_10500_Ascomycota_Eurotiomycetes_Eurotiales:0.029687290000000033):0.02227191999999989,GOX_Q70FC9|Talaromyces_variabilis_Ascomycota_Eurotiomycetes_Eurotiales:0.06521317999999998):0.05854818000000006):0.024544509999999686,(((((A0A0D9N157|Aspergillus_flavus_AF70_Ascomycota_Eurotiomycetes_Eurotiales:0.003518789999999994,A0A1S9E1P3|Aspergillus_oryzae_Ascomycota_Eurotiomycetes_Eurotiales:9.99999993922529E-9):0.01024456000000007,A0A0L1J5F4|Aspergillus_nomius_NRRL_13137_Ascomycota_Eurotiomycetes_Eurotiales:0.016202519999999998):1.3500000000110646E-6,A0A0F0HZ53|Aspergillus_parasiticus_SU-1_Ascomycota_Eurotiomycetes_Eurotiales:0.005674020000000057):0.04769599000000002,(((A0A0F7TWI5|Penicillium_brasilianum_Ascomycota_Eurotiomycetes_Eurotiales:0.03362533999999995,A0A1S9RTX4|Penicillium_brasilianum_Ascomycota_Eurotiomycetes_Eurotiales:0.022981160000000056):0.02799599999999991,A0A1Q5SNM9|Penicillium_subrubescens_Ascomycota_Eurotiomycetes_Eurotiales:0.04317159000000004):0.04189296999999992,A0A0U1M509|Talaromyces_islandicus_Ascomycota_Eurotiomycetes_Eurotiales:0.12439438000000003):0.016595829999999978):0.06293279000000007,Q0CEP4|Aspergillus_terreus_NIH2624_Ascomycota_Eurotiomycetes_Eurotiales:0.1416706700000001):0.051918159999999824):0.024542060000000365,A0A1L9RSY8|Aspergillus_wentii_DTO_134E9_Ascomycota_Eurotiomycetes_Eurotiales:0.21245878000000018):0.07956126999999968,(((A0A0F0IEQ8|Aspergillus_parasiticus_SU-1_Ascomycota_Eurotiomycetes_Eurotiales:0.014764750000000104,Q2UCL0|Aspergillus_oryzae_RIB40_Ascomycota_Eurotiomycetes_Eurotiales:0.014577700000000027):0.0183057499999999,A0A1F8AA09|Aspergillus_bombycis_Ascomycota_Eurotiomycetes_Eurotiales:0.02474903999999989):0.004203260000000153,A0A0L1JCY1|Aspergillus_nomius_NRRL_13137_Ascomycota_Eurotiomycetes_Eurotiales:0.003966750000000019):0.1191104799999998):0.01867686000000024,V5FVQ8|Byssochlamys_spectabilis_No._5_Ascomycota_Eurotiomycetes_Eurotiales:0.1485753700000001):0.037710360000000165,((((((A0A117NQ85|Penicillium_freii_Ascomycota_Eurotiomycetes_Eurotiales:0.02873473000000004,A0A1V6NX26|Penicillium_polonicum_Ascomycota_Eurotiomycetes_Eurotiales:0.0034948999999997454):0.0035226999999999897,A0A0M8NXR8|Penicillium_nordicum_Ascomycota_Eurotiomycetes_Eurotiales:0.010622209999999743):0.004785739999999983,(A0A1V6R6H1|Penicillium_solitum_Ascomycota_Eurotiomycetes_Eurotiales:0.007253450000000106,A0A0G4P2L5|Penicillium_camemberti_FM_013_Ascomycota_Eurotiomycetes_Eurotiales:0.017893979999999976):0.0058532899999999):0.014877930000000372,(A0A0A2JC26|Penicillium_expansum_Ascomycota_Eurotiomycetes_Eurotiales:0.021006180000000096,KGO48394|Penicillium_expansum_Ascomycota_Eurotiomycetes_Eurotiales:1.0000000161269895E-8):0.04126405000000011):0.025770009999999566,A0A1F5LEZ4|Penicillium_arizonense_Ascomycota_Eurotiomycetes_Eurotiales:0.042410419999999505):0.01746203000000035,(A0A1V6SR41|Penicillium_flavigenum_Ascomycota_Eurotiomycetes_Eurotiales:0.016491520000000204,A0A1V6Y5A5|Penicillium_nalgiovense_Ascomycota_Eurotiomycetes_Eurotiales:0.02755666000000012):0.02857353000000007):0.10844354000000012):0.10317710999999985,(((A7F032|Sclerotinia_sclerotiorum_1980_UF-70_Ascomycota_Leotiomycetes_Helotiales:0.39306705,A0A093ZCT4|Pseudogymnoascus_sp._VKM_F-3775_Ascomycota_Leotiomycetes:0.16799966999999993):0.07570311000000007,A0A165A7C0|Xylona_heveae_TC161_Ascomycota_Xylonomycetes_Xylonales:0.1954747400000001):0.07615258999999996,A0A1E3BPV4|Aspergillus_cristatus_Ascomycota_Eurotiomycetes_Eurotiales:0.26576348000000016):0.03690002000000003):0.02181020999999994,(((((Q0PGS3|Aspergillus_niger_Ascomycota_Eurotiomycetes_Eurotiales:0.01056148999999973,GOX_C5J0H1|Aspergillus_niger_Ascomycota_Eurotiomycetes_Eurotiales:1.4999999997655777E-7):0.004161820000000205,G7XS22|Aspergillus_kawachii_IFO_4308_Ascomycota_Eurotiomycetes_Eurotiales:0.006840230000000336):0.013434739999999668,GOX_1CF3_P13006|Aspergillus_niger_Ascomycota_Eurotiomycetes_Eurotiales:5.486299999999389E-4):0.013439600000000329,A0A1L9UR98|Aspergillus_brasiliensis_CBS_101740_Ascomycota_Eurotiomycetes_Eurotiales:0.03441881999999996):0.06055283999999972,(GOX_Q9HFQ1|Aspergillus_niger_Ascomycota_Eurotiomycetes_Eurotiales:0.01816331999999976,GOX_A0A1R3RM75|Aspergillus_carbonarius_ITEM_5010_Ascomycota_Eurotiomycetes_Eurotiales:9.99999993922529E-9):0.052261350000000206):0.09553966000000003):0.028645440000000022,(((((((A0A124GTN0|Penicillium_freii_Ascomycota_Eurotiomycetes_Eurotiales:0.01959728000000016,A0A1V6NYT5|Penicillium_polonicum_Ascomycota_Eurotiomycetes_Eurotiales:0.012848240000000288):0.029492439999999842,A0A0M8NTL3|Penicillium_nordicum_Ascomycota_Eurotiomycetes_Eurotiales:0.030930440000000115):0.01949034999999988,A0A1V6QYM9|Penicillium_solitum_Ascomycota_Eurotiomycetes_Eurotiales:0.025429969999999802):0.008146229999999921,A0A0G4P3U1|Penicillium_camemberti_FM_013_Ascomycota_Eurotiomycetes_Eurotiales:0.020444989999999663):0.07560365000000013,(K9GKL5|Penicillium_digitatum_Pd1_Ascomycota_Eurotiomycetes_Eurotiales:0.03917638000000023,A0A0A2K2F6|Penicillium_expansum_Ascomycota_Eurotiomycetes_Eurotiales:0.04880400000000007):0.00933225999999987):0.019623170000000023,A0A0A2KX33|Penicillium_italicum_Ascomycota_Eurotiomycetes_Eurotiales:0.15965754999999993):0.03223357000000027,(A0A1V6Q236|Penicillium_antarcticum_Ascomycota_Eurotiomycetes_Eurotiales:0.021800370000000235,A0A1F5LMB1|Penicillium_arizonense_Ascomycota_Eurotiomycetes_Eurotiales:0.043233150000000276):0.08286696000000005):0.10172546999999987):0.03292409999999979,((A0A1E3BBK7|Aspergillus_cristatus_Ascomycota_Eurotiomycetes_Eurotiales:0.10789077999999996,A0A1L9VJL4|Aspergillus_glaucus_CBS_516.65_Ascomycota_Eurotiomycetes_Eurotiales:0.018426540000000102):0.017436140000000044,A0A017SH28|Aspergillus_ruber_CBS_135680_Ascomycota_Eurotiomycetes_Eurotiales:0.034781380000000084):0.1354168699999998):0.014913430000000005,A0A1L9RHF3|Aspergillus_wentii_DTO_134E9_Ascomycota_Eurotiomycetes_Eurotiales:0.1390316199999999):0.04148024000000028,((((((A0A1V6Z0M2|Penicillium_nalgiovense_Ascomycota_Eurotiomycetes_Eurotiales:0.0639577899999999,A0A1V6PDA5|Penicillium_antarcticum_Ascomycota_Eurotiomycetes_Eurotiales:0.032353580000000104):0.022721119999999928,A0A1V6T020|Penicillium_flavigenum_Ascomycota_Eurotiomycetes_Eurotiales:0.08523563999999961):0.060635560000000144,A0A229XGV9|Aspergillus_turcosus_Ascomycota_Eurotiomycetes_Eurotiales:0.04098815999999994):0.03528091999999994,A0A0S7DJK0|Aspergillus_lentulus_Ascomycota_Eurotiomycetes_Eurotiales:0.12410248999999984):0.06711503000000008,(((A0A017RZH3|Aspergillus_ruber_CBS_135680_Ascomycota_Eurotiomycetes_Eurotiales:0.05005261999999977,A0A1L9VKM9|Aspergillus_glaucus_CBS_516.65_Ascomycota_Eurotiomycetes_Eurotiales:0.028527299999999922):0.04052824999999993,A0A1E3BK02|Aspergillus_cristatus_Ascomycota_Eurotiomycetes_Eurotiales:0.03489363999999995):0.14308472000000005,A0A1L9RSZ1|Aspergillus_wentii_DTO_134E9_Ascomycota_Eurotiomycetes_Eurotiales:0.2426491099999999):0.039260860000000175):0.06248281000000011,(((((A0A1L9NGR1|Aspergillus_tubingensis_CBS_134.48_Ascomycota_Eurotiomycetes_Eurotiales:0.018083790000000377,A0A100ITH7|Aspergillus_niger_Ascomycota_Eurotiomycetes_Eurotiales:0.01155569000000023):0.003223729999999758,(A0A1M3T4P2|Aspergillus_luchuensis_CBS_106.47_Ascomycota_Eurotiomycetes_Eurotiales:0.022052669999999885,A0A146FGK1|Aspergillus_luchuensis_Ascomycota_Eurotiomycetes_Eurotiales:0.007167609999999769):0.008525979999999933):0.07377834000000005,G3XUA2|Aspergillus_niger_ATCC_1015_Ascomycota_Eurotiomycetes_Eurotiales:0.030519060000000042):0.04012051999999988,(A0A0L1IU78|Aspergillus_nomius_NRRL_13137_Ascomycota_Eurotiomycetes_Eurotiales:0.039727529999999955,A0A1F8A7I5|Aspergillus_bombycis_Ascomycota_Eurotiomycetes_Eurotiales:0.040364090000000186):0.08016272000000013):0.08713396000000007,A0A173G974|Hypocrella_siamensis_Ascomycota_Sordariomycetes_Hypocreales:0.45557849999999966):0.06811398999999962):0.2863616200000001):0.08531889999999986,A0A1L9RIA9|Aspergillus_wentii_DTO_134E9_Ascomycota_Eurotiomycetes_Eurotiales:0.17674530000000033):0.4536615700000002,(((A0A1Y2AR77|Naematelia_encephala_Basidiomycota_Tremellomycetes_Tremellales:0.16239004999999995,XP_021871136|Kockovaella_imperatae_Basidiomycota_Tremellomycetes_Tremellales:0.29083981999999997):0.08483061000000003,A0A0J0XC49|Cutaneotrichosporon_oleaginosum_Basidiomycota_Tremellomycetes_Trichosporonales:0.24472490999999996):0.08968807999999995,J6FAL7|Trichosporon_asahii_var._asahii_CBS_2479_Basidiomycota_Tremellomycetes_Trichosporonales:0.34867362):0.25470950999999986):0.2625510200000001);
