# Supplementary material for: The GMC superfamily of oxidoreductases revisited: analysis and evolution of fungal GMC oxidoreductases
Source: Biotechnol Biofuels. 2019 May 10;12:118. doi: 10.1186/s13068-019-1457-0 (PMC6509819; doi:10.1186/s13068-019-1457-0)
Supplement: Supplementary file 17 — Additional file 17. Newick file of maximum likelihood tree of the POx cluster. [file 13068_2019_1457_MOESM17_ESM.txt]

((((((((((((((((A0A0D2Y7I7|Fusarium_oxysporum_f._sp._lycopersici_4287_Ascomycota_Sordariomycetes_Hypocreales:0.03304169000000012,A0A0J9WRL0|Fusarium_oxysporum_f._sp._lycopersici_4287_Ascomycota_Sordariomycetes_Hypocreales:6.000000007944095E-8):6.000000007944095E-8,F9G713|Fusarium_oxysporum_Fo5176_Ascomycota_Sordariomycetes_Hypocreales:0.0033512299999998163):0.039598370000000216,((W9HKD7|Fusarium_oxysporum_FOSC_3-a_Ascomycota_Sordariomycetes_Hypocreales:0.008785329999999814,W9NRZ8|Fusarium_oxysporum_f._sp._pisi_HDV247_Ascomycota_Sordariomycetes_Hypocreales:0.0029234800000002004):7.999999995789153E-8,N4UJR7|Fusarium_oxysporum_f._sp._cubense_race_1_Ascomycota_Sordariomycetes_Hypocreales:0.002919799999999917):7.000000001866624E-8):1.1000000021965661E-7,A0A1L7U6R4|Fusarium_mangiferae_Ascomycota_Sordariomycetes_Hypocreales:0.03042017000000019):7.000000001866624E-8,X0A6Q6|Fusarium_oxysporum_f._sp._melonis_26406_Ascomycota_Sordariomycetes_Hypocreales:0.0058462399999998915):0.002921520000000122,W9JSI2|Fusarium_oxysporum_Fo47_Ascomycota_Sordariomycetes_Hypocreales:7.000000001866624E-8):0.036372220000000066,((A0A1L7VY85|Fusarium_proliferatum_ET1_Ascomycota_Sordariomycetes_Hypocreales:0.008776039999999874,CVL08915|Fusarium_proliferatum_Ascomycota_Sordariomycetes_Hypocreales:0.0028976400000000346):0.002901829999999883,A0A0I9YPK5|Fusarium_fujikuroi_Ascomycota_Sordariomycetes_Hypocreales:5.000000014021566E-8):0.05963240999999986):0.18110274000000004,((A0A135ULM3|Colletotrichum_salicis_Ascomycota_Sordariomycetes_Glomerellales:0.25410182999999975,T0L0H3|Colletotrichum_gloeosporioides_Cg-14_Ascomycota_Sordariomycetes_Glomerellales:0.26134141):0.06112074000000001,C7ZQ65|Nectria_haematococca_mpVI_77-13-4_Ascomycota_Sordariomycetes_Hypocreales:0.24653837999999983):0.03704948000000008):0.07446300999999989,((((((A0A014QPZ4|Metarhizium_robertsii_Ascomycota_Sordariomycetes_Hypocreales:0.00311546000000007,E9F704|Metarhizium_robertsii_ARSEF_23_Ascomycota_Sordariomycetes_Hypocreales:0.0030853899999998546):0.010631909999999856,A0A0B4EXY6|Metarhizium_brunneum_ARSEF_3297_Ascomycota_Sordariomycetes_Hypocreales:0.033974119999999886):0.07736161000000008,(A0A0B4ETI5|Metarhizium_anisopliae_ARSEF_549_Ascomycota_Sordariomycetes_Hypocreales:0.0030750600000000183,KFG79818|Metarhizium_anisopliae_Ascomycota_Sordariomycetes_Hypocreales:9.99999993922529E-9):0.036645660000000024):0.019543629999999812,A0A0D9NRM6|Metarhizium_anisopliae_BRIP_53293_Ascomycota_Sordariomycetes_Hypocreales:0.022662299999999913):0.0359205199999999,(A0A0B4H5A1|Metarhizium_guizhouense_ARSEF_977_Ascomycota_Sordariomycetes_Hypocreales:0.04241097000000016,A0A0B4HD88|Metarhizium_majus_ARSEF_297_Ascomycota_Sordariomycetes_Hypocreales:0.06029743999999981):0.044879289999999905):0.5105163800000001,(A0A194UVL0|Valsa_mali_var._pyri_Ascomycota_Sordariomycetes_Diaporthales:0.026865159999999833,A0A194W0W1|Valsa_mali_Ascomycota_Sordariomycetes_Diaporthales:0.030161300000000058):0.2074954200000001):0.005885230000000075):0.11270062000000003,(((A0A017SMX8|Aspergillus_ruber_CBS_135680_Ascomycota_Eurotiomycetes_Eurotiales:0.037768970000000124,A0A1L9V7K0|Aspergillus_glaucus_CBS_516.65_Ascomycota_Eurotiomycetes_Eurotiales:0.014155039999999897):0.13584298000000006,OXN23964|Aspergillus_fumigatus_Ascomycota_Eurotiomycetes_Eurotiales:0.18634291000000003):0.23850799999999994,J4VVF7|Beauveria_bassiana_ARSEF_2860_Ascomycota_Sordariomycetes_Hypocreales:0.4419360700000001):0.33305410000000024):0.06895867999999994,(A0A136IKR8|Microdochium_bolleyi_Ascomycota_Sordariomycetes_Xylariales:0.18241293000000014,W3X3R0|Pestalotiopsis_fici_W106-1_Ascomycota_Sordariomycetes_Xylariales:0.1619626999999999):0.184156):0.037711629999999996,A0A0G2DXC8|Diplodia_seriata_Ascomycota_Dothideomycetes_Botryosphaeriales:0.35025096999999983):0.16790521000000003,S8C0K6|Dactylellina_haptotyla_CBS_200.50_Ascomycota_Orbiliomycetes_Orbiliales:0.8156874399999998):0.08666825,(((((A0A1S9DK20|Aspergillus_oryzae_Ascomycota_Eurotiomycetes_Eurotiales:8.999999989711682E-8,POX_Q2UP08|Aspergillus_oryzae_RIB40_Ascomycota_Eurotiomycetes_Eurotiales:0.008795679999999972):0.0037990600000001873,(A0A0D9N4H7|Aspergillus_flavus_AF70_Ascomycota_Eurotiomycetes_Eurotiales:9.99999993922529E-9,KOC10130|Aspergillus_flavus_AF70_Ascomycota_Eurotiomycetes_Eurotiales:0.00875767999999999):0.01696347000000009):0.08528581000000002,A0A0F0IG55|Aspergillus_parasiticus_SU-1_Ascomycota_Eurotiomycetes_Eurotiales:0.046761430000000104):0.12466890000000008,B2B439|Podospora_anserina_S_mat__Ascomycota_Sordariomycetes_Sordariales:0.42226556000000004):0.07791462000000005,(A0A0U1M3Q5|Talaromyces_islandicus_Ascomycota_Eurotiomycetes_Eurotiales:0.1781916499999998,POX_Q5B2E9|Aspergillus_nidulans_FGSC_A4_Ascomycota_Eurotiomycetes_Eurotiales:0.1229964600000002):0.21520666):0.30041346000000013):0.10474804999999998,((((((((((POX_1TZL_AAO13382|Peniophora_sp._SG_Basidiomycota_Agaricomycetes_Russulales:6.000000007944095E-8,POX_1TT0_AAP40332|Trametes_ochracea_Basidiomycota_Agaricomycetes_Polyporales:0.0028515300000000465):0.003890090000000068,POX_P79076|Trametes_versicolor_Basidiomycota_Agaricomycetes_Polyporales:0.014051090000000155):0.012252500000000222,POX_Q5G234|Trametes_pubescens_Basidiomycota_Agaricomycetes_Polyporales:0.020081439999999784):0.047825550000000216,(POX_P59097|Trametes_hirsuta_Basidiomycota_Agaricomycetes_Polyporales:0.0044472400000001855,POX_Q6UG02|Phlebiopsis_gigantea_Basidiomycota_Agaricomycetes_Polyporales:0.007110470000000202):0.0683382400000001):0.1304744200000001,(A0A060S758|Trametes_cinnabarina_Basidiomycota_Agaricomycetes_Polyporales:0.11627109000000013,A0A1Y2IBJ6|Trametes_coccinea_BRFM310_Basidiomycota_Agaricomycetes_Polyporales:0.04760154999999999):0.1507407500000002):0.03691315000000017,((A0A060S1Q5|Trametes_cinnabarina_Basidiomycota_Agaricomycetes_Polyporales:0.08590067000000001,A0A1Y2I9C0|Trametes_coccinea_BRFM310_Basidiomycota_Agaricomycetes_Polyporales:0.05496787999999997):0.06059434000000019,(J0WS75|Auricularia_subglabra_TFB-10046_SS5_Basidiomycota_Agaricomycetes_Auriculariales:0.13159476000000003,J0LDW6|Auricularia_subglabra_TFB-10046_SS5_Basidiomycota_Agaricomycetes_Auriculariales:0.12148204000000007):0.031653340000000085):0.030867750000000083):0.04457076000000004,B7TVN5|Gloeophyllum_trabeum_Basidiomycota_Agaricomycetes_Gloeophyllales:0.13303521000000007):0.057589269999999804,D8QFM1|Schizophyllum_commune_H4-8_Basidiomycota_Agaricomycetes_Agaricales:0.21391304):0.43345208000000013,((A0A164P3C5|Sistotremastrum_niveocremeum_HHB9708_Basidiomycota_Agaricomycetes_Trechisporales:0.0038664700000001773,A0A165WQ91|Sistotremastrum_suecicum_HHB10207_ss-3_Basidiomycota_Agaricomycetes_Trechisporales:0.02580631000000011):0.09899740000000001,(A0A164MGK8|Sistotremastrum_niveocremeum_HHB9708_Basidiomycota_Agaricomycetes_Trechisporales:0.09488407999999993,A0A166BZ74|Sistotremastrum_suecicum_HHB10207_ss-3_Basidiomycota_Agaricomycetes_Trechisporales:0.03111006000000005):0.11495507000000016):0.39849911000000016):0.10171115000000008,(((((((A0A166MRJ2|Exidia_glandulosa_HHB12029_Basidiomycota_Agaricomycetes_Auriculariales:0.03411681,A0A166N1S1|Exidia_glandulosa_HHB12029_Basidiomycota_Agaricomycetes_Auriculariales:0.12408818000000021):0.06922227000000003,A0A165D7S9|Exidia_glandulosa_HHB12029_Basidiomycota_Agaricomycetes_Auriculariales:0.1491308899999999):0.21932258000000004,A0A0P0HFV3|Irpex_lacteus_Basidiomycota_Agaricomycetes_Polyporales:0.26156272000000014):0.040670030000000024,(A0A067PIC6|Jaapia_argillacea_MUCL_33604_Basidiomycota_Agaricomycetes_Jaapiales:0.1840072800000001,A0A166DLT0|Fibularhizoctonia_sp._CBS_109695_Basidiomycota_Agaricomycetes_Atheliales:0.19105515000000017):0.07057686000000007):0.033596589999999926,(A0A0C9VLE6|Sphaerobolus_stellatus_SS14_Basidiomycota_Agaricomycetes_Geastrales:0.002932690000000182,A0A0C9W4C2|Sphaerobolus_stellatus_SS14_Basidiomycota_Agaricomycetes_Geastrales:9.99999993922529E-9):0.3098113200000001):0.05591473999999996,XP_007337568|Auricularia_subglabra_TFB10046_SS5_Basidiomycota_Agaricomycetes_Auriculariales:0.5137271399999999):0.17936909,((((A0A0C3RS55|Phlebiopsis_gigantea_11061_1_CR5-6_Basidiomycota_Agaricomycetes_Polyporales:0.1470076800000002,POX_4MIF_Q6QWR1|Phanerochaete_Chrysosporium_Basidiomycota_Agaricomycetes_Polyporales:0.22166070000000015):0.16666597999999988,A0A1C7LNZ9|Grifola_frondosa_Basidiomycota_Agaricomycetes_Polyporales:0.2540056599999998):0.0705475900000001,A0A0H2R1L3|Schizopora_paradoxa_Basidiomycota_Agaricomycetes_Hymenochaetales:0.4452207899999998):0.03809920999999994,Q75ZP8|Lyophyllum_shimeji_Basidiomycota_Agaricomycetes_Agaricales:0.3350758199999999):0.06038283):0.07800863999999996):0.1966008800000001):0.030442080000000038,(((((((((A0A0C9WHB2|Laccaria_amethystina_LaAM-08-1_Basidiomycota_Agaricomycetes_Agaricales:0.21957691999999995,A0A0C9T2M3|Sphaerobolus_stellatus_SS14_Basidiomycota_Agaricomycetes_Geastrales:0.53590206):0.0845353499999999,A0A166K8R9|Peniophora_sp._CONT_Basidiomycota_Agaricomycetes_Russulales:0.76922398):0.023908610000000108,(A0A0C9WCU0|Hydnomerulius_pinastri_MD-312_Basidiomycota_Agaricomycetes_Boletales:0.36208368,KIJ51187|Sphaerobolus_stellatus_SS14_Basidiomycota_Agaricomycetes_Geastrales:0.30212427):0.06588421000000011):0.026606059999999987,(((PBK94250|Armillaria_gallica_Basidiomycota_Agaricomycetes_Agaricales:0.0599223499999999,SJL15824|Armillaria_ostoyae_Basidiomycota_Agaricomycetes_Agaricales:0.046096069999999933):0.09778854000000003,SJL07213|Armillaria_ostoyae_Basidiomycota_Agaricomycetes_Agaricales:0.09674505):0.13878915000000003,POX_Q8J2V8|Tricholoma_matsutake_Basidiomycota_Agaricomycetes_Agaricales:0.26148353):0.06624523000000004):0.03884985999999979,A0A1Q3E4X7|Lentinula_edodes_Basidiomycota_Agaricomycetes_Agaricales:0.4249672999999998):0.04232952000000001,(((M5BIZ9|Rhizoctonia_solani_AG-1_IB_Basidiomycota_Agaricomycetes_Cantharellales:0.19886786,A0A0B7FX87|Rhizoctonia_solani_AG-1_IB_Basidiomycota_Agaricomycetes_Cantharellales:0.21975521999999992):0.1024132499999999,A0A0K6FKM4|Rhizoctonia_solani_Basidiomycota_Agaricomycetes_Cantharellales:0.17266925999999994):0.21934606000000012,(A0A0B7F7N4|Rhizoctonia_solani_AG-1_IB_Basidiomycota_Agaricomycetes_Cantharellales:0.010710619999999782,M5BRA0|Rhizoctonia_solani_AG-1_IB_Basidiomycota_Agaricomycetes_Cantharellales:0.016536349999999977):0.81508063):0.1145312300000001):0.02688815999999994,(((A0A0B7FUM3|Rhizoctonia_solani_AG-1_IB_Basidiomycota_Agaricomycetes_Cantharellales:0.06525943999999995,L8WXN1|Rhizoctonia_solani_AG-1_IA_Basidiomycota_Agaricomycetes_Cantharellales:0.11543711000000001):0.027644259999999976,A0A0K6G424|Rhizoctonia_solani_Basidiomycota_Agaricomycetes_Cantharellales:0.08558928999999993):0.0600268100000001,A0A0K6GAC7|Rhizoctonia_solani_Basidiomycota_Agaricomycetes_Cantharellales:0.19246607999999998):0.6609224):0.13099630000000007,A0A067N1C7|Botryobasidium_botryosum_FD-172_SS1_Basidiomycota_Agaricomycetes_Cantharellales:0.4549569899999999):0.10843983999999995,(A0A1Y2C1K1|Leucosporidium_creatinivorum_Basidiomycota_Microbotryomycetes_Leucosporidiales:0.95019575,KFH74217|Mortierella_verticillata_NRRL_6337_Mucoromycota_Mortierellales:0.9111646):0.24486318000000007):0.07986349999999987);
